# Supplementary material for: Comparative proteomic profiling of receptor kinase signaling reveals key trafficking components enforcing plant stomatal development
Source: Sci Adv. 2026 Mar 25;12(13):eaeb6464. doi: 10.1126/sciadv.aeb6464 (PMC13015889; doi:10.1126/sciadv.aeb6464)
Supplement: Supplementary file 2 — Movie S1 [file sciadv.aeb6464_movie_s1.zip]

Archive with 1 entries (1 files):
- aeb6464_movie_s1.mp4
