# Supplementary material for: Comparative proteomic profiling of receptor kinase signaling reveals key trafficking components enforcing plant stomatal development
Source: Sci Adv. 2026 Mar 25;12(13):eaeb6464. doi: 10.1126/sciadv.aeb6464 (PMC13015889; doi:10.1126/sciadv.aeb6464)
Supplement: Supplementary file 3 — Data S1 to S5 [file sciadv.aeb6464_data_s1_to_s5.zip]

Archive with 5 entries (5 files):
- aeb6464_data_s1.xlsx
- aeb6464_data_s2.xlsx
- aeb6464_data_s3.xlsx
- aeb6464_data_s4.xlsx
- aeb6464_data_s5.xlsx
