# Supplementary material for: Comparative proteomic profiling of receptor kinase signaling reveals key trafficking components enforcing plant stomatal development
Source: Sci Adv. 2026 Mar 25;12(13):eaeb6464. doi: 10.1126/sciadv.aeb6464 (PMC13015889; doi:10.1126/sciadv.aeb6464)
Supplement: Supplementary file 3 — Data S1 to S5 [file sciadv.aeb6464_data_s1_to_s5.zip › aeb6464_data_s1.xlsx]

## Sheet: TbIDvsETAP_ER-er105
TAIR_ID	Uniprot_ID	Gene_name.x	ET-AP_Z score	TurboID_Z score	group	Description
AT2G26330	Q42371	ERECTA	25.6247	21.023	Common	LRR receptor-like serine/threonine-protein kinase ERECTA OS=Arabidopsis thaliana OX=3702 GN=ERECTA PE=1 SV=1
TurboID	TurboID	TurboID	20.5381	19.5796	Common	TurboID
AT2G39730	P10896	RCA	12.0871	-0.0321508	ET-AP_only	Ribulose bisphosphate carboxylase/oxygenase activase, chloroplastic OS=Arabidopsis thaliana OX=3702 GN=RCA PE=1 SV=2
AT4G30190	P19456	AHA2	11.6663	7.87214	Common	ATPase 2, plasma membrane-type OS=Arabidopsis thaliana OX=3702 GN=AHA2 PE=1 SV=2
AT5G62690	Q56YW9	TBB2	10.728	1.48438	ET-AP_only	Tubulin beta-2 chain OS=Arabidopsis thaliana OX=3702 GN=TUBB2 PE=2 SV=2
AT1G13440	Q9FX54	G3PC2	10.4979	0.723433	ET-AP_only	Glyceraldehyde-3-phosphate dehydrogenase GAPC2, cytosolic OS=Arabidopsis thaliana OX=3702 GN=GAPC2 PE=1 SV=1
AT5G44340	P24636	TBB4	9.89722	2.29622	Common	Tubulin beta-4 chain OS=Arabidopsis thaliana OX=3702 GN=TUBB4 PE=2 SV=2
AT4G20360	P17745	EFTU	9.07759	0.162351	ET-AP_only	Elongation factor Tu, chloroplastic OS=Arabidopsis thaliana OX=3702 GN=TUFA PE=1 SV=1
AT4G20890	P29517	TBB9	9.07235	2.4766	Common	Tubulin beta-9 chain OS=Arabidopsis thaliana OX=3702 GN=TUBB9 PE=1 SV=1
ATCG00120	P56757	ATPA	9.07156	-0.309265	ET-AP_only	ATP synthase subunit alpha, chloroplastic OS=Arabidopsis thaliana OX=3702 GN=atpA PE=1 SV=1
AT1G20010	P29513	TBB5	9.05343	2.19692	Common	Tubulin beta-5 chain OS=Arabidopsis thaliana OX=3702 GN=TUBB5 PE=2 SV=1
AT1G12900	Q9LPW0	G3PA2	8.92544	-0.14074	ET-AP_only	Glyceraldehyde-3-phosphate dehydrogenase GAPA2, chloroplastic OS=Arabidopsis thaliana OX=3702 GN=GAPA2 PE=2 SV=1
AT3G26650	P25856	G3PA1	8.44526	-0.882523	ET-AP_only	Glyceraldehyde-3-phosphate dehydrogenase GAPA1, chloroplastic OS=Arabidopsis thaliana OX=3702 GN=GAPA1 PE=1 SV=3
AT2G29550	P29515	TBB7	8.42194	1.28565	ET-AP_only	Tubulin beta-7 chain OS=Arabidopsis thaliana OX=3702 GN=TUBB7 PE=2 SV=1
ATCG00490	O03042	RBL	8.28692	2.82801	Common	Ribulose bisphosphate carboxylase large chain OS=Arabidopsis thaliana OX=3702 GN=rbcL PE=1 SV=1
ATCG00480	P19366	ATPB	8.22568	4.089	Common	ATP synthase subunit beta, chloroplastic OS=Arabidopsis thaliana OX=3702 GN=atpB PE=1 SV=2
AT3G08580	P31167	ADT1	8.18506	0.508712	ET-AP_only	ADP,ATP carrier protein 1, mitochondrial OS=Arabidopsis thaliana OX=3702 GN=AAC1 PE=1 SV=2
AT5G12250	P29514	TBB6	7.82971	2.14445	Common	Tubulin beta-6 chain OS=Arabidopsis thaliana OX=3702 GN=TUBB6 PE=2 SV=1
AT5G02500	P22953	HS701	7.58742	2.87104	Common	Probable mediator of RNA polymerase II transcription subunit 37e OS=Arabidopsis thaliana OX=3702 GN=MED37E PE=1 SV=3
AT1G42970	P25857	G3PB	7.57344	-0.119896	ET-AP_only	Glyceraldehyde-3-phosphate dehydrogenase GAPB, chloroplastic OS=Arabidopsis thaliana OX=3702 GN=GAPB PE=1 SV=2
AT3G47470	P27521	CA4	7.42828	-0.906497	ET-AP_only	Chlorophyll a-b binding protein 4, chloroplastic OS=Arabidopsis thaliana OX=3702 GN=LHCA4 PE=1 SV=1
AT4G14960	P29511	TBA6	7.36534	-0.372645	ET-AP_only	Tubulin alpha-6 chain OS=Arabidopsis thaliana OX=3702 GN=TUBA6 PE=1 SV=1
AT2G18960	P20649	AHA1	7.35346	6.98518	Common	ATPase 1, plasma membrane-type OS=Arabidopsis thaliana OX=3702 GN=AHA1 PE=1 SV=3
AT3G16420	O04314	JAL30	6.94011	4.05682	Common	PYK10-binding protein 1 OS=Arabidopsis thaliana OX=3702 GN=PBP1 PE=1 SV=1
AT3G18780	Q96292	ACT2	6.82786	0.295198	ET-AP_only	Actin-2 OS=Arabidopsis thaliana OX=3702 GN=ACT2 PE=1 SV=1
ATCG00280	P56778	PSBC	6.59993	0.912578	ET-AP_only	Photosystem II CP43 reaction center protein OS=Arabidopsis thaliana OX=3702 GN=psbC PE=1 SV=3
AT5G57350	P20431	AHA3	6.59682	3.89097	Common	ATPase 3, plasma membrane-type OS=Arabidopsis thaliana OX=3702 GN=AHA3 PE=1 SV=2
AT4G04640	Q01908	ATPG1	6.56029	2.19968	Common	ATP synthase gamma chain 1, chloroplastic OS=Arabidopsis thaliana OX=3702 GN=ATPC1 PE=1 SV=1
AT5G19780	B9DHQ0	TBA5	6.27246	0.0755128	ET-AP_only	Tubulin alpha-5 chain OS=Arabidopsis thaliana OX=3702 GN=TUBA5 PE=1 SV=2
AT5G02490	P22954	HS702	6.20359	0.272519	ET-AP_only	Probable mediator of RNA polymerase II transcription subunit 37c OS=Arabidopsis thaliana OX=3702 GN=MED37D PE=1 SV=2
AT5G14740	P42737	BCA2	5.95011	0.470197	ET-AP_only	Beta carbonic anhydrase 2, chloroplastic OS=Arabidopsis thaliana OX=3702 GN=BCA2 PE=1 SV=3
AT3G54890	Q01667	CAB6	5.84985	0.232898	ET-AP_only	Chlorophyll a-b binding protein 6, chloroplastic OS=Arabidopsis thaliana OX=3702 GN=LHCA1 PE=1 SV=1
AT5G54270	Q9S7M0	CB3	5.57795	0.570874	ET-AP_only	Chlorophyll a-b binding protein 3, chloroplastic OS=Arabidopsis thaliana OX=3702 GN=LHCB3 PE=1 SV=1
AT5G09810	P53492	ACT7	5.44835	0.186327	ET-AP_only	Actin-7 OS=Arabidopsis thaliana OX=3702 GN=ACT7 PE=1 SV=1
AT3G60750	Q8RWV0	TKTC1	5.37738	-1.66814	ET-AP_only	Transketolase-1, chloroplastic OS=Arabidopsis thaliana OX=3702 GN=TKL-1 PE=1 SV=1
AT3G09260	Q9SR37	BGL23	5.35235	6.32222	Common	Beta-glucosidase 23 OS=Arabidopsis thaliana OX=3702 GN=BGLU23 PE=1 SV=1
ATCG00130	P56759	ATPF	5.34643	2.48139	Common	ATP synthase subunit b, chloroplastic OS=Arabidopsis thaliana OX=3702 GN=atpF PE=3 SV=1
AT4G10340	Q9XF89	CB5	5.21562	-0.379928	ET-AP_only	Chlorophyll a-b binding protein CP26, chloroplastic OS=Arabidopsis thaliana OX=3702 GN=LHCB5 PE=1 SV=1
AT1G17260	Q43128	AHA10	5.11415	1.86843	Common	ATPase 10, plasma membrane-type OS=Arabidopsis thaliana OX=3702 GN=AHA10 PE=2 SV=2
AT4G35100	P93004	PIP27	5.07911	0.414819	ET-AP_only	Aquaporin PIP2-7 OS=Arabidopsis thaliana OX=3702 GN=PIP2-7 PE=1 SV=2
ATCG00680	P56777	PSBB	5.06078	-0.832793	ET-AP_only	Photosystem II CP47 reaction center protein OS=Arabidopsis thaliana OX=3702 GN=psbB PE=1 SV=1
AT1G79040	P27202	PSBR	4.90674	0.186858	ET-AP_only	Photosystem II 10 kDa polypeptide, chloroplastic OS=Arabidopsis thaliana OX=3702 GN=PSBR PE=1 SV=1
AT5G23060	Q9FN48	CAS	4.79756	0.294114	ET-AP_only	Calcium sensing receptor, chloroplastic OS=Arabidopsis thaliana OX=3702 GN=CAS PE=1 SV=1
AT3G14420	Q9LRR9	GLO1	4.7891	0.767978	ET-AP_only	(S)-2-hydroxy-acid oxidase GLO1 OS=Arabidopsis thaliana OX=3702 GN=GLO1 PE=1 SV=1
AT1G29910	Q8VZ87	CB1B	4.72042	-0.191442	ET-AP_only	Chlorophyll a-b binding protein 3, chloroplastic OS=Arabidopsis thaliana OX=3702 GN=LHCB1.2 PE=1 SV=2
AT5G39740	P49227	RL52	4.70352	-2.33776	ET-AP_only	60S ribosomal protein L5-2 OS=Arabidopsis thaliana OX=3702 GN=RPL5B PE=2 SV=3
AT1G07940	P0DH99	EF1A1	4.69366	1.41701	ET-AP_only	Elongation factor 1-alpha 1 OS=Arabidopsis thaliana OX=3702 GN=A1 PE=1 SV=1
ATCG00020	P83755	PSBA	4.65271	-0.0585679	ET-AP_only	Photosystem II protein D1 OS=Arabidopsis thaliana OX=3702 GN=psbA PE=1 SV=2
AT4G13940	O23255	SAHH1	4.64611	0.998784	ET-AP_only	Adenosylhomocysteinase 1 OS=Arabidopsis thaliana OX=3702 GN=SAHH1 PE=1 SV=1
AT3G01500	P27140	BCA1	4.61275	0.301949	ET-AP_only	Beta carbonic anhydrase 1, chloroplastic OS=Arabidopsis thaliana OX=3702 GN=BCA1 PE=1 SV=2
AT1G31330	Q9SHE8	PSAF	4.41568	-0.353573	ET-AP_only	Photosystem I reaction center subunit III, chloroplastic OS=Arabidopsis thaliana OX=3702 GN=PSAF PE=1 SV=1
AT3G13920	P41376	IF4A1	4.3859	0.41408	ET-AP_only	Eukaryotic initiation factor 4A-1 OS=Arabidopsis thaliana OX=3702 GN=EIF4A1 PE=1 SV=1
AT2G45960	Q06611	PIP1;2	4.38406	0.841767	ET-AP_only	Aquaporin PIP1-2 OS=Arabidopsis thaliana OX=3702 GN=PIP1-2 PE=1 SV=1
AT5G19760	Q9C5M0	DTC	4.3354	0.837526	ET-AP_only	Mitochondrial dicarboxylate/tricarboxylate transporter DTC OS=Arabidopsis thaliana OX=3702 GN=DTC PE=1 SV=1
AT1G09340	Q9SA52	CP41B	4.32124	0.154839	ET-AP_only	Chloroplast stem-loop binding protein of 41 kDa b, chloroplastic OS=Arabidopsis thaliana OX=3702 GN=CSP41B PE=1 SV=1
AT2G30950	O80860	FTSH2	4.22901	-0.902559	ET-AP_only	ATP-dependent zinc metalloprotease FTSH 2, chloroplastic OS=Arabidopsis thaliana OX=3702 GN=FTSH2 PE=1 SV=1
AT1G23080	Q940Y5	PIN7	4.15936	3.52977	Common	Auxin efflux carrier component 7 OS=Arabidopsis thaliana OX=3702 GN=PIN7 PE=1 SV=2
AT3G62250	P59233	R27AC	4.14039	-1.09915	ET-AP_only	Ubiquitin-40S ribosomal protein S27a-3 OS=Arabidopsis thaliana OX=3702 GN=RPS27AC PE=2 SV=2
AT1G56410	Q9C7X7	HSP7N	4.00546	-0.0961744	ET-AP_only	Heat shock 70 kDa protein 18 OS=Arabidopsis thaliana OX=3702 GN=HSP70-18 PE=2 SV=1
AT3G12580	Q9LHA8	HS704	3.99372	2.02371	Common	Probable mediator of RNA polymerase II transcription subunit 37c OS=Arabidopsis thaliana OX=3702 GN=MED37C PE=1 SV=1
AT4G37930	Q9SZJ5	GLYM1	3.99309	-3.82117	ET-AP_only	Serine hydroxymethyltransferase 1, mitochondrial OS=Arabidopsis thaliana OX=3702 GN=SHM1 PE=1 SV=1
AT1G70940	Q9S7Z8	PIN3	3.95691	4.25972	Common	Auxin efflux carrier component 3 OS=Arabidopsis thaliana OX=3702 GN=PIN3 PE=1 SV=1
AT1G30360	Q9C8G5	CSCLD	3.95595	1.28433	ET-AP_only	CSC1-like protein ERD4 OS=Arabidopsis thaliana OX=3702 GN=ERD4 PE=1 SV=1
AT1G54010	Q8W4H8	GLL23	3.88908	10.5535	Common	Inactive GDSL esterase/lipase-like protein 23 OS=Arabidopsis thaliana OX=3702 GN=GLL23 PE=1 SV=1
AT1G06430	Q8W585	FTSH8	3.8211	-0.902781	ET-AP_only	ATP-dependent zinc metalloprotease FTSH 8, chloroplastic OS=Arabidopsis thaliana OX=3702 GN=FTSH8 PE=1 SV=1
AT5G17920	O50008	METS1	3.82108	1.80754	Common	5-methyltetrahydropteroyltriglutamate--homocysteine methyltransferase 1 OS=Arabidopsis thaliana OX=3702 GN=MS1 PE=1 SV=1
AT1G01620	Q08733	PIP1;3	3.80626	1.54575	ET-AP_only	Aquaporin PIP1-3 OS=Arabidopsis thaliana OX=3702 GN=PIP1-3 PE=1 SV=1
AT3G16460	O04310	JAL34	3.76423	7.56283	Common	Jacalin-related lectin 34 OS=Arabidopsis thaliana OX=3702 GN=JAL34 PE=1 SV=1
AT1G15210	Q7PC86	ABCG35	3.75489	5.94092	Common	ABC transporter G family member 35 OS=Arabidopsis thaliana OX=3702 GN=ABCG35 PE=2 SV=1
AT5G62670	Q9LV11	AHA11	3.74068	3.48966	Common	ATPase 11, plasma membrane-type OS=Arabidopsis thaliana OX=3702 GN=AHA11 PE=1 SV=1
AT1G61520	Q9SY97	LHCA3	3.72784	-0.432454	ET-AP_only	Photosystem I chlorophyll a/b-binding protein 3-1, chloroplastic OS=Arabidopsis thaliana OX=3702 GN=LHCA3 PE=1 SV=1
AT3G42640	Q9M2A0	AHA8	3.64739	1.66647	Common	ATPase 8, plasma membrane-type OS=Arabidopsis thaliana OX=3702 GN=AHA8 PE=3 SV=1
ATCG00800	P56798	RR3	3.63363	-1.24249	ET-AP_only	30S ribosomal protein S3, chloroplastic OS=Arabidopsis thaliana OX=3702 GN=rps3 PE=3 SV=1
ATCG00470	P09468	ATPE	3.58699	1.08343	ET-AP_only	ATP synthase epsilon chain, chloroplastic OS=Arabidopsis thaliana OX=3702 GN=atpE PE=1 SV=2
AT1G33120	P49209	RL91	3.53754	-2.13797	ET-AP_only	60S ribosomal protein L9-1 OS=Arabidopsis thaliana OX=3702 GN=RPL9B PE=1 SV=3
AT1G33140	P49209	RL91	3.53754	-2.13797	ET-AP_only	60S ribosomal protein L9-1 OS=Arabidopsis thaliana OX=3702 GN=RPL9B PE=1 SV=3
AT3G53420	P43286	PIP2;1	3.48196	1.89775	Common	Aquaporin PIP2-1 OS=Arabidopsis thaliana OX=3702 GN=PIP2-1 PE=1 SV=1
AT3G08940	Q9XF88	CB4B	3.44982	-0.28811	ET-AP_only	Chlorophyll a-b binding protein CP29.2, chloroplastic OS=Arabidopsis thaliana OX=3702 GN=LHCB4.2 PE=1 SV=1
AT1G16030	Q9S9N1	HSP7E	3.36883	-0.171799	ET-AP_only	Heat shock 70 kDa protein 5 OS=Arabidopsis thaliana OX=3702 GN=HSP70-5 PE=2 SV=1
AT2G31610	Q9SIP7	RS31	3.35284	-2.97806	ET-AP_only	40S ribosomal protein S3-1 OS=Arabidopsis thaliana OX=3702 GN=RPS3A PE=1 SV=1
AT1G47128	P43297	RD21A	3.33809	0.111665	ET-AP_only	Cysteine proteinase RD21A OS=Arabidopsis thaliana OX=3702 GN=RD21A PE=1 SV=1
AT1G08380	Q949Q5	PSAO	3.3028	-0.582405	ET-AP_only	Photosystem I subunit O OS=Arabidopsis thaliana OX=3702 GN=PSAO PE=1 SV=1
AT1G09130	Q8L770	CLPR3	3.29291	-0.580624	ET-AP_only	ATP-dependent Clp protease proteolytic subunit-related protein 3, chloroplastic OS=Arabidopsis thaliana OX=3702 GN=CLPR3 PE=1 SV=1
AT3G11940	P51427	RS52	3.2923	-0.950349	ET-AP_only	40S ribosomal protein S5-2 OS=Arabidopsis thaliana OX=3702 GN=RPS5B PE=1 SV=2
AT5G38410	P10798	RBS3B	3.28258	1.04978	ET-AP_only	Ribulose bisphosphate carboxylase small chain 3B, chloroplastic OS=Arabidopsis thaliana OX=3702 GN=RBCS-3B PE=2 SV=2
ATCG00840	P61845	RK23	3.28063	-0.876037	ET-AP_only	50S ribosomal protein L23, chloroplastic OS=Arabidopsis thaliana OX=3702 GN=rpl23-A PE=3 SV=1
ATCG01300	P61845	RK23	3.28063	-0.876037	ET-AP_only	50S ribosomal protein L23, chloroplastic OS=Arabidopsis thaliana OX=3702 GN=rpl23-A PE=3 SV=1
AT5G18380	Q42340	RS163	3.28052	-0.923517	ET-AP_only	40S ribosomal protein S16-3 OS=Arabidopsis thaliana OX=3702 GN=RPS16C PE=2 SV=1
AT1G64740	P11139	TBA1	3.23673	0.292876	ET-AP_only	Tubulin alpha-1 chain OS=Arabidopsis thaliana OX=3702 GN=TUBA1 PE=2 SV=1
AT5G50920	Q9FI56	CLPC1	3.23326	0.676067	ET-AP_only	Chaperone protein ClpC1, chloroplastic OS=Arabidopsis thaliana OX=3702 GN=CLPC1 PE=1 SV=1
ATCG00780	P56792	RK14	3.15971	-1.75814	ET-AP_only	50S ribosomal protein L14, chloroplastic OS=Arabidopsis thaliana OX=3702 GN=rpl14 PE=3 SV=1
AT3G44110	Q94AW8	DNAJ3	3.14634	0.671921	ET-AP_only	Chaperone protein dnaJ 3 OS=Arabidopsis thaliana OX=3702 GN=ATJ3 PE=1 SV=2
AT4G32150	O49377	VAMP711	3.14075	1.8166	Common	Vesicle-associated membrane protein 711 OS=Arabidopsis thaliana OX=3702 GN=VAMP711 PE=1 SV=2
AT1G56070	Q9ASR1	EF2	3.131	0.642855	ET-AP_only	Elongation factor 2 OS=Arabidopsis thaliana OX=3702 GN=LOS1 PE=1 SV=1
AT1G56075	Q9ASR1	EF2	3.131	0.642855	ET-AP_only	Elongation factor 2 OS=Arabidopsis thaliana OX=3702 GN=LOS1 PE=1 SV=1
AT1G55670	Q9S7N7	PSAG	3.12776	-0.828308	ET-AP_only	Photosystem I reaction center subunit V, chloroplastic OS=Arabidopsis thaliana OX=3702 GN=PSAG PE=1 SV=1
AT3G12110	P53496	ACT11	3.10488	-0.492487	ET-AP_only	Actin-11 OS=Arabidopsis thaliana OX=3702 GN=ACT11 PE=1 SV=1
AT5G42020	Q39043	BIP2	3.07638	-0.0705049	ET-AP_only	Mediator of RNA polymerase II transcription subunit 37f OS=Arabidopsis thaliana OX=3702 GN=MED37F PE=1 SV=2
AT1G07770	P42798	R15A1	3.0443	-0.588907	ET-AP_only	40S ribosomal protein S15a-1 OS=Arabidopsis thaliana OX=3702 GN=RPS15AA PE=2 SV=2
AT5G59850	P42798	R15A1	3.0443	-0.588907	ET-AP_only	40S ribosomal protein S15a-1 OS=Arabidopsis thaliana OX=3702 GN=RPS15AA PE=2 SV=2
AT2G36530	P25696	ENO2	3.01144	0.82167	ET-AP_only	Bifunctional enolase 2/transcriptional activator OS=Arabidopsis thaliana OX=3702 GN=ENO2 PE=1 SV=1
AT1G30380	Q9SUI5	PSAK	3.00478	-0.404915	ET-AP_only	Photosystem I reaction center subunit psaK, chloroplastic OS=Arabidopsis thaliana OX=3702 GN=PSAK PE=2 SV=2
AT3G16430	O04313	JAL31	2.9797	0	ET-AP_only	PYK10-binding protein 2 OS=Arabidopsis thaliana OX=3702 GN=PBP2 PE=1 SV=1
AT4G30360	Q8L7Z0	CNGC17	2.96578	0.260978	ET-AP_only	Cyclic nucleotide-gated ion channel 17 OS=Arabidopsis thaliana OX=3702 GN=CNGC17 PE=1 SV=1
AT1G06950	Q8LPR9	TI110	2.9621	1.82599	Common	Protein TIC110, chloroplastic OS=Arabidopsis thaliana OX=3702 GN=TIC110 PE=1 SV=1
AT3G61110	Q9M2F1	RS272	2.94931	-0.543391	ET-AP_only	40S ribosomal protein S27-2 OS=Arabidopsis thaliana OX=3702 GN=RPS27B PE=2 SV=2
AT5G35630	Q43127	GLNA2	2.94295	0.238892	ET-AP_only	Glutamine synthetase, chloroplastic/mitochondrial OS=Arabidopsis thaliana OX=3702 GN=GLN2 PE=1 SV=1
AT3G19820	Q39085	DIM	2.94081	1.14403	ET-AP_only	Delta(24)-sterol reductase OS=Arabidopsis thaliana OX=3702 GN=DIM PE=1 SV=2
AT1G22780	P34788	RS18	2.93983	-1.5576	ET-AP_only	40S ribosomal protein S18 OS=Arabidopsis thaliana OX=3702 GN=RPS18A PE=1 SV=1
AT1G34030	P34788	RS18	2.93983	-1.5576	ET-AP_only	40S ribosomal protein S18 OS=Arabidopsis thaliana OX=3702 GN=RPS18A PE=1 SV=1
AT4G09800	P34788	RS18	2.93983	-1.5576	ET-AP_only	40S ribosomal protein S18 OS=Arabidopsis thaliana OX=3702 GN=RPS18A PE=1 SV=1
AT1G57720	Q9FVT2	EF1G2	2.92132	1.28478	ET-AP_only	Probable elongation factor 1-gamma 2 OS=Arabidopsis thaliana OX=3702 GN=At1g57720 PE=1 SV=1
AT4G03280	Q9ZR03	UCRIA	2.91206	0.789647	ET-AP_only	Cytochrome b6-f complex iron-sulfur subunit, chloroplastic OS=Arabidopsis thaliana OX=3702 GN=petC PE=1 SV=1
AT2G41840	P49688	RS23	2.90443	-1.07276	ET-AP_only	40S ribosomal protein S2-3 OS=Arabidopsis thaliana OX=3702 GN=RPS2C PE=1 SV=2
AT3G01390	O82628	VATG1	2.87463	8.08255	Common	V-type proton ATPase subunit G1 OS=Arabidopsis thaliana OX=3702 GN=VHA-G1 PE=1 SV=1
AT1G67720	C0LGI2	Y1677	2.81581	-1.36914	ET-AP_only	Probable LRR receptor-like serine/threonine-protein kinase At1g67720 OS=Arabidopsis thaliana OX=3702 GN=At1g67720 PE=1 SV=1
AT5G46110	Q9ZSR7	TPT	2.81312	0.727899	ET-AP_only	Triose phosphate/phosphate translocator TPT, chloroplastic OS=Arabidopsis thaliana OX=3702 GN=TPT PE=1 SV=1
AT1G80080	Q9SSD1	TMM	2.81312	0	ET-AP_only	Protein TOO MANY MOUTHS OS=Arabidopsis thaliana OX=3702 GN=TMM PE=1 SV=1
AT2G28000	P21238	CPNA1	2.78707	1.12331	ET-AP_only	Chaperonin 60 subunit alpha 1, chloroplastic OS=Arabidopsis thaliana OX=3702 GN=CPN60A1 PE=1 SV=2
AT3G56340	Q9LYK9	RS263	2.70987	-1.33034	ET-AP_only	40S ribosomal protein S26-3 OS=Arabidopsis thaliana OX=3702 GN=RPS26C PE=2 SV=1
AT2G47170	P36397	ARF1	2.69155	1.32945	ET-AP_only	ADP-ribosylation factor 1 OS=Arabidopsis thaliana OX=3702 GN=ARF1 PE=1 SV=2
AT1G74470	Q9CA67	CHLP	2.65144	-0.194337	ET-AP_only	Geranylgeranyl diphosphate reductase, chloroplastic OS=Arabidopsis thaliana OX=3702 GN=CHLP PE=1 SV=1
AT5G01530	Q07473	CB4A	2.64131	-0.712129	ET-AP_only	Chlorophyll a-b binding protein CP29.1, chloroplastic OS=Arabidopsis thaliana OX=3702 GN=LHCB4.1 PE=1 SV=1
AT4G00430	Q39196	PIP1;4	2.62978	1.45556	ET-AP_only	Probable aquaporin PIP1-4 OS=Arabidopsis thaliana OX=3702 GN=PIP1.4 PE=1 SV=1
ATCG00830	P56791	RK2	2.62549	-1.64923	ET-AP_only	50S ribosomal protein L2, chloroplastic OS=Arabidopsis thaliana OX=3702 GN=rpl2-A PE=3 SV=1
ATCG01310	P56791	RK2	2.62549	-1.64923	ET-AP_only	50S ribosomal protein L2, chloroplastic OS=Arabidopsis thaliana OX=3702 GN=rpl2-A PE=3 SV=1
AT2G07560	Q9SH76	AHA6	2.61023	2.84243	Common	ATPase 6, plasma membrane-type OS=Arabidopsis thaliana OX=3702 GN=AHA6 PE=2 SV=1
AT4G28470	Q6XJG8	PSD2B	2.56322	-0.601958	ET-AP_only	26S proteasome non-ATPase regulatory subunit 2 homolog B OS=Arabidopsis thaliana OX=3702 GN=RPN1B PE=1 SV=1
AT3G47950	Q9SU58	AHA4	2.54634	2.17824	Common	ATPase 4, plasma membrane-type OS=Arabidopsis thaliana OX=3702 GN=AHA4 PE=2 SV=2
ATMG01190	P92549	ATPAM	2.5327	-1.45943	ET-AP_only	ATP synthase subunit alpha, mitochondrial OS=Arabidopsis thaliana OX=3702 GN=ATPA PE=1 SV=2
AT3G11510	Q9CAX6	RS142	2.52992	-2.46711	ET-AP_only	40S ribosomal protein S14-2 OS=Arabidopsis thaliana OX=3702 GN=RPS14B PE=1 SV=1
AT1G80660	Q42556	AHA9	2.51235	0.952956	ET-AP_only	ATPase 9, plasma membrane-type OS=Arabidopsis thaliana OX=3702 GN=AHA9 PE=2 SV=2
AT3G07020	Q9M8Z7	U80A2	2.50544	2.64748	Common	Sterol 3-beta-glucosyltransferase UGT80A2 OS=Arabidopsis thaliana OX=3702 GN=UGT80A2 PE=1 SV=1
AT1G50250	Q39102	FTSH1	2.49308	-0.532215	ET-AP_only	ATP-dependent zinc metalloprotease FTSH 1, chloroplastic OS=Arabidopsis thaliana OX=3702 GN=FTSH1 PE=1 SV=2
ATCG00770	P56801	RR8	2.48029	-0.0789019	ET-AP_only	30S ribosomal protein S8, chloroplastic OS=Arabidopsis thaliana OX=3702 GN=rps8 PE=3 SV=1
AT3G63500	Q84TI3	OBE4	2.4458	0.340294	ET-AP_only	Protein OBERON 4 OS=Arabidopsis thaliana OX=3702 GN=OBE4 PE=1 SV=2
AT3G59810	Q9M1Z3	LSM6A	2.4458	-0.34498	ET-AP_only	Sm-like protein LSM6A OS=Arabidopsis thaliana OX=3702 GN=LSM6A PE=1 SV=1
AT1G09630	O04486	RAA2A	2.43326	0.748812	ET-AP_only	Ras-related protein RABA2a OS=Arabidopsis thaliana OX=3702 GN=RABA2A PE=2 SV=1
AT1G72730	Q9CAI7	IF4A3	2.39908	-0.465827	ET-AP_only	Eukaryotic initiation factor 4A-3 OS=Arabidopsis thaliana OX=3702 GN=TIF4A-3 PE=1 SV=1
ATCG01120	P56805	RR15	2.39114	-1.82132	ET-AP_only	30S ribosomal protein S15, chloroplastic OS=Arabidopsis thaliana OX=3702 GN=rps15 PE=3 SV=1
AT2G04030	Q9SIF2	HS905	2.39051	0.633599	ET-AP_only	Heat shock protein 90-5, chloroplastic OS=Arabidopsis thaliana OX=3702 GN=HSP90-5 PE=1 SV=1
AT3G09630	Q9SF40	RL4A	2.3844	-4.05368	ET-AP_only	60S ribosomal protein L4-1 OS=Arabidopsis thaliana OX=3702 GN=RPL4A PE=1 SV=1
AT2G38530	Q9S7I3	NLTP2	2.3823	2.4921	Common	Non-specific lipid-transfer protein 2 OS=Arabidopsis thaliana OX=3702 GN=LTP2 PE=3 SV=1
AT3G23300	Q8H118	PMT1	2.37091	1.14415	ET-AP_only	Probable methyltransferase PMT1 OS=Arabidopsis thaliana OX=3702 GN=At3g23300 PE=2 SV=2
AT3G46010	Q39250	ADF1	2.36918	0.334412	ET-AP_only	Actin-depolymerizing factor 1 OS=Arabidopsis thaliana OX=3702 GN=ADF1 PE=1 SV=1
AT3G55440	P48491	TPIS	2.36473	1.44488	ET-AP_only	Triosephosphate isomerase, cytosolic OS=Arabidopsis thaliana OX=3702 GN=CTIMC PE=1 SV=2
ATCG00380	P56799	RR4	2.36025	-3.7363	ET-AP_only	30S ribosomal protein S4, chloroplastic OS=Arabidopsis thaliana OX=3702 GN=rps4 PE=3 SV=1
AT4G37890	F4JSV3	EDA40	2.35172	0.333678	ET-AP_only	Probable E3 ubiquitin-protein ligase EDA40 OS=Arabidopsis thaliana OX=3702 GN=EDA40 PE=2 SV=1
AT5G23740	P42733	RS113	2.32983	-2.24947	ET-AP_only	40S ribosomal protein S11-3 OS=Arabidopsis thaliana OX=3702 GN=RPS11C PE=2 SV=2
AT3G18740	Q9LSA3	RL303	2.32868	-0.723659	ET-AP_only	60S ribosomal protein L30-3 OS=Arabidopsis thaliana OX=3702 GN=RPL30C PE=3 SV=1
AT3G57600	Q9SVX5	DRE2F	2.32658	2.72811	Common	Dehydration-responsive element-binding protein 2F OS=Arabidopsis thaliana OX=3702 GN=DREB2F PE=1 SV=1
ATCG00810	P56795	RK22	2.30808	-0.52563	ET-AP_only	50S ribosomal protein L22, chloroplastic OS=Arabidopsis thaliana OX=3702 GN=rpl22 PE=3 SV=1
ATCG00790	P56793	RK16	2.26093	-0.841784	ET-AP_only	50S ribosomal protein L16, chloroplastic OS=Arabidopsis thaliana OX=3702 GN=rpl16 PE=3 SV=1
AT3G24830	Q9LRX8	R13A2	2.25575	-2.68597	ET-AP_only	60S ribosomal protein L13a-2 OS=Arabidopsis thaliana OX=3702 GN=RPL13AB PE=2 SV=1
AT2G45290	F4IW47	TKTC2	2.25125	-0.21926	ET-AP_only	Transketolase-2, chloroplastic OS=Arabidopsis thaliana OX=3702 GN=TKL-2 PE=1 SV=1
AT5G30510	Q93VC7	RPS1	2.24156	-0.685543	ET-AP_only	30S ribosomal protein S1, chloroplastic OS=Arabidopsis thaliana OX=3702 GN=RPS1 PE=1 SV=1
AT3G04840	Q9CAV0	RS3A1	2.23971	-2.48049	ET-AP_only	40S ribosomal protein S3a-1 OS=Arabidopsis thaliana OX=3702 GN=RPS3AA PE=1 SV=3
AT3G48930	P16181	RS111	2.22617	-4.15145	ET-AP_only	40S ribosomal protein S11-1 OS=Arabidopsis thaliana OX=3702 GN=RPS11A PE=2 SV=1
AT3G26520	Q41963	TIP12	2.22139	0.864708	ET-AP_only	Aquaporin TIP1-2 OS=Arabidopsis thaliana OX=3702 GN=TIP1-2 PE=1 SV=2
AT2G47730	Q96266	GSTF8	2.22139	0.206895	ET-AP_only	Glutathione S-transferase F8, chloroplastic OS=Arabidopsis thaliana OX=3702 GN=GSTF8 PE=1 SV=3
AT4G26420	F4JUY5	GAMT1	2.22139	-0.904653	ET-AP_only	Gibberellic acid methyltransferase 1 OS=Arabidopsis thaliana OX=3702 GN=GAMT1 PE=1 SV=1
AT3G22845	Q9LIL4	P24B3	2.21156	-0.954522	ET-AP_only	Transmembrane emp24 domain-containing protein p24beta3 OS=Arabidopsis thaliana OX=3702 GN=At3g22845 PE=2 SV=1
AT5G64390	F4KDN0	HEN4	2.20201	1.05418	ET-AP_only	KH domain-containing protein HEN4 OS=Arabidopsis thaliana OX=3702 GN=HEN4 PE=1 SV=1
AT4G31700	O48549	RS61	2.19281	-3.88412	ET-AP_only	40S ribosomal protein S6-1 OS=Arabidopsis thaliana OX=3702 GN=RPS6A PE=1 SV=2
AT4G35250	O65502	HC244	2.18498	1.36163	ET-AP_only	Protein HIGH CHLOROPHYLL FLUORESCENCE PHENOTYPE 244, chloroplastic OS=Arabidopsis thaliana OX=3702 GN=HCF244 PE=1 SV=1
AT3G09440	O65719	HSP7C	2.14339	1.94761	Common	Heat shock 70 kDa protein 3 OS=Arabidopsis thaliana OX=3702 GN=HSP70-3 PE=1 SV=1
AT2G04660	Q8H1U5	APC2	2.14338	-0.603762	ET-AP_only	Anaphase-promoting complex subunit 2 OS=Arabidopsis thaliana OX=3702 GN=APC2 PE=1 SV=1
AT2G24520	Q9SJB3	AHA5	2.13884	2.56778	Common	ATPase 5, plasma membrane-type OS=Arabidopsis thaliana OX=3702 GN=AHA5 PE=3 SV=3
AT3G50240	Q94LW7	KN4B	2.13622	-0.397793	ET-AP_only	Kinesin-like protein KIN-4B OS=Arabidopsis thaliana OX=3702 GN=KIN4B PE=2 SV=1
AT5G46580	Q9LS25	PP420	2.12602	-0.644887	ET-AP_only	Pentatricopeptide repeat-containing protein At5g46580, chloroplastic OS=Arabidopsis thaliana OX=3702 GN=At5g46580 PE=2 SV=1
AT1G15690	P31414	AVP1	2.12572	8.91977	Common	Pyrophosphate-energized vacuolar membrane proton pump 1 OS=Arabidopsis thaliana OX=3702 GN=AVP1 PE=1 SV=1
AT4G17920	O49691	ATL29	2.11892	-1.33265	ET-AP_only	RING-H2 finger protein ATL29 OS=Arabidopsis thaliana OX=3702 GN=ATL29 PE=3 SV=1
AT2G46510	Q9ZPY8	AIB	2.11573	-0.272421	ET-AP_only	Transcription factor ABA-INDUCIBLE bHLH-TYPE OS=Arabidopsis thaliana OX=3702 GN=AIB PE=2 SV=2
AT2G44120	P60039	RL73	2.11573	-1.21496	ET-AP_only	60S ribosomal protein L7-3 OS=Arabidopsis thaliana OX=3702 GN=RPL7C PE=2 SV=1
AT5G45140	F4KD38	NRPC2	2.11573	-0.337659	ET-AP_only	DNA-directed RNA polymerase III subunit 2 OS=Arabidopsis thaliana OX=3702 GN=NRPC2 PE=2 SV=1
AT2G05070	Q9S7J7	CB22	2.11113	-1.26329	ET-AP_only	Chlorophyll a-b binding protein 2.2, chloroplastic OS=Arabidopsis thaliana OX=3702 GN=LHCB2.2 PE=1 SV=1
AT5G02870	P49691	RL4B	2.10702	-4.03953	ET-AP_only	60S ribosomal protein L4-2 OS=Arabidopsis thaliana OX=3702 GN=RPL4D PE=1 SV=2
AT5G46800	Q93XM7	MCAT	2.10088	1.55779	ET-AP_only	Mitochondrial carnitine/acylcarnitine carrier-like protein OS=Arabidopsis thaliana OX=3702 GN=BOU PE=1 SV=1
AT4G09650	Q9SSS9	ATPD	2.09185	-0.691679	ET-AP_only	ATP synthase subunit delta, chloroplastic OS=Arabidopsis thaliana OX=3702 GN=ATPD PE=1 SV=1
AT5G15490	Q9LF33	UGDH3	2.08908	-0.263999	ET-AP_only	UDP-glucose 6-dehydrogenase 3 OS=Arabidopsis thaliana OX=3702 GN=UGD3 PE=1 SV=1
AT1G67090	P10795	RBS1A	2.08866	0.231758	ET-AP_only	Ribulose bisphosphate carboxylase small chain 1A, chloroplastic OS=Arabidopsis thaliana OX=3702 GN=RBCS-1A PE=1 SV=2
ATCG00270	P56761	PSBD	2.0738	-0.711018	ET-AP_only	Photosystem II D2 protein OS=Arabidopsis thaliana OX=3702 GN=psbD PE=1 SV=3
AT1G22710	Q39231	SUC2	2.06967	0.606807	ET-AP_only	Sucrose transport protein SUC2 OS=Arabidopsis thaliana OX=3702 GN=SUC2 PE=1 SV=2
AT1G78900	O23654	VHA-A	2.06168	18.5825	Common	V-type proton ATPase catalytic subunit A OS=Arabidopsis thaliana OX=3702 GN=VHA-A PE=1 SV=1
AT3G52030	Q9SV01	FBW4	2.04423	0.704525	ET-AP_only	F-box/WD-40 repeat-containing protein At3g52030 OS=Arabidopsis thaliana OX=3702 GN=At3g52030 PE=4 SV=2
AT5G02860	Q9LYZ9	PP362	2.02859	-1.52258	ET-AP_only	Pentatricopeptide repeat-containing protein At5g02860 OS=Arabidopsis thaliana OX=3702 GN=At5g02860 PE=2 SV=1
AT3G25182	Q9LSF7	Y3518	2.01277	-1.88959	ET-AP_only	B3 domain-containing protein At3g25182 OS=Arabidopsis thaliana OX=3702 GN=At3g25182 PE=2 SV=1
AT1G51590	Q9C512	MNS1	2.01096	1.28746	ET-AP_only	Mannosyl-oligosaccharide 1,2-alpha-mannosidase MNS1 OS=Arabidopsis thaliana OX=3702 GN=MNS1 PE=1 SV=1
AT1G46264	Q9C635	HSFB4	1.98715	-0.693645	ET-AP_only	Heat stress transcription factor B-4 OS=Arabidopsis thaliana OX=3702 GN=HSFB4 PE=2 SV=1
AT3G16470	O04309	JAL35	1.98715	5.26516	Common	Jacalin-related lectin 35 OS=Arabidopsis thaliana OX=3702 GN=JAL35 PE=1 SV=1
AT2G20340	Q8RY79	PAAS	1.98715	0.874425	ET-AP_only	Tyrosine decarboxylase 1 OS=Arabidopsis thaliana OX=3702 GN=ELI5 PE=1 SV=1
AT5G58440	Q8L5Z7	SNX2A	1.98636	-0.527719	ET-AP_only	Sorting nexin 2A OS=Arabidopsis thaliana OX=3702 GN=SNX2A PE=1 SV=1
AT3G45260	Q944L3	IDD9	1.98071	-0.615005	ET-AP_only	Zinc finger protein BALDIBIS OS=Arabidopsis thaliana OX=3702 GN=BIB PE=1 SV=1
AT3G17390	Q9LUT2	METK4	1.97721	1.2179	ET-AP_only	S-adenosylmethionine synthase 4 OS=Arabidopsis thaliana OX=3702 GN=METK4 PE=1 SV=1
AT3G60770	P59223	RS131	1.97609	-2.9127	ET-AP_only	40S ribosomal protein S13-1 OS=Arabidopsis thaliana OX=3702 GN=RPS13A PE=2 SV=1
AT1G04480	P49690	RL23	1.97291	-2.98598	ET-AP_only	60S ribosomal protein L23 OS=Arabidopsis thaliana OX=3702 GN=RPL23A PE=2 SV=3
AT2G33370	P49690	RL23	1.97291	-2.98598	ET-AP_only	60S ribosomal protein L23 OS=Arabidopsis thaliana OX=3702 GN=RPL23A PE=2 SV=3
AT3G04400	P49690	RL23	1.97291	-2.98598	ET-AP_only	60S ribosomal protein L23 OS=Arabidopsis thaliana OX=3702 GN=RPL23A PE=2 SV=3
AT4G36870	Q9SW80	BLH2	1.9721	0.46238	ET-AP_only	BEL1-like homeodomain protein 2 OS=Arabidopsis thaliana OX=3702 GN=BLH2 PE=1 SV=3
AT1G77840	Q9S825	IF5Z	1.96759	0.0753244	ET-AP_only	Probable eukaryotic translation initiation factor 5-2 OS=Arabidopsis thaliana OX=3702 GN=At1g77840 PE=1 SV=1
ATCG00580	P56779	PSBE	1.96731	-0.405604	ET-AP_only	Cytochrome b559 subunit alpha OS=Arabidopsis thaliana OX=3702 GN=psbE PE=1 SV=4
AT3G12780	Q9LD57	PGKH1	1.96577	-0.173851	ET-AP_only	Phosphoglycerate kinase 1, chloroplastic OS=Arabidopsis thaliana OX=3702 GN=PGK1 PE=1 SV=1
AT5G15920	Q9LFS8	SMC5	1.96202	-2.54246	ET-AP_only	Structural maintenance of chromosomes protein 5 OS=Arabidopsis thaliana OX=3702 GN=SMC5 PE=2 SV=1
ATCG00340	P56767	PSAB	1.95381	1.1436	ET-AP_only	Photosystem I P700 chlorophyll a apoprotein A2 OS=Arabidopsis thaliana OX=3702 GN=psaB PE=3 SV=1
AT5G45180	Q9FKE7	FMO2	1.95381	-1.23406	ET-AP_only	Putative flavin-containing monooxygenase 2 OS=Arabidopsis thaliana OX=3702 GN=FMO2 PE=3 SV=2
AT1G61730	Q9SYA9	STKLD	1.95381	0.691198	ET-AP_only	Probable transcription factor At1g61730 OS=Arabidopsis thaliana OX=3702 GN=At1g61730 PE=1 SV=1
AT2G17470	Q9SHM1	ALMT6	1.95381	1.06374	ET-AP_only	Aluminum-activated malate transporter 6 OS=Arabidopsis thaliana OX=3702 GN=ALMT6 PE=3 SV=1
AT5G06580	Q94AX4	DLD	1.95075	0.0242327	ET-AP_only	D-lactate dehydrogenase [cytochrome], mitochondrial OS=Arabidopsis thaliana OX=3702 GN=DLD PE=1 SV=1
AT2G33800	P93014	RR5	1.93889	-0.947347	ET-AP_only	30S ribosomal protein S5, chloroplastic OS=Arabidopsis thaliana OX=3702 GN=rps5 PE=2 SV=1
AT4G03100	F4JI46	RGAP2	1.93532	-1.67078	ET-AP_only	Rho GTPase-activating protein 2 OS=Arabidopsis thaliana OX=3702 GN=ROPGAP2 PE=1 SV=1
AT3G27690	Q9XF87	CB24	1.9342	-1.54001	ET-AP_only	Chlorophyll a-b binding protein 2.4, chloroplastic OS=Arabidopsis thaliana OX=3702 GN=LHCB2.4 PE=1 SV=1
AT3G16450	O04311	JAL33	1.93402	2.4066	Common	Jacalin-related lectin 33 OS=Arabidopsis thaliana OX=3702 GN=JAL33 PE=1 SV=1
AT4G35010	Q9SCV1	BGA11	1.92372	-1.9824	ET-AP_only	Beta-galactosidase 11 OS=Arabidopsis thaliana OX=3702 GN=BGAL11 PE=2 SV=1
AT5G37640	Q9FHQ6	UBQ9	1.92038	0.215919	ET-AP_only	Polyubiquitin 9 OS=Arabidopsis thaliana OX=3702 GN=UBQ9 PE=3 SV=1
AT1G03630	O48741	PORC	1.91695	3.0083	Common	Protochlorophyllide reductase C, chloroplastic OS=Arabidopsis thaliana OX=3702 GN=PORC PE=1 SV=1
AT2G17150	Q8H111	NLP1	1.91691	-1.98689	ET-AP_only	Protein NLP1 OS=Arabidopsis thaliana OX=3702 GN=NLP1 PE=2 SV=1
AT1G26910	Q08770	RL102	1.90436	-0.559939	ET-AP_only	60S ribosomal protein L10-2 OS=Arabidopsis thaliana OX=3702 GN=RPL10B PE=2 SV=2
AT1G73250	O49213	FCL1	1.88225	0.0222321	ET-AP_only	GDP-L-fucose synthase 1 OS=Arabidopsis thaliana OX=3702 GN=GER1 PE=1 SV=3
AT1G59760	Q9XIF2	MTR4	1.85761	0.772271	ET-AP_only	DExH-box ATP-dependent RNA helicase DExH9 OS=Arabidopsis thaliana OX=3702 GN=MTR4 PE=2 SV=1
AT3G20760	F4JET1	NSE4B	1.85297	2.48196	Common	Non-structural maintenance of chromosomes element 4 homolog B OS=Arabidopsis thaliana OX=3702 GN=NSE4B PE=2 SV=1
AT3G63410	Q9LY74	BQMT	1.85297	0.844399	ET-AP_only	2-methyl-6-phytyl-1,4-hydroquinone methyltransferase, chloroplastic OS=Arabidopsis thaliana OX=3702 GN=VTE3 PE=1 SV=1
AT5G19740	Q7Y228	LAMP1	1.84543	-0.771896	ET-AP_only	Probable glutamate carboxypeptidase LAMP1 OS=Arabidopsis thaliana OX=3702 GN=LAMP1 PE=2 SV=1
AT3G08560	Q9C9Z8	VATE2	1.84543	1.80986	Common	V-type proton ATPase subunit E2 OS=Arabidopsis thaliana OX=3702 GN=VHA-E2 PE=2 SV=1
AT4G19410	Q940J8	PAE7	1.84328	-1.7795	ET-AP_only	Pectin acetylesterase 7 OS=Arabidopsis thaliana OX=3702 GN=PAE7 PE=2 SV=1
AT4G01310	O04603	RK5	1.83958	0.0309603	ET-AP_only	50S ribosomal protein L5, chloroplastic OS=Arabidopsis thaliana OX=3702 GN=RPL5 PE=2 SV=1
ATCG00640	P56796	RK33	1.83127	-0.337805	ET-AP_only	50S ribosomal protein L33, chloroplastic OS=Arabidopsis thaliana OX=3702 GN=rpl33 PE=3 SV=1
AT2G35620	C0LGL9	FEI2	1.81971	1.05531	ET-AP_only	LRR receptor-like serine/threonine-protein kinase FEI 2 OS=Arabidopsis thaliana OX=3702 GN=FEI2 PE=1 SV=1
AT4G16155	F4JLP5	PLPD2	1.80539	2.21593	Common	Dihydrolipoyl dehydrogenase 2, chloroplastic OS=Arabidopsis thaliana OX=3702 GN=LPD2 PE=2 SV=2
AT2G42600	Q5GM68	PPC2	1.79459	5.92989	Common	Phosphoenolpyruvate carboxylase 2 OS=Arabidopsis thaliana OX=3702 GN=PPC2 PE=1 SV=2
AT3G02090	Q42290	MPPB	1.78836	0.0326305	ET-AP_only	Probable mitochondrial-processing peptidase subunit beta, mitochondrial OS=Arabidopsis thaliana OX=3702 GN=At3g02090 PE=1 SV=2
AT1G20120	P0DKJ6	GDL4	1.78722	-0.704554	ET-AP_only	GDSL esterase/lipase At1g20120 OS=Arabidopsis thaliana OX=3702 GN=At1g20120 PE=2 SV=1
AT5G41170	Q9FLL3	PP412	1.7801	-1.61773	ET-AP_only	Pentatricopeptide repeat-containing protein At5g41170, mitochondrial OS=Arabidopsis thaliana OX=3702 GN=At5g41170 PE=2 SV=1
AT3G51550	Q9SCZ4	FERONIA	1.77854	3.61844	Common	Receptor-like protein kinase FERONIA OS=Arabidopsis thaliana OX=3702 GN=FER PE=1 SV=1
AT5G32470	F4KFT7	TENAC	1.75638	-0.318452	ET-AP_only	Bifunctional TH2 protein, mitochondrial OS=Arabidopsis thaliana OX=3702 GN=TH2 PE=1 SV=1
AT2G20370	Q7XJ98	MUR3	1.74556	0.861993	ET-AP_only	Xyloglucan galactosyltransferase MUR3 OS=Arabidopsis thaliana OX=3702 GN=MUR3 PE=1 SV=1
AT2G04570	Q9SJB4	GDL34	1.73931	0.843409	ET-AP_only	GDSL esterase/lipase At2g04570 OS=Arabidopsis thaliana OX=3702 GN=At2g04570 PE=2 SV=1
AT4G39080	Q8W4S4	VHA-A3	1.73802	7.48885	Common	V-type proton ATPase subunit a3 OS=Arabidopsis thaliana OX=3702 GN=VHA-a3 PE=1 SV=1
AT1G65930	Q9SRZ6	ICDHC	1.73802	1.62527	ET-AP_only	Cytosolic isocitrate dehydrogenase [NADP] OS=Arabidopsis thaliana OX=3702 GN=CICDH PE=1 SV=1
AT2G40010	O04204	RLA01	1.7294	0.656293	ET-AP_only	60S acidic ribosomal protein P0-1 OS=Arabidopsis thaliana OX=3702 GN=RPP0A PE=1 SV=1
AT3G62420	Q9LZP8	BZP53	1.7294	-0.044319	ET-AP_only	bZIP transcription factor 53 OS=Arabidopsis thaliana OX=3702 GN=BZIP53 PE=1 SV=1
AT1G34670	Q9S9Z2	MYB93	1.7294	0	ET-AP_only	Transcription factor MYB93 OS=Arabidopsis thaliana OX=3702 GN=MYB93 PE=1 SV=1
AT4G05200	Q9M0X5	CRK25	1.7294	0.3811	ET-AP_only	Cysteine-rich receptor-like protein kinase 25 OS=Arabidopsis thaliana OX=3702 GN=CRK25 PE=3 SV=1
AT4G26170	F4JU69	ET1	1.7294	1.38004	ET-AP_only	Protein EFFECTOR OF TRANSCRIPTION 1 OS=Arabidopsis thaliana OX=3702 GN=ET1 PE=2 SV=1
AT1G12310	Q94AZ4	CML13	1.7294	1.45349	ET-AP_only	Probable calcium-binding protein CML13 OS=Arabidopsis thaliana OX=3702 GN=CML13 PE=2 SV=1
AT1G47270	Q0WPY0	TLP6	1.7294	1.35153	ET-AP_only	Tubby-like F-box protein 6 OS=Arabidopsis thaliana OX=3702 GN=TULP6 PE=2 SV=1
AT1G14720	Q38909	XTH28	1.7294	0.282177	ET-AP_only	Probable xyloglucan endotransglucosylase/hydrolase protein 28 OS=Arabidopsis thaliana OX=3702 GN=XTH28 PE=2 SV=1
AT2G46820	Q8LCA1	CUT1B	1.7294	2.03621	Common	Protein CURVATURE THYLAKOID 1B, chloroplastic OS=Arabidopsis thaliana OX=3702 GN=CURT1B PE=1 SV=2
AT5G39365	Q2V325	DEF40	1.7294	-0.64797	ET-AP_only	Putative defensin-like protein 40 OS=Arabidopsis thaliana OX=3702 GN=At5g39365 PE=3 SV=1
AT5G20910	Q8RXD3	AIP2	1.7294	1.45698	ET-AP_only	E3 ubiquitin-protein ligase AIP2 OS=Arabidopsis thaliana OX=3702 GN=AIP2 PE=1 SV=1
AT1G33540	Q9C7Z9	SCP18	1.7294	0.795782	ET-AP_only	Serine carboxypeptidase-like 18 OS=Arabidopsis thaliana OX=3702 GN=SCPL18 PE=2 SV=2
AT4G19500	F4JT78	RPP2A	1.7294	-2.83785	ET-AP_only	Disease resistance protein RPP2A OS=Arabidopsis thaliana OX=3702 GN=RPP2A PE=2 SV=1
AT5G35735	Q9FKH6	B561P	1.72105	-0.34706	ET-AP_only	Cytochrome b561 and DOMON domain-containing protein At5g35735 OS=Arabidopsis thaliana OX=3702 GN=At5g35735 PE=2 SV=1
AT3G07700	B9DGY1	AB1K7	1.71911	1.06432	ET-AP_only	Protein ACTIVITY OF BC1 COMPLEX KINASE 7, chloroplastic OS=Arabidopsis thaliana OX=3702 GN=ABC1K7 PE=1 SV=1
AT4G09980	Q94AI4	METL1	1.70426	-0.63393	ET-AP_only	N6-adenosine-methyltransferase non-catalytic subunit MTB OS=Arabidopsis thaliana OX=3702 GN=MTB PE=1 SV=1
AT3G62300	Q8H0V4	DUF7	1.7011	-1.12242	ET-AP_only	DUF724 domain-containing protein 7 OS=Arabidopsis thaliana OX=3702 GN=DUF7 PE=1 SV=1
AT4G29410	Q9M0E2	RL282	1.69947	-1.51623	ET-AP_only	60S ribosomal protein L28-2 OS=Arabidopsis thaliana OX=3702 GN=RPL28C PE=2 SV=1
AT2G35635	Q8RUC6	RUB2	1.69243	0.694764	ET-AP_only	Ubiquitin-NEDD8-like protein RUB2 OS=Arabidopsis thaliana OX=3702 GN=RUB2 PE=2 SV=3
AT2G19730	O82204	RL281	1.69075	-1.58221	ET-AP_only	60S ribosomal protein L28-1 OS=Arabidopsis thaliana OX=3702 GN=RPL28A PE=1 SV=1
AT5G23940	Q9FF86	DCR	1.68948	-1.35421	ET-AP_only	BAHD acyltransferase DCR OS=Arabidopsis thaliana OX=3702 GN=DCR PE=2 SV=1
AT3G54380	Q67XV2	SAC3C	1.68271	1.08168	ET-AP_only	SAC3 family protein C OS=Arabidopsis thaliana OX=3702 GN=SAC3C PE=2 SV=1
AT4G24280	Q9STW6	HSP7F	1.6817	0.544458	ET-AP_only	Heat shock 70 kDa protein 6, chloroplastic OS=Arabidopsis thaliana OX=3702 GN=HSP70-6 PE=1 SV=1
AT4G18100	P49211	RL321	1.67562	-2.89615	ET-AP_only	60S ribosomal protein L32-1 OS=Arabidopsis thaliana OX=3702 GN=RPL32A PE=2 SV=2
AT3G13470	Q9LJE4	CPNB2	1.67452	0.280605	ET-AP_only	Chaperonin 60 subunit beta 2, chloroplastic OS=Arabidopsis thaliana OX=3702 GN=CPN60B2 PE=1 SV=1
AT3G47520	Q9SN86	MDHP	1.67403	0.351439	ET-AP_only	Malate dehydrogenase, chloroplastic OS=Arabidopsis thaliana OX=3702 GN=At3g47520 PE=1 SV=1
AT1G64280	P93002	NPR1	1.67322	0.715864	ET-AP_only	Regulatory protein NPR1 OS=Arabidopsis thaliana OX=3702 GN=NPR1 PE=1 SV=1
AT3G52840	Q9LFA6	BGAL2	1.66896	-2.5797	ET-AP_only	Beta-galactosidase 2 OS=Arabidopsis thaliana OX=3702 GN=BGAL2 PE=2 SV=2
AT1G55490	P21240	CPNB1	1.668	0.819837	ET-AP_only	Chaperonin 60 subunit beta 1, chloroplastic OS=Arabidopsis thaliana OX=3702 GN=CPN60B1 PE=1 SV=3
AT1G79840	P46607	HGL2	1.66369	-0.00643016	ET-AP_only	Homeobox-leucine zipper protein GLABRA 2 OS=Arabidopsis thaliana OX=3702 GN=GL2 PE=2 SV=3
AT1G20790	Q9LM75	FBK6	1.662	0	ET-AP_only	Putative F-box/kelch-repeat protein At1g20790 OS=Arabidopsis thaliana OX=3702 GN=At1g20790 PE=4 SV=1
AT1G59870	Q9XIE2	PEN3	1.66087	7.10662	Common	ABC transporter G family member 36 OS=Arabidopsis thaliana OX=3702 GN=ABCG36 PE=1 SV=1
AT4G14096	Q94B46	FBL74	1.65981	-1.27803	ET-AP_only	F-box/LRR-repeat protein At4g14096 OS=Arabidopsis thaliana OX=3702 GN=At4g14096 PE=2 SV=1
AT5G21990	B7ZWR6	OEP61	1.65744	2.46937	Common	Outer envelope protein 61 OS=Arabidopsis thaliana OX=3702 GN=OEP61 PE=1 SV=1
AT5G54160	Q9FK25	OMT1	1.65569	1.27253	ET-AP_only	Flavone 3'-O-methyltransferase 1 OS=Arabidopsis thaliana OX=3702 GN=OMT1 PE=1 SV=1
AT5G46210	Q8LGH4	CUL4	1.65519	-0.0732554	ET-AP_only	Cullin-4 OS=Arabidopsis thaliana OX=3702 GN=CUL4 PE=1 SV=1
AT4G04850	Q9M0Z3	KEA3	1.654	-1.60813	ET-AP_only	K(+) efflux antiporter 3, chloroplastic OS=Arabidopsis thaliana OX=3702 GN=KEA3 PE=1 SV=2
AT4G34180	Q93V74	CYL1	1.64897	-0.0645833	ET-AP_only	Cyclase-like protein 1 OS=Arabidopsis thaliana OX=3702 GN=CYCLASE1 PE=1 SV=1
AT5G20250	Q8RX87	RFS6	1.64897	0.702596	ET-AP_only	Probable galactinol--sucrose galactosyltransferase 6 OS=Arabidopsis thaliana OX=3702 GN=RFS6 PE=2 SV=2
AT4G22030	O65451	FB333	1.64613	0.556636	ET-AP_only	Probable F-box protein At4g22030 OS=Arabidopsis thaliana OX=3702 GN=At4g22030 PE=4 SV=1
AT1G67320	Q84WJ2	PRI2	1.64613	1.51413	ET-AP_only	Probable DNA primase large subunit OS=Arabidopsis thaliana OX=3702 GN=At1g67320 PE=2 SV=2
AT2G27730	Q9ZUX4	UMP2	1.63629	-0.181427	Notsignificant	Uncharacterized protein At2g27730, mitochondrial OS=Arabidopsis thaliana OX=3702 GN=At2g27730 PE=1 SV=1
AT1G26630	Q93VP3	IF5A2	1.63394	-0.0948862	Notsignificant	Eukaryotic translation initiation factor 5A-2 OS=Arabidopsis thaliana OX=3702 GN=ELF5A-2 PE=1 SV=1
AT1G13220	Q9SAF6	CRWN2	1.63335	1.00675	Notsignificant	Protein CROWDED NUCLEI 2 OS=Arabidopsis thaliana OX=3702 GN=CRWN2 PE=1 SV=1
AT3G04340	F4J3N2	FTSI5	1.62856	0.7332	Notsignificant	Probable inactive ATP-dependent zinc metalloprotease FTSHI 5, chloroplastic OS=Arabidopsis thaliana OX=3702 GN=FTSHI5 PE=2 SV=1
AT1G78180	Q9C9R4	BRTL2	1.61951	-0.462809	Notsignificant	Probable mitochondrial adenine nucleotide transporter BTL2 OS=Arabidopsis thaliana OX=3702 GN=At1g78180 PE=2 SV=1
AT1G50900	Q8VY88	LTD	1.61052	-0.0645833	Notsignificant	Protein LHCP TRANSLOCATION DEFECT OS=Arabidopsis thaliana OX=3702 GN=LTD PE=1 SV=1
AT5G45190	Q9FKE6	CCT15	1.61052	2.03546	TurboID_only	Cyclin-T1-5 OS=Arabidopsis thaliana OX=3702 GN=CYCT1-5 PE=1 SV=2
AT2G42260	O48533	PYM	1.61052	-0.704554	Notsignificant	Protein POLYCHOME OS=Arabidopsis thaliana OX=3702 GN=PYM PE=1 SV=1
AT4G16500	Q84WT8	CYT4	1.61052	-0.25575	Notsignificant	Cysteine proteinase inhibitor 4 OS=Arabidopsis thaliana OX=3702 GN=CYS4 PE=3 SV=2
AT5G59370	P53494	ACT4	1.60597	-0.370679	Notsignificant	Actin-4 OS=Arabidopsis thaliana OX=3702 GN=ACT4 PE=1 SV=1
AT1G72150	Q56WK6	PATL1	1.59641	5.76561	TurboID_only	Patellin-1 OS=Arabidopsis thaliana OX=3702 GN=PATL1 PE=1 SV=2
ATCG00820	P56808	RR19	1.59262	-0.555956	Notsignificant	30S ribosomal protein S19, chloroplastic OS=Arabidopsis thaliana OX=3702 GN=rps19 PE=3 SV=1
AT1G12280	P60838	SUMM2	1.59187	0.00301146	Notsignificant	Disease resistance protein SUMM2 OS=Arabidopsis thaliana OX=3702 GN=SUMM2 PE=1 SV=1
AT5G52870	Q9FLX4	MAKR5	1.58922	-1.40714	Notsignificant	Probable membrane-associated kinase regulator 5 OS=Arabidopsis thaliana OX=3702 GN=MAKR5 PE=2 SV=1
AT5G13490	P40941	ADT2	1.58056	0.609463	Notsignificant	ADP,ATP carrier protein 2, mitochondrial OS=Arabidopsis thaliana OX=3702 GN=AAC2 PE=1 SV=2
ATCG00065	P62126	RR12	1.5682	0.0979308	Notsignificant	30S ribosomal protein S12, chloroplastic OS=Arabidopsis thaliana OX=3702 GN=rps12-A PE=2 SV=2
ATCG00905	P62126	RR12	1.5682	0.0979308	Notsignificant	30S ribosomal protein S12, chloroplastic OS=Arabidopsis thaliana OX=3702 GN=rps12-A PE=2 SV=2
ATCG01230	P62126	RR12	1.5682	0.0979308	Notsignificant	30S ribosomal protein S12, chloroplastic OS=Arabidopsis thaliana OX=3702 GN=rps12-A PE=2 SV=2
AT1G66340	P49333	ETR1	1.56581	0.211948	Notsignificant	Ethylene receptor 1 OS=Arabidopsis thaliana OX=3702 GN=ETR1 PE=1 SV=1
AT3G46440	Q9SN95	UXS5	1.56581	-0.426841	Notsignificant	UDP-glucuronic acid decarboxylase 5 OS=Arabidopsis thaliana OX=3702 GN=UXS5 PE=2 SV=1
AT4G23950	F4JPE9	SUN5	1.56058	1.49282	Notsignificant	SUN domain-containing protein 5 OS=Arabidopsis thaliana OX=3702 GN=SUN5 PE=1 SV=1
AT5G46100	Q9FNL2	PP418	1.56058	1.19369	Notsignificant	Pentatricopeptide repeat-containing protein At5g46100 OS=Arabidopsis thaliana OX=3702 GN=At5g46100 PE=2 SV=1
AT4G17530	Q9SEH3	RAD2C	1.56058	0.41279	Notsignificant	Ras-related protein RABD2c OS=Arabidopsis thaliana OX=3702 GN=RABD2C PE=1 SV=1
AT3G48080	Q9SU71	EDSBC	1.55413	-1.08398	Notsignificant	Protein EDS1B OS=Arabidopsis thaliana OX=3702 GN=EDS1B PE=1 SV=1
AT1G03470	Q66GR8	NET3A	1.55413	1.92431	TurboID_only	Protein NETWORKED 3A OS=Arabidopsis thaliana OX=3702 GN=NET3A PE=2 SV=1
AT1G09300	F4HZG9	ICP55	1.55413	-1.87385	Notsignificant	Intermediate cleaving peptidase 55, mitochondrial OS=Arabidopsis thaliana OX=3702 GN=ICP55 PE=1 SV=1
AT2G23730	O64827	SUVR5	1.54642	0.587846	Notsignificant	Histone-lysine N-methyltransferase SUVR5 OS=Arabidopsis thaliana OX=3702 GN=SUVR5 PE=1 SV=3
AT2G23740	O64827	SUVR5	1.54642	0.587846	Notsignificant	Histone-lysine N-methyltransferase SUVR5 OS=Arabidopsis thaliana OX=3702 GN=SUVR5 PE=1 SV=3
AT3G61360	Q9M2C8	PP291	1.5305	-0.437385	Notsignificant	Pentatricopeptide repeat-containing protein At3g61360 OS=Arabidopsis thaliana OX=3702 GN=At3g61360 PE=2 SV=1
AT3G14310	O49006	PME3	1.52588	-2.52952	Notsignificant	Pectinesterase/pectinesterase inhibitor 3 OS=Arabidopsis thaliana OX=3702 GN=PME3 PE=1 SV=2
AT1G03475	Q9LR75	HEM61	1.52272	1.06122	Notsignificant	Coproporphyrinogen-III oxidase 1, chloroplastic OS=Arabidopsis thaliana OX=3702 GN=CPX1 PE=2 SV=1
AT3G62800	Q8H1D4	DRB4	1.52115	-0.248426	Notsignificant	Double-stranded RNA-binding protein 4 OS=Arabidopsis thaliana OX=3702 GN=DBR4 PE=1 SV=1
AT1G02280	O23680	TOC33	1.52115	2.50189	TurboID_only	Translocase of chloroplast 33, chloroplastic OS=Arabidopsis thaliana OX=3702 GN=TOC33 PE=1 SV=1
AT2G30860	O80852	GSTF9	1.52115	0.864795	Notsignificant	Glutathione S-transferase F9 OS=Arabidopsis thaliana OX=3702 GN=GSTF9 PE=1 SV=1
AT1G07910	Q0WL81	RNL	1.51939	-0.762241	Notsignificant	tRNA ligase 1 OS=Arabidopsis thaliana OX=3702 GN=RNL PE=1 SV=1
AT5G46240	Q39128	KAT1	1.5105	-0.563687	Notsignificant	Potassium channel KAT1 OS=Arabidopsis thaliana OX=3702 GN=KAT1 PE=1 SV=2
AT1G29880	O23627	SYGM1	1.51022	1.82492	TurboID_only	Glycine--tRNA ligase, mitochondrial 1 OS=Arabidopsis thaliana OX=3702 GN=At1g29880 PE=1 SV=1
AT4G22890	Q8H112	PGL1A	1.50923	2.68794	TurboID_only	PGR5-like protein 1A, chloroplastic OS=Arabidopsis thaliana OX=3702 GN=PGRL1A PE=1 SV=1
AT3G10730	Q9SG79	SUN2	1.50886	0.594514	Notsignificant	SUN domain-containing protein 2 OS=Arabidopsis thaliana OX=3702 GN=SUN2 PE=1 SV=1
AT5G64040	P49107	PSAN	1.50434	0.431229	Notsignificant	Photosystem I reaction center subunit N, chloroplastic OS=Arabidopsis thaliana OX=3702 GN=PSAN PE=1 SV=2
AT3G13120	Q9LK61	RR10	1.50378	-0.400214	Notsignificant	30S ribosomal protein S10, chloroplastic OS=Arabidopsis thaliana OX=3702 GN=RPS10 PE=2 SV=1
AT3G20750	Q9LT45	GAT29	1.50378	-0.526558	Notsignificant	GATA transcription factor 29 OS=Arabidopsis thaliana OX=3702 GN=GATA29 PE=2 SV=1
AT3G48380	Q9STL8	UFSP	1.50378	-0.187149	Notsignificant	Probable Ufm1-specific protease OS=Arabidopsis thaliana OX=3702 GN=At3g48380 PE=1 SV=2
AT1G68020	Q94AH8	TPS6	1.49873	-0.369883	Notsignificant	Alpha,alpha-trehalose-phosphate synthase [UDP-forming] 6 OS=Arabidopsis thaliana OX=3702 GN=TPS6 PE=1 SV=2
AT2G18160	Q9SI15	BZIP2	1.4979	-0.743609	Notsignificant	bZIP transcription factor 2 OS=Arabidopsis thaliana OX=3702 GN=BZIP2 PE=1 SV=1
AT4G37460	F4JS25	SRFR1	1.4979	1.22629	Notsignificant	Suppressor of RPS4-RLD 1 OS=Arabidopsis thaliana OX=3702 GN=SRFR1 PE=1 SV=1
AT3G61520	Q9M316	PP292	1.4895	-1.28725	Notsignificant	Pentatricopeptide repeat-containing protein At3g61520, mitochondrial OS=Arabidopsis thaliana OX=3702 GN=At3g61520 PE=2 SV=1
AT4G24550	Q9SB50	AP4M	1.48834	0.47764	Notsignificant	AP-4 complex subunit mu OS=Arabidopsis thaliana OX=3702 GN=AP4M PE=2 SV=1
AT1G22882	F4I316	SUN3	1.48348	-1.12781	Notsignificant	SUN domain-containing protein 3 OS=Arabidopsis thaliana OX=3702 GN=SUN3 PE=1 SV=1
AT1G35680	P51412	RK21	1.48115	-0.892679	Notsignificant	50S ribosomal protein L21, chloroplastic OS=Arabidopsis thaliana OX=3702 GN=RPL21 PE=2 SV=1
AT1G72370	Q08682	RSSA1	1.47999	-0.344932	Notsignificant	40S ribosomal protein Sa-1 OS=Arabidopsis thaliana OX=3702 GN=RPSaA PE=1 SV=3
AT3G63460	Q8L611	SC31B	1.4777	3.46453	TurboID_only	Protein transport protein SEC31 homolog B OS=Arabidopsis thaliana OX=3702 GN=SEC31B PE=1 SV=1
AT2G37260	Q9ZUU0	WRK44	1.47354	-0.0645833	Notsignificant	WRKY transcription factor 44 OS=Arabidopsis thaliana OX=3702 GN=WRKY44 PE=1 SV=2
AT1G23310	Q9LR30	GGT1	1.46895	2.08305	TurboID_only	Glutamate--glyoxylate aminotransferase 1 OS=Arabidopsis thaliana OX=3702 GN=GGAT1 PE=1 SV=1
AT4G13420	Q9M7K4	POT5	1.46511	-0.0562281	Notsignificant	Potassium transporter 5 OS=Arabidopsis thaliana OX=3702 GN=POT5 PE=1 SV=1
AT2G40400	Q9SIY5	RER5	1.46136	2.08211	TurboID_only	Protein RETICULATA-RELATED 5, chloroplastic OS=Arabidopsis thaliana OX=3702 GN=RER5 PE=2 SV=1
AT1G29940	F4I366	NRPA2	1.46136	2.00182	TurboID_only	DNA-directed RNA polymerase I subunit 2 OS=Arabidopsis thaliana OX=3702 GN=NRPA2 PE=2 SV=1
AT3G54250	F4JCU3	MVD2	1.46102	1.00346	Notsignificant	Diphosphomevalonate decarboxylase MVD2, peroxisomal OS=Arabidopsis thaliana OX=3702 GN=MVD2 PE=1 SV=1
AT2G39090	Q8VY89	APC7	1.46102	-0.207094	Notsignificant	Anaphase-promoting complex subunit 7 OS=Arabidopsis thaliana OX=3702 GN=APC7 PE=2 SV=1
AT2G18940	O64624	PP163	1.46102	-1.85608	Notsignificant	Pentatricopeptide repeat-containing protein At2g18940, chloroplastic OS=Arabidopsis thaliana OX=3702 GN=At2g18940 PE=2 SV=1
AT2G39010	Q9ZV07	PIP26	1.46102	-0.021801	Notsignificant	Probable aquaporin PIP2-6 OS=Arabidopsis thaliana OX=3702 GN=PIP2-6 PE=1 SV=1
AT5G08310	P0C8Q6	PP368	1.45276	-0.331357	Notsignificant	Putative pentatricopeptide repeat-containing protein At5g08310, mitochondrial OS=Arabidopsis thaliana OX=3702 GN=At5g08310 PE=3 SV=1
AT1G57590	F4I839	PAE2	1.44543	-1.78059	Notsignificant	Pectin acetylesterase 2 OS=Arabidopsis thaliana OX=3702 GN=PAE2 PE=2 SV=1
ATMG00180	P93286	CCMFC	1.44543	0.268644	Notsignificant	Cytochrome c biogenesis CcmF C-terminal-like mitochondrial protein OS=Arabidopsis thaliana OX=3702 GN=CCMFC PE=1 SV=2
AT3G20520	F4JEQ1	GPDL5	1.44543	-0.957702	Notsignificant	Glycerophosphodiester phosphodiesterase GDPDL5 OS=Arabidopsis thaliana OX=3702 GN=GDPDL5 PE=2 SV=1
AT5G10550	Q9LXA7	GTE2	1.44543	0.216539	Notsignificant	Transcription factor GTE2 OS=Arabidopsis thaliana OX=3702 GN=GTE2 PE=2 SV=2
AT4G21400	O65405	CRK28	1.44543	-0.437041	Notsignificant	Cysteine-rich receptor-like protein kinase 28 OS=Arabidopsis thaliana OX=3702 GN=CRK28 PE=3 SV=2
AT5G17380	Q9LF46	HACL	1.44543	-0.586266	Notsignificant	2-hydroxyacyl-CoA lyase OS=Arabidopsis thaliana OX=3702 GN=HACL PE=1 SV=1
AT5G46250	Q94A38	LRP6A	1.44543	0.600064	Notsignificant	La-related protein 6A OS=Arabidopsis thaliana OX=3702 GN=LARP6A PE=2 SV=1
AT1G52410	F4ICX9	TSA1	1.44543	-0.173671	Notsignificant	TSK-associating protein 1 OS=Arabidopsis thaliana OX=3702 GN=TSA1 PE=1 SV=1
AT5G56820	Q9FJT1	FBD29	1.44543	0.147566	Notsignificant	Putative FBD-associated F-box protein At5g56820 OS=Arabidopsis thaliana OX=3702 GN=At5g56820 PE=4 SV=2
AT4G38830	Q9T0J1	CRK26	1.44543	0.38106	Notsignificant	Cysteine-rich receptor-like protein kinase 26 OS=Arabidopsis thaliana OX=3702 GN=CRK26 PE=2 SV=1
AT1G05680	Q9SYK9	U74E2	1.44543	1.56473	Notsignificant	UDP-glycosyltransferase 74E2 OS=Arabidopsis thaliana OX=3702 GN=UGT74E2 PE=1 SV=1
AT1G48760	Q9C744	AP3D	1.44543	0.175208	Notsignificant	AP-3 complex subunit delta OS=Arabidopsis thaliana OX=3702 GN=DELTA-ADR PE=1 SV=1
AT3G45090	Q93ZS1	LPAH2	1.44543	-1.92541	Notsignificant	P-loop NTPase domain-containing protein LPA1 homolog 2 OS=Arabidopsis thaliana OX=3702 GN=At3g45090 PE=2 SV=1
AT3G55980	Q93ZS9	C3H47	1.44455	-2.05857	Notsignificant	Zinc finger CCCH domain-containing protein 47 OS=Arabidopsis thaliana OX=3702 GN=At3g55980 PE=2 SV=1
AT3G02630	Q9M879	STAD5	1.44066	-0.0280856	Notsignificant	Stearoyl-[acyl-carrier-protein] 9-desaturase 5, chloroplastic OS=Arabidopsis thaliana OX=3702 GN=S-ACP-DES5 PE=1 SV=1
AT4G24840	F4JRR1	COG2	1.43898	1.50139	Notsignificant	Conserved oligomeric Golgi complex subunit 2 OS=Arabidopsis thaliana OX=3702 GN=COG2 PE=1 SV=1
AT5G40410	Q9FND6	PP411	1.43898	-1.01331	Notsignificant	Pentatricopeptide repeat-containing protein At5g40410, mitochondrial OS=Arabidopsis thaliana OX=3702 GN=PCMP-H15 PE=2 SV=1
AT4G28630	Q9FUT3	AB23B	1.43898	-2.12885	Notsignificant	ABC transporter B family member 23, mitochondrial OS=Arabidopsis thaliana OX=3702 GN=ABCB23 PE=1 SV=1
AT1G18450	Q84M92	ARP4	1.43616	-1.13485	Notsignificant	Actin-related protein 4 OS=Arabidopsis thaliana OX=3702 GN=ARP4 PE=1 SV=1
AT3G60160	Q9M1C7	AB9C	1.43371	0.837558	Notsignificant	ABC transporter C family member 9 OS=Arabidopsis thaliana OX=3702 GN=ABCC9 PE=2 SV=2
AT5G42270	Q9FH02	FTSH5	1.4335	0.231584	Notsignificant	ATP-dependent zinc metalloprotease FTSH 5, chloroplastic OS=Arabidopsis thaliana OX=3702 GN=FTSH5 PE=1 SV=1
AT5G10360	P51430	RS62	1.43093	-4.40018	Notsignificant	40S ribosomal protein S6-2 OS=Arabidopsis thaliana OX=3702 GN=RPS6B PE=1 SV=3
AT2G45300	P05466	AROA	1.42981	-1.81064	Notsignificant	3-phosphoshikimate 1-carboxyvinyltransferase, chloroplastic OS=Arabidopsis thaliana OX=3702 GN=At2g45300 PE=2 SV=3
AT4G33390	Q9SZB6	WEL1	1.42875	-0.521099	Notsignificant	Protein WEAK CHLOROPLAST MOVEMENT UNDER BLUE LIGHT-like 1 OS=Arabidopsis thaliana OX=3702 GN=WEL1 PE=2 SV=1
AT4G38160	Q9SZL6	MTEF6	1.42639	0.967261	Notsignificant	Transcription termination factor MTERF6, chloroplastic/mitochondrial OS=Arabidopsis thaliana OX=3702 GN=MTERF6 PE=2 SV=1
AT4G20310	F4JUU5	S2P	1.42502	-1.12233	Notsignificant	Membrane-bound transcription factor site-2 protease homolog OS=Arabidopsis thaliana OX=3702 GN=S2P PE=2 SV=2
AT1G70600	P49637	R27A3	1.42427	-2.38956	Notsignificant	60S ribosomal protein L27a-3 OS=Arabidopsis thaliana OX=3702 GN=RPL27AC PE=2 SV=2
AT4G15280	O23382	U71B5	1.42191	-1.04051	Notsignificant	UDP-glycosyltransferase 71B5 OS=Arabidopsis thaliana OX=3702 GN=UGT71B5 PE=3 SV=1
AT4G02640	O22763	BZP10	1.42191	1.00773	Notsignificant	Basic leucine zipper 10 OS=Arabidopsis thaliana OX=3702 GN=BZIP10 PE=1 SV=2
AT3G21520	Q9LVF4	DMP1	1.42191	-0.64797	Notsignificant	Protein DMP1 OS=Arabidopsis thaliana OX=3702 GN=DMP1 PE=2 SV=1
AT2G26260	Q67ZE1	HSDD2	1.42191	0.974634	Notsignificant	3beta-hydroxysteroid-dehydrogenase/decarboxylase isoform 2 OS=Arabidopsis thaliana OX=3702 GN=3BETAHSD/D2 PE=2 SV=2
AT4G38170	Q9SZL7	FRS9	1.42191	1.43289	Notsignificant	Protein FAR1-RELATED SEQUENCE 9 OS=Arabidopsis thaliana OX=3702 GN=FRS9 PE=2 SV=2
AT4G26500	Q84W65	SUFE1	1.42191	-1.01879	Notsignificant	SufE-like protein 1, chloroplastic/mitochondrial OS=Arabidopsis thaliana OX=3702 GN=SUFE1 PE=1 SV=2
AT4G14190	O23278	PP310	1.42191	-1.82478	Notsignificant	Pentatricopeptide repeat-containing protein At4g14190, chloroplastic OS=Arabidopsis thaliana OX=3702 GN=At4g14190 PE=2 SV=2
AT3G05165	Q94AF9	EDL11	1.42191	-0.421936	Notsignificant	Sugar transporter ERD6-like 11 OS=Arabidopsis thaliana OX=3702 GN=At3g05165 PE=2 SV=2
AT3G49450	Q9SCL2	FB197	1.42191	0.787205	Notsignificant	F-box protein At3g49450 OS=Arabidopsis thaliana OX=3702 GN=At3g49450 PE=2 SV=1
AT5G52060	Q0WUQ1	BAG1	1.42172	-0.291949	Notsignificant	BAG family molecular chaperone regulator 1 OS=Arabidopsis thaliana OX=3702 GN=BAG1 PE=1 SV=1
AT2G45950	A8MQG7	ASK20	1.42172	-0.146491	Notsignificant	SKP1-like protein 20 OS=Arabidopsis thaliana OX=3702 GN=ASK20 PE=2 SV=1
AT5G23040	Q9FN50	CPP1	1.42172	-1.50349	Notsignificant	Protein CHAPERONE-LIKE PROTEIN OF POR1, chloroplastic OS=Arabidopsis thaliana OX=3702 GN=CPP1 PE=1 SV=1
AT2G41870	P93758	RMR42	1.42172	-0.64797	Notsignificant	Remorin 4.2 OS=Arabidopsis thaliana OX=3702 GN=REM4.2 PE=1 SV=1
AT4G28485	Q5XV67	DMP7	1.42172	0	Notsignificant	Protein DMP7 OS=Arabidopsis thaliana OX=3702 GN=DMP7 PE=2 SV=1
AT1G34000	Q9FEC1	OHP2	1.42172	-0.719577	Notsignificant	Light-harvesting complex-like protein OHP2, chloroplastic OS=Arabidopsis thaliana OX=3702 GN=OHP2 PE=1 SV=1
AT3G23750	Q9LK43	TMK4	1.42172	5.05509	TurboID_only	Receptor-like kinase TMK4 OS=Arabidopsis thaliana OX=3702 GN=TMK4 PE=1 SV=1
AT1G52100	Q5XF82	JAL11	1.42172	3.91631	TurboID_only	Jacalin-related lectin 11 OS=Arabidopsis thaliana OX=3702 GN=JAL11 PE=2 SV=1
AT3G17465	Q9LRN8	RK3B	1.42172	-0.62434	Notsignificant	50S ribosomal protein L3-2, mitochondrial OS=Arabidopsis thaliana OX=3702 GN=RPL3B PE=2 SV=1
AT5G13430	Q94JS0	UCRI1	1.42172	1.75991	TurboID_only	Cytochrome b-c1 complex subunit Rieske-1, mitochondrial OS=Arabidopsis thaliana OX=3702 GN=UCR1-1 PE=1 SV=1
AT2G31260	Q8RUS5	ATG9	1.42172	0.674615	Notsignificant	Autophagy-related protein 9 OS=Arabidopsis thaliana OX=3702 GN=ATG9 PE=2 SV=1
AT5G03420	F4KFB3	PTST3	1.42172	-1.39089	Notsignificant	Protein PTST homolog 3, chloroplastic OS=Arabidopsis thaliana OX=3702 GN=PTST PE=1 SV=1
AT3G62120	Q9M1R2	SYPC	1.42172	0.439873	Notsignificant	Proline--tRNA ligase, cytoplasmic OS=Arabidopsis thaliana OX=3702 GN=At3g62120 PE=1 SV=1
AT1G04610	O23024	YUC3	1.42172	0.654392	Notsignificant	Probable indole-3-pyruvate monooxygenase YUCCA3 OS=Arabidopsis thaliana OX=3702 GN=YUC3 PE=2 SV=1
AT2G45130	Q5PP62	SPX3	1.42172	-0.824092	Notsignificant	SPX domain-containing protein 3 OS=Arabidopsis thaliana OX=3702 GN=SPX3 PE=2 SV=1
AT3G62980	Q570C0	TIR1	1.42172	-0.384921	Notsignificant	Protein TRANSPORT INHIBITOR RESPONSE 1 OS=Arabidopsis thaliana OX=3702 GN=TIR1 PE=1 SV=2
AT4G00900	O23087	ECA2	1.41018	-1.09896	Notsignificant	Calcium-transporting ATPase 2, endoplasmic reticulum-type OS=Arabidopsis thaliana OX=3702 GN=ECA2 PE=1 SV=1
AT1G55060	Q3E7K8	UBQ12	1.40519	0.286943	Notsignificant	Polyubiquitin 12 OS=Arabidopsis thaliana OX=3702 GN=UBQ12 PE=3 SV=1
AT4G12120	Q9SZ77	SEC1B	1.40206	-0.159788	Notsignificant	Protein transport Sec1b OS=Arabidopsis thaliana OX=3702 GN=SEC1B PE=2 SV=3
AT2G34500	O64697	C7101	1.40206	-0.109621	Notsignificant	Cytochrome P450 710A1 OS=Arabidopsis thaliana OX=3702 GN=CYP710A1 PE=1 SV=1
AT5G55540	Q9FJ57	TRN1	1.39259	-1.73015	Notsignificant	Protein TORNADO 1 OS=Arabidopsis thaliana OX=3702 GN=TRN1 PE=2 SV=1
AT1G08730	F4HXP9	MYO9	1.39177	2.58178	TurboID_only	Myosin-9 OS=Arabidopsis thaliana OX=3702 GN=XI-C PE=2 SV=1
AT1G54270	P41377	IF4A2	1.39148	1.09075	Notsignificant	Eukaryotic initiation factor 4A-2 OS=Arabidopsis thaliana OX=3702 GN=TIF4A-2 PE=1 SV=1
AT1G74060	Q9C9C6	RL62	1.38957	-1.47186	Notsignificant	60S ribosomal protein L6-2 OS=Arabidopsis thaliana OX=3702 GN=RPL6B PE=2 SV=1
AT1G68400	Q9M9C5	Y1680	1.38837	-1.0909	Notsignificant	Probable leucine-rich repeat receptor-like protein kinase At1g68400 OS=Arabidopsis thaliana OX=3702 GN=At1g68400 PE=1 SV=1
AT4G09000	P42643	14331	1.38837	-0.4587	Notsignificant	14-3-3-like protein GF14 chi OS=Arabidopsis thaliana OX=3702 GN=GRF1 PE=1 SV=3
AT5G39510	Q9SEL6	VTI11	1.38837	-0.656723	Notsignificant	Vesicle transport v-SNARE 11 OS=Arabidopsis thaliana OX=3702 GN=VTI11 PE=1 SV=2
AT3G11520	Q39069	CCB13	1.38837	-0.794101	Notsignificant	Cyclin-B1-3 OS=Arabidopsis thaliana OX=3702 GN=CYCB1-3 PE=2 SV=2
AT1G01860	O65090	DIM1C	1.38837	0.645473	Notsignificant	Ribosomal RNA small subunit methyltransferase, chloroplastic OS=Arabidopsis thaliana OX=3702 GN=PFC1 PE=2 SV=1
AT1G10920	O04093	LOV1A	1.38837	-0.399183	Notsignificant	Putative inactive disease susceptibility protein LOV1 OS=Arabidopsis thaliana OX=3702 GN=LOV1 PE=5 SV=3
AT1G29340	Q9C7R6	PUB17	1.38837	-3.37812	Notsignificant	U-box domain-containing protein 17 OS=Arabidopsis thaliana OX=3702 GN=PUB17 PE=2 SV=1
AT5G44530	Q9FI12	SBT23	1.38837	1.83352	TurboID_only	Subtilisin-like protease SBT2.3 OS=Arabidopsis thaliana OX=3702 GN=SBT2.3 PE=2 SV=1
AT4G15320	O23386	CSLB6	1.38837	-1.05223	Notsignificant	Cellulose synthase-like protein B6 OS=Arabidopsis thaliana OX=3702 GN=CSLB6 PE=2 SV=2
AT1G74510	Q9CA63	FBK29	1.38837	-1.72873	Notsignificant	F-box/kelch-repeat protein At1g74510 OS=Arabidopsis thaliana OX=3702 GN=At1g74510 PE=2 SV=1
AT5G12860	Q9LXV3	DIT1	1.38837	1.7926	TurboID_only	Dicarboxylate transporter 1, chloroplastic OS=Arabidopsis thaliana OX=3702 GN=DIT1 PE=1 SV=1
AT2G23790	O64823	MCU2	1.38611	0.531369	Notsignificant	Calcium uniporter protein 2, mitochondrial OS=Arabidopsis thaliana OX=3702 GN=At2g23790 PE=2 SV=1
AT3G44910	Q9FYC0	CHX12	1.38611	-0.206911	Notsignificant	Cation/H(+) antiporter 12 OS=Arabidopsis thaliana OX=3702 GN=CHX12 PE=2 SV=2
AT2G31770	Q9SKC3	ARI9	1.38591	0	Notsignificant	Probable E3 ubiquitin-protein ligase ARI9 OS=Arabidopsis thaliana OX=3702 GN=ARI9 PE=2 SV=1
AT3G48150	Q9STS3	CDC23	1.38531	-0.941258	Notsignificant	Anaphase-promoting complex subunit 8 OS=Arabidopsis thaliana OX=3702 GN=APC8 PE=1 SV=1
AT3G23810	Q9LK36	SAHH2	1.38523	0.461658	Notsignificant	Adenosylhomocysteinase 2 OS=Arabidopsis thaliana OX=3702 GN=SAHH2 PE=2 SV=1
AT1G33260	P0DKI6	Y1332	1.38523	1.53341	Notsignificant	Probable receptor-like protein kinase At1g33260 OS=Arabidopsis thaliana OX=3702 GN=At1g33260 PE=2 SV=1
AT1G60220	Q2PS26	ULP1D	1.38195	-1.14836	Notsignificant	Ubiquitin-like-specific protease 1D OS=Arabidopsis thaliana OX=3702 GN=ULP1D PE=1 SV=1
AT4G33430	Q94F62	BAK1	1.38093	1.46558	Notsignificant	BRASSINOSTEROID INSENSITIVE 1-associated receptor kinase 1 OS=Arabidopsis thaliana OX=3702 GN=BAK1 PE=1 SV=2
AT1G02810	Q9SRX4	PME7	1.37519	-0.39318	Notsignificant	Probable pectinesterase/pectinesterase inhibitor 7 OS=Arabidopsis thaliana OX=3702 GN=PME7 PE=2 SV=1
AT4G01610	Q94K85	CATB3	1.36966	1.07231	Notsignificant	Cathepsin B-like protease 3 OS=Arabidopsis thaliana OX=3702 GN=CATHB3 PE=1 SV=1
AT1G03300	Q9ZVT1	DUF1	1.36363	0.411762	Notsignificant	DUF724 domain-containing protein 1 OS=Arabidopsis thaliana OX=3702 GN=DUF1 PE=2 SV=1
AT1G76280	Q9SGQ6	PP126	1.35938	0.276777	Notsignificant	Pentatricopeptide repeat-containing protein At1g76280 OS=Arabidopsis thaliana OX=3702 GN=At1g76280 PE=2 SV=2
AT2G47070	Q9SMX9	SPL1	1.35514	-0.534462	Notsignificant	Squamosa promoter-binding-like protein 1 OS=Arabidopsis thaliana OX=3702 GN=SPL1 PE=1 SV=2
AT2G47080	Q9SMX9	SPL1	1.35514	-0.534462	Notsignificant	Squamosa promoter-binding-like protein 1 OS=Arabidopsis thaliana OX=3702 GN=SPL1 PE=1 SV=2
AT5G41520	Q9FFS8	RS102	1.35276	-0.191027	Notsignificant	40S ribosomal protein S10-2 OS=Arabidopsis thaliana OX=3702 GN=RPS10B PE=2 SV=1
AT5G57160	Q9LL84	DNLI4	1.35251	0.727482	Notsignificant	DNA ligase 4 OS=Arabidopsis thaliana OX=3702 GN=LIG4 PE=1 SV=1
AT2G31960	Q9SL03	CALS2	1.34315	0.250878	Notsignificant	Callose synthase 2 OS=Arabidopsis thaliana OX=3702 GN=CALS2 PE=2 SV=3
AT1G54460	Q9ASW8	WDL2	1.3414	1.31863	Notsignificant	Protein WVD2-like 2 OS=Arabidopsis thaliana OX=3702 GN=WDL2 PE=2 SV=1
AT3G24360	Q9LK08	HIBC7	1.3414	-0.239694	Notsignificant	3-hydroxyisobutyryl-CoA hydrolase-like protein 4, mitochondrial OS=Arabidopsis thaliana OX=3702 GN=At3g24360 PE=2 SV=1
AT1G49320	Q9XI99	USPL1	1.3414	0.225595	Notsignificant	BURP domain protein USPL1 OS=Arabidopsis thaliana OX=3702 GN=USPL1 PE=2 SV=1
AT1G26560	Q9FZE0	BGL40	1.3414	-0.0117007	Notsignificant	Beta-glucosidase 40 OS=Arabidopsis thaliana OX=3702 GN=BGLU40 PE=2 SV=1
AT5G47460	Q9FGL1	PP423	1.3414	-1.56042	Notsignificant	Putative pentatricopeptide repeat-containing protein At5g47460 OS=Arabidopsis thaliana OX=3702 GN=PCMP-E103 PE=3 SV=1
AT1G50430	Q9LDU6	ST7R	1.3414	0	Notsignificant	7-dehydrocholesterol reductase OS=Arabidopsis thaliana OX=3702 GN=DWF5 PE=1 SV=1
AT2G42610	Q9S7R3	LSH10	1.3414	-0.413317	Notsignificant	Protein LIGHT-DEPENDENT SHORT HYPOCOTYLS 10 OS=Arabidopsis thaliana OX=3702 GN=LSH10 PE=1 SV=1
AT5G41920	Q9FHZ1	SCL23	1.3414	-0.397251	Notsignificant	Scarecrow-like protein 23 OS=Arabidopsis thaliana OX=3702 GN=SCL23 PE=1 SV=1
AT2G44450	O64879	BGL15	1.3414	0.510975	Notsignificant	Beta-glucosidase 15 OS=Arabidopsis thaliana OX=3702 GN=BGLU15 PE=1 SV=1
AT5G67140	Q9FH99	FB302	1.3414	-0.639007	Notsignificant	F-box protein At5g67140 OS=Arabidopsis thaliana OX=3702 GN=At5g67140 PE=2 SV=1
AT1G67490	F4HTM3	GCS1	1.3414	-0.470169	Notsignificant	Mannosyl-oligosaccharide glucosidase GCS1 OS=Arabidopsis thaliana OX=3702 GN=GCS1 PE=1 SV=1
AT1G59550	Q94HV8	PUX15	1.33157	-1.36031	Notsignificant	Putative plant UBX domain-containing protein 15 OS=Arabidopsis thaliana OX=3702 GN=PUX15 PE=5 SV=2
AT1G75430	Q1PFD1	BLH11	1.33157	0.562701	Notsignificant	BEL1-like homeodomain protein 11 OS=Arabidopsis thaliana OX=3702 GN=BLH11 PE=2 SV=1
AT5G12130	F4JZG9	TERC	1.33157	0.795782	Notsignificant	Thylakoid membrane protein TERC, chloroplastic OS=Arabidopsis thaliana OX=3702 GN=TERC PE=1 SV=1
AT1G75350	Q9FWS4	RK31	1.33157	-1.34682	Notsignificant	50S ribosomal protein L31, chloroplastic OS=Arabidopsis thaliana OX=3702 GN=RPL31 PE=2 SV=1
AT2G29170	Q9ZW04	TRNH4	1.33157	-1.13231	Notsignificant	Tropinone reductase homolog At2g29170 OS=Arabidopsis thaliana OX=3702 GN=At2g29170 PE=3 SV=1
AT5G55220	Q8S9L5	TIG	1.33157	0.579094	Notsignificant	Trigger factor-like protein TIG, Chloroplastic OS=Arabidopsis thaliana OX=3702 GN=TIG PE=1 SV=1
AT4G22130	Q6R2J8	SRF8	1.33157	-1.08008	Notsignificant	Protein STRUBBELIG-RECEPTOR FAMILY 8 OS=Arabidopsis thaliana OX=3702 GN=SRF8 PE=1 SV=1
AT3G12900	Q9LE86	S8H	1.33157	-2.02317	Notsignificant	Scopoletin 8-hydroxylase OS=Arabidopsis thaliana OX=3702 GN=S8H PE=1 SV=1
AT3G05730	Q9M9M3	DF205	1.33157	-1.23457	Notsignificant	Defensin-like protein 205 OS=Arabidopsis thaliana OX=3702 GN=At3g05730 PE=3 SV=1
AT4G28100	Q9SUC9	UGPI7	1.33157	0.556636	Notsignificant	Uncharacterized GPI-anchored protein At4g28100 OS=Arabidopsis thaliana OX=3702 GN=At4g28100 PE=2 SV=1
AT2G22780	O82399	MDHX1	1.33157	-1.03639	Notsignificant	Malate dehydrogenase 1, peroxisomal OS=Arabidopsis thaliana OX=3702 GN=PMDH1 PE=1 SV=1
AT5G48640	Q9FJK6	CCC11	1.33157	-0.356733	Notsignificant	Cyclin-C1-1 OS=Arabidopsis thaliana OX=3702 GN=CYCC1-1 PE=2 SV=2
AT4G15620	O23413	CSPLN	1.33157	0.558985	Notsignificant	CASP-like protein 1E2 OS=Arabidopsis thaliana OX=3702 GN=At4g15620 PE=2 SV=1
AT1G03940	Q9ZWB4	3AT1	1.33157	1.07231	Notsignificant	Coumaroyl-CoA:anthocyanidin 3-O-glucoside-6''-O-coumaroyltransferase 1 OS=Arabidopsis thaliana OX=3702 GN=3AT1 PE=1 SV=1
AT5G20610	F4K5K6	PMIR1	1.32747	0.598489	Notsignificant	Protein PLASTID MOVEMENT IMPAIRED 1-RELATED 1 OS=Arabidopsis thaliana OX=3702 GN=PMIR1 PE=2 SV=1
AT4G27090	Q9T043	RL142	1.32604	-1.27274	Notsignificant	60S ribosomal protein L14-2 OS=Arabidopsis thaliana OX=3702 GN=RPL14B PE=1 SV=1
AT5G27680	Q9FT69	RQSIM	1.32492	2.89349	TurboID_only	ATP-dependent DNA helicase Q-like SIM OS=Arabidopsis thaliana OX=3702 GN=RECQSIM PE=2 SV=1
AT1G12220	O64973	RPS5	1.32492	-1.38555	Notsignificant	Disease resistance protein RPS5 OS=Arabidopsis thaliana OX=3702 GN=RPS5 PE=1 SV=2
AT4G27440	P21218	PORB	1.31992	0.852315	Notsignificant	Protochlorophyllide reductase B, chloroplastic OS=Arabidopsis thaliana OX=3702 GN=PORB PE=1 SV=3
AT2G37040	P35510	PAL1	1.31561	14.2755	TurboID_only	Phenylalanine ammonia-lyase 1 OS=Arabidopsis thaliana OX=3702 GN=PAL1 PE=1 SV=3
AT1G69120	P35631	AP1	1.30715	-0.722751	Notsignificant	Floral homeotic protein APETALA 1 OS=Arabidopsis thaliana OX=3702 GN=AP1 PE=1 SV=2
AT4G23750	Q9SUQ2	CRF2	1.30644	1.76398	TurboID_only	Ethylene-responsive transcription factor CRF2 OS=Arabidopsis thaliana OX=3702 GN=CRF2 PE=1 SV=1
AT2G43460	O22860	RL38	1.30547	-1.12417	Notsignificant	60S ribosomal protein L38 OS=Arabidopsis thaliana OX=3702 GN=RPL38A PE=3 SV=1
AT3G59540	O22860	RL38	1.30547	-1.12417	Notsignificant	60S ribosomal protein L38 OS=Arabidopsis thaliana OX=3702 GN=RPL38A PE=3 SV=1
AT2G02800	O49840	PBL3	1.3014	1.53424	Notsignificant	Probable serine/threonine-protein kinase PBL3 OS=Arabidopsis thaliana OX=3702 GN=PBL3 PE=1 SV=1
AT3G54870	Q9SV36	KINUC	1.3014	-1.87693	Notsignificant	Kinesin-like protein KIN-UC OS=Arabidopsis thaliana OX=3702 GN=KINUC PE=1 SV=2
AT3G61800	Q9M358	UVSSA	1.3014	-1.42984	Notsignificant	UV-stimulated scaffold protein A homolog OS=Arabidopsis thaliana OX=3702 GN=At3g61800 PE=3 SV=1
AT5G20520	Q8RXP6	WAV2	1.3014	1.0567	Notsignificant	Alpha/beta hydrolase domain-containing protein WAV2 OS=Arabidopsis thaliana OX=3702 GN=WAV2 PE=2 SV=1
AT4G19690	Q38856	IRT1	1.3014	-0.0565844	Notsignificant	Fe(2+) transport protein 1 OS=Arabidopsis thaliana OX=3702 GN=IRT1 PE=1 SV=2
AT2G18260	Q9ZPV9	SY112	1.3014	-0.607889	Notsignificant	Syntaxin-112 OS=Arabidopsis thaliana OX=3702 GN=SYP112 PE=2 SV=2
AT1G29670	Q9C7N4	GDL15	1.30093	1.50278	Notsignificant	GDSL esterase/lipase At1g29670 OS=Arabidopsis thaliana OX=3702 GN=At1g29670 PE=2 SV=1
AT2G36880	Q9SJL8	METK3	1.30061	0.3666	Notsignificant	S-adenosylmethionine synthase 3 OS=Arabidopsis thaliana OX=3702 GN=METK3 PE=1 SV=1
AT3G58700	P42794	RL112	1.29769	-1.37933	Notsignificant	60S ribosomal protein L11-2 OS=Arabidopsis thaliana OX=3702 GN=RPL11B PE=2 SV=2
AT4G18730	P42794	RL112	1.29769	-1.37933	Notsignificant	60S ribosomal protein L11-2 OS=Arabidopsis thaliana OX=3702 GN=RPL11B PE=2 SV=2
AT5G45775	P42794	RL112	1.29769	-1.37933	Notsignificant	60S ribosomal protein L11-2 OS=Arabidopsis thaliana OX=3702 GN=RPL11B PE=2 SV=2
AT3G03380	Q8RY22	DEGP7	1.29479	1.12811	Notsignificant	Protease Do-like 7 OS=Arabidopsis thaliana OX=3702 GN=DEGP7 PE=2 SV=1
AT3G60920	F4JD14	BCHC1	1.2892	1.49526	Notsignificant	BEACH domain-containing protein C1 OS=Arabidopsis thaliana OX=3702 GN=BCHC1 PE=1 SV=1
AT3G05540	Q9M9V9	TCTP2	1.28609	-0.398295	Notsignificant	Translationally controlled tumor protein 2 OS=Arabidopsis thaliana OX=3702 GN=TCTP2 PE=1 SV=1
AT4G18030	Q94EJ6	PMTE	1.28609	-1.35825	Notsignificant	Probable methyltransferase PMT14 OS=Arabidopsis thaliana OX=3702 GN=At4g18030 PE=2 SV=1
AT5G47430	B9DFV2	PQT3L	1.27928	0.233365	Notsignificant	E3 ubiquitin ligase PQT3-like OS=Arabidopsis thaliana OX=3702 GN=At5g47430 PE=1 SV=1
AT5G07660	Q9FLR5	SMC6A	1.27747	0.890504	Notsignificant	Structural maintenance of chromosomes protein 6A OS=Arabidopsis thaliana OX=3702 GN=SMC6A PE=2 SV=1
AT3G54500	F4JCX9	LNK2	1.26691	-1.51169	Notsignificant	Protein LNK2 OS=Arabidopsis thaliana OX=3702 GN=LNK2 PE=1 SV=1
AT4G34500	Q6NKZ9	Y4345	1.2645	-0.120294	Notsignificant	Probable receptor-like serine/threonine-protein kinase At4g34500 OS=Arabidopsis thaliana OX=3702 GN=At4g34500 PE=2 SV=1
AT3G42770	Q9M190	FBL49	1.26367	0.360011	Notsignificant	Putative F-box/LRR-repeat protein At3g42770 OS=Arabidopsis thaliana OX=3702 GN=At3g42770 PE=4 SV=1
AT2G14510	Q9ZQR3	Y2451	1.26367	2.13017	TurboID_only	Leucine-rich repeat receptor-like serine/threonine-protein kinase At2g14510 OS=Arabidopsis thaliana OX=3702 GN=At2g14510 PE=1 SV=1
AT5G28060	Q8LC83	RS242	1.2618	-1.96102	Notsignificant	40S ribosomal protein S24-2 OS=Arabidopsis thaliana OX=3702 GN=RPS24B PE=2 SV=2
AT3G01760	Q9SS86	LHTL4	1.25622	0.132144	Notsignificant	Lysine histidine transporter-like 4 OS=Arabidopsis thaliana OX=3702 GN=At3g01760 PE=3 SV=2
AT1G10520	Q9FNY4	DPOLL	1.25468	-1.22191	Notsignificant	DNA polymerase lambda OS=Arabidopsis thaliana OX=3702 GN=POLL PE=1 SV=1
AT1G69730	Q9C9L5	WAKLH	1.25147	-0.428504	Notsignificant	Wall-associated receptor kinase-like 9 OS=Arabidopsis thaliana OX=3702 GN=WAKL9 PE=2 SV=1
AT4G27060	Q9T041	TOR1	1.24664	0.812317	Notsignificant	Microtubule-associated protein TORTIFOLIA1 OS=Arabidopsis thaliana OX=3702 GN=TOR1 PE=1 SV=2
AT4G10590	Q93Y01	UBP9	1.24664	-2.0512	Notsignificant	Ubiquitin carboxyl-terminal hydrolase 9 OS=Arabidopsis thaliana OX=3702 GN=UBP9 PE=2 SV=1
AT5G12080	Q9LYG9	MSL10	1.24664	-0.169197	Notsignificant	Mechanosensitive ion channel protein 10 OS=Arabidopsis thaliana OX=3702 GN=MSL10 PE=1 SV=1
AT3G06650	Q9C522	ACLB1	1.24664	0.0238034	Notsignificant	ATP-citrate synthase beta chain protein 1 OS=Arabidopsis thaliana OX=3702 GN=ACLB-1 PE=2 SV=1
AT3G24225	Q8W261	CLE19	1.24664	-0.639007	Notsignificant	CLAVATA3/ESR (CLE)-related protein 19 OS=Arabidopsis thaliana OX=3702 GN=CLE19 PE=2 SV=1
AT1G58440	Q9SM02	ERG14	1.24455	-0.133304	Notsignificant	Squalene epoxidase 1 OS=Arabidopsis thaliana OX=3702 GN=SQE1 PE=1 SV=1
AT2G20580	Q9SIV2	PSD2A	1.24455	-0.363494	Notsignificant	26S proteasome non-ATPase regulatory subunit 2 homolog A OS=Arabidopsis thaliana OX=3702 GN=RPN1A PE=1 SV=2
AT2G42890	Q9SJG8	AML2	1.24455	-1.31187	Notsignificant	Protein MEI2-like 2 OS=Arabidopsis thaliana OX=3702 GN=ML2 PE=2 SV=2
AT2G13600	Q9SIT7	PP151	1.23995	-0.00754436	Notsignificant	Pentatricopeptide repeat-containing protein At2g13600 OS=Arabidopsis thaliana OX=3702 GN=PCMP-E76 PE=3 SV=1
AT4G03210	Q8LDW9	XTH9	1.23995	-0.151662	Notsignificant	Xyloglucan endotransglucosylase/hydrolase protein 9 OS=Arabidopsis thaliana OX=3702 GN=XTH9 PE=2 SV=2
AT3G14690	Q9LUC5	C7A15	1.23995	-0.195031	Notsignificant	Cytochrome P450 72A15 OS=Arabidopsis thaliana OX=3702 GN=CYP72A15 PE=2 SV=1
AT2G41860	P93759	CDPKE	1.23853	-0.445342	Notsignificant	Calcium-dependent protein kinase 14 OS=Arabidopsis thaliana OX=3702 GN=CPK14 PE=2 SV=1
AT4G20130	Q84JF5	PTA14	1.23574	0.433242	Notsignificant	Protein PLASTID TRANSCRIPTIONALLY ACTIVE 14 OS=Arabidopsis thaliana OX=3702 GN=PTAC14 PE=1 SV=1
AT3G14840	C0LGN2	LIK1	1.23574	12.656	TurboID_only	Probable leucine-rich repeat receptor-like serine/threonine-protein kinase At3g14840 OS=Arabidopsis thaliana OX=3702 GN=LRR-RLK PE=1 SV=1
AT3G55110	Q9M2V5	AB18G	1.23574	-0.335742	Notsignificant	ABC transporter G family member 18 OS=Arabidopsis thaliana OX=3702 GN=ABCG18 PE=2 SV=1
AT5G23010	Q9FG67	MAM1	1.23574	-0.945408	Notsignificant	Methylthioalkylmalate synthase 1, chloroplastic OS=Arabidopsis thaliana OX=3702 GN=MAM1 PE=1 SV=1
AT3G04080	Q9SQG2	APY1	1.23536	0.506116	Notsignificant	Apyrase 1 OS=Arabidopsis thaliana OX=3702 GN=APY1 PE=1 SV=1
AT1G51700	O82155	DOF17	1.23082	-2.19965	Notsignificant	Dof zinc finger protein DOF1.7 OS=Arabidopsis thaliana OX=3702 GN=DOF1.7 PE=2 SV=1
AT1G10680	Q9SGY1	AB10B	1.22679	1.63103	Notsignificant	ABC transporter B family member 10 OS=Arabidopsis thaliana OX=3702 GN=ABCB10 PE=1 SV=2
AT4G00100	P59224	RS132	1.22191	-2.7607	Notsignificant	40S ribosomal protein S13-2 OS=Arabidopsis thaliana OX=3702 GN=RPS13B PE=2 SV=1
AT4G31160	Q9M086	DCAF1	1.21804	-0.0388609	Notsignificant	DDB1- and CUL4-associated factor homolog 1 OS=Arabidopsis thaliana OX=3702 GN=DCAF1 PE=1 SV=2
AT2G33540	Q8LL04	CPL3	1.21544	1.37867	Notsignificant	RNA polymerase II C-terminal domain phosphatase-like 3 OS=Arabidopsis thaliana OX=3702 GN=CPL3 PE=1 SV=2
AT3G54220	Q9M384	SCR	1.21457	0.104528	Notsignificant	Protein SCARECROW OS=Arabidopsis thaliana OX=3702 GN=SCR PE=1 SV=1
AT5G20630	P94072	GL33	1.21457	0.0297829	Notsignificant	Germin-like protein subfamily 3 member 3 OS=Arabidopsis thaliana OX=3702 GN=GER3 PE=1 SV=1
AT4G14170	Q5XEY7	PP309	1.21457	-0.380192	Notsignificant	Pentatricopeptide repeat-containing protein At4g14170 OS=Arabidopsis thaliana OX=3702 GN=PCMP-E17 PE=2 SV=2
AT3G02960	Q9M8T7	HIP8	1.21457	1.39033	Notsignificant	Heavy metal-associated isoprenylated plant protein 8 OS=Arabidopsis thaliana OX=3702 GN=HIPP08 PE=3 SV=1
AT5G13650	F4K410	SVR3	1.21457	-0.368722	Notsignificant	Putative elongation factor TypA-like SVR3, chloroplastic OS=Arabidopsis thaliana OX=3702 GN=SVR3 PE=1 SV=1
AT1G06990	Q9LMJ3	GDL1	1.21457	2.51204	TurboID_only	GDSL esterase/lipase At1g06990 OS=Arabidopsis thaliana OX=3702 GN=At1g06990 PE=2 SV=2
AT3G25190	Q9LSF6	VTH21	1.21457	0.299901	Notsignificant	Vacuolar iron transporter homolog 2.1 OS=Arabidopsis thaliana OX=3702 GN=VTL5 PE=1 SV=1
AT2G32450	Q8S8L9	Y2245	1.2131	0.690319	Notsignificant	Uncharacterized TPR repeat-containing protein At2g32450 OS=Arabidopsis thaliana OX=3702 GN=At2g32450 PE=1 SV=1
AT4G24560	Q9SB51	UBP16	1.2131	0.712296	Notsignificant	Ubiquitin carboxyl-terminal hydrolase 16 OS=Arabidopsis thaliana OX=3702 GN=UBP16 PE=1 SV=1
AT3G18500	Q9LS39	CCR4C	1.2131	-0.346827	Notsignificant	Carbon catabolite repressor protein 4 homolog 3 OS=Arabidopsis thaliana OX=3702 GN=CCR4-3 PE=2 SV=2
AT5G09460	Q9FY69	BH143	1.2131	-2.5252	Notsignificant	Transcription factor bHLH143 OS=Arabidopsis thaliana OX=3702 GN=BHLH143 PE=1 SV=1
AT3G14300	Q9LUL8	PME26	1.2131	-0.709898	Notsignificant	Putative pectinesterase/pectinesterase inhibitor 26 OS=Arabidopsis thaliana OX=3702 GN=PME26 PE=2 SV=1
AT5G19660	Q0WUG6	SBT61	1.2131	0.567704	Notsignificant	Subtilisin-like protease SBT6.1 OS=Arabidopsis thaliana OX=3702 GN=SBT6.1 PE=1 SV=1
AT4G23230	Q8W4G6	CRK15	1.2131	1.23734	Notsignificant	Cysteine-rich receptor-like protein kinase 15 OS=Arabidopsis thaliana OX=3702 GN=CRK15 PE=2 SV=2
AT4G26390	O65595	KPYC	1.20814	0.536962	Notsignificant	Probable pyruvate kinase, cytosolic isozyme OS=Arabidopsis thaliana OX=3702 GN=At4g26390 PE=3 SV=1
AT3G20050	P28769	TCPA	1.20804	0.2776	Notsignificant	T-complex protein 1 subunit alpha OS=Arabidopsis thaliana OX=3702 GN=CCT1 PE=1 SV=1
AT1G59124	P0DI16	DRL44	1.20289	-1.14815	Notsignificant	Probable disease resistance protein RDL5 OS=Arabidopsis thaliana OX=3702 GN=RDL5 PE=3 SV=1
AT3G19510	Q04996	HAT31	1.20236	1.67323	TurboID_only	Homeobox protein HAT3.1 OS=Arabidopsis thaliana OX=3702 GN=HAT3.1 PE=1 SV=3
AT5G16340	Q9FFE9	AAE6	1.19489	1.25195	Notsignificant	Probable acyl-activating enzyme 6 OS=Arabidopsis thaliana OX=3702 GN=AAE6 PE=2 SV=1
AT2G27120	F4IFN6	DPOE2	1.19427	1.48811	Notsignificant	DNA polymerase epsilon catalytic subunit B OS=Arabidopsis thaliana OX=3702 GN=POL2B PE=2 SV=1
AT2G43710	O22832	STAD7	1.19381	0.405568	Notsignificant	Stearoyl-[acyl-carrier-protein] 9-desaturase 7, chloroplastic OS=Arabidopsis thaliana OX=3702 GN=FAB2 PE=1 SV=1
AT1G05190	O23049	RK6	1.19096	-1.82331	Notsignificant	50S ribosomal protein L6, chloroplastic OS=Arabidopsis thaliana OX=3702 GN=RPL6 PE=2 SV=1
AT1G14070	Q9XI81	FUT7	1.19094	0.885649	Notsignificant	Probable fucosyltransferase 7 OS=Arabidopsis thaliana OX=3702 GN=FUT7 PE=2 SV=1
AT1G20930	Q8LG64	CKB22	1.18855	-0.715759	Notsignificant	Cyclin-dependent kinase B2-2 OS=Arabidopsis thaliana OX=3702 GN=CDKB2-2 PE=1 SV=2
AT5G10440	Q0WQN9	CCD42	1.18767	0.73062	Notsignificant	Cyclin-D4-2 OS=Arabidopsis thaliana OX=3702 GN=CYCD4-2 PE=1 SV=2
AT3G59230	Q9LX48	FBL66	1.18767	0.707182	Notsignificant	Putative F-box/LRR-repeat protein At3g59230 OS=Arabidopsis thaliana OX=3702 GN=At3g59230 PE=4 SV=1
AT3G07100	Q9SFU0	SC24A	1.18767	1.09418	Notsignificant	Protein transport protein Sec24-like At3g07100 OS=Arabidopsis thaliana OX=3702 GN=At3g07100 PE=2 SV=2
AT3G49810	Q058P4	PUB30	1.18767	-0.807935	Notsignificant	U-box domain-containing protein 30 OS=Arabidopsis thaliana OX=3702 GN=PUB30 PE=2 SV=1
AT3G20310	Q9LDE4	ERF83	1.18767	0	Notsignificant	Ethylene-responsive transcription factor 7 OS=Arabidopsis thaliana OX=3702 GN=ERF7 PE=1 SV=1
AT1G10570	Q8RWN0	ULP1C	1.18767	-0.0538579	Notsignificant	Ubiquitin-like-specific protease 1C OS=Arabidopsis thaliana OX=3702 GN=ULP1C PE=1 SV=1
AT1G55070	Q9C725	FB61	1.18767	0.531369	Notsignificant	Putative F-box protein At1g55070 OS=Arabidopsis thaliana OX=3702 GN=At1g55070 PE=4 SV=1
AT1G15660	Q66LG9	CENPC	1.18767	-1.5428	Notsignificant	Centromere protein C OS=Arabidopsis thaliana OX=3702 GN=CENPC PE=2 SV=1
AT3G02950	Q9M8T6	THO7B	1.18767	-1.30095	Notsignificant	THO complex subunit 7B OS=Arabidopsis thaliana OX=3702 GN=THO7B PE=1 SV=1
AT1G22440	Q9SK87	ADHL2	1.18767	0.39595	Notsignificant	Alcohol dehydrogenase-like 2 OS=Arabidopsis thaliana OX=3702 GN=At1g22440 PE=2 SV=1
AT5G45360	Q9FHK0	SKI31	1.18767	-0.192239	Notsignificant	F-box protein SKIP31 OS=Arabidopsis thaliana OX=3702 GN=SKIP31 PE=1 SV=1
AT2G41820	O22938	PXC3	1.18767	0.628506	Notsignificant	Leucine-rich repeat receptor-like tyrosine-protein kinase PXC3 OS=Arabidopsis thaliana OX=3702 GN=PXC3 PE=2 SV=1
AT1G64350	Q93VR9	SEH1	1.18767	-0.128607	Notsignificant	Protein SEH1 OS=Arabidopsis thaliana OX=3702 GN=SEH1 PE=1 SV=1
AT2G44610	O80501	RAH1B	1.18767	0.236526	Notsignificant	Ras-related protein RABH1b OS=Arabidopsis thaliana OX=3702 GN=RABH1B PE=1 SV=1
AT4G04885	Q0WPF2	PCFS4	1.18767	0.506364	Notsignificant	Polyadenylation and cleavage factor homolog 4 OS=Arabidopsis thaliana OX=3702 GN=PCFS4 PE=1 SV=1
AT1G73300	Q9CAU3	SCPL2	1.18767	0	Notsignificant	Serine carboxypeptidase-like 2 OS=Arabidopsis thaliana OX=3702 GN=SCPL2 PE=2 SV=1
AT2G43690	O22834	LRK53	1.18767	1.93233	TurboID_only	Probable L-type lectin-domain containing receptor kinase V.3 OS=Arabidopsis thaliana OX=3702 GN=LECRK53 PE=3 SV=1
AT4G39940	O49196	APK2	1.18767	1.63681	Notsignificant	Adenylyl-sulfate kinase 2, chloroplastic OS=Arabidopsis thaliana OX=3702 GN=APK2 PE=1 SV=1
AT1G25290	F4ICF4	RBL10	1.18767	-1.8573	Notsignificant	RHOMBOID-like protein 10, chloroplastic OS=Arabidopsis thaliana OX=3702 GN=RBL10 PE=2 SV=1
AT4G20270	O65440	BAME3	1.18767	0.917045	Notsignificant	Leucine-rich repeat receptor-like serine/threonine-protein kinase BAM3 OS=Arabidopsis thaliana OX=3702 GN=BAM3 PE=1 SV=3
AT5G14940	Q9LFR1	PTR50	1.18767	-0.639007	Notsignificant	Protein NRT1/ PTR FAMILY 5.8 OS=Arabidopsis thaliana OX=3702 GN=NPF5.8 PE=2 SV=1
AT3G56310	Q8VXZ7	AGAL3	1.18767	-0.972956	Notsignificant	Alpha-galactosidase 3 OS=Arabidopsis thaliana OX=3702 GN=AGAL3 PE=1 SV=1
AT4G05140	Q9M0Y1	ENT5	1.18767	0	Notsignificant	Equilibrative nucleotide transporter 5 OS=Arabidopsis thaliana OX=3702 GN=ENT5 PE=2 SV=1
AT3G62590	Q940L4	PLIP3	1.18767	2.29684	TurboID_only	Phospholipase A1 PLIP3, chloroplastic OS=Arabidopsis thaliana OX=3702 GN=PLIP3 PE=1 SV=1
AT3G27660	Q42431	OLEO4	1.18767	2.89733	TurboID_only	Oleosin 20.3 kDa OS=Arabidopsis thaliana OX=3702 GN=OL2 PE=2 SV=1
AT3G29770	Q9FW03	MES11	1.18767	1.75991	TurboID_only	Putative methylesterase 11, chloroplastic OS=Arabidopsis thaliana OX=3702 GN=MES11 PE=2 SV=1
AT4G04490	Q9XEC6	CRK36	1.16396	1.93621	TurboID_only	Cysteine-rich receptor-like protein kinase 36 OS=Arabidopsis thaliana OX=3702 GN=CRK36 PE=1 SV=1
AT3G54320	Q6X5Y6	WRI1	1.16396	1.78302	TurboID_only	Ethylene-responsive transcription factor WRI1 OS=Arabidopsis thaliana OX=3702 GN=WRI1 PE=1 SV=1
AT1G73600	Q9C6B9	PEAM3	1.16396	1.6828	TurboID_only	Phosphoethanolamine N-methyltransferase 3 OS=Arabidopsis thaliana OX=3702 GN=NMT3 PE=2 SV=2
AT4G11420	Q9LD55	EIF3A	1.14771	2.49934	TurboID_only	Eukaryotic translation initiation factor 3 subunit A OS=Arabidopsis thaliana OX=3702 GN=TIF3A1 PE=1 SV=1
AT4G15236	Q7PC81	AB43G	1.10716	1.80881	TurboID_only	ABC transporter G family member 43 OS=Arabidopsis thaliana OX=3702 GN=ABCG43 PE=2 SV=2
AT5G46290	P52410	KASC1	1.08683	2.56436	TurboID_only	3-oxoacyl-[acyl-carrier-protein] synthase I, chloroplastic OS=Arabidopsis thaliana OX=3702 GN=KAS1 PE=1 SV=2
AT2G45140	Q9SHC8	VAP12	1.08354	1.98807	TurboID_only	Vesicle-associated protein 1-2 OS=Arabidopsis thaliana OX=3702 GN=PVA12 PE=1 SV=1
AT5G58350	Q9LVL5	WNK4	1.05081	2.14197	TurboID_only	Probable serine/threonine-protein kinase WNK4 OS=Arabidopsis thaliana OX=3702 GN=WNK4 PE=1 SV=1
AT3G08530	Q0WLB5	CHC2	1.0276	4.73509	TurboID_only	Clathrin heavy chain 2 OS=Arabidopsis thaliana OX=3702 GN=CHC2 PE=1 SV=1
AT1G18900	Q8GYP6	PPR49	1.00995	2.37407	TurboID_only	Pentatricopeptide repeat-containing protein At1g18900 OS=Arabidopsis thaliana OX=3702 GN=At1g18900 PE=2 SV=1
AT3G15670	Q9LW12	LEA29	0.960858	2.29076	TurboID_only	Late embryogenesis abundant protein 29 OS=Arabidopsis thaliana OX=3702 GN=LEA29 PE=2 SV=1
AT4G31480	Q9SV21	COPB1	0.953078	2.32668	TurboID_only	Coatomer subunit beta-1 OS=Arabidopsis thaliana OX=3702 GN=At4g31480 PE=3 SV=2
AT1G64790	F4I893	ILA	0.94447	2.30735	TurboID_only	Protein ILITYHIA OS=Arabidopsis thaliana OX=3702 GN=ILA PE=1 SV=1
AT1G29750	Q9FXF2	RKF1	0.938344	2.26905	TurboID_only	Probable LRR receptor-like serine/threonine-protein kinase RFK1 OS=Arabidopsis thaliana OX=3702 GN=RKF1 PE=1 SV=1
AT4G11150	Q39258	VHA-E1	0.938344	10.1018	TurboID_only	V-type proton ATPase subunit E1 OS=Arabidopsis thaliana OX=3702 GN=VHA-E1 PE=1 SV=2
AT3G09740	Q9SF29	SYP71	0.938344	1.99626	TurboID_only	Syntaxin-71 OS=Arabidopsis thaliana OX=3702 GN=SYP71 PE=1 SV=1
AT1G53310	Q9MAH0	CAPP1	0.922576	3.53582	TurboID_only	Phosphoenolpyruvate carboxylase 1 OS=Arabidopsis thaliana OX=3702 GN=PPC1 PE=1 SV=1
AT1G12270	Q9LNB6	HOP1	0.912612	16.5716	TurboID_only	Hsp70-Hsp90 organizing protein 1 OS=Arabidopsis thaliana OX=3702 GN=HOP1 PE=2 SV=1
AT1G61150	Q84WK5	GID8	0.907083	1.68459	TurboID_only	Protein GID8 homolog OS=Arabidopsis thaliana OX=3702 GN=GID8 PE=1 SV=1
AT3G50420	Q9SCT2	PP277	0.907083	1.99907	TurboID_only	Pentatricopeptide repeat-containing protein At3g50420 OS=Arabidopsis thaliana OX=3702 GN=PCMP-E85 PE=2 SV=1
AT5G01590	Q7Y1W1	TIC56	0.902734	2.03294	TurboID_only	Protein TIC 56, chloroplastic OS=Arabidopsis thaliana OX=3702 GN=TIC56 PE=1 SV=1
AT4G23150	Q8L7G3	CRK7	0.887231	1.79688	TurboID_only	Cysteine-rich receptor-like protein kinase 7 OS=Arabidopsis thaliana OX=3702 GN=CRK7 PE=2 SV=1
AT2G34740	O64583	P2C28	0.879992	1.72773	TurboID_only	Probable protein phosphatase 2C 28 OS=Arabidopsis thaliana OX=3702 GN=At2g34740 PE=2 SV=2
AT4G14330	Q8VWI7	KN10A	0.852263	1.77509	TurboID_only	Kinesin-like protein KIN-10A OS=Arabidopsis thaliana OX=3702 GN=KIN10A PE=1 SV=1
AT1G30580	Q9SA73	OLA1	0.839122	2.72018	TurboID_only	Obg-like ATPase 1 OS=Arabidopsis thaliana OX=3702 GN=YchF1 PE=1 SV=1
AT5G05170	Q941L0	CESA3	0.837933	6.11862	TurboID_only	Cellulose synthase A catalytic subunit 3 [UDP-forming] OS=Arabidopsis thaliana OX=3702 GN=CESA3 PE=1 SV=2
AT3G05420	Q9MA55	ACBP4	0.829629	3.01272	TurboID_only	Acyl-CoA-binding domain-containing protein 4 OS=Arabidopsis thaliana OX=3702 GN=ACBP4 PE=1 SV=1
AT2G38230	O80448	PDX11	0.817587	2.30094	TurboID_only	Pyridoxal 5'-phosphate synthase subunit PDX1.1 OS=Arabidopsis thaliana OX=3702 GN=PDX11 PE=1 SV=1
AT3G16210	Q9LU24	FB145	0.799674	2.06533	TurboID_only	Putative F-box protein At3g16210 OS=Arabidopsis thaliana OX=3702 GN=At3g16210 PE=4 SV=1
AT3G05910	Q9SFF6	PAE12	0.799674	2.14043	TurboID_only	Pectin acetylesterase 12 OS=Arabidopsis thaliana OX=3702 GN=PAE12 PE=2 SV=1
AT5G06970	Q8RX56	UNC13	0.781145	3.23882	TurboID_only	Protein unc-13 homolog OS=Arabidopsis thaliana OX=3702 GN=PATROL1 PE=2 SV=1
AT4G17410	F4JP52	PQT3	0.779823	1.82642	TurboID_only	E3 ubiquitin ligase PARAQUAT TOLERANCE 3 OS=Arabidopsis thaliana OX=3702 GN=PQT3 PE=1 SV=1
AT3G10340	Q9SS45	PAL4	0.772571	6.89387	TurboID_only	Phenylalanine ammonia-lyase 4 OS=Arabidopsis thaliana OX=3702 GN=PAL4 PE=1 SV=1
AT5G48230	Q8S4Y1	THIC1	0.769511	2.13842	TurboID_only	Acetyl-CoA acetyltransferase, cytosolic 1 OS=Arabidopsis thaliana OX=3702 GN=AAT1 PE=1 SV=1
AT1G18150	Q9LM33	MPK8	0.766134	1.91594	TurboID_only	Mitogen-activated protein kinase 8 OS=Arabidopsis thaliana OX=3702 GN=MPK8 PE=1 SV=2
AT5G35410	Q9LDI3	CIPK24	0.766134	2.64347	TurboID_only	CBL-interacting serine/threonine-protein kinase 24 OS=Arabidopsis thaliana OX=3702 GN=CIPK24 PE=1 SV=1
AT2G33120	P47192	VAMP722	0.766134	2.75616	TurboID_only	Vesicle-associated membrane protein 722 OS=Arabidopsis thaliana OX=3702 GN=VAMP722 PE=2 SV=2
AT3G52260	Q5M721	PUS5	0.766134	1.6994	TurboID_only	RNA pseudouridine synthase 5 OS=Arabidopsis thaliana OX=3702 GN=At3g52260 PE=2 SV=2
AT2G15490	Q7Y232	U73B4	0.754483	1.84113	TurboID_only	UDP-glycosyltransferase 73B4 OS=Arabidopsis thaliana OX=3702 GN=UGT73B4 PE=2 SV=1
AT1G62740	Q5XEP2	HOP2	0.744362	3.44879	TurboID_only	Hsp70-Hsp90 organizing protein 2 OS=Arabidopsis thaliana OX=3702 GN=HOP2 PE=1 SV=1
AT2G38750	Q9ZVJ6	ANXD4	0.730524	2.27764	TurboID_only	Annexin D4 OS=Arabidopsis thaliana OX=3702 GN=ANN4 PE=1 SV=1
AT1G74400	Q9CA73	PP119	0.715432	1.70333	TurboID_only	Putative pentatricopeptide repeat-containing protein At1g74400 OS=Arabidopsis thaliana OX=3702 GN=PCMP-E68 PE=3 SV=1
AT3G14205	Q94A27	SAC2	0.712746	1.87199	TurboID_only	Phosphoinositide phosphatase SAC2 OS=Arabidopsis thaliana OX=3702 GN=SAC2 PE=2 SV=1
AT5G15650	Q9LFW1	RGP2	0.709763	2.98962	TurboID_only	UDP-arabinopyranose mutase 2 OS=Arabidopsis thaliana OX=3702 GN=RGP2 PE=1 SV=1
AT1G64690	F4I878	BLT	0.698229	2.23497	TurboID_only	Protein BRANCHLESS TRICHOME OS=Arabidopsis thaliana OX=3702 GN=BLT PE=1 SV=1
AT3G19180	Q8VY16	CDP1	0.69363	1.74826	TurboID_only	Plastid division protein CDP1, chloroplastic OS=Arabidopsis thaliana OX=3702 GN=CDP1 PE=1 SV=2
AT5G48800	Q9FKB6	Y5880	0.692168	2.02625	TurboID_only	BTB/POZ domain-containing protein At5g48800 OS=Arabidopsis thaliana OX=3702 GN=At5g48800 PE=2 SV=1
AT5G20490	F4K5J1	MYO17	0.673151	2.49187	TurboID_only	Myosin-17 OS=Arabidopsis thaliana OX=3702 GN=XI-K PE=1 SV=2
AT3G53260	P45724	PAL2	0.672848	18.2614	TurboID_only	Phenylalanine ammonia-lyase 2 OS=Arabidopsis thaliana OX=3702 GN=PAL2 PE=1 SV=2
AT1G51820	C0LGG3	Y5182	0.672848	2.21118	TurboID_only	Probable LRR receptor-like serine/threonine-protein kinase At1g51820 OS=Arabidopsis thaliana OX=3702 GN=At1g51820 PE=1 SV=1
AT4G23400	Q8LAA6	PIP1;5	0.650396	2.7044	TurboID_only	Probable aquaporin PIP1-5 OS=Arabidopsis thaliana OX=3702 GN=PIP1-5 PE=1 SV=2
AT2G40290	Q9SIZ2	IF2AH	0.649133	2.19388	TurboID_only	Eukaryotic translation initiation factor 2 subunit alpha homolog OS=Arabidopsis thaliana OX=3702 GN=At2g40290 PE=1 SV=2
AT1G62820	Q8VZ50	CML14	0.649133	2.43843	TurboID_only	Probable calcium-binding protein CML14 OS=Arabidopsis thaliana OX=3702 GN=CML14 PE=2 SV=1
AT1G33930	Q9C8V0	IAN6	0.649133	2.03876	TurboID_only	Immune-associated nucleotide-binding protein 6 OS=Arabidopsis thaliana OX=3702 GN=IAN6 PE=2 SV=1
AT5G02290	P43293	PBL11	0.636824	1.93139	TurboID_only	Probable serine/threonine-protein kinase PBL11 OS=Arabidopsis thaliana OX=3702 GN=PBL11 PE=1 SV=2
AT3G17420	Q9LRP3	GPK1	0.622234	3.9869	TurboID_only	Probable receptor-like protein kinase At3g17420 OS=Arabidopsis thaliana OX=3702 GN=At3g17420 PE=1 SV=1
AT1G50680	Q9C6P5	RAVL2	0.622234	1.89761	TurboID_only	AP2/ERF and B3 domain-containing transcription factor At1g50680 OS=Arabidopsis thaliana OX=3702 GN=At1g50680 PE=2 SV=1
AT4G13190	Q1PE89	PBL24	0.622234	2.4113	TurboID_only	Probable serine/threonine-protein kinase PBL24 OS=Arabidopsis thaliana OX=3702 GN=PBL24 PE=2 SV=1
AT1G21380	Q9LPL6	TOL3	0.622234	2.10197	TurboID_only	TOM1-like protein 3 OS=Arabidopsis thaliana OX=3702 GN=TOL3 PE=1 SV=1
AT2G41360	Q9ZVC1	FBK42	0.622234	1.71034	TurboID_only	Putative F-box/kelch-repeat protein At2g41360 OS=Arabidopsis thaliana OX=3702 GN=At2g41360 PE=4 SV=1
AT1G48300	Q9C5W0	DGAT3	0.622234	1.70058	TurboID_only	Diacylglycerol O-acyltransferase 3 OS=Arabidopsis thaliana OX=3702 GN=DGAT3 PE=1 SV=2
AT5G01020	Q8GXZ3	PBL8	0.622234	3.31827	TurboID_only	Probable serine/threonine-protein kinase PBL8 OS=Arabidopsis thaliana OX=3702 GN=PBL8 PE=1 SV=1
AT1G07870	Q9LQQ8	PBL5	0.622234	2.01053	TurboID_only	Probable serine/threonine-protein kinase PBL5 OS=Arabidopsis thaliana OX=3702 GN=PBL5 PE=2 SV=1
AT3G27740	Q9LVW7	CARA	0.622234	1.64547	TurboID_only	Carbamoyl-phosphate synthase small chain, chloroplastic OS=Arabidopsis thaliana OX=3702 GN=CARA PE=1 SV=1
AT3G22460	Q9LJA0	CYSK2	0.622234	1.65681	TurboID_only	Putative inactive cysteine synthase 2 OS=Arabidopsis thaliana OX=3702 GN=OASA2 PE=5 SV=2
AT2G42730	Q0WR05	FBL39	0.622234	1.71034	TurboID_only	F-box/LRR-repeat protein At2g42730 OS=Arabidopsis thaliana OX=3702 GN=At2g42730 PE=2 SV=1
AT5G61270	Q570R7	PIF7	0.622234	1.67832	TurboID_only	Transcription factor PIF7 OS=Arabidopsis thaliana OX=3702 GN=BHLH72 PE=1 SV=2
AT1G11350	Q9LPZ9	SD113	0.622234	1.91238	TurboID_only	G-type lectin S-receptor-like serine/threonine-protein kinase SD1-13 OS=Arabidopsis thaliana OX=3702 GN=SD113 PE=1 SV=2
AT1G13790	Q9LMH6	FDM4	0.616046	1.66767	TurboID_only	Factor of DNA methylation 4 OS=Arabidopsis thaliana OX=3702 GN=FDM4 PE=4 SV=1
AT4G27870	Q8LPT3	MEBL	0.613523	9.23543	TurboID_only	Membrane protein of ER body-like protein OS=Arabidopsis thaliana OX=3702 GN=MEBL PE=2 SV=1
AT2G37080	Q9ZQC5	ICR2	0.613523	1.83196	TurboID_only	Interactor of constitutive active ROPs 2, chloroplastic OS=Arabidopsis thaliana OX=3702 GN=ICR2 PE=1 SV=1
AT1G10290	Q9SE83	DRP2A	0.599663	3.32265	TurboID_only	Dynamin-2A OS=Arabidopsis thaliana OX=3702 GN=DRP2A PE=1 SV=2
AT1G11330	Q9SXB8	RDA2	0.595961	3.77297	TurboID_only	G-type lectin S-receptor-like serine/threonine-protein kinase At1g11330 OS=Arabidopsis thaliana OX=3702 GN=At1g11330 PE=1 SV=3
AT4G18820	F4JRP0	STIL3	0.595755	4.159	TurboID_only	Protein STICHEL-like 3 OS=Arabidopsis thaliana OX=3702 GN=At4g18820 PE=3 SV=1
AT5G58850	Q9FIM4	MY119	0.586624	1.92096	TurboID_only	Transcription factor MYB119 OS=Arabidopsis thaliana OX=3702 GN=MYB119 PE=2 SV=1
AT4G36630	Q8L5Y0	VPS39	0.5704	1.93359	TurboID_only	Vacuolar sorting protein 39 OS=Arabidopsis thaliana OX=3702 GN=VPS39 PE=1 SV=1
AT1G47480	Q9SX78	CXE2	0.565439	1.7554	TurboID_only	Probable carboxylesterase 2 OS=Arabidopsis thaliana OX=3702 GN=CXE2 PE=2 SV=1
AT4G09990	Q9T0F7	GXM2	0.565439	1.75466	TurboID_only	Glucuronoxylan 4-O-methyltransferase 2 OS=Arabidopsis thaliana OX=3702 GN=GXM2 PE=1 SV=1
AT5G04230	P45725	PAL3	0.565439	6.62457	TurboID_only	Phenylalanine ammonia-lyase 3 OS=Arabidopsis thaliana OX=3702 GN=PAL3 PE=1 SV=3
AT3G55770	Q9M047	WLI2B	0.565439	2.62403	TurboID_only	LIM domain-containing protein WLIM2b OS=Arabidopsis thaliana OX=3702 GN=WLIM2B PE=1 SV=1
AT1G11280	Q9SXB3	Y1112	0.565439	2.25514	TurboID_only	G-type lectin S-receptor-like serine/threonine-protein kinase At1g11280 OS=Arabidopsis thaliana OX=3702 GN=At1g11280 PE=2 SV=1
AT3G20390	Q94JQ4	RIDA	0.565439	1.6787	TurboID_only	Reactive Intermediate Deaminase A, chloroplastic OS=Arabidopsis thaliana OX=3702 GN=RIDA PE=1 SV=1
AT3G24550	Q9LV48	PERK1	0.565439	4.31567	TurboID_only	Proline-rich receptor-like protein kinase PERK1 OS=Arabidopsis thaliana OX=3702 GN=PERK1 PE=1 SV=1
AT1G62380	Q41931	ACCO2	0.565439	2.31786	TurboID_only	1-aminocyclopropane-1-carboxylate oxidase 2 OS=Arabidopsis thaliana OX=3702 GN=ACO2 PE=1 SV=2
AT1G04510	Q94BR4	PR19A	0.565439	1.94747	TurboID_only	Pre-mRNA-processing factor 19 homolog 1 OS=Arabidopsis thaliana OX=3702 GN=PRP19A PE=1 SV=1
AT2G35680	Q9ZQP1	TPMT1	0.565439	1.65219	TurboID_only	Putative dual specificity protein phosphatase DSP8 OS=Arabidopsis thaliana OX=3702 GN=DSP8 PE=2 SV=2
AT5G15970	P31169	KIN2	0.565439	1.82085	TurboID_only	Stress-induced protein KIN2 OS=Arabidopsis thaliana OX=3702 GN=KIN2 PE=2 SV=1
AT5G27460	Q3E911	PP400	0.565439	1.92206	TurboID_only	Pentatricopeptide repeat-containing protein At5g27460 OS=Arabidopsis thaliana OX=3702 GN=At5g27460 PE=2 SV=1
AT3G48100	Q9SB04	ARR5	0.565439	1.66936	TurboID_only	Two-component response regulator ARR5 OS=Arabidopsis thaliana OX=3702 GN=ARR5 PE=1 SV=2
AT5G55500	Q9LDH0	XYLT	0.565439	2.95819	TurboID_only	Beta-1,2-xylosyltransferase OS=Arabidopsis thaliana OX=3702 GN=XYLT PE=1 SV=1
AT1G06570	P93836	HPPD	0.565439	1.85952	TurboID_only	4-hydroxyphenylpyruvate dioxygenase OS=Arabidopsis thaliana OX=3702 GN=HPD PE=1 SV=2
AT3G16240	Q41951	TIP21	0.565439	2.32171	TurboID_only	Aquaporin TIP2-1 OS=Arabidopsis thaliana OX=3702 GN=TIP2-1 PE=1 SV=2
AT3G21770	Q9LSY7	PER30	0.565439	1.84652	TurboID_only	Peroxidase 30 OS=Arabidopsis thaliana OX=3702 GN=PER30 PE=1 SV=1
AT1G78100	Q9C9S2	FB91	0.565439	2.00459	TurboID_only	F-box protein At1g78100 OS=Arabidopsis thaliana OX=3702 GN=At1g78100 PE=1 SV=1
AT5G16500	Q1PDW3	LIPG1	0.565439	1.67938	TurboID_only	Receptor-like kinase LIP1 OS=Arabidopsis thaliana OX=3702 GN=LIP1 PE=1 SV=1
AT3G56690	Q9LET7	CI111	0.552339	1.71323	TurboID_only	Calmodulin-interacting protein 111 OS=Arabidopsis thaliana OX=3702 GN=CIP111 PE=1 SV=1
AT1G11340	Q9ZT07	RKS1	0.548161	1.7614	TurboID_only	G-type lectin S-receptor-like serine/threonine-protein kinase RKS1 OS=Arabidopsis thaliana OX=3702 GN=RKS1 PE=3 SV=3
AT2G33550	Q8VZ20	ASR3	0.546663	1.88923	TurboID_only	Trihelix transcription factor ASR3 OS=Arabidopsis thaliana OX=3702 GN=ASR3 PE=1 SV=1
AT4G24230	Q9STX1	ACBP3	0.541724	1.76214	TurboID_only	Acyl-CoA-binding domain-containing protein 3 OS=Arabidopsis thaliana OX=3702 GN=ACBP3 PE=1 SV=1
AT2G24230	C0LGK9	Y2242	0.541724	2.00396	TurboID_only	Probable LRR receptor-like serine/threonine-protein kinase At2g24230 OS=Arabidopsis thaliana OX=3702 GN=At2g24230 PE=1 SV=1
AT1G68150	Q9C9F0	WRKY9	0.541724	2.2061	TurboID_only	Probable WRKY transcription factor 9 OS=Arabidopsis thaliana OX=3702 GN=WRKY9 PE=2 SV=1
AT5G58060	Q9ZRD6	YKT61	0.541724	2.62332	TurboID_only	VAMP-like protein YKT61 OS=Arabidopsis thaliana OX=3702 GN=YKT61 PE=2 SV=1
AT4G18690	Q58FV0	DOGL3	0.541724	1.96758	TurboID_only	Protein DOG1-like 3 OS=Arabidopsis thaliana OX=3702 GN=DOGL3 PE=2 SV=1
AT3G46230	P19036	HSP17	0.541724	1.67532	TurboID_only	17.4 kDa class I heat shock protein OS=Arabidopsis thaliana OX=3702 GN=HSP17.4A PE=1 SV=2
AT1G09020	Q944A6	SNF4	0.541724	1.80769	TurboID_only	Sucrose nonfermenting 4-like protein OS=Arabidopsis thaliana OX=3702 GN=SNF4 PE=1 SV=1
AT5G12020	P29830	HS176	0.541724	2.33221	TurboID_only	17.6 kDa class II heat shock protein OS=Arabidopsis thaliana OX=3702 GN=HSP17.6 PE=2 SV=1
AT2G27860	Q9ZUY6	AXS1	0.541724	2.8003	TurboID_only	UDP-D-apiose/UDP-D-xylose synthase 1 OS=Arabidopsis thaliana OX=3702 GN=AXS1 PE=1 SV=1
AT1G73660	Q9C9U5	SIS8	0.541724	2.24749	TurboID_only	Probable serine/threonine-protein kinase SIS8 OS=Arabidopsis thaliana OX=3702 GN=SIS8 PE=1 SV=1
AT5G13330	Q9LYU3	EF113	0.541724	1.75991	TurboID_only	Ethylene-responsive transcription factor ERF113 OS=Arabidopsis thaliana OX=3702 GN=ERF113 PE=2 SV=1
AT5G66390	Q9FJZ9	PER72	0.541724	1.83287	TurboID_only	Peroxidase 72 OS=Arabidopsis thaliana OX=3702 GN=PER72 PE=1 SV=1
AT5G54180	Q9FK23	MTEF8	0.534493	2.03276	TurboID_only	Transcription termination factor MTERF8, chloroplastic OS=Arabidopsis thaliana OX=3702 GN=MTERF8 PE=1 SV=1
AT1G22530	Q56ZI2	PATL2	0.506114	6.8697	TurboID_only	Patellin-2 OS=Arabidopsis thaliana OX=3702 GN=PATL2 PE=1 SV=2
AT4G32520	Q94JQ3	GLYP3	0.501725	1.81685	TurboID_only	Serine hydroxymethyltransferase 3, chloroplastic OS=Arabidopsis thaliana OX=3702 GN=SHM3 PE=1 SV=2
AT2G30470	Q8W4L5	VAL1	0.501725	1.77456	TurboID_only	B3 domain-containing transcription repressor VAL1 OS=Arabidopsis thaliana OX=3702 GN=VAL1 PE=1 SV=1
AT4G36390	Q8H0V1	CK5P1	0.501725	1.75562	TurboID_only	CDK5RAP1-like protein OS=Arabidopsis thaliana OX=3702 GN=At4g36390 PE=2 SV=1
AT1G78380	Q9ZRW8	GSTUJ	0.501725	1.71122	TurboID_only	Glutathione S-transferase U19 OS=Arabidopsis thaliana OX=3702 GN=GSTU19 PE=1 SV=1
AT1G02000	Q9LPC1	GAE2	0.47615	2.47602	TurboID_only	UDP-glucuronate 4-epimerase 2 OS=Arabidopsis thaliana OX=3702 GN=GAE2 PE=2 SV=1
AT1G76550	Q9C9K3	PFPA2	0.446964	1.69547	TurboID_only	Pyrophosphate--fructose 6-phosphate 1-phosphotransferase subunit alpha 2 OS=Arabidopsis thaliana OX=3702 GN=PFP-ALPHA2 PE=2 SV=1
AT5G22830	Q058N4	MRS2B	0.44493	1.90986	TurboID_only	Magnesium transporter MRS2-11, chloroplastic OS=Arabidopsis thaliana OX=3702 GN=MRS2-11 PE=1 SV=1
AT2G31880	Q9SKB2	SOBIR1	0.442002	2.3418	TurboID_only	Leucine-rich repeat receptor-like serine/threonine/tyrosine-protein kinase SOBIR1 OS=Arabidopsis thaliana OX=3702 GN=SOBIR1 PE=1 SV=1
AT3G18000	Q9FR44	PEAM1	0.441989	2.21408	TurboID_only	Phosphoethanolamine N-methyltransferase 1 OS=Arabidopsis thaliana OX=3702 GN=NMT1 PE=1 SV=1
AT3G11130	Q0WNJ6	CHC1	0.430541	5.22976	TurboID_only	Clathrin heavy chain 1 OS=Arabidopsis thaliana OX=3702 GN=CHC1 PE=1 SV=1
AT2G07180	Q8H1E3	PBL17	0.416872	1.73221	TurboID_only	Probable serine/threonine-protein kinase PBL17 OS=Arabidopsis thaliana OX=3702 GN=PBL17 PE=1 SV=1
AT5G42600	Q9FJV8	PEN5	0.394355	2.32656	TurboID_only	Marneral synthase OS=Arabidopsis thaliana OX=3702 GN=MRN1 PE=1 SV=1
AT2G30520	Q682S0	RPT2	0.371717	4.59045	TurboID_only	Root phototropism protein 2 OS=Arabidopsis thaliana OX=3702 GN=RPT2 PE=1 SV=2
AT5G22770	Q8LPL6	AP2A1	0.357902	2.17311	TurboID_only	AP-2 complex subunit alpha-1 OS=Arabidopsis thaliana OX=3702 GN=ALPHA-ADR PE=1 SV=1
AT3G13235	Q1EBV4	DDI1	0.357862	1.67331	TurboID_only	Protein DNA-DAMAGE INDUCIBLE 1 OS=Arabidopsis thaliana OX=3702 GN=DDI1 PE=1 SV=1
AT1G09780	O04499	PMG1	0.336107	1.86014	TurboID_only	2,3-bisphosphoglycerate-independent phosphoglycerate mutase 1 OS=Arabidopsis thaliana OX=3702 GN=PGM1 PE=2 SV=3
AT4G03230	Q9ZR08	AT4G03230	0.326455	3.34659	TurboID_only	G-type lectin S-receptor-like serine/threonine-protein kinase At4g03230 OS=Arabidopsis thaliana OX=3702 GN=At4g03230 PE=3 SV=3
AT5G42540	Q9FQ02	XRN2	0.322253	2.2553	TurboID_only	5'-3' exoribonuclease 2 OS=Arabidopsis thaliana OX=3702 GN=XRN2 PE=1 SV=1
AT5G42550	Q9FQ02	XRN2	0.322253	2.2553	TurboID_only	5'-3' exoribonuclease 2 OS=Arabidopsis thaliana OX=3702 GN=XRN2 PE=1 SV=1
AT1G32060	P25697	KPPR	0.295795	2.48564	TurboID_only	Phosphoribulokinase, chloroplastic OS=Arabidopsis thaliana OX=3702 GN=At1g32060 PE=1 SV=1
AT4G04960	Q9S9U1	LRK71	0.295795	1.8689	TurboID_only	L-type lectin-domain containing receptor kinase VII.1 OS=Arabidopsis thaliana OX=3702 GN=LECRK71 PE=2 SV=1
AT1G53420	C0LGG7	AT1G53420	0.295795	2.09795	TurboID_only	Probable LRR receptor-like serine/threonine-protein kinase At1g53420 OS=Arabidopsis thaliana OX=3702 GN=At1g53420 PE=2 SV=2
AT5G50960	Q8H1Q2	NBP35	0.290097	1.65025	TurboID_only	Cytosolic Fe-S cluster assembly factor NBP35 OS=Arabidopsis thaliana OX=3702 GN=NBP35 PE=1 SV=1
AT4G15040	O23357	SBT42	0.284747	1.9388	TurboID_only	Subtilisin-like protease SBT4.2 OS=Arabidopsis thaliana OX=3702 GN=SBT4.2 PE=3 SV=3
AT1G17560	Q84JG5	HLL	0.284298	1.87623	TurboID_only	50S ribosomal protein HLL, mitochondrial OS=Arabidopsis thaliana OX=3702 GN=HLL PE=2 SV=1
AT3G16340	Q94A18	AB29G	0.250629	2.36917	TurboID_only	ABC transporter G family member 29 OS=Arabidopsis thaliana OX=3702 GN=ABCG29 PE=2 SV=2
AT3G61760	Q84XF3	DRP1B	0.243925	2.17642	TurboID_only	Dynamin-related protein 1B OS=Arabidopsis thaliana OX=3702 GN=DRP1B PE=1 SV=1
AT4G08210	Q9SUF9	PP305	0.222326	1.82116	TurboID_only	Pentatricopeptide repeat-containing protein At4g08210 OS=Arabidopsis thaliana OX=3702 GN=PCMP-E100 PE=3 SV=1
AT1G06680	Q42029	PSBP1	0.221253	1.70899	TurboID_only	Oxygen-evolving enhancer protein 2-1, chloroplastic OS=Arabidopsis thaliana OX=3702 GN=PSBP1 PE=1 SV=2
AT2G23140	O22193	PUB4	0.214384	5.56893	TurboID_only	U-box domain-containing protein 4 OS=Arabidopsis thaliana OX=3702 GN=PUB4 PE=1 SV=3
AT1G32950	F4HPF1	SBT34	0.214384	1.90907	TurboID_only	Subtilisin-like protease SBT3.4 OS=Arabidopsis thaliana OX=3702 GN=SBT3.4 PE=3 SV=1
AT2G36460	Q9SJQ9	ALFC6	0.214384	3.30239	TurboID_only	Fructose-bisphosphate aldolase 6, cytosolic OS=Arabidopsis thaliana OX=3702 GN=FBA6 PE=1 SV=1
AT3G21090	Q8RWI9	AB15G	0.211143	1.97449	TurboID_only	ABC transporter G family member 15 OS=Arabidopsis thaliana OX=3702 GN=ABCG15 PE=2 SV=2
AT3G43300	F4IXW2	BIG5	0.204421	2.61928	TurboID_only	Brefeldin A-inhibited guanine nucleotide-exchange protein 5 OS=Arabidopsis thaliana OX=3702 GN=BIG5 PE=1 SV=2
AT1G19870	Q9FXI5	IQD32	0.176889	2.46555	TurboID_only	Protein IQ-DOMAIN 32 OS=Arabidopsis thaliana OX=3702 GN=IQD32 PE=1 SV=3
AT1G19715	F4HQX1	JAL3	0.173948	1.88218	TurboID_only	Jacalin-related lectin 3 OS=Arabidopsis thaliana OX=3702 GN=JAL3 PE=2 SV=1
AT3G13530	Q9LJD8	MAPKKK7	0.160583	3.71193	TurboID_only	MAP3K epsilon protein kinase 1 OS=Arabidopsis thaliana OX=3702 GN=M3KE1 PE=1 SV=1
AT3G26935	Q0WQK2	ZDHC9	0.157097	1.72596	TurboID_only	Probable protein S-acyltransferase 7 OS=Arabidopsis thaliana OX=3702 GN=PAT07 PE=1 SV=1
AT4G10840	O81629	KLCR1	0.151906	2.94994	TurboID_only	Protein KINESIN LIGHT CHAIN-RELATED 1 OS=Arabidopsis thaliana OX=3702 GN=KLCR1 PE=1 SV=1
AT2G22125	F4IIM1	CSI1	0.140318	2.23776	TurboID_only	Protein CELLULOSE SYNTHASE INTERACTIVE 1 OS=Arabidopsis thaliana OX=3702 GN=CSI1 PE=1 SV=1
AT1G72160	Q56Z59	PATL3	0.138685	3.44811	TurboID_only	Patellin-3 OS=Arabidopsis thaliana OX=3702 GN=PATL3 PE=1 SV=2
AT1G05900	B9DFZ0	NTH2	0.134499	1.78591	TurboID_only	Endonuclease III homolog 2, chloroplastic OS=Arabidopsis thaliana OX=3702 GN=NTH2 PE=2 SV=1
AT1G05010	Q06588	ACCO4	0.134499	1.72893	TurboID_only	1-aminocyclopropane-1-carboxylate oxidase 4 OS=Arabidopsis thaliana OX=3702 GN=ACO4 PE=1 SV=2
AT5G65930	Q9FHN8	KN14E	0.124049	1.69524	TurboID_only	Kinesin-like protein KIN-14E OS=Arabidopsis thaliana OX=3702 GN=KIN14E PE=1 SV=1
AT1G76730	Q9SRE0	5FCLL	0.116296	3.01879	TurboID_only	5-formyltetrahydrofolate cyclo-ligase-like protein COG0212 OS=Arabidopsis thaliana OX=3702 GN=COG0212 PE=2 SV=1
AT3G58620	Q84JR9	TTL4	0.107409	3.08133	TurboID_only	TPR repeat-containing thioredoxin TTL4 OS=Arabidopsis thaliana OX=3702 GN=TTL4 PE=2 SV=1
AT3G57020	Q9M1J6	SSL9	0.107409	1.72199	TurboID_only	Protein STRICTOSIDINE SYNTHASE-LIKE 9 OS=Arabidopsis thaliana OX=3702 GN=SSL9 PE=2 SV=1
AT2G17340	Q949P3	D89S2	0.107409	1.85952	TurboID_only	Damage-control phosphatase At2g17340 OS=Arabidopsis thaliana OX=3702 GN=At2g17340 PE=1 SV=1
AT1G11303	Q9SXB5	Y1135	0.107409	1.74411	TurboID_only	G-type lectin S-receptor-like serine/threonine-protein kinase At1g11303 OS=Arabidopsis thaliana OX=3702 GN=At1g11303 PE=3 SV=1
AT2G24050	O82233	IF4G2	0.107409	1.84657	TurboID_only	Eukaryotic translation initiation factor isoform 4G-2 OS=Arabidopsis thaliana OX=3702 GN=EIF(ISO)4G2 PE=1 SV=1
AT1G50110	Q9LPM9	BCAT6	0.107409	2.20554	TurboID_only	Branched-chain-amino-acid aminotransferase 6 OS=Arabidopsis thaliana OX=3702 GN=BCAT6 PE=1 SV=1
AT5G04870	Q06850	CDPK1	0.107409	1.71403	TurboID_only	Calcium-dependent protein kinase 1 OS=Arabidopsis thaliana OX=3702 GN=CPK1 PE=1 SV=1
AT1G64200	P0CAN7	VHA-E3	0.107409	7.42459	TurboID_only	V-type proton ATPase subunit E3 OS=Arabidopsis thaliana OX=3702 GN=VHA-E3 PE=2 SV=1
AT4G28580	Q1PE39	MRS26	0.107409	1.85783	TurboID_only	Magnesium transporter MRS2-6, mitochondrial OS=Arabidopsis thaliana OX=3702 GN=MRS2-6 PE=2 SV=1
AT1G08200	Q9SGE0	AXS2	0.107409	3.40105	TurboID_only	UDP-D-apiose/UDP-D-xylose synthase 2 OS=Arabidopsis thaliana OX=3702 GN=AXS2 PE=2 SV=1
AT3G25690	Q9LI74	CHUP1	0.107409	2.01389	TurboID_only	Protein CHUP1, chloroplastic OS=Arabidopsis thaliana OX=3702 GN=CHUP1 PE=1 SV=1
AT1G76370	Q9SFX0	PBL22	0.107409	2.35869	TurboID_only	Probable serine/threonine-protein kinase PBL22 OS=Arabidopsis thaliana OX=3702 GN=PBL22 PE=2 SV=1
AT1G08680	Q8RXE7	AGD14	0.107409	7.09583	TurboID_only	Probable ADP-ribosylation factor GTPase-activating protein AGD14 OS=Arabidopsis thaliana OX=3702 GN=AGD14 PE=1 SV=2
AT1G08690	Q8RXE7	AGD14	0.107409	7.09583	TurboID_only	Probable ADP-ribosylation factor GTPase-activating protein AGD14 OS=Arabidopsis thaliana OX=3702 GN=AGD14 PE=1 SV=2
AT2G20490	Q93XX8	NOP10	0.107409	3.03245	TurboID_only	H/ACA ribonucleoprotein complex subunit 3-like protein OS=Arabidopsis thaliana OX=3702 GN=At2g20490 PE=3 SV=2
AT2G42960	Q9SJG2	Y2296	0.107409	1.69314	TurboID_only	Probable receptor-like protein kinase At2g42960 OS=Arabidopsis thaliana OX=3702 GN=At2g42960 PE=3 SV=1
AT4G00950	Q9M160	Y4095	0.0951003	1.90986	TurboID_only	Uncharacterized protein At4g00950 OS=Arabidopsis thaliana OX=3702 GN=At4g00950 PE=2 SV=1
AT5G10150	Q9LX14	SOK2	0.0951003	2.3708	TurboID_only	Protein UPSTREAM OF FLC OS=Arabidopsis thaliana OX=3702 GN=UFC PE=2 SV=1
AT3G60190	Q9FNX5	DRP1E	0.0951003	2.46761	TurboID_only	Dynamin-related protein 1E OS=Arabidopsis thaliana OX=3702 GN=DRP1E PE=1 SV=1
AT2G28590	Q9SIB6	PBL6	0.0951003	2.85472	TurboID_only	Probable serine/threonine-protein kinase PBL6 OS=Arabidopsis thaliana OX=3702 GN=PBL6 PE=2 SV=1
AT1G33790	Q9LQ31	JAL4	0.0951003	3.91225	TurboID_only	Jacalin-related lectin 4 OS=Arabidopsis thaliana OX=3702 GN=JAL4 PE=2 SV=1
AT1G02205	F4HVY0	CER1	0.0951003	1.85952	TurboID_only	Very-long-chain aldehyde decarbonylase CER1 OS=Arabidopsis thaliana OX=3702 GN=CER1 PE=1 SV=1
AT1G63850	Q9CAJ9	Y1385	0.0895139	3.7533	TurboID_only	BTB/POZ domain-containing protein At1g63850 OS=Arabidopsis thaliana OX=3702 GN=At1g63850 PE=1 SV=1
AT1G61380	O64782	SD129	0.087529	1.79475	TurboID_only	G-type lectin S-receptor-like serine/threonine-protein kinase SD1-29 OS=Arabidopsis thaliana OX=3702 GN=SD129 PE=1 SV=1
AT3G19420	Q9LT75	PTN2A	0.0717989	2.89026	TurboID_only	Phosphatidylinositol 3,4,5-trisphosphate 3-phosphatase and protein-tyrosine-phosphatase PTEN2A OS=Arabidopsis thaliana OX=3702 GN=PTEN2A PE=1 SV=1
AT1G03270	Q9ZVS8	Y1327	0.0717989	2.11584	TurboID_only	Putative DUF21 domain-containing protein At1g03270 OS=Arabidopsis thaliana OX=3702 GN=CBSDUF4 PE=4 SV=2
AT3G49140	Q0WMN5	Y3913	0.0713851	1.94283	TurboID_only	Uncharacterized protein At3g49140 OS=Arabidopsis thaliana OX=3702 GN=At3g49140 PE=1 SV=2
AT3G14930	Q93ZB6	DCUP1	0.0713851	1.86087	TurboID_only	Uroporphyrinogen decarboxylase 1, chloroplastic OS=Arabidopsis thaliana OX=3702 GN=HEME1 PE=2 SV=2
AT4G16760	O65202	ACOX1	0.0713851	2.66651	TurboID_only	Peroxisomal acyl-coenzyme A oxidase 1 OS=Arabidopsis thaliana OX=3702 GN=ACX1 PE=1 SV=1
AT1G11920	O65388	PLY2	0.0713851	2.30015	TurboID_only	Putative pectate lyase 2 OS=Arabidopsis thaliana OX=3702 GN=At1g11920 PE=3 SV=2
AT1G55950	Q9LG15	STKLC	0.0713851	2.10197	TurboID_only	Probable transcription factor At1g55950 OS=Arabidopsis thaliana OX=3702 GN=At1g55950 PE=1 SV=2
AT3G14000	Q8GYL9	BRXL2	0.0713851	1.90519	TurboID_only	Protein Brevis radix-like 2 OS=Arabidopsis thaliana OX=3702 GN=BRXL2 PE=2 SV=1
AT4G24800	Q8W4Q4	MRF3	0.0713851	2.74091	TurboID_only	MA3 DOMAIN-CONTAINING TRANSLATION REGULATORY FACTOR 3 OS=Arabidopsis thaliana OX=3702 GN=MRF3 PE=1 SV=1
AT3G18040	Q9LV37	MPK9	0.0710022	1.71992	TurboID_only	Mitogen-activated protein kinase 9 OS=Arabidopsis thaliana OX=3702 GN=MPK9 PE=2 SV=2
AT5G44630	Q4KSH9	BARS	0.0505126	1.86936	TurboID_only	Alpha-barbatene synthase OS=Arabidopsis thaliana OX=3702 GN=BS PE=1 SV=2
AT5G02300	F4KCC2	PRT6	0.0471463	1.79289	TurboID_only	E3 ubiquitin-protein ligase PRT6 OS=Arabidopsis thaliana OX=3702 GN=PRT6 PE=2 SV=1
AT5G02310	F4KCC2	PRT6	0.0471463	1.79289	TurboID_only	E3 ubiquitin-protein ligase PRT6 OS=Arabidopsis thaliana OX=3702 GN=PRT6 PE=2 SV=1
AT5G56180	Q9FKT0	ARP8	0.0380026	1.93104	TurboID_only	Actin-related protein 8 OS=Arabidopsis thaliana OX=3702 GN=ARP8 PE=2 SV=1
AT4G13930	O23254	GLYC4	0.0313967	2.09743	TurboID_only	Serine hydroxymethyltransferase 4 OS=Arabidopsis thaliana OX=3702 GN=SHM4 PE=1 SV=1
AT1G53440	C0LGG9	AT1G53440	0.030522	3.44355	TurboID_only	Probable LRR receptor-like serine/threonine-protein kinase At1g53440 OS=Arabidopsis thaliana OX=3702 GN=At1g53440 PE=2 SV=2
AT4G15430	Q8VZM5	CSCL3	0.0287808	2.14858	TurboID_only	CSC1-like protein At4g15430 OS=Arabidopsis thaliana OX=3702 GN=At4g15430 PE=2 SV=1
AT1G69990	C0LGI5	Y1699	0.00643665	1.83991	TurboID_only	Probable LRR receptor-like serine/threonine-protein kinase At1g69990 OS=Arabidopsis thaliana OX=3702 GN=At1g69990 PE=1 SV=1
AT3G03960	Q94K05	TCPQ	0.0052511	2.1586	TurboID_only	T-complex protein 1 subunit theta OS=Arabidopsis thaliana OX=3702 GN=CCT8 PE=1 SV=1
AT3G11630	Q96291	BAS1A	-0.0131003	1.77288	TurboID_only	2-Cys peroxiredoxin BAS1, chloroplastic OS=Arabidopsis thaliana OX=3702 GN=BAS1 PE=1 SV=2
AT2G17000	F4IME1	MSL7	-0.0131003	1.89436	TurboID_only	Mechanosensitive ion channel protein 7 OS=Arabidopsis thaliana OX=3702 GN=MSL7 PE=2 SV=1
AT2G26290	O64842	PBL12	-0.0131003	1.75954	TurboID_only	Probable serine/threonine-protein kinase PBL12 OS=Arabidopsis thaliana OX=3702 GN=PBL12 PE=2 SV=1
AT3G10380	Q93YU5	SEC8	-0.0131003	2.96114	TurboID_only	Exocyst complex component SEC8 OS=Arabidopsis thaliana OX=3702 GN=SEC8 PE=1 SV=1
AT3G12020	F4J8L3	KN7K	-0.0187958	2.30132	TurboID_only	Kinesin-like protein KIN-7K, chloroplastic OS=Arabidopsis thaliana OX=3702 GN=KIN7K PE=2 SV=1
AT4G32285	Q8S9J8	PICALM4B	-0.0208989	6.17584	TurboID_only	Probable clathrin assembly protein At4g32285 OS=Arabidopsis thaliana OX=3702 GN=At4g32285 PE=1 SV=2
AT1G68990	P92969	RPOT1	-0.0214224	2.52147	TurboID_only	DNA-directed RNA polymerase 1, mitochondrial OS=Arabidopsis thaliana OX=3702 GN=RPOT1 PE=2 SV=1
AT3G58730	Q9XGM1	VHA-D	-0.0356098	8.01576	TurboID_only	V-type proton ATPase subunit D OS=Arabidopsis thaliana OX=3702 GN=VHA-D PE=1 SV=2
AT3G62910	Q8RX79	APG3	-0.0392969	2.00511	TurboID_only	Peptide chain release factor APG3, chloroplastic OS=Arabidopsis thaliana OX=3702 GN=APG3 PE=2 SV=1
AT1G52570	Q9SSQ9	PLDA2	-0.0570322	2.40658	TurboID_only	Phospholipase D alpha 2 OS=Arabidopsis thaliana OX=3702 GN=PLDALPHA2 PE=2 SV=1
AT5G16690	Q6E7H0	ORC3	-0.0740737	1.74414	TurboID_only	Origin of replication complex subunit 3 OS=Arabidopsis thaliana OX=3702 GN=ORC3 PE=1 SV=1
AT1G14370	O49839	PBL2	-0.0740737	2.39209	TurboID_only	Probable serine/threonine-protein kinase PBL2 OS=Arabidopsis thaliana OX=3702 GN=PBL2 PE=1 SV=1
AT4G15780	O23429	VAMP724	-0.0740737	2.5437	TurboID_only	Vesicle-associated membrane protein 724 OS=Arabidopsis thaliana OX=3702 GN=VAMP724 PE=2 SV=2
AT5G23420	Q8LDF9	HMGB7	-0.0740737	1.96259	TurboID_only	High mobility group B protein 7 OS=Arabidopsis thaliana OX=3702 GN=HMGB7 PE=1 SV=1
AT1G21730	Q8W5R6	KN7C	-0.0744891	1.71277	TurboID_only	Kinesin-like protein KIN-7C, mitochondrial OS=Arabidopsis thaliana OX=3702 GN=KIN7C PE=1 SV=1
AT4G33090	Q8VZH2	APM1	-0.0744891	1.97765	TurboID_only	Aminopeptidase M1 OS=Arabidopsis thaliana OX=3702 GN=APM1 PE=1 SV=1
AT1G23210	O49296	GUN4	-0.0744891	1.91856	TurboID_only	Endoglucanase 4 OS=Arabidopsis thaliana OX=3702 GN=At1g23210 PE=2 SV=1
AT1G11770	Q9SA99	BBE2	-0.0899105	2.11114	TurboID_only	Berberine bridge enzyme-like 2 OS=Arabidopsis thaliana OX=3702 GN=At1g11770 PE=2 SV=1
AT3G46740	Q9STE8	TC753	-0.0972469	2.35697	TurboID_only	Protein TOC75-3, chloroplastic OS=Arabidopsis thaliana OX=3702 GN=TOC75-3 PE=1 SV=1
AT4G23890	Q9T0A4	NDHS	-0.0994324	1.68374	TurboID_only	NAD(P)H-quinone oxidoreductase subunit S, chloroplastic OS=Arabidopsis thaliana OX=3702 GN=ndhS PE=1 SV=1
AT5G35580	F4JZW1	PBL13	-0.0997352	2.28364	TurboID_only	Serine/threonine-protein kinase PBL13 OS=Arabidopsis thaliana OX=3702 GN=PBL13 PE=1 SV=1
AT2G05330	Q9SJ29	Y2533	-0.0997352	1.75991	TurboID_only	Putative BTB/POZ domain-containing protein At2g05330 OS=Arabidopsis thaliana OX=3702 GN=At2g05330 PE=3 SV=1
AT3G45780	O48963	PHOT1	-0.0997352	9.35719	TurboID_only	Phototropin-1 OS=Arabidopsis thaliana OX=3702 GN=PHOT1 PE=1 SV=1
AT3G22890	Q9LIK9	APS1	-0.0997352	2.23281	TurboID_only	ATP sulfurylase 1, chloroplastic OS=Arabidopsis thaliana OX=3702 GN=APS1 PE=1 SV=1
AT1G64920	Q9XIQ4	U7B11	-0.120509	1.81829	TurboID_only	UDP-glycosyltransferase 79B11 OS=Arabidopsis thaliana OX=3702 GN=UGT79B11 PE=3 SV=1
AT2G05900	Q3EC60	SUVHA	-0.120509	1.75991	TurboID_only	Putative inactive histone-lysine N-methyltransferase family member SUVH10 OS=Arabidopsis thaliana OX=3702 GN=SUVH10 PE=3 SV=1
AT5G65020	Q9XEE2	ANXD2	-0.120509	2.56843	TurboID_only	Annexin D2 OS=Arabidopsis thaliana OX=3702 GN=ANN2 PE=1 SV=1
AT4G22770	O49658	AHL2	-0.120509	1.71446	TurboID_only	AT-hook motif nuclear-localized protein 2 OS=Arabidopsis thaliana OX=3702 GN=AHL2 PE=2 SV=1
AT5G51970	Q9FJ95	DHSO	-0.12345	1.71587	TurboID_only	Sorbitol dehydrogenase OS=Arabidopsis thaliana OX=3702 GN=SDH PE=1 SV=1
AT4G20940	C0LGQ9	GHR1	-0.12345	2.03168	TurboID_only	LRR receptor-like serine/threonine-protein kinase GHR1 OS=Arabidopsis thaliana OX=3702 GN=GHR1 PE=1 SV=2
AT4G30000	Q9SZV3	FOLM	-0.12345	2.08581	TurboID_only	Folate synthesis bifunctional protein, mitochondrial OS=Arabidopsis thaliana OX=3702 GN=MitHPPK/DHPS PE=2 SV=1
AT1G52360	Q9C827	COB22	-0.12345	1.77328	TurboID_only	Coatomer subunit beta'-2 OS=Arabidopsis thaliana OX=3702 GN=At1g52360 PE=1 SV=1
AT5G63570	P42799	GSA1	-0.12345	1.65889	TurboID_only	Glutamate-1-semialdehyde 2,1-aminomutase 1, chloroplastic OS=Arabidopsis thaliana OX=3702 GN=GSA1 PE=1 SV=1
AT2G42810	Q84XU2	PPP5	-0.12345	1.69105	TurboID_only	Serine/threonine-protein phosphatase 5 OS=Arabidopsis thaliana OX=3702 GN=PAPP5 PE=1 SV=1
AT2G27050	Q9SLH0	EIL1	-0.12345	1.66583	TurboID_only	ETHYLENE INSENSITIVE 3-like 1 protein OS=Arabidopsis thaliana OX=3702 GN=EIL1 PE=1 SV=1
AT1G50200	P36428	SYA	-0.12487	1.85706	TurboID_only	Alanine--tRNA ligase OS=Arabidopsis thaliana OX=3702 GN=ALATS PE=1 SV=3
AT4G32410	O48946	CESA1	-0.136801	3.03281	TurboID_only	Cellulose synthase A catalytic subunit 1 [UDP-forming] OS=Arabidopsis thaliana OX=3702 GN=CESA1 PE=1 SV=1
AT1G17840	Q8RXN0	AB11G	-0.141067	2.04785	TurboID_only	ABC transporter G family member 11 OS=Arabidopsis thaliana OX=3702 GN=ABCG11 PE=1 SV=1
AT4G18830	Q8VZN1	OFP5	-0.146706	2.31906	TurboID_only	Transcription repressor OFP5 OS=Arabidopsis thaliana OX=3702 GN=OFP5 PE=1 SV=1
AT3G17010	Q9LSP6	Y3701	-0.146706	1.6994	TurboID_only	B3 domain-containing protein At3g17010 OS=Arabidopsis thaliana OX=3702 GN=At3g17010 PE=2 SV=1
AT5G18500	Q8LEB6	Y5185	-0.146706	1.99857	TurboID_only	Probable receptor-like protein kinase At5g18500 OS=Arabidopsis thaliana OX=3702 GN=At5g18500 PE=2 SV=1
AT2G02340	Q9ZVQ8	PP2B8	-0.146706	2.00973	TurboID_only	Putative F-box protein PP2-B8 OS=Arabidopsis thaliana OX=3702 GN=PP2B8 PE=4 SV=1
AT5G02800	Q0WRY5	PBL7	-0.146706	1.76346	TurboID_only	Probable serine/threonine-protein kinase PBL7 OS=Arabidopsis thaliana OX=3702 GN=PBL7 PE=1 SV=1
AT5G45090	Q9FHE5	P2A07	-0.183862	2.13417	TurboID_only	Uncharacterized protein PHLOEM PROTEIN 2-LIKE A7 OS=Arabidopsis thaliana OX=3702 GN=PP2A7 PE=4 SV=1
AT2G29420	Q9ZW24	GSTU7	-0.183862	1.87853	TurboID_only	Glutathione S-transferase U7 OS=Arabidopsis thaliana OX=3702 GN=GSTU7 PE=2 SV=1
AT1G06700	Q8H1G6	PTI11	-0.183862	1.86093	TurboID_only	PTI1-like tyrosine-protein kinase 1 OS=Arabidopsis thaliana OX=3702 GN=PTI11 PE=1 SV=1
AT5G54960	Q9FFT4	PDC2	-0.183862	2.15746	TurboID_only	Pyruvate decarboxylase 2 OS=Arabidopsis thaliana OX=3702 GN=PDC2 PE=2 SV=1
AT1G50480	Q9SPK5	FTHS	-0.183862	2.29419	TurboID_only	Formate--tetrahydrofolate ligase OS=Arabidopsis thaliana OX=3702 GN=THFS PE=2 SV=1
AT4G14880	P47998	CYSK1	-0.183862	1.76186	TurboID_only	Cysteine synthase 1 OS=Arabidopsis thaliana OX=3702 GN=OASA1 PE=1 SV=2
AT2G17980	Q9SL48	SLY1	-0.219471	1.87024	TurboID_only	SEC1 family transport protein SLY1 OS=Arabidopsis thaliana OX=3702 GN=SLY1 PE=1 SV=1
AT3G57660	Q9SVY0	NRPA1	-0.232721	1.68585	TurboID_only	DNA-directed RNA polymerase I subunit 1 OS=Arabidopsis thaliana OX=3702 GN=NRPA1 PE=3 SV=1
AT3G02260	Q9SRU2	BIG	-0.257503	2.14297	TurboID_only	Auxin transport protein BIG OS=Arabidopsis thaliana OX=3702 GN=BIG PE=1 SV=2
AT2G02560	Q8L5Y6	CAND1	-0.265181	2.01809	TurboID_only	Cullin-associated NEDD8-dissociated protein 1 OS=Arabidopsis thaliana OX=3702 GN=CAND1 PE=1 SV=1
AT2G45820	O80837	REM1.3	-0.266118	4.41818	TurboID_only	Remorin OS=Arabidopsis thaliana OX=3702 GN=DBP PE=1 SV=1
AT2G24010	O82229	SCP23	-0.272963	3.17918	TurboID_only	Putative serine carboxypeptidase-like 23 OS=Arabidopsis thaliana OX=3702 GN=SCPL23 PE=2 SV=2
AT1G61370	O64783	AT1G61370	-0.272963	3.10544	TurboID_only	G-type lectin S-receptor-like serine/threonine-protein kinase At1g61370 OS=Arabidopsis thaliana OX=3702 GN=At1g61370 PE=3 SV=2
AT1G23760	P92982	PGL1	-0.272963	1.6781	TurboID_only	Polygalacturonase 1 beta-like protein 1 OS=Arabidopsis thaliana OX=3702 GN=PGL1 PE=2 SV=2
AT5G25310	Q3E7Q9	GLYT6	-0.272963	1.76184	TurboID_only	Probable glycosyltransferase At5g25310 OS=Arabidopsis thaliana OX=3702 GN=At5g25310 PE=3 SV=2
AT1G60440	O80765	PANK1	-0.291565	1.96377	TurboID_only	Pantothenate kinase 1 OS=Arabidopsis thaliana OX=3702 GN=PANK1 PE=2 SV=2
AT3G16800	Q9LRZ4	P2C41	-0.320002	2.70097	TurboID_only	Probable protein phosphatase 2C 41 OS=Arabidopsis thaliana OX=3702 GN=At3g16800 PE=2 SV=1
AT3G46970	Q9SD76	PHS2	-0.322494	1.90233	TurboID_only	Alpha-glucan phosphorylase 2, cytosolic OS=Arabidopsis thaliana OX=3702 GN=PHS2 PE=1 SV=1
AT2G45540	F4IG73	BCHC2	-0.340215	2.41679	TurboID_only	BEACH domain-containing protein C2 OS=Arabidopsis thaliana OX=3702 GN=BCHC2 PE=1 SV=1
AT1G17160	A1A6H3	RBSK	-0.342628	1.76569	TurboID_only	Ribokinase OS=Arabidopsis thaliana OX=3702 GN=RBSK PE=1 SV=1
AT1G47900	Q9C698	FPP6	-0.348242	4.52099	TurboID_only	Filament-like plant protein 6 OS=Arabidopsis thaliana OX=3702 GN=FPP6 PE=1 SV=1
AT5G17020	Q9SMV6	XPO1A	-0.357671	2.74751	TurboID_only	Protein EXPORTIN 1A OS=Arabidopsis thaliana OX=3702 GN=XPO1 PE=1 SV=1
AT4G19220	O49680	PP324	-0.36369	2.17166	TurboID_only	Pentatricopeptide repeat-containing protein At4g19220, mitochondrial OS=Arabidopsis thaliana OX=3702 GN=PCMP-E2 PE=3 SV=2
AT1G10170	Q9SY59	NFXL1	-0.38281	1.99881	TurboID_only	NF-X1-type zinc finger protein NFXL1 OS=Arabidopsis thaliana OX=3702 GN=NFXL1 PE=1 SV=1
AT5G27600	Q8LKS5	LACS7	-0.385308	2.14043	TurboID_only	Long chain acyl-CoA synthetase 7, peroxisomal OS=Arabidopsis thaliana OX=3702 GN=LACS7 PE=1 SV=2
AT3G02780	Q42553	IDI2	-0.390341	1.67948	TurboID_only	Isopentenyl-diphosphate Delta-isomerase II, chloroplastic OS=Arabidopsis thaliana OX=3702 GN=IPP2 PE=1 SV=1
AT1G05510	Q9ZVY7	OBP1A	-0.394417	7.42026	TurboID_only	Oil body-associated protein 1A OS=Arabidopsis thaliana OX=3702 GN=OBAP1A PE=2 SV=1
AT3G19960	Q9LHE9	MYO1	-0.394417	3.21332	TurboID_only	Myosin-1 OS=Arabidopsis thaliana OX=3702 GN=VIII-1 PE=1 SV=1
AT1G30400	Q9C8G9	AB1C	-0.394891	1.86196	TurboID_only	ABC transporter C family member 1 OS=Arabidopsis thaliana OX=3702 GN=ABCC1 PE=1 SV=1
AT4G12400	Q9STH1	HSOP3	-0.399162	1.93958	TurboID_only	Hsp70-Hsp90 organizing protein 3 OS=Arabidopsis thaliana OX=3702 GN=HOP3 PE=2 SV=1
AT3G60600	Q8VZ95	VAP27	-0.401414	2.90478	TurboID_only	Vesicle-associated protein 1-1 OS=Arabidopsis thaliana OX=3702 GN=PVA11 PE=1 SV=1
AT3G21960	Q9LRL4	CRR24	-0.402168	1.70524	TurboID_only	Putative cysteine-rich repeat secretory protein 24 OS=Arabidopsis thaliana OX=3702 GN=CRRSP24 PE=3 SV=1
AT5G26030	P42043	HEMH1	-0.429744	1.77746	TurboID_only	Ferrochelatase-1, chloroplastic/mitochondrial OS=Arabidopsis thaliana OX=3702 GN=FC1 PE=2 SV=1
AT4G38600	Q6WWW4	UPL3	-0.452893	2.40352	TurboID_only	E3 ubiquitin-protein ligase UPL3 OS=Arabidopsis thaliana OX=3702 GN=UPL3 PE=1 SV=1
AT4G38610	Q6WWW4	UPL3	-0.452893	2.40352	TurboID_only	E3 ubiquitin-protein ligase UPL3 OS=Arabidopsis thaliana OX=3702 GN=UPL3 PE=1 SV=1
AT1G13020	Q9SAD7	IF4B2	-0.456725	1.75412	TurboID_only	Eukaryotic translation initiation factor 4B2 OS=Arabidopsis thaliana OX=3702 GN=EIF4B2 PE=1 SV=1
AT2G24200	P30184	AMPL1	-0.470339	2.13703	TurboID_only	Leucine aminopeptidase 1 OS=Arabidopsis thaliana OX=3702 GN=LAP1 PE=1 SV=1
AT2G43620	O22841	CHI62	-0.470339	2.19874	TurboID_only	Endochitinase At2g43620 OS=Arabidopsis thaliana OX=3702 GN=At2g43620 PE=3 SV=1
AT3G49470	Q94JX9	NACA2	-0.470339	1.67832	TurboID_only	Nascent polypeptide-associated complex subunit alpha-like protein 2 OS=Arabidopsis thaliana OX=3702 GN=At3g49470 PE=2 SV=2
AT1G05615	F4I8U3	Y1056	-0.470339	1.90907	TurboID_only	Putative B3 domain-containing protein At1g05615 OS=Arabidopsis thaliana OX=3702 GN=At1g05615 PE=3 SV=1
AT3G54360	Q9M2V1	NCA1	-0.470339	2.0168	TurboID_only	Protein NCA1 OS=Arabidopsis thaliana OX=3702 GN=NCA1 PE=1 SV=1
AT4G14570	Q84LM4	AARE	-0.470339	1.85783	TurboID_only	Acylamino-acid-releasing enzyme OS=Arabidopsis thaliana OX=3702 GN=AARE PE=1 SV=1
AT1G76030	P11574	VHA-B1	-0.470339	11.3445	TurboID_only	V-type proton ATPase subunit B1 OS=Arabidopsis thaliana OX=3702 GN=VHA-B1 PE=2 SV=2
AT5G08415	Q8LEE8	LISC	-0.470339	1.64703	TurboID_only	Lipoyl synthase, chloroplastic OS=Arabidopsis thaliana OX=3702 GN=LIP1P PE=1 SV=2
AT4G00220	O81323	LBD30	-0.470339	1.64699	TurboID_only	LOB domain-containing protein 30 OS=Arabidopsis thaliana OX=3702 GN=LBD30 PE=1 SV=1
AT1G78955	P0C8Y0	LUP3	-0.470339	2.81676	TurboID_only	Camelliol C synthase OS=Arabidopsis thaliana OX=3702 GN=CAMS1 PE=1 SV=1
AT3G57290	Q9C5Z3	EIF3E	-0.470339	2.39691	TurboID_only	Eukaryotic translation initiation factor 3 subunit E OS=Arabidopsis thaliana OX=3702 GN=TIF3E1 PE=1 SV=1
AT4G36220	Q42600	C84A1	-0.470339	1.79712	TurboID_only	Cytochrome P450 84A1 OS=Arabidopsis thaliana OX=3702 GN=CYP84A1 PE=1 SV=1
AT1G71380	Q9C9H5	GUN9	-0.470339	2.55044	TurboID_only	Endoglucanase 9 OS=Arabidopsis thaliana OX=3702 GN=CEL3 PE=1 SV=1
AT2G20990	Q9SKR2	SYT1	-0.470339	2.58993	TurboID_only	Synaptotagmin-1 OS=Arabidopsis thaliana OX=3702 GN=SYT1 PE=1 SV=2
AT3G42050	Q9LX65	VATH	-0.470339	4.80004	TurboID_only	V-type proton ATPase subunit H OS=Arabidopsis thaliana OX=3702 GN=VHA-H PE=1 SV=1
AT1G07570	Q06548	PBL9	-0.470339	2.27878	TurboID_only	Probable serine/threonine-protein kinase PBL9 OS=Arabidopsis thaliana OX=3702 GN=PBL9 PE=1 SV=1
AT3G20830	Q9LT38	UNCL	-0.470339	1.6844	TurboID_only	Serine/threonine-protein kinase UCNL OS=Arabidopsis thaliana OX=3702 GN=UCNL PE=2 SV=1
AT3G01280	Q9SRH5	VDAC1	-0.470339	1.92347	TurboID_only	Mitochondrial outer membrane protein porin 1 OS=Arabidopsis thaliana OX=3702 GN=VDAC1 PE=1 SV=3
AT5G27840	O82734	AUN2	-0.470339	2.4704	TurboID_only	Serine/threonine-protein phosphatase PP1 isozyme 8 OS=Arabidopsis thaliana OX=3702 GN=TOPP8 PE=1 SV=3
AT1G43790	Q8LBX7	TED6	-0.470339	2.55119	TurboID_only	Protein TRACHEARY ELEMENT DIFFERENTIATION-RELATED 6 OS=Arabidopsis thaliana OX=3702 GN=TED6 PE=1 SV=1
AT1G65640	Q9SHZ0	DEGP4	-0.470339	2.11265	TurboID_only	Protease Do-like 4, mitochondrial OS=Arabidopsis thaliana OX=3702 GN=DEGP4 PE=2 SV=1
AT3G52930	Q9LF98	ALFC8	-0.470339	3.70525	TurboID_only	Fructose-bisphosphate aldolase 8, cytosolic OS=Arabidopsis thaliana OX=3702 GN=FBA8 PE=1 SV=1
AT5G59200	Q9FIF7	PP435	-0.484379	1.72918	TurboID_only	Putative pentatricopeptide repeat-containing protein At5g59200, chloroplastic OS=Arabidopsis thaliana OX=3702 GN=PCMP-E41 PE=3 SV=1
AT5G10470	Q9LX99	KN14A	-0.505949	2.64094	TurboID_only	Kinesin-like protein KIN-14A OS=Arabidopsis thaliana OX=3702 GN=KIN14A PE=1 SV=1
AT4G32640	Q9M081	SC24B	-0.505949	1.67086	TurboID_only	Protein transport protein Sec24-like At4g32640 OS=Arabidopsis thaliana OX=3702 GN=At4g32640 PE=3 SV=3
AT2G44270	O64862	CTU1	-0.508389	2.08148	TurboID_only	Cytoplasmic tRNA 2-thiolation protein 1 OS=Arabidopsis thaliana OX=3702 GN=NCS6 PE=2 SV=2
AT1G07550	C0LGD8	Y1755	-0.509577	2.24995	TurboID_only	Probable LRR receptor-like serine/threonine-protein kinase At1g07550 OS=Arabidopsis thaliana OX=3702 GN=At1g07550 PE=1 SV=1
AT1G26970	Q5PP29	PBL4	-0.509577	2.53903	TurboID_only	Probable serine/threonine-protein kinase PBL4 OS=Arabidopsis thaliana OX=3702 GN=PBL4 PE=2 SV=1
AT1G79920	F4HQD4	HSP7P	-0.514926	1.7529	TurboID_only	Heat shock 70 kDa protein 15 OS=Arabidopsis thaliana OX=3702 GN=HSP70-15 PE=1 SV=1
AT1G67520	O64793	Y1675	-0.514926	2.53011	TurboID_only	G-type lectin S-receptor-like serine/threonine-protein kinase At1g67520 OS=Arabidopsis thaliana OX=3702 GN=At1g67520 PE=2 SV=3
AT1G61390	O64781	Y1639	-0.514926	1.96101	TurboID_only	G-type lectin S-receptor-like serine/threonine-protein kinase At1g61390 OS=Arabidopsis thaliana OX=3702 GN=At1g61390 PE=3 SV=1
AT3G16400	Q9SDM9	JAL28	-0.539049	5.38536	TurboID_only	Nitrile-specifier protein 1 OS=Arabidopsis thaliana OX=3702 GN=NSP1 PE=1 SV=2
AT3G13150	Q9LK58	PP225	-0.555135	3.0406	TurboID_only	Pentatricopeptide repeat-containing protein At3g13150 OS=Arabidopsis thaliana OX=3702 GN=At3g13150 PE=2 SV=1
AT3G22330	Q9LUW5	RH53	-0.560239	1.9453	TurboID_only	DEAD-box ATP-dependent RNA helicase 53, mitochondrial OS=Arabidopsis thaliana OX=3702 GN=RH53 PE=1 SV=1
AT5G25220	P48000	KNAT3	-0.563146	1.69105	TurboID_only	Homeobox protein knotted-1-like 3 OS=Arabidopsis thaliana OX=3702 GN=KNAT3 PE=1 SV=1
AT3G13300	Q9LTT8	VCS	-0.563146	2.03144	TurboID_only	Enhancer of mRNA-decapping protein 4 OS=Arabidopsis thaliana OX=3702 GN=VCS PE=1 SV=1
AT1G72320	Q9C552	PUM23	-0.563146	2.25552	TurboID_only	Pumilio homolog 23 OS=Arabidopsis thaliana OX=3702 GN=APUM23 PE=1 SV=1
AT4G10120	F4JLK2	SPSA4	-0.565289	1.68528	TurboID_only	Probable sucrose-phosphate synthase 4 OS=Arabidopsis thaliana OX=3702 GN=SPS4 PE=1 SV=1
AT1G53430	C0LGG8	AT1G53430	-0.584401	2.93446	TurboID_only	Probable LRR receptor-like serine/threonine-protein kinase At1g53430 OS=Arabidopsis thaliana OX=3702 GN=At1g53430 PE=1 SV=1
AT2G41100	P25071	CML12	-0.585276	2.02177	TurboID_only	Calmodulin-like protein 12 OS=Arabidopsis thaliana OX=3702 GN=CML12 PE=1 SV=3
AT3G49950	Q9SN22	SCL32	-0.590848	1.91705	TurboID_only	Scarecrow-like protein 32 OS=Arabidopsis thaliana OX=3702 GN=SCL32 PE=1 SV=1
AT3G44340	Q9M291	SC24C	-0.590848	1.77861	TurboID_only	Protein transport protein Sec24-like CEF OS=Arabidopsis thaliana OX=3702 GN=CEF PE=2 SV=3
AT4G17220	Q8GYX3	MP705	-0.590848	1.69962	TurboID_only	Microtubule-associated protein 70-5 OS=Arabidopsis thaliana OX=3702 GN=MAP70.5 PE=1 SV=1
AT2G41451	B3H5R0	GLYT8	-0.604736	2.38448	TurboID_only	Glycosyltransferase-like At2g41451 OS=Arabidopsis thaliana OX=3702 GN=At2g41451 PE=3 SV=1
AT5G64330	Q9FMF5	RPT3	-0.604736	15.0482	TurboID_only	Root phototropism protein 3 OS=Arabidopsis thaliana OX=3702 GN=RPT3 PE=1 SV=2
AT4G28670	Q9M0G5	CRK43	-0.604736	2.54374	TurboID_only	Putative cysteine-rich receptor-like protein kinase 43 OS=Arabidopsis thaliana OX=3702 GN=CRK43 PE=3 SV=1
AT2G40840	Q8RXD9	DPE2	-0.611366	2.24654	TurboID_only	4-alpha-glucanotransferase DPE2 OS=Arabidopsis thaliana OX=3702 GN=DPE2 PE=1 SV=1
AT2G23200	O22187	Y2232	-0.613509	1.79714	TurboID_only	Probable receptor-like protein kinase At2g23200 OS=Arabidopsis thaliana OX=3702 GN=At2g23200 PE=3 SV=1
AT3G60660	Q9LZZ7	SKA1	-0.615798	2.33422	TurboID_only	Spindle and kinetochore-associated protein 1 homolog OS=Arabidopsis thaliana OX=3702 GN=At3g60660 PE=2 SV=1
AT2G30870	P42761	GSTFA	-0.615798	1.76365	TurboID_only	Glutathione S-transferase F10 OS=Arabidopsis thaliana OX=3702 GN=GSTF10 PE=1 SV=3
AT2G30740	O49339	PTI12	-0.615798	1.86477	TurboID_only	PTI1-like tyrosine-protein kinase 2 OS=Arabidopsis thaliana OX=3702 GN=PTI12 PE=1 SV=1
AT3G13220	Q9LK50	AB26G	-0.615798	2.58102	TurboID_only	ABC transporter G family member 26 OS=Arabidopsis thaliana OX=3702 GN=ABCG26 PE=3 SV=2
AT4G16370	O23482	OPT3	-0.615798	3.39436	TurboID_only	Oligopeptide transporter 3 OS=Arabidopsis thaliana OX=3702 GN=OPT3 PE=2 SV=3
AT5G56900	Q84WU9	C3H64	-0.615798	2.3708	TurboID_only	Zinc finger CCCH domain-containing protein 64 OS=Arabidopsis thaliana OX=3702 GN=At5g56900 PE=2 SV=1
AT2G46225	Q8S8M5	ABIL1	-0.615798	2.72651	TurboID_only	Protein ABIL1 OS=Arabidopsis thaliana OX=3702 GN=ABIL1 PE=1 SV=1
AT1G01510	O23702	ANGUSTIFOLIA	-0.615798	9.24934	TurboID_only	C-terminal binding protein AN OS=Arabidopsis thaliana OX=3702 GN=AN PE=1 SV=1
AT5G11200	Q9LFN6	RH56	-0.615798	2.15372	TurboID_only	DEAD-box ATP-dependent RNA helicase 56 OS=Arabidopsis thaliana OX=3702 GN=RH56 PE=1 SV=2
AT4G11490	Q9LDN1	CRK33	-0.615798	2.21148	TurboID_only	Putative cysteine-rich receptor-like protein kinase 33 OS=Arabidopsis thaliana OX=3702 GN=CRK33 PE=3 SV=1
AT5G50750	Q9LUE6	RGP4	-0.615798	1.7027	TurboID_only	Probable UDP-arabinopyranose mutase 4 OS=Arabidopsis thaliana OX=3702 GN=RGP4 PE=1 SV=1
AT3G28715	Q9LHA4	VHA-D2	-0.615798	4.4029	TurboID_only	V-type proton ATPase subunit d2 OS=Arabidopsis thaliana OX=3702 GN=VHA-d2 PE=2 SV=1
AT2G37500	Q9ZUR7	ARGJ	-0.615798	1.83276	TurboID_only	Arginine biosynthesis bifunctional protein ArgJ, chloroplastic OS=Arabidopsis thaliana OX=3702 GN=At2g37500 PE=1 SV=2
AT1G55170	Q9C717	FLXL3	-0.615798	2.82841	TurboID_only	Protein FLX-like 3 OS=Arabidopsis thaliana OX=3702 GN=FLXL3 PE=1 SV=1
AT1G13060	O23717	PSB5A	-0.615798	1.93876	TurboID_only	Proteasome subunit beta type-5-A OS=Arabidopsis thaliana OX=3702 GN=PBE1 PE=1 SV=1
AT5G38830	B3LFA4	SYCC2	-0.615798	2.42805	TurboID_only	Cysteine--tRNA ligase 2, cytoplasmic OS=Arabidopsis thaliana OX=3702 GN=At5g38830 PE=2 SV=1
AT3G20015	Q9LHE3	ASPG2	-0.615798	1.7554	TurboID_only	Protein ASPARTIC PROTEASE IN GUARD CELL 2 OS=Arabidopsis thaliana OX=3702 GN=ASPG2 PE=2 SV=1
AT5G08080	Q8VZU2	SYP132	-0.615798	5.48144	TurboID_only	Syntaxin-132 OS=Arabidopsis thaliana OX=3702 GN=SYP132 PE=1 SV=1
AT1G54560	F4HWY6	MYO11	-0.617044	1.69006	TurboID_only	Myosin-11 OS=Arabidopsis thaliana OX=3702 GN=XI-E PE=3 SV=1
AT3G15980	Q8L828	COB23	-0.617044	2.25852	TurboID_only	Coatomer subunit beta'-3 OS=Arabidopsis thaliana OX=3702 GN=At3g15980 PE=2 SV=1
AT1G13320	Q38951	PP2A-A3	-0.625574	2.29904	TurboID_only	Serine/threonine-protein phosphatase 2A 65 kDa regulatory subunit A gamma isoform OS=Arabidopsis thaliana OX=3702 GN=PP2AA3 PE=1 SV=2
AT3G44530	Q9LXN4	HIRA	-0.629586	1.72401	TurboID_only	Protein HIRA OS=Arabidopsis thaliana OX=3702 GN=HIRA PE=1 SV=2
AT2G26910	O81016	AB32G	-0.64103	1.64539	TurboID_only	ABC transporter G family member 32 OS=Arabidopsis thaliana OX=3702 GN=ABCG32 PE=1 SV=1
AT2G17220	Q9SII6	PIX13	-0.655099	2.50344	TurboID_only	Probable serine/threonine-protein kinase PIX13 OS=Arabidopsis thaliana OX=3702 GN=PIX13 PE=1 SV=2
AT4G35600	P27450	CST	-0.657525	1.85338	TurboID_only	Probable serine/threonine-protein kinase CST OS=Arabidopsis thaliana OX=3702 GN=CST PE=1 SV=2
AT2G28990	O81069	Y2899	-0.664351	1.65976	TurboID_only	Probable leucine-rich repeat receptor-like protein kinase At2g28990 OS=Arabidopsis thaliana OX=3702 GN=At2g28990 PE=1 SV=1
AT2G30360	O22932	CIPK11	-0.665174	2.05931	TurboID_only	CBL-interacting serine/threonine-protein kinase 11 OS=Arabidopsis thaliana OX=3702 GN=CIPK11 PE=1 SV=1
AT4G09680	D0EL35	CTC1	-0.665174	1.95714	TurboID_only	CST complex subunit CTC1 OS=Arabidopsis thaliana OX=3702 GN=CTC1 PE=1 SV=2
AT5G01680	Q9M008	CHX26	-0.665174	1.74195	TurboID_only	Cation/H(+) antiporter 26 OS=Arabidopsis thaliana OX=3702 GN=CHX26 PE=2 SV=2
AT3G48740	Q9SMM5	SWEET11	-0.665174	1.82095	TurboID_only	Bidirectional sugar transporter SWEET11 OS=Arabidopsis thaliana OX=3702 GN=SWEET11 PE=1 SV=1
AT1G78570	Q9SYM5	RHM1	-0.665174	1.69537	TurboID_only	Trifunctional UDP-glucose 4,6-dehydratase/UDP-4-keto-6-deoxy-D-glucose 3,5-epimerase/UDP-4-keto-L-rhamnose-reductase RHM1 OS=Arabidopsis thaliana OX=3702 GN=RHM1 PE=1 SV=1
AT1G51940	F4IB81	LYK3	-0.665174	2.20489	TurboID_only	LysM domain receptor-like kinase 3 OS=Arabidopsis thaliana OX=3702 GN=LYK3 PE=2 SV=1
AT3G57610	Q96529	PURA	-0.665174	2.15634	TurboID_only	Adenylosuccinate synthetase, chloroplastic OS=Arabidopsis thaliana OX=3702 GN=PURA PE=1 SV=1
AT1G75960	Q9LQS1	AAE8	-0.665174	1.74719	TurboID_only	Probable acyl-activating enzyme 8 OS=Arabidopsis thaliana OX=3702 GN=AAE8 PE=2 SV=1
AT5G12470	Q94CJ5	RER4	-0.665174	3.2097	TurboID_only	Protein RETICULATA-RELATED 4, chloroplastic OS=Arabidopsis thaliana OX=3702 GN=RER4 PE=2 SV=1
AT5G59280	Q9FIE9	PUM16	-0.665174	1.86965	TurboID_only	Putative pumilio homolog 16 OS=Arabidopsis thaliana OX=3702 GN=APUM16 PE=3 SV=2
AT4G38510	Q9SZN1	VAB2	-0.665174	5.06469	TurboID_only	V-type proton ATPase subunit B2 OS=Arabidopsis thaliana OX=3702 GN=VHA-B2 PE=1 SV=1
AT5G65010	Q9LV77	ASNS2	-0.665174	2.43834	TurboID_only	Asparagine synthetase [glutamine-hydrolyzing] 2 OS=Arabidopsis thaliana OX=3702 GN=ASN2 PE=2 SV=1
AT1G51120	Q9C688	RAVL3	-0.665174	1.69512	TurboID_only	AP2/ERF and B3 domain-containing transcription factor At1g51120 OS=Arabidopsis thaliana OX=3702 GN=At1g51120 PE=2 SV=1
AT4G26090	Q42484	RPS2	-0.665174	1.71682	TurboID_only	Disease resistance protein RPS2 OS=Arabidopsis thaliana OX=3702 GN=RPS2 PE=1 SV=1
AT5G40150	Q9FL16	PER63	-0.665174	1.76398	TurboID_only	Peroxidase 63 OS=Arabidopsis thaliana OX=3702 GN=PER63 PE=2 SV=1
AT3G22730	Q9LUI8	FBK65	-0.665174	1.91594	TurboID_only	Putative F-box/kelch-repeat protein At3g22730 OS=Arabidopsis thaliana OX=3702 GN=At3g22730 PE=4 SV=1
AT2G36190	Q8W413	INV4	-0.675685	2.64925	TurboID_only	Beta-fructofuranosidase, insoluble isoenzyme CWINV4 OS=Arabidopsis thaliana OX=3702 GN=CWINV4 PE=2 SV=1
AT4G02510	O81283	TC159	-0.697823	4.06127	TurboID_only	Translocase of chloroplast 159, chloroplastic OS=Arabidopsis thaliana OX=3702 GN=TOC159 PE=1 SV=1
AT3G27530	B0F9L4	GOGC6	-0.707289	1.70166	TurboID_only	Golgin candidate 6 OS=Arabidopsis thaliana OX=3702 GN=GC6 PE=1 SV=2
AT1G20260	Q8W4E2	VAB3	-0.712145	5.67691	TurboID_only	V-type proton ATPase subunit B3 OS=Arabidopsis thaliana OX=3702 GN=VHA-B3 PE=2 SV=1
AT5G35550	Q9FJA2	TT2	-0.712145	2.03381	TurboID_only	Transcription factor TT2 OS=Arabidopsis thaliana OX=3702 GN=TT2 PE=1 SV=1
AT3G10660	Q38870	CDPK2	-0.712145	2.6678	TurboID_only	Calcium-dependent protein kinase 2 OS=Arabidopsis thaliana OX=3702 GN=CPK2 PE=1 SV=1
AT4G25100	P21276	SODF1	-0.712145	2.45381	TurboID_only	Superoxide dismutase [Fe] 1, chloroplastic OS=Arabidopsis thaliana OX=3702 GN=FSD1 PE=1 SV=4
AT3G24540	Q1PEM5	PERK3	-0.712145	2.08211	TurboID_only	Proline-rich receptor-like protein kinase PERK3 OS=Arabidopsis thaliana OX=3702 GN=PERK3 PE=2 SV=2
AT4G35120	O49618	FBK94	-0.712145	1.7554	TurboID_only	Putative F-box/kelch-repeat protein At4g35120 OS=Arabidopsis thaliana OX=3702 GN=At4g35120 PE=4 SV=1
AT1G69790	Q5XF79	PBL18	-0.712145	2.21183	TurboID_only	Probable serine/threonine-protein kinase PBL18 OS=Arabidopsis thaliana OX=3702 GN=PBL18 PE=2 SV=1
AT5G13550	Q9FY46	SUT41	-0.712145	4.39406	TurboID_only	Sulfate transporter 4.1, chloroplastic OS=Arabidopsis thaliana OX=3702 GN=SULTR4;1 PE=1 SV=1
AT3G27380	Q8LBZ7	SDHB1	-0.712145	1.94478	TurboID_only	Succinate dehydrogenase [ubiquinone] iron-sulfur subunit 1, mitochondrial OS=Arabidopsis thaliana OX=3702 GN=SDH2-1 PE=1 SV=2
AT1G76450	Q9S720	PPD3	-0.712145	1.93233	TurboID_only	PsbP domain-containing protein 3, chloroplastic OS=Arabidopsis thaliana OX=3702 GN=PPD3 PE=1 SV=2
AT1G79690	Q8L831	NUDT3	-0.712145	1.75632	TurboID_only	Nudix hydrolase 3 OS=Arabidopsis thaliana OX=3702 GN=NUDT3 PE=1 SV=1
AT5G05010	Q93Y22	COPD	-0.712145	2.39713	TurboID_only	Coatomer subunit delta OS=Arabidopsis thaliana OX=3702 GN=At5g05010 PE=1 SV=2
AT1G06410	Q9LMI0	TPS7	-0.729048	1.71987	TurboID_only	Probable alpha,alpha-trehalose-phosphate synthase [UDP-forming] 7 OS=Arabidopsis thaliana OX=3702 GN=TPS7 PE=1 SV=1
AT5G56860	Q5HZ36	GAT21	-0.736307	1.82455	TurboID_only	GATA transcription factor 21 OS=Arabidopsis thaliana OX=3702 GN=GATA21 PE=1 SV=2
AT4G10490	Q9ZSA7	DLO2	-0.747755	1.64699	TurboID_only	Protein DMR6-LIKE OXYGENASE 2 OS=Arabidopsis thaliana OX=3702 GN=DLO2 PE=2 SV=1
AT3G07930	Q0IGK1	MBD4L	-0.747755	1.68459	TurboID_only	Methyl-CpG-binding domain protein 4-like protein OS=Arabidopsis thaliana OX=3702 GN=MBD4L PE=1 SV=1
AT1G65440	A8MS85	SPT61	-0.757861	2.20952	TurboID_only	Transcription elongation factor SPT6 homolog OS=Arabidopsis thaliana OX=3702 GN=SPT6 PE=1 SV=1
AT5G38710	Q6NKX1	PROD2	-0.762507	2.16363	TurboID_only	Proline dehydrogenase 2, mitochondrial OS=Arabidopsis thaliana OX=3702 GN=POX2 PE=2 SV=1
AT5G04990	Q9FF75	SUN1	-0.763485	1.81618	TurboID_only	SUN domain-containing protein 1 OS=Arabidopsis thaliana OX=3702 GN=SUN1 PE=1 SV=1
AT5G35200	Q9LHS0	PICALM3	-0.770857	2.55936	TurboID_only	Putative clathrin assembly protein At5g35200 OS=Arabidopsis thaliana OX=3702 GN=At5g35200 PE=1 SV=1
AT5G03200	Q9LYW5	LUL1	-0.785683	1.76632	TurboID_only	Probable E3 ubiquitin-protein ligase LUL1 OS=Arabidopsis thaliana OX=3702 GN=LUL1 PE=1 SV=1
AT5G16150	Q56ZZ7	PLST4	-0.785683	2.05579	TurboID_only	Plastidic glucose transporter 4 OS=Arabidopsis thaliana OX=3702 GN=At5g16150 PE=1 SV=2
AT5G45690	Q941A4	OBP2A	-0.785683	6.99896	TurboID_only	Oil body-associated protein 2A OS=Arabidopsis thaliana OX=3702 GN=OBAP2A PE=2 SV=1
AT5G13160	Q9FE20	PBS1	-0.786795	3.82485	TurboID_only	Serine/threonine-protein kinase PBS1 OS=Arabidopsis thaliana OX=3702 GN=PBS1 PE=1 SV=1
AT1G65010	F4I8B9	Y1501	-0.788489	7.5846	TurboID_only	Putative WEB family protein At1g65010, chloroplastic OS=Arabidopsis thaliana OX=3702 GN=At1g65010 PE=1 SV=1
AT1G79990	Q9CAA0	COB21	-0.790122	1.7897	TurboID_only	Coatomer subunit beta'-1 OS=Arabidopsis thaliana OX=3702 GN=At1g79990 PE=2 SV=2
AT3G57350	F4J284	NU93B	-0.799659	1.80298	TurboID_only	Nuclear pore complex protein NUP93B OS=Arabidopsis thaliana OX=3702 GN=NUP93B PE=1 SV=1
AT1G49890	Q94AI1	QWRF2	-0.81188	2.87421	TurboID_only	QWRF motif-containing protein 2 OS=Arabidopsis thaliana OX=3702 GN=QWRF2 PE=2 SV=1
AT5G04590	Q9LZ66	SIR	-0.814687	2.03647	TurboID_only	Assimilatory sulfite reductase (ferredoxin), chloroplastic OS=Arabidopsis thaliana OX=3702 GN=SIR PE=1 SV=1
AT1G62020	Q94A40	COPA1	-0.814687	1.79241	TurboID_only	Coatomer subunit alpha-1 OS=Arabidopsis thaliana OX=3702 GN=At1g62020 PE=2 SV=2
AT5G42080	P42697	DRP1A	-0.814687	3.06457	TurboID_only	Dynamin-related protein 1A OS=Arabidopsis thaliana OX=3702 GN=DRP1A PE=1 SV=3
AT1G26410	Q9FZC7	FOX4	-0.814687	1.77828	TurboID_only	Berberine bridge enzyme-like 6 OS=Arabidopsis thaliana OX=3702 GN=FOX4 PE=2 SV=1
AT2G01950	Q9ZPS9	BRL2	-0.814687	1.69198	TurboID_only	Serine/threonine-protein kinase BRI1-like 2 OS=Arabidopsis thaliana OX=3702 GN=BRL2 PE=1 SV=1
AT4G25710	Q9SZZ9	FBK89	-0.814687	1.93241	TurboID_only	F-box/kelch-repeat protein At4g25710 OS=Arabidopsis thaliana OX=3702 GN=At4g25710 PE=2 SV=1
AT1G12870	Q9LPW2	FBK2	-0.814687	2.13016	TurboID_only	Putative F-box/kelch-repeat protein At1g12870 OS=Arabidopsis thaliana OX=3702 GN=At1g12870 PE=4 SV=2
AT3G02360	Q9FWA3	6PGD2	-0.814687	1.88408	TurboID_only	6-phosphogluconate dehydrogenase, decarboxylating 2 OS=Arabidopsis thaliana OX=3702 GN=PGD2 PE=1 SV=1
AT4G34580	F4JLE5	SFH1	-0.824892	1.76873	TurboID_only	Phosphatidylinositol/phosphatidylcholine transfer protein SFH1 OS=Arabidopsis thaliana OX=3702 GN=SFH1 PE=2 SV=1
AT5G53130	O65717	CNGC1	-0.835609	2.03644	TurboID_only	Cyclic nucleotide-gated ion channel 1 OS=Arabidopsis thaliana OX=3702 GN=CNGC1 PE=1 SV=1
AT4G34870	Q42406	CP18D	-0.837781	2.67124	TurboID_only	Peptidyl-prolyl cis-trans isomerase CYP18-4 OS=Arabidopsis thaliana OX=3702 GN=CYP18-4 PE=1 SV=1
AT2G24270	Q1WIQ6	GAPN	-0.850297	2.319	TurboID_only	NADP-dependent glyceraldehyde-3-phosphate dehydrogenase OS=Arabidopsis thaliana OX=3702 GN=ALDH11A3 PE=1 SV=2
AT5G41950	Q9FHY8	HLB1	-0.870893	2.19979	TurboID_only	Protein HLB1 OS=Arabidopsis thaliana OX=3702 GN=HLB1 PE=1 SV=1
AT4G26900	Q9SZ30	HIS4	-0.870893	1.99302	TurboID_only	Imidazole glycerol phosphate synthase hisHF, chloroplastic OS=Arabidopsis thaliana OX=3702 GN=HISN4 PE=2 SV=1
AT1G69200	F4I0K2	SCKL2	-0.871753	2.20344	TurboID_only	Fructokinase-like 2, chloroplastic OS=Arabidopsis thaliana OX=3702 GN=FLN2 PE=1 SV=2
AT5G54260	Q9XGM2	MRE11	-0.876432	1.84075	TurboID_only	Double-strand break repair protein MRE11 OS=Arabidopsis thaliana OX=3702 GN=MRE11 PE=1 SV=1
AT5G58140	P93025	PHOT2	-0.889422	4.03813	TurboID_only	Phototropin-2 OS=Arabidopsis thaliana OX=3702 GN=PHOT2 PE=1 SV=2
AT5G52630	Q9LTF4	PP429	-0.896006	1.98049	TurboID_only	Putative pentatricopeptide repeat-containing protein At5g52630 OS=Arabidopsis thaliana OX=3702 GN=PCMP-H52 PE=3 SV=1
AT1G56330	Q01474	SAR1B	-0.899743	3.27217	TurboID_only	GTP-binding protein SAR1B OS=Arabidopsis thaliana OX=3702 GN=SAR1B PE=1 SV=1
AT5G47210	Q9LVT8	RGGC	-0.923684	2.08584	TurboID_only	RGG repeats nuclear RNA binding protein C OS=Arabidopsis thaliana OX=3702 GN=RGGC PE=1 SV=1
AT1G50360	F4I507	MYO3	-0.930154	1.69645	TurboID_only	Myosin-3 OS=Arabidopsis thaliana OX=3702 GN=VIII-A PE=2 SV=1
AT3G46290	Q9LX66	HERK1	-0.940741	4.73462	TurboID_only	Receptor-like protein kinase HERK 1 OS=Arabidopsis thaliana OX=3702 GN=HERK1 PE=1 SV=1
AT5G04530	Q9LZ72	KCS19	-0.940741	2.60591	TurboID_only	3-ketoacyl-CoA synthase 19 OS=Arabidopsis thaliana OX=3702 GN=KCS19 PE=2 SV=1
AT3G16410	O04316	JAL29	-0.940741	3.84332	TurboID_only	Nitrile-specifier protein 4 OS=Arabidopsis thaliana OX=3702 GN=NSP4 PE=2 SV=1
AT3G48730	Q42522	GSA2	-0.940741	3.01036	TurboID_only	Glutamate-1-semialdehyde 2,1-aminomutase 2, chloroplastic OS=Arabidopsis thaliana OX=3702 GN=GSA2 PE=1 SV=2
AT1G60490	P42339	PI3K	-0.945383	3.09431	TurboID_only	Phosphatidylinositol 3-kinase VPS34 OS=Arabidopsis thaliana OX=3702 GN=VPS34 PE=1 SV=2
AT5G04140	Q9ZNZ7	GLTB1	-0.979916	2.41814	TurboID_only	Ferredoxin-dependent glutamate synthase 1, chloroplastic/mitochondrial OS=Arabidopsis thaliana OX=3702 GN=GLU1 PE=1 SV=3
AT1G79940	Q0WT48	DNJ21	-0.995267	2.18077	TurboID_only	DnaJ protein ERDJ2A OS=Arabidopsis thaliana OX=3702 GN=ERDJ2A PE=1 SV=1
AT4G35460	Q39243	TRXB1	-1.00715	1.97448	TurboID_only	Thioredoxin reductase 1, mitochondrial OS=Arabidopsis thaliana OX=3702 GN=NTR1 PE=1 SV=3
AT3G59770	Q7XZU0	SAC9	-1.01022	10.642	TurboID_only	Probable phosphoinositide phosphatase SAC9 OS=Arabidopsis thaliana OX=3702 GN=SAC9 PE=1 SV=1
AT1G53590	Q93XX4	C2D61	-1.01797	2.01665	TurboID_only	C2 domain-containing protein At1g53590 OS=Arabidopsis thaliana OX=3702 GN=NTMC2T6.1 PE=1 SV=2
AT4G01395	Q8L838	COG4	-1.0254	1.97508	TurboID_only	Conserved oligomeric Golgi complex subunit 4 OS=Arabidopsis thaliana OX=3702 GN=COG4 PE=1 SV=1
AT3G15730	Q38882	PLDA1	-1.0518	8.40524	TurboID_only	Phospholipase D alpha 1 OS=Arabidopsis thaliana OX=3702 GN=PLDALPHA1 PE=1 SV=2
AT1G71270	Q94KD3	VP52A	-1.05475	2.30953	TurboID_only	Vacuolar protein sorting-associated protein 52 A OS=Arabidopsis thaliana OX=3702 GN=VPS52 PE=1 SV=1
AT5G57090	Q9LU77	PIN2	-1.05905	1.70824	TurboID_only	Auxin efflux carrier component 2 OS=Arabidopsis thaliana OX=3702 GN=PIN2 PE=1 SV=2
AT5G06400	Q9FNG8	PP366	-1.07272	2.42756	TurboID_only	Putative pentatricopeptide repeat-containing protein At5g06400, mitochondrial OS=Arabidopsis thaliana OX=3702 GN=At5g06400 PE=3 SV=1
AT1G58050	Q9C6G0	DEXH4	-1.07807	2.69177	TurboID_only	DExH-box ATP-dependent RNA helicase DExH4, chloroplastic OS=Arabidopsis thaliana OX=3702 GN=At1g58050 PE=3 SV=1
AT2G26890	F4IVL6	GRV2	-1.08164	2.16955	TurboID_only	DnaJ homolog subfamily C GRV2 OS=Arabidopsis thaliana OX=3702 GN=GRV2 PE=1 SV=1
AT1G48600	Q944H0	PEAM2	-1.08614	1.99083	TurboID_only	Phosphomethylethanolamine N-methyltransferase OS=Arabidopsis thaliana OX=3702 GN=NMT2 PE=1 SV=2
AT4G17740	O23614	CTPA2	-1.08614	2.6094	TurboID_only	Carboxyl-terminal-processing peptidase 2, chloroplastic OS=Arabidopsis thaliana OX=3702 GN=CTPA2 PE=1 SV=1
AT3G25250	Q9LSF1	OXI1	-1.08614	1.76226	TurboID_only	Serine/threonine-protein kinase OXI1 OS=Arabidopsis thaliana OX=3702 GN=OXI1 PE=1 SV=1
AT3G59020	F4J738	SAD2H	-1.08614	2.31667	TurboID_only	Importin beta-like SAD2 homolog OS=Arabidopsis thaliana OX=3702 GN=At3g59020 PE=1 SV=1
AT1G11300	Q9SXB4	Y1130	-1.08614	2.50652	TurboID_only	G-type lectin S-receptor-like serine/threonine-protein kinase At1g11300 OS=Arabidopsis thaliana OX=3702 GN=At1g11300 PE=2 SV=1
AT1G26150	Q9C660	PEK10	-1.12537	2.44294	TurboID_only	Proline-rich receptor-like protein kinase PERK10 OS=Arabidopsis thaliana OX=3702 GN=PERK10 PE=1 SV=2
AT5G23880	Q9LKF9	CPSF2	-1.12537	1.7702	TurboID_only	Cleavage and polyadenylation specificity factor subunit 2 OS=Arabidopsis thaliana OX=3702 GN=CPSF100 PE=1 SV=2
AT5G15450	Q9LF37	CLPB3	-1.12613	1.89853	TurboID_only	Chaperone protein ClpB3, chloroplastic OS=Arabidopsis thaliana OX=3702 GN=CLPB3 PE=1 SV=1
AT1G14830	Q8LF21	DRP1C	-1.13093	4.3969	TurboID_only	Dynamin-related protein 1C OS=Arabidopsis thaliana OX=3702 GN=DRP1C PE=1 SV=2
AT5G19550	P46645	AAT2	-1.15222	1.85747	TurboID_only	Aspartate aminotransferase, cytoplasmic isozyme 1 OS=Arabidopsis thaliana OX=3702 GN=ASP2 PE=1 SV=2
AT1G13800	Q9LMH5	PPR42	-1.17031	1.97533	TurboID_only	Putative pentatricopeptide repeat-containing protein At1g13800 OS=Arabidopsis thaliana OX=3702 GN=At1g13800 PE=3 SV=1
AT5G57180	Q9LU68	CIA2	-1.18248	2.4716	TurboID_only	Protein CHLOROPLAST IMPORT APPARATUS 2 OS=Arabidopsis thaliana OX=3702 GN=CIA2 PE=1 SV=1
AT1G48920	Q9FVQ1	NUCL1	-1.19101	1.66376	TurboID_only	Nucleolin 1 OS=Arabidopsis thaliana OX=3702 GN=NUCL1 PE=1 SV=1
AT1G42550	Q9C8E6	PMI1	-1.22447	4.06051	TurboID_only	Protein PLASTID MOVEMENT IMPAIRED 1 OS=Arabidopsis thaliana OX=3702 GN=PMI1 PE=1 SV=1
AT5G49830	Q9LTB0	EX84B	-1.27273	2.24255	TurboID_only	Exocyst complex component EXO84B OS=Arabidopsis thaliana OX=3702 GN=EXO84B PE=1 SV=1
AT5G19390	Q8RWQ4	RGAP7	-1.27529	1.82419	TurboID_only	Rho GTPase-activating protein 7 OS=Arabidopsis thaliana OX=3702 GN=ROPGAP7 PE=2 SV=1
AT3G01780	F4J8D3	TPLATE	-1.28097	16.6554	TurboID_only	Protein TPLATE OS=Arabidopsis thaliana OX=3702 GN=TPLATE PE=1 SV=1
AT1G26230	Q9C667	CPNB4	-1.28097	2.12103	TurboID_only	Chaperonin 60 subunit beta 4, chloroplastic OS=Arabidopsis thaliana OX=3702 GN=CPN60B4 PE=1 SV=1
AT2G26000	O80996	BRIZ2	-1.28097	1.69105	TurboID_only	BRAP2 RING ZnF UBP domain-containing protein 2 OS=Arabidopsis thaliana OX=3702 GN=BRIZ2 PE=1 SV=1
AT4G15410	Q7Y175	PUX5	-1.28097	1.86383	TurboID_only	Plant UBX domain-containing protein 5 OS=Arabidopsis thaliana OX=3702 GN=PUX5 PE=1 SV=1
AT2G25430	Q8LF20	PICALM4A	-1.28097	8.07595	TurboID_only	Putative clathrin assembly protein At2g25430 OS=Arabidopsis thaliana OX=3702 GN=At2g25430 PE=1 SV=2
AT4G26750	Q9SZ15	LIP5	-1.32794	6.47409	TurboID_only	Protein HOMOLOG OF MAMMALIAN LYST-INTERACTING PROTEIN 5 OS=Arabidopsis thaliana OX=3702 GN=LIP5 PE=1 SV=1
AT4G11820	P54873	HMCS	-1.32794	2.78923	TurboID_only	Hydroxymethylglutaryl-CoA synthase OS=Arabidopsis thaliana OX=3702 GN=HMGS PE=1 SV=2
AT4G29760	Q9SU75	HTT4	-1.32794	1.70968	TurboID_only	Protein HEAT-INDUCED TAS1 TARGET 4 OS=Arabidopsis thaliana OX=3702 GN=HTT4 PE=2 SV=1
AT3G48750	P24100	CDKA1	-1.32794	1.66297	TurboID_only	Cyclin-dependent kinase A-1 OS=Arabidopsis thaliana OX=3702 GN=CDKA-1 PE=1 SV=1
AT1G76080	Q9SGS4	CDSP	-1.32794	1.67947	TurboID_only	Thioredoxin-like protein CDSP32, chloroplastic OS=Arabidopsis thaliana OX=3702 GN=CDSP32 PE=1 SV=1
AT3G10370	Q9SS48	SDP6	-1.32794	1.76786	TurboID_only	Glycerol-3-phosphate dehydrogenase SDP6, mitochondrial OS=Arabidopsis thaliana OX=3702 GN=SDP6 PE=1 SV=1
AT5G41310	F4JX00	KN14K	-1.32881	1.84402	TurboID_only	Kinesin-like protein KIN-14K OS=Arabidopsis thaliana OX=3702 GN=KIN14K PE=3 SV=2
AT2G34680	F4IIU4	AIR9	-1.37423	2.03835	TurboID_only	187-kDa microtubule-associated protein AIR9 OS=Arabidopsis thaliana OX=3702 GN=AIR9 PE=1 SV=1
AT5G42500	Q9FIG7	DIR2	-1.37732	1.85495	TurboID_only	Dirigent protein 2 OS=Arabidopsis thaliana OX=3702 GN=DIR2 PE=2 SV=1
AT3G55150	Q8VY27	E70H1	-1.37732	2.26653	TurboID_only	Exocyst complex component EXO70H1 OS=Arabidopsis thaliana OX=3702 GN=EXO70H1 PE=1 SV=1
AT1G77030	O49289	RH29	-1.39178	1.96323	TurboID_only	Putative DEAD-box ATP-dependent RNA helicase 29 OS=Arabidopsis thaliana OX=3702 GN=RH29 PE=3 SV=1
AT1G32415	P0C7R0	PPR69	-1.39178	1.67796	TurboID_only	Pentatricopeptide repeat-containing protein At1g32415, mitochondrial OS=Arabidopsis thaliana OX=3702 GN=PCMP-E56 PE=2 SV=1
AT1G66150	P43298	TMK1	-1.4117	2.37168	TurboID_only	Receptor protein kinase TMK1 OS=Arabidopsis thaliana OX=3702 GN=TMK1 PE=1 SV=1
AT1G07650	C0LGE0	LMK1	-1.45196	2.73306	TurboID_only	Probable LRR receptor-like serine/threonine-protein kinase At1g07650 OS=Arabidopsis thaliana OX=3702 GN=At1g07650 PE=1 SV=1
AT1G67900	Q9C9V6	Y1790	-1.46259	2.3802	TurboID_only	BTB/POZ domain-containing protein At1g67900 OS=Arabidopsis thaliana OX=3702 GN=At1g67900 PE=1 SV=1
AT5G35950	Q9FGC4	JAL42	-1.47749	2.46611	TurboID_only	Jacalin-related lectin 42 OS=Arabidopsis thaliana OX=3702 GN=JAL42 PE=3 SV=1
AT4G24520	Q9SB48	NCPR1	-1.48118	1.83563	TurboID_only	NADPH--cytochrome P450 reductase 1 OS=Arabidopsis thaliana OX=3702 GN=ATR1 PE=1 SV=1
AT1G68370	Q9ZSY2	DNJ15	-1.5118	1.79306	TurboID_only	Chaperone protein dnaJ 15 OS=Arabidopsis thaliana OX=3702 GN=ATJ15 PE=1 SV=1
AT5G11310	Q9LFM6	PP375	-1.5118	2.13945	TurboID_only	Pentatricopeptide repeat-containing protein At5g11310, mitochondrial OS=Arabidopsis thaliana OX=3702 GN=At5g11310 PE=2 SV=1
AT5G42060	Q9FHX8	MDA3	-1.52683	2.12792	TurboID_only	Mediator-associated protein 3 OS=Arabidopsis thaliana OX=3702 GN=At5g42060 PE=1 SV=1
AT3G03250	Q9M9P3	UGPA2	-1.52683	2.18238	TurboID_only	UTP--glucose-1-phosphate uridylyltransferase 2 OS=Arabidopsis thaliana OX=3702 GN=UGP2 PE=1 SV=1
AT5G66680	Q944K2	OST48	-1.53607	3.28228	TurboID_only	Dolichyl-diphosphooligosaccharide--protein glycosyltransferase 48 kDa subunit OS=Arabidopsis thaliana OX=3702 GN=OST48 PE=2 SV=1
AT5G18410	Q5S2C3	PIR	-1.55654	3.89069	TurboID_only	Protein PIR OS=Arabidopsis thaliana OX=3702 GN=PIR PE=1 SV=2
AT3G01080	Q93WU7	WRK58	-1.56029	1.68182	TurboID_only	Probable WRKY transcription factor 58 OS=Arabidopsis thaliana OX=3702 GN=WRKY58 PE=2 SV=2
AT1G16860	Q9FZ45	SHOU4L	-1.57313	3.32681	TurboID_only	Uncharacterized membrane protein At1g16860 OS=Arabidopsis thaliana OX=3702 GN=At1g16860 PE=1 SV=1
AT1G07340	Q9LNV3	STP2	-1.58304	1.76398	TurboID_only	Sugar transport protein 2 OS=Arabidopsis thaliana OX=3702 GN=STP2 PE=1 SV=3
AT1G55350	Q8RVL2	DEK1	-1.58858	2.40836	TurboID_only	Calpain-type cysteine protease DEK1 OS=Arabidopsis thaliana OX=3702 GN=DEK1 PE=1 SV=1
AT4G18600	Q5XPK0	SCARL	-1.5955	1.99061	TurboID_only	Scar-like domain-containing protein WAVE 5 OS=Arabidopsis thaliana OX=3702 GN=WAVE5 PE=1 SV=2
AT2G25540	Q9SKJ5	CESAA	-1.60165	1.67669	TurboID_only	Probable cellulose synthase A catalytic subunit 10 [UDP-forming] OS=Arabidopsis thaliana OX=3702 GN=CESA10 PE=2 SV=1
AT3G24880	F4J7T3	EAF1A	-1.6285	1.70604	TurboID_only	Chromatin modification-related protein EAF1 A OS=Arabidopsis thaliana OX=3702 GN=EAF1A PE=1 SV=1
AT1G08510	Q9SJE2	FATB	-1.69026	1.6962	TurboID_only	Palmitoyl-acyl carrier protein thioesterase, chloroplastic OS=Arabidopsis thaliana OX=3702 GN=FATB PE=1 SV=1
AT4G24220	Q9STX2	VEP1	-1.74753	2.07734	TurboID_only	3-oxo-Delta(4,5)-steroid 5-beta-reductase OS=Arabidopsis thaliana OX=3702 GN=VEP1 PE=1 SV=1
AT1G70320	Q8H0T4	UPL2	-1.77196	3.03412	TurboID_only	E3 ubiquitin-protein ligase UPL2 OS=Arabidopsis thaliana OX=3702 GN=UPL2 PE=1 SV=3
AT3G63480	Q8GW44	KN1	-1.79828	2.43656	TurboID_only	Kinesin-like protein KIN-1 OS=Arabidopsis thaliana OX=3702 GN=KIN1 PE=1 SV=1
AT5G17420	Q9SWW6	CESA7	-1.79828	2.15233	TurboID_only	Cellulose synthase A catalytic subunit 7 [UDP-forming] OS=Arabidopsis thaliana OX=3702 GN=CESA7 PE=1 SV=1
AT1G47550	Q9SX85	SEC3A	-1.86148	1.66115	TurboID_only	Exocyst complex component SEC3A OS=Arabidopsis thaliana OX=3702 GN=SEC3A PE=1 SV=1
AT1G03060	F4HZB2	BCHA1	-1.87289	2.48712	TurboID_only	Protein SPIRRIG OS=Arabidopsis thaliana OX=3702 GN=SPI PE=1 SV=1
AT1G16060	Q94AN4	AP2L1	-1.88134	1.77348	TurboID_only	AP2-like ethylene-responsive transcription factor At1g16060 OS=Arabidopsis thaliana OX=3702 GN=At1g16060 PE=2 SV=1
AT4G16110	Q9ZWJ9	ARR2	-1.89474	2.05025	TurboID_only	Two-component response regulator ARR2 OS=Arabidopsis thaliana OX=3702 GN=ARR2 PE=1 SV=1
AT2G38440	Q5XPJ9	SCAR2	-1.92489	2.33315	TurboID_only	Protein SCAR2 OS=Arabidopsis thaliana OX=3702 GN=SCAR2 PE=1 SV=1
AT3G15950	Q9LSB4	NAI2	-1.97424	2.5267	TurboID_only	TSA1-like protein OS=Arabidopsis thaliana OX=3702 GN=NAI2 PE=1 SV=1
AT5G47070	Q9LTC0	PBL19	-1.99312	1.79871	TurboID_only	Probable serine/threonine-protein kinase PBL19 OS=Arabidopsis thaliana OX=3702 GN=PBL19 PE=1 SV=1
AT2G37650	O80933	SCL9	-2.40076	2.67445	TurboID_only	Scarecrow-like protein 9 OS=Arabidopsis thaliana OX=3702 GN=SCL9 PE=2 SV=1
AT3G21280	Q84WC6	UBP7	-2.51054	1.94078	TurboID_only	Ubiquitin carboxyl-terminal hydrolase 7 OS=Arabidopsis thaliana OX=3702 GN=UBP7 PE=1 SV=1
AT1G59610	Q9LQ55	DRP2B	-2.72527	3.34658	TurboID_only	Dynamin-2B OS=Arabidopsis thaliana OX=3702 GN=DRP2B PE=1 SV=2
AT2G30550	Q3EBR6	PLA16	-2.77053	1.98991	TurboID_only	Phospholipase A1-Igamma2, chloroplastic OS=Arabidopsis thaliana OX=3702 GN=At2g30550 PE=1 SV=2
AT2G21410	Q9SJT7	VHA-A2	-2.98922	2.50244	TurboID_only	V-type proton ATPase subunit a2 OS=Arabidopsis thaliana OX=3702 GN=VHA-a2 PE=1 SV=1
AT1G01040	Q9SP32	DCL1	-3.01454	1.76342	TurboID_only	Endoribonuclease Dicer homolog 1 OS=Arabidopsis thaliana OX=3702 GN=DCL1 PE=1 SV=2
AT1G48900	P49967	SR543	-3.11488	1.89044	TurboID_only	Signal recognition particle 54 kDa protein 3 OS=Arabidopsis thaliana OX=3702 GN=SRP-54C PE=2 SV=2
AT5G67385	Q66GP0	SR1P1	0	5.88279	TurboID_only	BTB/POZ domain-containing protein SR1IP1 OS=Arabidopsis thaliana OX=3702 GN=SR1IP1 PE=1 SV=2
AT3G59970	Q9SE60	MTHR1	0	5.62119	TurboID_only	Methylenetetrahydrofolate reductase 1 OS=Arabidopsis thaliana OX=3702 GN=MTHFR1 PE=1 SV=1
AT3G28710	Q9LJI5	VHA-D1	0	4.82923	TurboID_only	V-type proton ATPase subunit d1 OS=Arabidopsis thaliana OX=3702 GN=VHA-d1 PE=2 SV=1
AT3G61260	Q9M2D8	REM1.2	0	4.41882	TurboID_only	Uncharacterized protein At3g61260 OS=Arabidopsis thaliana OX=3702 GN=At3g61260 PE=1 SV=1
AT5G13710	Q9LM02	SMT1	0	4.35304	TurboID_only	Cycloartenol-C-24-methyltransferase OS=Arabidopsis thaliana OX=3702 GN=SMT1 PE=1 SV=1
AT4G34720	P0DH92	VHA-C1	0	4.11591	TurboID_only	V-type proton ATPase subunit c1 OS=Arabidopsis thaliana OX=3702 GN=VHA-c1 PE=2 SV=1
AT5G56460	Q9FM85	PBL16	0	3.98684	TurboID_only	Probable serine/threonine-protein kinase PBL16 OS=Arabidopsis thaliana OX=3702 GN=PBL16 PE=1 SV=1
AT3G29160	P92958	KIN11	0	3.74103	TurboID_only	SNF1-related protein kinase catalytic subunit alpha KIN11 OS=Arabidopsis thaliana OX=3702 GN=KIN11 PE=1 SV=1
AT3G01570	Q9SS98	OLEO5	0	3.73334	TurboID_only	Oleosin 5 OS=Arabidopsis thaliana OX=3702 GN=At3g01570 PE=2 SV=1
AT5G12365	X5JB51	SEC10b	0	3.16249	TurboID_only	Exocyst complex component SEC10b OS=Arabidopsis thaliana OX=3702 GN=SEC10b PE=1 SV=1
AT2G03440	Q9ZQ80	NDRP1	0	2.97543	TurboID_only	Nodulin-related protein 1 OS=Arabidopsis thaliana OX=3702 GN=NRP1 PE=1 SV=1
AT3G06730	Q9M7X9	CITRX	0	2.95492	TurboID_only	Thioredoxin-like protein CITRX, chloroplastic OS=Arabidopsis thaliana OX=3702 GN=CITRX PE=1 SV=1
AT2G35110	Q5S2C4	NCKP1	0	2.92884	TurboID_only	Protein NAP1 OS=Arabidopsis thaliana OX=3702 GN=NAP1 PE=1 SV=2
AT5G27640	Q9C5Z1	EIF3B	0	2.9189	TurboID_only	Eukaryotic translation initiation factor 3 subunit B OS=Arabidopsis thaliana OX=3702 GN=TIF3B1 PE=1 SV=1
AT3G05330	Q84M91	TANB	0	2.85753	TurboID_only	Probable microtubule-binding protein TANGLED OS=Arabidopsis thaliana OX=3702 GN=TAN PE=1 SV=1
AT5G59440	Q0WW55	ZEUS1	0	2.76264	TurboID_only	Thymidylate kinase OS=Arabidopsis thaliana OX=3702 GN=ZEU1 PE=2 SV=1
AT5G18270	Q9FK44	NAC87	0	2.73004	TurboID_only	NAC domain-containing protein 87 OS=Arabidopsis thaliana OX=3702 GN=NAC087 PE=2 SV=1
AT3G21865	Q9LSX7	PEX22	0	2.71269	TurboID_only	Peroxisome biogenesis protein 22 OS=Arabidopsis thaliana OX=3702 GN=PEX22 PE=1 SV=1
AT5G46180	Q9FNK4	OAT	0	2.65928	TurboID_only	Ornithine aminotransferase, mitochondrial OS=Arabidopsis thaliana OX=3702 GN=DELTA-OAT PE=1 SV=1
AT1G28330	B9DGG8	DRM1	0	2.64418	TurboID_only	Dormancy-associated protein 1 OS=Arabidopsis thaliana OX=3702 GN=DRM1 PE=1 SV=1
AT5G01410	Q8L940	PDX13	0	2.62503	TurboID_only	Pyridoxal 5'-phosphate synthase subunit PDX1.3 OS=Arabidopsis thaliana OX=3702 GN=PDX13 PE=1 SV=2
AT3G28280	Q9LHD8	FB189	0	2.60445	TurboID_only	Putative F-box protein At3g28280 OS=Arabidopsis thaliana OX=3702 GN=At3g28280 PE=4 SV=2
AT1G20620	Q42547	CATA3	0	2.58241	TurboID_only	Catalase-3 OS=Arabidopsis thaliana OX=3702 GN=CAT3 PE=1 SV=3
AT4G15802	Q8GW48	HSBP	0	2.57895	TurboID_only	Heat shock factor-binding protein OS=Arabidopsis thaliana OX=3702 GN=HSBP PE=1 SV=1
AT1G49190	Q9M9B9	ARR19	0	2.52791	TurboID_only	Putative two-component response regulator ARR19 OS=Arabidopsis thaliana OX=3702 GN=ARR19 PE=2 SV=2
AT5G19520	Q84M97	MSL9	0	2.48321	TurboID_only	Mechanosensitive ion channel protein 9 OS=Arabidopsis thaliana OX=3702 GN=MSL9 PE=1 SV=1
AT3G20840	Q5YGP8	PLET1	0	2.47602	TurboID_only	AP2-like ethylene-responsive transcription factor PLT1 OS=Arabidopsis thaliana OX=3702 GN=PLT1 PE=2 SV=1
AT1G61490	O64770	Y1649	0	2.46106	TurboID_only	G-type lectin S-receptor-like serine/threonine-protein kinase At1g61490 OS=Arabidopsis thaliana OX=3702 GN=At1g61490 PE=3 SV=1
AT2G46280	Q38884	EIF3I	0	2.44036	TurboID_only	Eukaryotic translation initiation factor 3 subunit I OS=Arabidopsis thaliana OX=3702 GN=TIF3I1 PE=2 SV=2
AT3G09840	P54609	CDC48	0	2.38434	TurboID_only	Cell division control protein 48 homolog A OS=Arabidopsis thaliana OX=3702 GN=CDC48A PE=1 SV=1
AT1G66300	Q9C8Y7	FDL8	0	2.37017	TurboID_only	Putative F-box/FBD/LRR-repeat protein At1g66300 OS=Arabidopsis thaliana OX=3702 GN=At1g66300 PE=4 SV=1
AT1G22020	Q9LM59	GLYC6	0	2.34339	TurboID_only	Serine hydroxymethyltransferase 6 OS=Arabidopsis thaliana OX=3702 GN=SHM6 PE=2 SV=1
AT3G52400	Q9SVC2	SYP122	0	2.32984	TurboID_only	Syntaxin-122 OS=Arabidopsis thaliana OX=3702 GN=SYP122 PE=1 SV=1
AT5G08000	Q9SD84	PDCB2	0	2.32062	TurboID_only	PLASMODESMATA CALLOSE-BINDING PROTEIN 2 OS=Arabidopsis thaliana OX=3702 GN=PDCB2 PE=1 SV=1
AT2G31955	Q39055	CNX2	0	2.3189	TurboID_only	GTP 3',8-cyclase, mitochondrial OS=Arabidopsis thaliana OX=3702 GN=CNX2 PE=1 SV=1
AT1G57980	Q9C654	PUP23	0	2.29229	TurboID_only	Probable purine permease 23 OS=Arabidopsis thaliana OX=3702 GN=PUP23 PE=2 SV=1
AT1G27390	P82873	TO202	0	2.28603	TurboID_only	Mitochondrial import receptor subunit TOM20-2 OS=Arabidopsis thaliana OX=3702 GN=TOM20-2 PE=1 SV=2
AT3G61080	Q9LEW8	FN3KR	0	2.27707	TurboID_only	Protein-ribulosamine 3-kinase, chloroplastic OS=Arabidopsis thaliana OX=3702 GN=At3g61080 PE=1 SV=2
AT1G26640	Q8H1F7	IPK	0	2.27614	TurboID_only	Isopentenyl phosphate kinase OS=Arabidopsis thaliana OX=3702 GN=IPK PE=1 SV=1
AT4G03390	Q6R2K3	SRF3	0	2.27495	TurboID_only	Protein STRUBBELIG-RECEPTOR FAMILY 3 OS=Arabidopsis thaliana OX=3702 GN=SRF3 PE=1 SV=1
AT1G76790	Q9SRD4	IGMT5	0	2.26086	TurboID_only	Indole glucosinolate O-methyltransferase 5 OS=Arabidopsis thaliana OX=3702 GN=IGMT5 PE=2 SV=1
AT2G05940	Q9ZUF4	RIPK	0	2.24751	TurboID_only	Serine/threonine-protein kinase RIPK OS=Arabidopsis thaliana OX=3702 GN=RIPK PE=1 SV=1
AT1G72050	Q84MZ4	TF3A	0	2.23951	TurboID_only	Transcription factor IIIA OS=Arabidopsis thaliana OX=3702 GN=TFIIIA PE=1 SV=1
AT5G24110	Q9FL62	WRK30	0	2.23223	TurboID_only	Probable WRKY transcription factor 30 OS=Arabidopsis thaliana OX=3702 GN=WRKY30 PE=1 SV=1
AT1G10780	Q9SAC4	FB2	0	2.19979	TurboID_only	F-box protein At1g10780 OS=Arabidopsis thaliana OX=3702 GN=At1g10780 PE=2 SV=1
AT1G47300	Q9FX02	FB38	0	2.18915	TurboID_only	Putative F-box protein At1g47300 OS=Arabidopsis thaliana OX=3702 GN=At1g47300 PE=4 SV=2
AT2G30490	P92994	TCMO	0	2.1808	TurboID_only	Trans-cinnamate 4-monooxygenase OS=Arabidopsis thaliana OX=3702 GN=CYP73A5 PE=2 SV=1
AT2G26850	Q6NLB1	FB118	0	2.14197	TurboID_only	F-box protein At2g26850 OS=Arabidopsis thaliana OX=3702 GN=At2g26850 PE=2 SV=1
AT3G05840	P43289	KSG3	0	2.14043	TurboID_only	Shaggy-related protein kinase gamma OS=Arabidopsis thaliana OX=3702 GN=ASK3 PE=1 SV=1
AT5G21326	Q84VQ3	CIPK26	0	2.12084	TurboID_only	CBL-interacting serine/threonine-protein kinase 26 OS=Arabidopsis thaliana OX=3702 GN=CIPK26 PE=1 SV=2
AT4G14240	Q67XQ0	Y4424	0	2.10792	TurboID_only	DUF21 domain-containing protein At4g14240 OS=Arabidopsis thaliana OX=3702 GN=CBSDUF1 PE=1 SV=1
AT4G08250	Q9SUF5	SCL26	0	2.08792	TurboID_only	Scarecrow-like protein 26 OS=Arabidopsis thaliana OX=3702 GN=SCL26 PE=2 SV=1
AT5G36120	Q8RWM7	CCB3	0	2.08753	TurboID_only	Protein COFACTOR ASSEMBLY OF COMPLEX C SUBUNIT B CCB3, chloroplastic OS=Arabidopsis thaliana OX=3702 GN=CCB3 PE=1 SV=1
AT4G23920	Q9T0A7	UGE2	0	2.08753	TurboID_only	UDP-glucose 4-epimerase 2 OS=Arabidopsis thaliana OX=3702 GN=UGE2 PE=1 SV=1
AT1G13710	Q9LMX7	C78A5	0	2.08753	TurboID_only	Cytochrome P450 78A5 OS=Arabidopsis thaliana OX=3702 GN=CYP78A5 PE=2 SV=1
AT2G03120	O81062	SIP	0	2.08753	TurboID_only	Signal peptide peptidase OS=Arabidopsis thaliana OX=3702 GN=SPP PE=2 SV=1
AT5G57290	Q9LVC9	RLA32	0	2.08581	TurboID_only	60S acidic ribosomal protein P3-2 OS=Arabidopsis thaliana OX=3702 GN=RPP3B PE=2 SV=1
AT5G49150	F4K4R6	GEX2	0	2.08211	TurboID_only	Protein GAMETE EXPRESSED 2 OS=Arabidopsis thaliana OX=3702 GN=GEX2 PE=2 SV=1
AT2G41880	P93757	GMK1	0	2.0592	TurboID_only	Guanylate kinase 1 OS=Arabidopsis thaliana OX=3702 GN=GK-1 PE=1 SV=3
AT5G22780	Q8LPK4	AP2A2	0	2.0389	TurboID_only	AP-2 complex subunit alpha-2 OS=Arabidopsis thaliana OX=3702 GN=ALPHAC-AD PE=1 SV=1
AT1G61550	Q9SY95	Y1155	0	2.03797	TurboID_only	G-type lectin S-receptor-like serine/threonine-protein kinase At1g61550 OS=Arabidopsis thaliana OX=3702 GN=At1g61550 PE=2 SV=1
AT5G26140	Q9XH06	LOG9	0	2.03276	TurboID_only	Putative cytokinin riboside 5'-monophosphate phosphoribohydrolase LOG9 OS=Arabidopsis thaliana OX=3702 GN=LOG9 PE=3 SV=1
AT5G47320	P39697	RT19	0	2.03262	TurboID_only	40S ribosomal protein S19, mitochondrial OS=Arabidopsis thaliana OX=3702 GN=RPS19 PE=1 SV=2
AT5G38990	Q9FID9	Y5389	0	2.03089	TurboID_only	Probable receptor-like protein kinase At5g38990 OS=Arabidopsis thaliana OX=3702 GN=At5g38990 PE=2 SV=1
AT1G18630	Q9FZ84	RBG6	0	2.02094	TurboID_only	Glycine-rich RNA-binding protein 6, mitochondrial OS=Arabidopsis thaliana OX=3702 GN=RBG6 PE=2 SV=1
AT1G80670	Q38942	RAE1	0	1.98888	TurboID_only	Protein RAE1 OS=Arabidopsis thaliana OX=3702 GN=RAE1 PE=1 SV=2
AT3G52120	Q94C11	SUGP1	0	1.97347	TurboID_only	SURP and G-patch domain-containing protein 1-like protein OS=Arabidopsis thaliana OX=3702 GN=At3g52120 PE=2 SV=1
AT5G54590	Q9FIU5	CRLK1	0	1.94765	TurboID_only	Calcium/calmodulin-regulated receptor-like kinase 1 OS=Arabidopsis thaliana OX=3702 GN=CRLK1 PE=1 SV=1
AT1G02740	Q4V3E2	MRG2	0	1.94025	TurboID_only	Protein MRG2 OS=Arabidopsis thaliana OX=3702 GN=MRG2 PE=1 SV=1
AT1G61430	O64777	Y1643	0	1.93359	TurboID_only	G-type lectin S-receptor-like serine/threonine-protein kinase At1g61430 OS=Arabidopsis thaliana OX=3702 GN=At1g61430 PE=2 SV=2
AT3G56650	Q9LXX5	PPD6	0	1.93233	TurboID_only	PsbP domain-containing protein 6, chloroplastic OS=Arabidopsis thaliana OX=3702 GN=PPD6 PE=1 SV=1
AT5G60140	Q9FHB0	Y5014	0	1.9262	TurboID_only	B3 domain-containing protein At5g60140 OS=Arabidopsis thaliana OX=3702 GN=At5g60140 PE=2 SV=2
AT3G19450	P48523	CADH4	0	1.92455	TurboID_only	Cinnamyl alcohol dehydrogenase 4 OS=Arabidopsis thaliana OX=3702 GN=CAD4 PE=1 SV=1
AT5G40420	Q39165	OLEO2	0	1.9206	TurboID_only	Oleosin 21.2 kDa OS=Arabidopsis thaliana OX=3702 GN=At5g40420 PE=2 SV=1
AT3G45070	Q9M1V2	SOT5	0	1.91377	TurboID_only	Cytosolic sulfotransferase 5 OS=Arabidopsis thaliana OX=3702 GN=SOT5 PE=1 SV=1
AT2G27190	Q38924	PPA12	0	1.9114	TurboID_only	Fe(3+)-Zn(2+) purple acid phosphatase 12 OS=Arabidopsis thaliana OX=3702 GN=PAP12 PE=2 SV=3
AT1G78895	Q8GWH5	RTNLT	0	1.90519	TurboID_only	Reticulon-like protein B22 OS=Arabidopsis thaliana OX=3702 GN=RTNLB22 PE=2 SV=1
AT4G23498	F2Q9V5	SPH16	0	1.88218	TurboID_only	S-protein homolog 16 OS=Arabidopsis thaliana OX=3702 GN=SPH16 PE=3 SV=1
AT5G66320	Q9FH57	GATA5	0	1.87756	TurboID_only	GATA transcription factor 5 OS=Arabidopsis thaliana OX=3702 GN=GATA5 PE=2 SV=1
AT5G64100	Q96511	PER69	0	1.86077	TurboID_only	Peroxidase 69 OS=Arabidopsis thaliana OX=3702 GN=PER69 PE=1 SV=1
AT1G05530	Q9ZVY5	U75B2	0	1.85495	TurboID_only	UDP-glycosyltransferase 75B2 OS=Arabidopsis thaliana OX=3702 GN=UGT75B2 PE=2 SV=1
AT3G53120	Q9SCP9	VP371	0	1.84991	TurboID_only	Vacuolar protein-sorting-associated protein 37 homolog 1 OS=Arabidopsis thaliana OX=3702 GN=VPS37-1 PE=1 SV=1
AT3G01290	Q9SRH6	HIR3	0	1.83817	TurboID_only	Hypersensitive-induced response protein 3 OS=Arabidopsis thaliana OX=3702 GN=HIR3 PE=1 SV=1
AT1G02060	O81908	PPR2	0	1.83097	TurboID_only	Pentatricopeptide repeat-containing protein At1g02060, chloroplastic OS=Arabidopsis thaliana OX=3702 GN=At1g02060 PE=2 SV=2
AT5G45330	Q9FH77	DCP5L	0	1.82574	TurboID_only	Decapping 5-like protein OS=Arabidopsis thaliana OX=3702 GN=DCP5-L PE=2 SV=1
AT4G25050	Q9SW21	ACP4	0	1.82243	TurboID_only	Acyl carrier protein 4, chloroplastic OS=Arabidopsis thaliana OX=3702 GN=ACP4 PE=2 SV=1
AT3G56760	Q9LET1	CAMK7	0	1.81353	TurboID_only	CDPK-related kinase 7 OS=Arabidopsis thaliana OX=3702 GN=CRK7 PE=1 SV=1
AT4G18780	Q8LPK5	CESA8	0	1.80931	TurboID_only	Cellulose synthase A catalytic subunit 8 [UDP-forming] OS=Arabidopsis thaliana OX=3702 GN=CESA8 PE=1 SV=1
AT5G54500	Q9LSQ5	FQR1	0	1.80804	TurboID_only	NAD(P)H dehydrogenase (quinone) FQR1 OS=Arabidopsis thaliana OX=3702 GN=FQR1 PE=1 SV=1
AT3G52300	Q9FT52	ATP5H	0	1.8078	TurboID_only	ATP synthase subunit d, mitochondrial OS=Arabidopsis thaliana OX=3702 GN=At3g52300 PE=1 SV=3
AT4G34410	Q9SZ06	EF109	0	1.80336	TurboID_only	Ethylene-responsive transcription factor ERF109 OS=Arabidopsis thaliana OX=3702 GN=ERF109 PE=1 SV=1
AT5G62090	Q94BP0	SLK2	0	1.80254	TurboID_only	Probable transcriptional regulator SLK2 OS=Arabidopsis thaliana OX=3702 GN=SLK2 PE=1 SV=1
AT4G33280	Q8RYD1	REM16	0	1.80226	TurboID_only	B3 domain-containing protein REM16 OS=Arabidopsis thaliana OX=3702 GN=REM16 PE=2 SV=1
AT4G27120	Q94C53	DDRGK	0	1.77203	TurboID_only	DDRGK domain-containing protein 1 OS=Arabidopsis thaliana OX=3702 GN=At4g27120 PE=2 SV=1
AT1G22700	B9DHG0	PYG7	0	1.76883	TurboID_only	Tetratricopeptide repeat domain-containing protein PYG7, chloroplastic OS=Arabidopsis thaliana OX=3702 GN=PYG7 PE=1 SV=1
AT1G21720	Q9XI05	PSB3A	0	1.76184	TurboID_only	Proteasome subunit beta type-3-A OS=Arabidopsis thaliana OX=3702 GN=PBC1 PE=1 SV=2
AT1G69910	F4I3V3	LRL15	0	1.75991	TurboID_only	LEAF RUST 10 DISEASE-RESISTANCE LOCUS RECEPTOR-LIKE PROTEIN KINASE-like 1.5 OS=Arabidopsis thaliana OX=3702 GN=LRK10L-1.5 PE=3 SV=1
AT3G44800	F4J4A1	MCC14	0	1.75991	TurboID_only	MATH domain and coiled-coil domain-containing protein At3g44800 OS=Arabidopsis thaliana OX=3702 GN=At3g44800 PE=4 SV=2
AT4G09960	Q38836	AGL11	0	1.7554	TurboID_only	Agamous-like MADS-box protein AGL11 OS=Arabidopsis thaliana OX=3702 GN=AGL11 PE=1 SV=1
AT1G17170	Q9SHH6	GSTUO	0	1.75466	TurboID_only	Glutathione S-transferase U24 OS=Arabidopsis thaliana OX=3702 GN=GSTU24 PE=2 SV=1
AT2G44160	O80585	MTHR2	0	1.74973	TurboID_only	Methylenetetrahydrofolate reductase 2 OS=Arabidopsis thaliana OX=3702 GN=MTHFR2 PE=1 SV=2
AT5G49840	F4K7F6	CLPX2	0	1.74929	TurboID_only	CLP protease regulatory subunit CLPX2, mitochondrial OS=Arabidopsis thaliana OX=3702 GN=CLPX2 PE=3 SV=1
AT5G49730	Q8RWS6	FRO6	0	1.74637	TurboID_only	Ferric reduction oxidase 6 OS=Arabidopsis thaliana OX=3702 GN=FRO6 PE=2 SV=1
AT1G15930	Q9S9P1	RS121	0	1.73922	TurboID_only	40S ribosomal protein S12-1 OS=Arabidopsis thaliana OX=3702 GN=RPS12A PE=2 SV=1
AT5G61410	Q9SAU2	RPE	0	1.73273	TurboID_only	Ribulose-5-phosphate-3-epimerase, chloroplastic OS=Arabidopsis thaliana OX=3702 GN=RPE PE=2 SV=1
AT3G58060	Q9M2P2	MTPC3	0	1.71871	TurboID_only	Putative metal tolerance protein C3 OS=Arabidopsis thaliana OX=3702 GN=MTPC3 PE=3 SV=2
AT5G13060	B7U179	ABAP1	0	1.71034	TurboID_only	ARMADILLO BTB ARABIDOPSIS PROTEIN 1 OS=Arabidopsis thaliana OX=3702 GN=ABAP1 PE=1 SV=1
AT4G23700	Q9SUQ7	CHX17	0	1.70353	TurboID_only	Cation/H(+) antiporter 17 OS=Arabidopsis thaliana OX=3702 GN=CHX17 PE=1 SV=1
AT1G07360	Q9LNV5	C3H4	0	1.70182	TurboID_only	Zinc finger CCCH domain-containing protein 4 OS=Arabidopsis thaliana OX=3702 GN=At1g07360 PE=1 SV=1
AT1G56560	Q9FXA8	INVA	0	1.70058	TurboID_only	Alkaline/neutral invertase A, mitochondrial OS=Arabidopsis thaliana OX=3702 GN=INVA PE=1 SV=1
AT4G23460	O81742	APBLC	0	1.70056	TurboID_only	Beta-adaptin-like protein C OS=Arabidopsis thaliana OX=3702 GN=BETAC-AD PE=1 SV=2
AT5G62020	Q9SCW4	HFB2A	0	1.69198	TurboID_only	Heat stress transcription factor B-2a OS=Arabidopsis thaliana OX=3702 GN=HSFB2A PE=2 SV=1
AT4G18060	Q8L7W0	SH3P3	0	1.69186	TurboID_only	SH3 domain-containing protein 3 OS=Arabidopsis thaliana OX=3702 GN=SH3P3 PE=1 SV=1
AT5G65090	Q66GQ6	IP5P5	0	1.69105	TurboID_only	Type I inositol polyphosphate 5-phosphatase 5 OS=Arabidopsis thaliana OX=3702 GN=IP5P5 PE=2 SV=1
AT4G33500	Q93V88	P2C62	0	1.68661	TurboID_only	Probable protein phosphatase 2C 62 OS=Arabidopsis thaliana OX=3702 GN=At4g33500 PE=2 SV=1
AT5G56690	Q9FJU3	FBD28	0	1.6844	TurboID_only	Putative FBD-associated F-box protein At5g56690 OS=Arabidopsis thaliana OX=3702 GN=At5g56690 PE=4 SV=1
AT1G73030	Q9SSM4	CHM1A	0	1.68052	TurboID_only	ESCRT-related protein CHMP1B OS=Arabidopsis thaliana OX=3702 GN=CHMP1B PE=1 SV=1
AT3G02230	Q9SRT9	RGP1	0	1.67954	TurboID_only	UDP-arabinopyranose mutase 1 OS=Arabidopsis thaliana OX=3702 GN=RGP1 PE=1 SV=1
AT5G46700	Q9FIQ5	TRN2	0	1.67832	TurboID_only	Protein TORNADO 2 OS=Arabidopsis thaliana OX=3702 GN=TRN2 PE=1 SV=1
AT3G22057	Q9LRK0	CRR37	0	1.67832	TurboID_only	Putative cysteine-rich repeat secretory protein 37 OS=Arabidopsis thaliana OX=3702 GN=CRRSP37 PE=5 SV=2
AT1G80310	Q0WP36	MOT2	0	1.67832	TurboID_only	Molybdate transporter 2 OS=Arabidopsis thaliana OX=3702 GN=MOT2 PE=1 SV=2
AT4G10320	F4JLM5	SYIC	0	1.6762	TurboID_only	Isoleucine--tRNA ligase, cytoplasmic OS=Arabidopsis thaliana OX=3702 GN=At4g10320 PE=2 SV=1
AT4G33870	O81755	PER48	0	1.67595	TurboID_only	Putative Peroxidase 48 OS=Arabidopsis thaliana OX=3702 GN=PER48 PE=3 SV=3
AT5G16180	Q9LF10	CRS1	0	1.67107	TurboID_only	Chloroplastic group IIA intron splicing facilitator CRS1, chloroplastic OS=Arabidopsis thaliana OX=3702 GN=At5g16180 PE=3 SV=2
AT1G19910	P59228	VATL2	0	1.66996	TurboID_only	V-type proton ATPase subunit c2 OS=Arabidopsis thaliana OX=3702 GN=VHA-c2 PE=2 SV=1
AT4G39180	F4JVA9	SFH2	0	1.66838	TurboID_only	Phosphatidylinositol/phosphatidylcholine transfer protein SFH2 OS=Arabidopsis thaliana OX=3702 GN=SFH2 PE=3 SV=1
AT1G61460	O64774	Y1146	0	1.65757	TurboID_only	G-type lectin S-receptor-like serine/threonine-protein kinase At1g61460 OS=Arabidopsis thaliana OX=3702 GN=At1g61460 PE=2 SV=4
AT3G20530	F4JEQ2	PBL23	0	1.65435	TurboID_only	Probable serine/threonine-protein kinase PBL23 OS=Arabidopsis thaliana OX=3702 GN=PBL23 PE=2 SV=1
AT1G64170	Q1HDT3	CHX16	0	1.65268	TurboID_only	Cation/H(+) antiporter 16 OS=Arabidopsis thaliana OX=3702 GN=CHX16 PE=2 SV=1
AT4G38740	P34790	CP18C	0	1.6499	TurboID_only	Peptidyl-prolyl cis-trans isomerase CYP18-3 OS=Arabidopsis thaliana OX=3702 GN=CYP18-3 PE=1 SV=1

## Sheet: TbIDvsETAP_ER-Lti6B
TAIR_ID	Uniprot_ID	Gene_name.x	ET-AP_Z score	TurboID_Z score	group	Description
AT2G26330	Q42371	ERECTA	24.0472	21.4399	Common	LRR receptor-like serine/threonine-protein kinase ERECTA OS=Arabidopsis thaliana OX=3702 GN=ERECTA PE=1 SV=1
AT4G30190	P19456	AHA2	10.7601	-4.0302	ET-AP_only	ATPase 2, plasma membrane-type OS=Arabidopsis thaliana OX=3702 GN=AHA2 PE=1 SV=2
AT1G13440	Q9FX54	G3PC2	9.8049	0.563686	ET-AP_only	Glyceraldehyde-3-phosphate dehydrogenase GAPC2, cytosolic OS=Arabidopsis thaliana OX=3702 GN=GAPC2 PE=1 SV=1
AT5G62690	Q56YW9	TBB2	9.68538	1.41313	ET-AP_only	Tubulin beta-2 chain OS=Arabidopsis thaliana OX=3702 GN=TUBB2 PE=2 SV=2
AT5G44340	P24636	TBB4	9.10267	2.10092	Common	Tubulin beta-4 chain OS=Arabidopsis thaliana OX=3702 GN=TUBB4 PE=2 SV=2
AT4G20890	P29517	TBB9	8.68898	2.58571	Common	Tubulin beta-9 chain OS=Arabidopsis thaliana OX=3702 GN=TUBB9 PE=1 SV=1
AT2G39730	P10896	RCA	8.01273	-0.487842	ET-AP_only	Ribulose bisphosphate carboxylase/oxygenase activase, chloroplastic OS=Arabidopsis thaliana OX=3702 GN=RCA PE=1 SV=2
AT4G20360	P17745	EFTU	7.50577	0.805407	ET-AP_only	Elongation factor Tu, chloroplastic OS=Arabidopsis thaliana OX=3702 GN=TUFA PE=1 SV=1
AT2G29550	P29515	TBB7	7.38628	1.93541	Common	Tubulin beta-7 chain OS=Arabidopsis thaliana OX=3702 GN=TUBB7 PE=2 SV=1
AT5G02500	P22953	HS701	7.31255	1.95111	Common	Probable mediator of RNA polymerase II transcription subunit 37e OS=Arabidopsis thaliana OX=3702 GN=MED37E PE=1 SV=3
AT5G12250	P29514	TBB6	7.15726	1.57529	ET-AP_only	Tubulin beta-6 chain OS=Arabidopsis thaliana OX=3702 GN=TUBB6 PE=2 SV=1
ATCG00120	P56757	ATPA	6.92993	0.488723	ET-AP_only	ATP synthase subunit alpha, chloroplastic OS=Arabidopsis thaliana OX=3702 GN=atpA PE=1 SV=1
ATCG00490	O03042	RBL	6.65169	3.572	Common	Ribulose bisphosphate carboxylase large chain OS=Arabidopsis thaliana OX=3702 GN=rbcL PE=1 SV=1
AT4G04640	Q01908	ATPG1	6.61717	1.65059	Common	ATP synthase gamma chain 1, chloroplastic OS=Arabidopsis thaliana OX=3702 GN=ATPC1 PE=1 SV=1
AT4G14960	P29511	TBA6	6.56657	0.601554	ET-AP_only	Tubulin alpha-6 chain OS=Arabidopsis thaliana OX=3702 GN=TUBA6 PE=1 SV=1
AT3G08580	P31167	ADT1	6.31746	-0.445119	ET-AP_only	ADP,ATP carrier protein 1, mitochondrial OS=Arabidopsis thaliana OX=3702 GN=AAC1 PE=1 SV=2
AT2G18960	P20649	AHA1	6.29339	-3.19176	ET-AP_only	ATPase 1, plasma membrane-type OS=Arabidopsis thaliana OX=3702 GN=AHA1 PE=1 SV=3
AT1G20010	P29513	TBB5	6.12916	2.02985	Common	Tubulin beta-5 chain OS=Arabidopsis thaliana OX=3702 GN=TUBB5 PE=2 SV=1
AT5G57350	P20431	AHA3	6.07995	-2.43542	ET-AP_only	ATPase 3, plasma membrane-type OS=Arabidopsis thaliana OX=3702 GN=AHA3 PE=1 SV=2
AT3G26650	P25856	G3PA1	6.07207	-0.250963	ET-AP_only	Glyceraldehyde-3-phosphate dehydrogenase GAPA1, chloroplastic OS=Arabidopsis thaliana OX=3702 GN=GAPA1 PE=1 SV=3
AT5G14740	P42737	BCA2	6.06043	0.527991	ET-AP_only	Beta carbonic anhydrase 2, chloroplastic OS=Arabidopsis thaliana OX=3702 GN=BCA2 PE=1 SV=3
AT1G12900	Q9LPW0	G3PA2	6.04891	-0.193509	ET-AP_only	Glyceraldehyde-3-phosphate dehydrogenase GAPA2, chloroplastic OS=Arabidopsis thaliana OX=3702 GN=GAPA2 PE=2 SV=1
AT3G18780	Q96292	ACT2	5.82398	0.550645	ET-AP_only	Actin-2 OS=Arabidopsis thaliana OX=3702 GN=ACT2 PE=1 SV=1
ATCG00480	P19366	ATPB	5.67159	3.21869	Common	ATP synthase subunit beta, chloroplastic OS=Arabidopsis thaliana OX=3702 GN=atpB PE=1 SV=2
TurboID	TurboID	TurboID	5.55373	19.2769	Common	TurboID
AT3G47470	P27521	CA4	5.52184	-0.944923	ET-AP_only	Chlorophyll a-b binding protein 4, chloroplastic OS=Arabidopsis thaliana OX=3702 GN=LHCA4 PE=1 SV=1
AT3G16420	O04314	JAL30	5.40919	4.7409	Common	PYK10-binding protein 1 OS=Arabidopsis thaliana OX=3702 GN=PBP1 PE=1 SV=1
AT5G02490	P22954	HS702	5.1677	0.180793	ET-AP_only	Probable mediator of RNA polymerase II transcription subunit 37c OS=Arabidopsis thaliana OX=3702 GN=MED37D PE=1 SV=2
AT5G19780	B9DHQ0	TBA5	5.07829	0.405485	ET-AP_only	Tubulin alpha-5 chain OS=Arabidopsis thaliana OX=3702 GN=TUBA5 PE=1 SV=2
AT3G12580	Q9LHA8	HS704	5.07579	1.04332	ET-AP_only	Probable mediator of RNA polymerase II transcription subunit 37c OS=Arabidopsis thaliana OX=3702 GN=MED37C PE=1 SV=1
AT5G09810	P53492	ACT7	5.02055	0.260278	ET-AP_only	Actin-7 OS=Arabidopsis thaliana OX=3702 GN=ACT7 PE=1 SV=1
AT1G56410	Q9C7X7	HSP7N	5.00405	0.236407	ET-AP_only	Heat shock 70 kDa protein 18 OS=Arabidopsis thaliana OX=3702 GN=HSP70-18 PE=2 SV=1
AT3G01500	P27140	BCA1	4.98775	0.721797	ET-AP_only	Beta carbonic anhydrase 1, chloroplastic OS=Arabidopsis thaliana OX=3702 GN=BCA1 PE=1 SV=2
AT1G42970	P25857	G3PB	4.9294	1.07078	ET-AP_only	Glyceraldehyde-3-phosphate dehydrogenase GAPB, chloroplastic OS=Arabidopsis thaliana OX=3702 GN=GAPB PE=1 SV=2
AT3G60750	Q8RWV0	TKTC1	4.92555	1.23419	ET-AP_only	Transketolase-1, chloroplastic OS=Arabidopsis thaliana OX=3702 GN=TKL-1 PE=1 SV=1
ATCG00130	P56759	ATPF	4.72452	0.646924	ET-AP_only	ATP synthase subunit b, chloroplastic OS=Arabidopsis thaliana OX=3702 GN=atpF PE=3 SV=1
AT2G45960	Q06611	PIP1;2	4.67406	-0.148664	ET-AP_only	Aquaporin PIP1-2 OS=Arabidopsis thaliana OX=3702 GN=PIP1-2 PE=1 SV=1
AT1G07940	P0DH99	EF1A1	4.60002	1.21675	ET-AP_only	Elongation factor 1-alpha 1 OS=Arabidopsis thaliana OX=3702 GN=A1 PE=1 SV=1
AT3G47950	Q9SU58	AHA4	4.56409	-3.25439	ET-AP_only	ATPase 4, plasma membrane-type OS=Arabidopsis thaliana OX=3702 GN=AHA4 PE=2 SV=2
AT5G23060	Q9FN48	CAS	4.5521	-0.584538	ET-AP_only	Calcium sensing receptor, chloroplastic OS=Arabidopsis thaliana OX=3702 GN=CAS PE=1 SV=1
ATCG00280	P56778	PSBC	4.51982	-0.323215	ET-AP_only	Photosystem II CP43 reaction center protein OS=Arabidopsis thaliana OX=3702 GN=psbC PE=1 SV=3
AT3G13920	P41376	IF4A1	4.48759	0.458718	ET-AP_only	Eukaryotic initiation factor 4A-1 OS=Arabidopsis thaliana OX=3702 GN=EIF4A1 PE=1 SV=1
AT2G31610	Q9SIP7	RS31	4.30591	-1.79755	ET-AP_only	40S ribosomal protein S3-1 OS=Arabidopsis thaliana OX=3702 GN=RPS3A PE=1 SV=1
AT1G17260	Q43128	AHA10	4.2102	-1.78136	ET-AP_only	ATPase 10, plasma membrane-type OS=Arabidopsis thaliana OX=3702 GN=AHA10 PE=2 SV=2
AT5G19760	Q9C5M0	DTC	4.06829	1.11458	ET-AP_only	Mitochondrial dicarboxylate/tricarboxylate transporter DTC OS=Arabidopsis thaliana OX=3702 GN=DTC PE=1 SV=1
AT2G30950	O80860	FTSH2	3.98292	0.120496	ET-AP_only	ATP-dependent zinc metalloprotease FTSH 2, chloroplastic OS=Arabidopsis thaliana OX=3702 GN=FTSH2 PE=1 SV=1
AT1G01620	Q08733	PIP1;3	3.95321	1.29839	ET-AP_only	Aquaporin PIP1-3 OS=Arabidopsis thaliana OX=3702 GN=PIP1-3 PE=1 SV=1
ATCG00800	P56798	RR3	3.9278	-0.320889	ET-AP_only	30S ribosomal protein S3, chloroplastic OS=Arabidopsis thaliana OX=3702 GN=rps3 PE=3 SV=1
AT1G23080	Q940Y5	PIN7	3.89593	0.280211	ET-AP_only	Auxin efflux carrier component 7 OS=Arabidopsis thaliana OX=3702 GN=PIN7 PE=1 SV=2
AT3G14420	Q9LRR9	GLO1	3.8829	1.84024	Common	(S)-2-hydroxy-acid oxidase GLO1 OS=Arabidopsis thaliana OX=3702 GN=GLO1 PE=1 SV=1
AT1G56070	Q9ASR1	EF2	3.87814	1.08061	ET-AP_only	Elongation factor 2 OS=Arabidopsis thaliana OX=3702 GN=LOS1 PE=1 SV=1
AT1G56075	Q9ASR1	EF2	3.87814	1.08061	ET-AP_only	Elongation factor 2 OS=Arabidopsis thaliana OX=3702 GN=LOS1 PE=1 SV=1
AT5G54270	Q9S7M0	CB3	3.81313	-0.24742	ET-AP_only	Chlorophyll a-b binding protein 3, chloroplastic OS=Arabidopsis thaliana OX=3702 GN=LHCB3 PE=1 SV=1
AT2G04030	Q9SIF2	HS905	3.79843	0.737064	ET-AP_only	Heat shock protein 90-5, chloroplastic OS=Arabidopsis thaliana OX=3702 GN=HSP90-5 PE=1 SV=1
AT4G37930	Q9SZJ5	GLYM1	3.7337	0.372201	ET-AP_only	Serine hydroxymethyltransferase 1, mitochondrial OS=Arabidopsis thaliana OX=3702 GN=SHM1 PE=1 SV=1
AT2G28000	P21238	CPNA1	3.61576	1.49591	ET-AP_only	Chaperonin 60 subunit alpha 1, chloroplastic OS=Arabidopsis thaliana OX=3702 GN=CPN60A1 PE=1 SV=2
AT3G53420	P43286	PIP2;1	3.60854	0.946798	ET-AP_only	Aquaporin PIP2-1 OS=Arabidopsis thaliana OX=3702 GN=PIP2-1 PE=1 SV=1
AT3G18740	Q9LSA3	RL303	3.59693	0.0181122	ET-AP_only	60S ribosomal protein L30-3 OS=Arabidopsis thaliana OX=3702 GN=RPL30C PE=3 SV=1
AT5G62670	Q9LV11	AHA11	3.57697	-5.512	ET-AP_only	ATPase 11, plasma membrane-type OS=Arabidopsis thaliana OX=3702 GN=AHA11 PE=1 SV=1
AT1G59870	Q9XIE2	PEN3	3.50136	0.00702134	ET-AP_only	ABC transporter G family member 36 OS=Arabidopsis thaliana OX=3702 GN=ABCG36 PE=1 SV=1
AT1G79040	P27202	PSBR	3.46174	-0.478039	ET-AP_only	Photosystem II 10 kDa polypeptide, chloroplastic OS=Arabidopsis thaliana OX=3702 GN=PSBR PE=1 SV=1
ATCG00680	P56777	PSBB	3.43778	-0.274806	ET-AP_only	Photosystem II CP47 reaction center protein OS=Arabidopsis thaliana OX=3702 GN=psbB PE=1 SV=1
AT5G39740	P49227	RL52	3.42803	-2.26404	ET-AP_only	60S ribosomal protein L5-2 OS=Arabidopsis thaliana OX=3702 GN=RPL5B PE=2 SV=3
AT4G13940	O23255	SAHH1	3.38191	0.853143	ET-AP_only	Adenosylhomocysteinase 1 OS=Arabidopsis thaliana OX=3702 GN=SAHH1 PE=1 SV=1
ATCG00780	P56792	RK14	3.37339	-0.497325	ET-AP_only	50S ribosomal protein L14, chloroplastic OS=Arabidopsis thaliana OX=3702 GN=rpl14 PE=3 SV=1
AT3G04840	Q9CAV0	RS3A1	3.32685	-0.924342	ET-AP_only	40S ribosomal protein S3a-1 OS=Arabidopsis thaliana OX=3702 GN=RPS3AA PE=1 SV=3
AT4G35100	P93004	PIP27	3.3226	0.799925	ET-AP_only	Aquaporin PIP2-7 OS=Arabidopsis thaliana OX=3702 GN=PIP2-7 PE=1 SV=2
AT1G09340	Q9SA52	CP41B	3.30417	1.56921	ET-AP_only	Chloroplast stem-loop binding protein of 41 kDa b, chloroplastic OS=Arabidopsis thaliana OX=3702 GN=CSP41B PE=1 SV=1
AT1G30360	Q9C8G5	CSCLD	3.29855	0.46343	ET-AP_only	CSC1-like protein ERD4 OS=Arabidopsis thaliana OX=3702 GN=ERD4 PE=1 SV=1
AT1G70940	Q9S7Z8	PIN3	3.29135	1.07719	ET-AP_only	Auxin efflux carrier component 3 OS=Arabidopsis thaliana OX=3702 GN=PIN3 PE=1 SV=1
AT2G36530	P25696	ENO2	3.26953	2.06868	Common	Bifunctional enolase 2/transcriptional activator OS=Arabidopsis thaliana OX=3702 GN=ENO2 PE=1 SV=1
AT1G30380	Q9SUI5	PSAK	3.18875	0.30306	ET-AP_only	Photosystem I reaction center subunit psaK, chloroplastic OS=Arabidopsis thaliana OX=3702 GN=PSAK PE=2 SV=2
AT4G39260	Q03251	RBG8	3.18875	0.665873	ET-AP_only	Glycine-rich RNA-binding protein 8 OS=Arabidopsis thaliana OX=3702 GN=RBG8 PE=1 SV=1
AT3G54890	Q01667	CAB6	3.17781	-0.085472	ET-AP_only	Chlorophyll a-b binding protein 6, chloroplastic OS=Arabidopsis thaliana OX=3702 GN=LHCA1 PE=1 SV=1
AT1G47128	P43297	RD21A	3.16546	0.216381	ET-AP_only	Cysteine proteinase RD21A OS=Arabidopsis thaliana OX=3702 GN=RD21A PE=1 SV=1
AT1G03630	O48741	PORC	3.11722	2.18666	Common	Protochlorophyllide reductase C, chloroplastic OS=Arabidopsis thaliana OX=3702 GN=PORC PE=1 SV=1
AT3G01390	O82628	VATG1	3.0949	8.04327	Common	V-type proton ATPase subunit G1 OS=Arabidopsis thaliana OX=3702 GN=VHA-G1 PE=1 SV=1
ATCG00840	P61845	RK23	3.08688	-0.252822	ET-AP_only	50S ribosomal protein L23, chloroplastic OS=Arabidopsis thaliana OX=3702 GN=rpl23-A PE=3 SV=1
ATCG01300	P61845	RK23	3.08688	-0.252822	ET-AP_only	50S ribosomal protein L23, chloroplastic OS=Arabidopsis thaliana OX=3702 GN=rpl23-A PE=3 SV=1
AT3G09260	Q9SR37	BGL23	3.08177	4.4721	Common	Beta-glucosidase 23 OS=Arabidopsis thaliana OX=3702 GN=BGLU23 PE=1 SV=1
AT1G06950	Q8LPR9	TI110	3.07836	0.85651	ET-AP_only	Protein TIC110, chloroplastic OS=Arabidopsis thaliana OX=3702 GN=TIC110 PE=1 SV=1
AT4G10340	Q9XF89	CB5	3.07371	-0.769814	ET-AP_only	Chlorophyll a-b binding protein CP26, chloroplastic OS=Arabidopsis thaliana OX=3702 GN=LHCB5 PE=1 SV=1
AT1G33120	P49209	RL91	3.06517	-1.2041	ET-AP_only	60S ribosomal protein L9-1 OS=Arabidopsis thaliana OX=3702 GN=RPL9B PE=1 SV=3
AT1G33140	P49209	RL91	3.06517	-1.2041	ET-AP_only	60S ribosomal protein L9-1 OS=Arabidopsis thaliana OX=3702 GN=RPL9B PE=1 SV=3
AT1G16030	Q9S9N1	HSP7E	3.01468	0.457053	ET-AP_only	Heat shock 70 kDa protein 5 OS=Arabidopsis thaliana OX=3702 GN=HSP70-5 PE=2 SV=1
AT3G16460	O04310	JAL34	3.00594	5.44725	Common	Jacalin-related lectin 34 OS=Arabidopsis thaliana OX=3702 GN=JAL34 PE=1 SV=1
AT5G17920	O50008	METS1	2.98406	3.40283	Common	5-methyltetrahydropteroyltriglutamate--homocysteine methyltransferase 1 OS=Arabidopsis thaliana OX=3702 GN=MS1 PE=1 SV=1
AT2G07560	Q9SH76	AHA6	2.97901	-3.02592	ET-AP_only	ATPase 6, plasma membrane-type OS=Arabidopsis thaliana OX=3702 GN=AHA6 PE=2 SV=1
AT3G60770	P59223	RS131	2.97657	-0.796769	ET-AP_only	40S ribosomal protein S13-1 OS=Arabidopsis thaliana OX=3702 GN=RPS13A PE=2 SV=1
ATCG01060	P62090	PSAC	2.95044	0.993904	ET-AP_only	Photosystem I iron-sulfur center OS=Arabidopsis thaliana OX=3702 GN=psaC PE=3 SV=2
AT3G08940	Q9XF88	CB4B	2.94978	-0.726214	ET-AP_only	Chlorophyll a-b binding protein CP29.2, chloroplastic OS=Arabidopsis thaliana OX=3702 GN=LHCB4.2 PE=1 SV=1
ATCG00470	P09468	ATPE	2.94904	1.68212	Common	ATP synthase epsilon chain, chloroplastic OS=Arabidopsis thaliana OX=3702 GN=atpE PE=1 SV=2
AT1G55670	Q9S7N7	PSAG	2.9193	-0.155458	ET-AP_only	Photosystem I reaction center subunit V, chloroplastic OS=Arabidopsis thaliana OX=3702 GN=PSAG PE=1 SV=1
AT5G30510	Q93VC7	RPS1	2.90425	0.580426	ET-AP_only	30S ribosomal protein S1, chloroplastic OS=Arabidopsis thaliana OX=3702 GN=RPS1 PE=1 SV=1
AT4G27090	Q9T043	RL142	2.8725	-0.408554	ET-AP_only	60S ribosomal protein L14-2 OS=Arabidopsis thaliana OX=3702 GN=RPL14B PE=1 SV=1
AT1G22780	P34788	RS18	2.80312	-1.26172	ET-AP_only	40S ribosomal protein S18 OS=Arabidopsis thaliana OX=3702 GN=RPS18A PE=1 SV=1
AT1G34030	P34788	RS18	2.80312	-1.26172	ET-AP_only	40S ribosomal protein S18 OS=Arabidopsis thaliana OX=3702 GN=RPS18A PE=1 SV=1
AT4G09800	P34788	RS18	2.80312	-1.26172	ET-AP_only	40S ribosomal protein S18 OS=Arabidopsis thaliana OX=3702 GN=RPS18A PE=1 SV=1
AT4G01310	O04603	RK5	2.79607	-0.07436	ET-AP_only	50S ribosomal protein L5, chloroplastic OS=Arabidopsis thaliana OX=3702 GN=RPL5 PE=2 SV=1
AT3G61110	Q9M2F1	RS272	2.7851	0.201284	ET-AP_only	40S ribosomal protein S27-2 OS=Arabidopsis thaliana OX=3702 GN=RPS27B PE=2 SV=2
AT5G35630	Q43127	GLNA2	2.77909	2.12292	Common	Glutamine synthetase, chloroplastic/mitochondrial OS=Arabidopsis thaliana OX=3702 GN=GLN2 PE=1 SV=1
AT4G34670	Q42262	RS3A2	2.76433	-0.950254	ET-AP_only	40S ribosomal protein S3a-2 OS=Arabidopsis thaliana OX=3702 GN=RPS3AB PE=2 SV=3
AT5G42020	Q39043	BIP2	2.74736	1.86754	Common	Mediator of RNA polymerase II transcription subunit 37f OS=Arabidopsis thaliana OX=3702 GN=MED37F PE=1 SV=2
AT3G12110	P53496	ACT11	2.74326	-0.0513409	ET-AP_only	Actin-11 OS=Arabidopsis thaliana OX=3702 GN=ACT11 PE=1 SV=1
AT1G55490	P21240	CPNB1	2.74108	0.955259	ET-AP_only	Chaperonin 60 subunit beta 1, chloroplastic OS=Arabidopsis thaliana OX=3702 GN=CPN60B1 PE=1 SV=3
AT2G21660	Q03250	RBG7	2.73954	0.530715	ET-AP_only	Glycine-rich RNA-binding protein 7 OS=Arabidopsis thaliana OX=3702 GN=RBG7 PE=1 SV=1
AT1G73960	Q8LPF0	TAF2	2.69886	-0.502206	ET-AP_only	Transcription initiation factor TFIID subunit 2 OS=Arabidopsis thaliana OX=3702 GN=TAF2 PE=2 SV=1
AT3G11940	P51427	RS52	2.68443	0.0412081	ET-AP_only	40S ribosomal protein S5-2 OS=Arabidopsis thaliana OX=3702 GN=RPS5B PE=1 SV=2
AT5G46110	Q9ZSR7	TPT	2.68097	0.23924	ET-AP_only	Triose phosphate/phosphate translocator TPT, chloroplastic OS=Arabidopsis thaliana OX=3702 GN=TPT PE=1 SV=1
AT1G80080	Q9SSD1	TMM	2.68097	-0.624216	ET-AP_only	Protein TOO MANY MOUTHS OS=Arabidopsis thaliana OX=3702 GN=TMM PE=1 SV=1
AT1G06430	Q8W585	FTSH8	2.67247	-0.26329	ET-AP_only	ATP-dependent zinc metalloprotease FTSH 8, chloroplastic OS=Arabidopsis thaliana OX=3702 GN=FTSH8 PE=1 SV=1
AT3G19820	Q39085	DIM	2.63144	0.0539993	ET-AP_only	Delta(24)-sterol reductase OS=Arabidopsis thaliana OX=3702 GN=DIM PE=1 SV=2
ATCG00810	P56795	RK22	2.60877	-0.410537	ET-AP_only	50S ribosomal protein L22, chloroplastic OS=Arabidopsis thaliana OX=3702 GN=rpl22 PE=3 SV=1
ATCG00790	P56793	RK16	2.6035	-0.999981	ET-AP_only	50S ribosomal protein L16, chloroplastic OS=Arabidopsis thaliana OX=3702 GN=rpl16 PE=3 SV=1
AT2G41840	P49688	RS23	2.60267	-0.0299784	ET-AP_only	40S ribosomal protein S2-3 OS=Arabidopsis thaliana OX=3702 GN=RPS2C PE=1 SV=2
AT3G57600	Q9SVX5	DRE2F	2.56483	1.22521	ET-AP_only	Dehydration-responsive element-binding protein 2F OS=Arabidopsis thaliana OX=3702 GN=DREB2F PE=1 SV=1
AT2G47170	P36397	ARF1	2.56182	-0.867229	ET-AP_only	ADP-ribosylation factor 1 OS=Arabidopsis thaliana OX=3702 GN=ARF1 PE=1 SV=2
AT1G15690	P31414	AVP1	2.54601	-2.76416	ET-AP_only	Pyrophosphate-energized vacuolar membrane proton pump 1 OS=Arabidopsis thaliana OX=3702 GN=AVP1 PE=1 SV=1
AT1G14160	Q9XI72	CSPL2	2.54601	0	ET-AP_only	CASP-like protein 1A1 OS=Arabidopsis thaliana OX=3702 GN=At1g14160 PE=2 SV=1
AT1G07770	P42798	R15A1	2.4743	-0.293442	ET-AP_only	40S ribosomal protein S15a-1 OS=Arabidopsis thaliana OX=3702 GN=RPS15AA PE=2 SV=2
AT5G59850	P42798	R15A1	2.4743	-0.293442	ET-AP_only	40S ribosomal protein S15a-1 OS=Arabidopsis thaliana OX=3702 GN=RPS15AA PE=2 SV=2
AT4G08480	O81472	MP3K2	2.46857	-1.58785	ET-AP_only	Mitogen-activated protein kinase kinase kinase 9 OS=Arabidopsis thaliana OX=3702 GN=MEKK2 PE=1 SV=1
AT4G09650	Q9SSS9	ATPD	2.46431	-0.316897	ET-AP_only	ATP synthase subunit delta, chloroplastic OS=Arabidopsis thaliana OX=3702 GN=ATPD PE=1 SV=1
AT4G35250	O65502	HC244	2.46145	1.0242	ET-AP_only	Protein HIGH CHLOROPHYLL FLUORESCENCE PHENOTYPE 244, chloroplastic OS=Arabidopsis thaliana OX=3702 GN=HCF244 PE=1 SV=1
AT3G26060	Q9LU86	PRXQ	2.46145	0.0532326	ET-AP_only	Peroxiredoxin Q, chloroplastic OS=Arabidopsis thaliana OX=3702 GN=PRXQ PE=1 SV=1
AT2G44120	P60039	RL73	2.46145	-0.840309	ET-AP_only	60S ribosomal protein L7-3 OS=Arabidopsis thaliana OX=3702 GN=RPL7C PE=2 SV=1
AT4G15000	P51419	RL273	2.46145	-1.30244	ET-AP_only	60S ribosomal protein L27-3 OS=Arabidopsis thaliana OX=3702 GN=RPL27C PE=2 SV=2
AT1G09130	Q8L770	CLPR3	2.44015	-0.779319	ET-AP_only	ATP-dependent Clp protease proteolytic subunit-related protein 3, chloroplastic OS=Arabidopsis thaliana OX=3702 GN=CLPR3 PE=1 SV=1
AT1G78900	O23654	VHA-A	2.43589	18.7201	Common	V-type proton ATPase catalytic subunit A OS=Arabidopsis thaliana OX=3702 GN=VHA-A PE=1 SV=1
AT4G00430	Q39196	PIP1;4	2.43129	0.117333	ET-AP_only	Probable aquaporin PIP1-4 OS=Arabidopsis thaliana OX=3702 GN=PIP1.4 PE=1 SV=1
AT1G50250	Q39102	FTSH1	2.42564	-0.799713	ET-AP_only	ATP-dependent zinc metalloprotease FTSH 1, chloroplastic OS=Arabidopsis thaliana OX=3702 GN=FTSH1 PE=1 SV=2
AT3G20050	P28769	TCPA	2.40397	2.83756	Common	T-complex protein 1 subunit alpha OS=Arabidopsis thaliana OX=3702 GN=CCT1 PE=1 SV=1
AT3G56340	Q9LYK9	RS263	2.39052	-0.546694	ET-AP_only	40S ribosomal protein S26-3 OS=Arabidopsis thaliana OX=3702 GN=RPS26C PE=2 SV=1
AT5G51280	Q9LU46	RH35	2.38022	-0.659435	ET-AP_only	DEAD-box ATP-dependent RNA helicase 35 OS=Arabidopsis thaliana OX=3702 GN=RH35 PE=2 SV=1
AT1G26910	Q08770	RL102	2.36953	-0.395221	ET-AP_only	60S ribosomal protein L10-2 OS=Arabidopsis thaliana OX=3702 GN=RPL10B PE=2 SV=2
AT5G64040	P49107	PSAN	2.35927	0.368194	ET-AP_only	Photosystem I reaction center subunit N, chloroplastic OS=Arabidopsis thaliana OX=3702 GN=PSAN PE=1 SV=2
AT1G74470	Q9CA67	CHLP	2.32646	-0.211423	ET-AP_only	Geranylgeranyl diphosphate reductase, chloroplastic OS=Arabidopsis thaliana OX=3702 GN=CHLP PE=1 SV=1
AT5G60370	Q9FKK6	EXO5	2.29297	0.20646	ET-AP_only	Exonuclease V, chloroplastic OS=Arabidopsis thaliana OX=3702 GN=At5g60370 PE=2 SV=1
AT5G62410	Q9C5Y4	SMC21	2.29297	0.688416	ET-AP_only	Structural maintenance of chromosomes protein 2-1 OS=Arabidopsis thaliana OX=3702 GN=SMC2-1 PE=2 SV=2
AT5G18380	Q42340	RS163	2.29233	0	ET-AP_only	40S ribosomal protein S16-3 OS=Arabidopsis thaliana OX=3702 GN=RPS16C PE=2 SV=1
AT1G07660	P59259	H4	2.28062	-0.739142	ET-AP_only	Histone H4 OS=Arabidopsis thaliana OX=3702 GN=At1g07660 PE=1 SV=2
AT1G07820	P59259	H4	2.28062	-0.739142	ET-AP_only	Histone H4 OS=Arabidopsis thaliana OX=3702 GN=At1g07660 PE=1 SV=2
AT2G28740	P59259	H4	2.28062	-0.739142	ET-AP_only	Histone H4 OS=Arabidopsis thaliana OX=3702 GN=At1g07660 PE=1 SV=2
AT3G45930	P59259	H4	2.28062	-0.739142	ET-AP_only	Histone H4 OS=Arabidopsis thaliana OX=3702 GN=At1g07660 PE=1 SV=2
AT3G46320	P59259	H4	2.28062	-0.739142	ET-AP_only	Histone H4 OS=Arabidopsis thaliana OX=3702 GN=At1g07660 PE=1 SV=2
AT3G53730	P59259	H4	2.28062	-0.739142	ET-AP_only	Histone H4 OS=Arabidopsis thaliana OX=3702 GN=At1g07660 PE=1 SV=2
AT5G59690	P59259	H4	2.28062	-0.739142	ET-AP_only	Histone H4 OS=Arabidopsis thaliana OX=3702 GN=At1g07660 PE=1 SV=2
AT5G59970	P59259	H4	2.28062	-0.739142	ET-AP_only	Histone H4 OS=Arabidopsis thaliana OX=3702 GN=At1g07660 PE=1 SV=2
ATCG00020	P83755	PSBA	2.2773	0.0926231	ET-AP_only	Photosystem II protein D1 OS=Arabidopsis thaliana OX=3702 GN=psbA PE=1 SV=2
AT3G16340	Q94A18	AB29G	2.27365	0.525045	ET-AP_only	ABC transporter G family member 29 OS=Arabidopsis thaliana OX=3702 GN=ABCG29 PE=2 SV=2
ATCG00770	P56801	RR8	2.2675	-0.0040045	ET-AP_only	30S ribosomal protein S8, chloroplastic OS=Arabidopsis thaliana OX=3702 GN=rps8 PE=3 SV=1
AT2G35690	Q9ZQP2	ACO12	2.24903	-1.98475	ET-AP_only	Putative peroxisomal acyl-coenzyme A oxidase 1.2 OS=Arabidopsis thaliana OX=3702 GN=ACX1.2 PE=2 SV=1
AT4G31700	O48549	RS61	2.24858	-1.39731	ET-AP_only	40S ribosomal protein S6-1 OS=Arabidopsis thaliana OX=3702 GN=RPS6A PE=1 SV=2
ATCG00380	P56799	RR4	2.23818	-1.94859	ET-AP_only	30S ribosomal protein S4, chloroplastic OS=Arabidopsis thaliana OX=3702 GN=rps4 PE=3 SV=1
AT5G19740	Q7Y228	LAMP1	2.23818	0.609064	ET-AP_only	Probable glutamate carboxypeptidase LAMP1 OS=Arabidopsis thaliana OX=3702 GN=LAMP1 PE=2 SV=1
AT4G33390	Q9SZB6	WEL1	2.23549	0.0434081	ET-AP_only	Protein WEAK CHLOROPLAST MOVEMENT UNDER BLUE LIGHT-like 1 OS=Arabidopsis thaliana OX=3702 GN=WEL1 PE=2 SV=1
AT1G59760	Q9XIF2	MTR4	2.23549	0.849501	ET-AP_only	DExH-box ATP-dependent RNA helicase DExH9 OS=Arabidopsis thaliana OX=3702 GN=MTR4 PE=2 SV=1
AT3G60160	Q9M1C7	AB9C	2.23263	1.76345	Common	ABC transporter C family member 9 OS=Arabidopsis thaliana OX=3702 GN=ABCC9 PE=2 SV=2
AT3G14310	O49006	PME3	2.20707	-2.31262	ET-AP_only	Pectinesterase/pectinesterase inhibitor 3 OS=Arabidopsis thaliana OX=3702 GN=PME3 PE=1 SV=2
AT4G04850	Q9M0Z3	KEA3	2.1959	0.15853	ET-AP_only	K(+) efflux antiporter 3, chloroplastic OS=Arabidopsis thaliana OX=3702 GN=KEA3 PE=1 SV=2
AT2G40060	O04209	CLC2	2.18431	1.20393	ET-AP_only	Clathrin light chain 2 OS=Arabidopsis thaliana OX=3702 GN=CLC2 PE=1 SV=1
AT1G72610	P94040	GL31	2.17578	1.56211	ET-AP_only	Germin-like protein subfamily 3 member 1 OS=Arabidopsis thaliana OX=3702 GN=GLP1 PE=1 SV=1
AT3G23300	Q8H118	PMT1	2.16213	1.03798	ET-AP_only	Probable methyltransferase PMT1 OS=Arabidopsis thaliana OX=3702 GN=At3g23300 PE=2 SV=2
AT5G32470	F4KFT7	TENAC	2.1514	-1.24613	ET-AP_only	Bifunctional TH2 protein, mitochondrial OS=Arabidopsis thaliana OX=3702 GN=TH2 PE=1 SV=1
AT4G13420	Q9M7K4	POT5	2.1514	-0.898168	ET-AP_only	Potassium transporter 5 OS=Arabidopsis thaliana OX=3702 GN=POT5 PE=1 SV=1
AT4G03280	Q9ZR03	UCRIA	2.14778	0.790559	ET-AP_only	Cytochrome b6-f complex iron-sulfur subunit, chloroplastic OS=Arabidopsis thaliana OX=3702 GN=petC PE=1 SV=1
ATMG01190	P92549	ATPAM	2.14096	0.592236	ET-AP_only	ATP synthase subunit alpha, mitochondrial OS=Arabidopsis thaliana OX=3702 GN=ATPA PE=1 SV=2
AT1G22710	Q39231	SUC2	2.12729	1.09934	ET-AP_only	Sucrose transport protein SUC2 OS=Arabidopsis thaliana OX=3702 GN=SUC2 PE=1 SV=2
AT2G04842	F4IFC5	SYTM2	2.12304	1.22722	ET-AP_only	Threonine--tRNA ligase, chloroplastic/mitochondrial 2 OS=Arabidopsis thaliana OX=3702 GN=EMB2761 PE=2 SV=1
AT4G36630	Q8L5Y0	VPS39	2.11804	0.801729	ET-AP_only	Vacuolar sorting protein 39 OS=Arabidopsis thaliana OX=3702 GN=VPS39 PE=1 SV=1
AT1G15210	Q7PC86	ABCG35	2.09555	-0.00428378	ET-AP_only	ABC transporter G family member 35 OS=Arabidopsis thaliana OX=3702 GN=ABCG35 PE=2 SV=1
AT5G46210	Q8LGH4	CUL4	2.08263	1.41595	ET-AP_only	Cullin-4 OS=Arabidopsis thaliana OX=3702 GN=CUL4 PE=1 SV=1
AT1G02780	Q9SRX2	RL191	2.07947	-1.16708	ET-AP_only	60S ribosomal protein L19-1 OS=Arabidopsis thaliana OX=3702 GN=RPL19A PE=2 SV=1
AT3G26520	Q41963	TIP12	2.07343	0.462689	ET-AP_only	Aquaporin TIP1-2 OS=Arabidopsis thaliana OX=3702 GN=TIP1-2 PE=1 SV=2
AT3G07700	B9DGY1	AB1K7	2.07343	-0.695132	ET-AP_only	Protein ACTIVITY OF BC1 COMPLEX KINASE 7, chloroplastic OS=Arabidopsis thaliana OX=3702 GN=ABC1K7 PE=1 SV=1
AT3G50960	Q6NPL9	PLP3A	2.0697	-0.0538047	ET-AP_only	Thioredoxin domain-containing protein PLP3A OS=Arabidopsis thaliana OX=3702 GN=PLP3A PE=1 SV=1
AT3G25500	Q9SE97	FH1	2.06415	-0.770051	ET-AP_only	Formin-like protein 1 OS=Arabidopsis thaliana OX=3702 GN=FH1 PE=1 SV=1
AT3G22845	Q9LIL4	P24B3	2.06415	-0.0372007	ET-AP_only	Transmembrane emp24 domain-containing protein p24beta3 OS=Arabidopsis thaliana OX=3702 GN=At3g22845 PE=2 SV=1
AT5G22880	Q9FFC0	H2B10	2.04959	-0.922437	ET-AP_only	Histone H2B.10 OS=Arabidopsis thaliana OX=3702 GN=At5g22880 PE=1 SV=3
AT1G08380	Q949Q5	PSAO	2.04727	-0.149518	ET-AP_only	Photosystem I subunit O OS=Arabidopsis thaliana OX=3702 GN=PSAO PE=1 SV=1
AT1G05190	O23049	RK6	2.01684	-0.399651	ET-AP_only	50S ribosomal protein L6, chloroplastic OS=Arabidopsis thaliana OX=3702 GN=RPL6 PE=2 SV=1
AT4G17990	O49698	Y4179	2.01595	0.289737	ET-AP_only	UPF0725 protein At4g17990 OS=Arabidopsis thaliana OX=3702 GN=At4g17990 PE=3 SV=2
AT1G03475	Q9LR75	HEM61	2.01595	0.79212	ET-AP_only	Coproporphyrinogen-III oxidase 1, chloroplastic OS=Arabidopsis thaliana OX=3702 GN=CPX1 PE=2 SV=1
AT4G27440	P21218	PORB	2.00935	0.6699	ET-AP_only	Protochlorophyllide reductase B, chloroplastic OS=Arabidopsis thaliana OX=3702 GN=PORB PE=1 SV=3
AT2G24020	O82230	EBFC2	2.00935	-0.442046	ET-AP_only	Nucleoid-associated protein At2g24020, chloroplastic OS=Arabidopsis thaliana OX=3702 GN=STIC2 PE=1 SV=2
AT3G63490	Q9LY66	RK1	2.00935	-0.995663	ET-AP_only	50S ribosomal protein L1, chloroplastic OS=Arabidopsis thaliana OX=3702 GN=RPL1 PE=1 SV=1
AT5G46580	Q9LS25	PP420	2.00935	1.51287	ET-AP_only	Pentatricopeptide repeat-containing protein At5g46580, chloroplastic OS=Arabidopsis thaliana OX=3702 GN=At5g46580 PE=2 SV=1
AT1G10290	Q9SE83	DRP2A	2.00787	-0.326416	ET-AP_only	Dynamin-2A OS=Arabidopsis thaliana OX=3702 GN=DRP2A PE=1 SV=2
AT1G72370	Q08682	RSSA1	2.00326	-0.0190272	ET-AP_only	40S ribosomal protein Sa-1 OS=Arabidopsis thaliana OX=3702 GN=RPSaA PE=1 SV=3
AT2G37260	Q9ZUU0	WRK44	2.00093	-0.0432681	ET-AP_only	WRKY transcription factor 44 OS=Arabidopsis thaliana OX=3702 GN=WRKY44 PE=1 SV=2
AT5G67100	Q9FHA3	DPOLA	1.99668	-0.916659	ET-AP_only	DNA polymerase alpha catalytic subunit OS=Arabidopsis thaliana OX=3702 GN=POLA PE=3 SV=2
AT1G57720	Q9FVT2	EF1G2	1.99617	2.03631	Common	Probable elongation factor 1-gamma 2 OS=Arabidopsis thaliana OX=3702 GN=At1g57720 PE=1 SV=1
AT1G80660	Q42556	AHA9	1.99602	-3.18738	ET-AP_only	ATPase 9, plasma membrane-type OS=Arabidopsis thaliana OX=3702 GN=AHA9 PE=2 SV=2
AT5G59880	Q9ZSK4	ADF3	1.97832	1.96878	Common	Actin-depolymerizing factor 3 OS=Arabidopsis thaliana OX=3702 GN=ADF3 PE=1 SV=1
AT3G63460	Q8L611	SC31B	1.97646	3.7858	Common	Protein transport protein SEC31 homolog B OS=Arabidopsis thaliana OX=3702 GN=SEC31B PE=1 SV=1
AT4G39730	O65660	PLAT1	1.97646	-0.309884	ET-AP_only	PLAT domain-containing protein 1 OS=Arabidopsis thaliana OX=3702 GN=PLAT1 PE=1 SV=1
ATCG00330	P56804	RR14	1.97425	-1.09163	ET-AP_only	30S ribosomal protein S14, chloroplastic OS=Arabidopsis thaliana OX=3702 GN=rps14 PE=2 SV=2
AT2G43460	O22860	RL38	1.96859	-0.919565	ET-AP_only	60S ribosomal protein L38 OS=Arabidopsis thaliana OX=3702 GN=RPL38A PE=3 SV=1
AT3G59540	O22860	RL38	1.96859	-0.919565	ET-AP_only	60S ribosomal protein L38 OS=Arabidopsis thaliana OX=3702 GN=RPL38A PE=3 SV=1
AT3G10730	Q9SG79	SUN2	1.9664	-0.826617	ET-AP_only	SUN domain-containing protein 2 OS=Arabidopsis thaliana OX=3702 GN=SUN2 PE=1 SV=1
ATCG00900	P61841	RR7	1.96504	-0.0527544	ET-AP_only	30S ribosomal protein S7, chloroplastic OS=Arabidopsis thaliana OX=3702 GN=rps7-A PE=1 SV=1
ATCG01240	P61841	RR7	1.96504	-0.0527544	ET-AP_only	30S ribosomal protein S7, chloroplastic OS=Arabidopsis thaliana OX=3702 GN=rps7-A PE=1 SV=1
AT1G13220	Q9SAF6	CRWN2	1.94166	0.197188	ET-AP_only	Protein CROWDED NUCLEI 2 OS=Arabidopsis thaliana OX=3702 GN=CRWN2 PE=1 SV=1
AT2G46510	Q9ZPY8	AIB	1.93414	0.168296	ET-AP_only	Transcription factor ABA-INDUCIBLE bHLH-TYPE OS=Arabidopsis thaliana OX=3702 GN=AIB PE=2 SV=2
AT4G03100	F4JI46	RGAP2	1.93252	-0.647088	ET-AP_only	Rho GTPase-activating protein 2 OS=Arabidopsis thaliana OX=3702 GN=ROPGAP2 PE=1 SV=1
AT1G64740	P11139	TBA1	1.9141	0.786476	ET-AP_only	Tubulin alpha-1 chain OS=Arabidopsis thaliana OX=3702 GN=TUBA1 PE=2 SV=1
AT5G10360	P51430	RS62	1.90233	-1.81483	ET-AP_only	40S ribosomal protein S6-2 OS=Arabidopsis thaliana OX=3702 GN=RPS6B PE=1 SV=3
AT1G79000	Q9C5X9	HAC1	1.86996	-1.62328	ET-AP_only	Histone acetyltransferase HAC1 OS=Arabidopsis thaliana OX=3702 GN=HAC1 PE=1 SV=2
AT1G29910	Q8VZ87	CB1B	1.86809	-0.897525	ET-AP_only	Chlorophyll a-b binding protein 3, chloroplastic OS=Arabidopsis thaliana OX=3702 GN=LHCB1.2 PE=1 SV=2
AT2G23350	O22173	PABP4	1.8671	0.156655	ET-AP_only	Polyadenylate-binding protein 4 OS=Arabidopsis thaliana OX=3702 GN=PAB4 PE=1 SV=1
AT2G36880	Q9SJL8	METK3	1.8671	0.0562511	ET-AP_only	S-adenosylmethionine synthase 3 OS=Arabidopsis thaliana OX=3702 GN=METK3 PE=1 SV=1
AT5G57160	Q9LL84	DNLI4	1.85159	-0.594284	ET-AP_only	DNA ligase 4 OS=Arabidopsis thaliana OX=3702 GN=LIG4 PE=1 SV=1
AT1G17560	Q84JG5	HLL	1.85015	3.15929	Common	50S ribosomal protein HLL, mitochondrial OS=Arabidopsis thaliana OX=3702 GN=HLL PE=2 SV=1
AT5G20520	Q8RXP6	WAV2	1.85015	0.763669	ET-AP_only	Alpha/beta hydrolase domain-containing protein WAV2 OS=Arabidopsis thaliana OX=3702 GN=WAV2 PE=2 SV=1
AT2G18260	Q9ZPV9	SY112	1.85015	-0.0301772	ET-AP_only	Syntaxin-112 OS=Arabidopsis thaliana OX=3702 GN=SYP112 PE=2 SV=2
AT1G75780	P12411	TBB1	1.84594	1.47057	ET-AP_only	Tubulin beta-1 chain OS=Arabidopsis thaliana OX=3702 GN=TUBB1 PE=2 SV=1
AT3G23410	Q9LW56	FAO3	1.8446	-0.471702	ET-AP_only	Long-chain-alcohol oxidase FAO3 OS=Arabidopsis thaliana OX=3702 GN=FAO3 PE=1 SV=1
AT2G23790	O64823	MCU2	1.8446	0.5561	ET-AP_only	Calcium uniporter protein 2, mitochondrial OS=Arabidopsis thaliana OX=3702 GN=At2g23790 PE=2 SV=1
AT5G39490	Q9FLY7	FB338	1.8446	-0.0231524	ET-AP_only	Probable F-box protein At5g39490 OS=Arabidopsis thaliana OX=3702 GN=At5g39490 PE=4 SV=1
AT1G75370	Q8GXC6	SFH5	1.8446	-1.01408	ET-AP_only	Phosphatidylinositol/phosphatidylcholine transfer protein SFH5 OS=Arabidopsis thaliana OX=3702 GN=SFH5 PE=2 SV=1
AT3G03550	Q9SRQ8	ATL51	1.8446	0.26074	ET-AP_only	RING-H2 finger protein ATL51 OS=Arabidopsis thaliana OX=3702 GN=ATL51 PE=2 SV=2
AT4G14660	A6QRA1	NRPE7	1.8446	-0.0506974	ET-AP_only	DNA-directed RNA polymerase V subunit 7 OS=Arabidopsis thaliana OX=3702 GN=NRPE7 PE=1 SV=1
AT1G09300	F4HZG9	ICP55	1.8446	-0.697833	ET-AP_only	Intermediate cleaving peptidase 55, mitochondrial OS=Arabidopsis thaliana OX=3702 GN=ICP55 PE=1 SV=1
AT1G13040	Q9SAD9	PPR40	1.8446	1.02511	ET-AP_only	Pentatricopeptide repeat-containing protein At1g13040, mitochondrial OS=Arabidopsis thaliana OX=3702 GN=At1g13040 PE=2 SV=1
ATCG00340	P56767	PSAB	1.84087	1.37206	ET-AP_only	Photosystem I P700 chlorophyll a apoprotein A2 OS=Arabidopsis thaliana OX=3702 GN=psaB PE=3 SV=1
AT3G29290	Q84J46	PP262	1.84087	1.09565	ET-AP_only	Pentatricopeptide repeat-containing protein At3g29290 OS=Arabidopsis thaliana OX=3702 GN=EMB2076 PE=2 SV=1
AT4G24840	F4JRR1	COG2	1.84087	0.431232	ET-AP_only	Conserved oligomeric Golgi complex subunit 2 OS=Arabidopsis thaliana OX=3702 GN=COG2 PE=1 SV=1
AT4G11420	Q9LD55	EIF3A	1.84087	1.11809	ET-AP_only	Eukaryotic translation initiation factor 3 subunit A OS=Arabidopsis thaliana OX=3702 GN=TIF3A1 PE=1 SV=1
AT2G17470	Q9SHM1	ALMT6	1.84087	1.10794	ET-AP_only	Aluminum-activated malate transporter 6 OS=Arabidopsis thaliana OX=3702 GN=ALMT6 PE=3 SV=1
AT4G28630	Q9FUT3	AB23B	1.84087	-0.0301772	ET-AP_only	ABC transporter B family member 23, mitochondrial OS=Arabidopsis thaliana OX=3702 GN=ABCB23 PE=1 SV=1
AT2G45300	P05466	AROA	1.83831	-0.319656	ET-AP_only	3-phosphoshikimate 1-carboxyvinyltransferase, chloroplastic OS=Arabidopsis thaliana OX=3702 GN=At2g45300 PE=2 SV=3
AT5G09590	Q9LDZ0	HSP7J	1.83047	-0.302573	ET-AP_only	Heat shock 70 kDa protein 10, mitochondrial OS=Arabidopsis thaliana OX=3702 GN=HSP70-10 PE=1 SV=1
AT4G26390	O65595	KPYC	1.83027	0.365777	ET-AP_only	Probable pyruvate kinase, cytosolic isozyme OS=Arabidopsis thaliana OX=3702 GN=At4g26390 PE=3 SV=1
AT3G52840	Q9LFA6	BGAL2	1.82757	-0.0301772	ET-AP_only	Beta-galactosidase 2 OS=Arabidopsis thaliana OX=3702 GN=BGAL2 PE=2 SV=2
AT1G09630	O04486	RAA2A	1.81945	-1.83375	ET-AP_only	Ras-related protein RABA2a OS=Arabidopsis thaliana OX=3702 GN=RABA2A PE=2 SV=1
AT3G18524	O24617	MSH2	1.81852	-0.0141437	ET-AP_only	DNA mismatch repair protein MSH2 OS=Arabidopsis thaliana OX=3702 GN=MSH2 PE=1 SV=1
AT3G06290	F4JAU2	SAC3B	1.81606	0.643562	ET-AP_only	SAC3 family protein B OS=Arabidopsis thaliana OX=3702 GN=SAC3B PE=1 SV=1
AT1G04270	Q08112	RS151	1.81345	-1.80585	ET-AP_only	40S ribosomal protein S15-1 OS=Arabidopsis thaliana OX=3702 GN=RPS15A PE=2 SV=1
AT3G20760	F4JET1	NSE4B	1.78459	1.95692	Common	Non-structural maintenance of chromosomes element 4 homolog B OS=Arabidopsis thaliana OX=3702 GN=NSE4B PE=2 SV=1
AT3G12780	Q9LD57	PGKH1	1.77339	2.53665	Common	Phosphoglycerate kinase 1, chloroplastic OS=Arabidopsis thaliana OX=3702 GN=PGK1 PE=1 SV=1
AT2G39010	Q9ZV07	PIP26	1.76566	1.40266	ET-AP_only	Probable aquaporin PIP2-6 OS=Arabidopsis thaliana OX=3702 GN=PIP2-6 PE=1 SV=1
AT2G24640	Q9SJA1	UBP19	1.76527	-0.810829	ET-AP_only	Ubiquitin carboxyl-terminal hydrolase 19 OS=Arabidopsis thaliana OX=3702 GN=UBP19 PE=2 SV=2
AT2G45290	F4IW47	TKTC2	1.75823	1.04554	ET-AP_only	Transketolase-2, chloroplastic OS=Arabidopsis thaliana OX=3702 GN=TKL-2 PE=1 SV=1
AT2G17150	Q8H111	NLP1	1.75692	-0.910729	ET-AP_only	Protein NLP1 OS=Arabidopsis thaliana OX=3702 GN=NLP1 PE=2 SV=1
AT5G07180	Q6XAT2	ERL2	1.75084	-0.376868	ET-AP_only	LRR receptor-like serine/threonine-protein kinase ERL2 OS=Arabidopsis thaliana OX=3702 GN=ERL2 PE=1 SV=1
AT5G46800	Q93XM7	MCAT	1.74288	1.02295	ET-AP_only	Mitochondrial carnitine/acylcarnitine carrier-like protein OS=Arabidopsis thaliana OX=3702 GN=BOU PE=1 SV=1
AT4G30360	Q8L7Z0	CNGC17	1.73805	0.816068	ET-AP_only	Cyclic nucleotide-gated ion channel 17 OS=Arabidopsis thaliana OX=3702 GN=CNGC17 PE=1 SV=1
AT5G40950	Q9FLN4	RK27	1.73805	-0.834855	ET-AP_only	50S ribosomal protein L27, chloroplastic OS=Arabidopsis thaliana OX=3702 GN=RPL27 PE=2 SV=1
AT3G42640	Q9M2A0	AHA8	1.73534	-3.37183	ET-AP_only	ATPase 8, plasma membrane-type OS=Arabidopsis thaliana OX=3702 GN=AHA8 PE=3 SV=1
AT5G54160	Q9FK25	OMT1	1.72287	2.4937	Common	Flavone 3'-O-methyltransferase 1 OS=Arabidopsis thaliana OX=3702 GN=OMT1 PE=1 SV=1
AT2G42100	Q8RYC2	ACT5	1.72259	0.672571	ET-AP_only	Putative actin-5 OS=Arabidopsis thaliana OX=3702 GN=ACT5 PE=5 SV=1
AT4G38160	Q9SZL6	MTEF6	1.71905	0.129638	ET-AP_only	Transcription termination factor MTERF6, chloroplastic/mitochondrial OS=Arabidopsis thaliana OX=3702 GN=MTERF6 PE=2 SV=1
AT4G21940	O49717	CDPKF	1.71479	0.251355	ET-AP_only	Calcium-dependent protein kinase 15 OS=Arabidopsis thaliana OX=3702 GN=CPK15 PE=2 SV=1
AT1G21410	Q9LPL4	SKP2A	1.71479	0.752492	ET-AP_only	F-box protein SKP2A OS=Arabidopsis thaliana OX=3702 GN=SKP2A PE=1 SV=1
AT3G28570	F4J0B7	AATP8	1.71479	-0.398155	ET-AP_only	AAA-ATPase At3g28570, mitochondrial OS=Arabidopsis thaliana OX=3702 GN=At3g28570 PE=3 SV=1
AT4G08210	Q9SUF9	PP305	1.71087	1.77939	Common	Pentatricopeptide repeat-containing protein At4g08210 OS=Arabidopsis thaliana OX=3702 GN=PCMP-E100 PE=3 SV=1
AT3G48810	Q9M302	PP270	1.71087	1.41777	ET-AP_only	Pentatricopeptide repeat-containing protein At3g48810 OS=Arabidopsis thaliana OX=3702 GN=At3g48810 PE=2 SV=1
AT5G59600	Q9FGR2	PP436	1.70884	-1.04065	ET-AP_only	Pentatricopeptide repeat-containing protein At5g59600 OS=Arabidopsis thaliana OX=3702 GN=PCMP-E1 PE=2 SV=1
AT1G08730	F4HXP9	MYO9	1.70884	2.60118	Common	Myosin-9 OS=Arabidopsis thaliana OX=3702 GN=XI-C PE=2 SV=1
AT2G31320	Q9ZP54	PARP1	1.70884	0.0930221	ET-AP_only	Poly [ADP-ribose] polymerase 1 OS=Arabidopsis thaliana OX=3702 GN=PARP1 PE=1 SV=2
AT1G63850	Q9CAJ9	Y1385	1.70632	1.64431	ET-AP_only	BTB/POZ domain-containing protein At1g63850 OS=Arabidopsis thaliana OX=3702 GN=At1g63850 PE=1 SV=1
AT2G40890	O22203	C98A3	1.70632	0.254191	ET-AP_only	Cytochrome P450 98A3 OS=Arabidopsis thaliana OX=3702 GN=CYP98A3 PE=1 SV=1
AT1G73670	Q9C9U4	MPK15	1.70632	0.279132	ET-AP_only	Mitogen-activated protein kinase 15 OS=Arabidopsis thaliana OX=3702 GN=MPK15 PE=1 SV=3
AT3G14840	C0LGN2	LIK1	1.6992	-0.317436	ET-AP_only	Probable leucine-rich repeat receptor-like serine/threonine-protein kinase At3g14840 OS=Arabidopsis thaliana OX=3702 GN=LRR-RLK PE=1 SV=1
AT3G55110	Q9M2V5	AB18G	1.6992	-0.0421652	ET-AP_only	ABC transporter G family member 18 OS=Arabidopsis thaliana OX=3702 GN=ABCG18 PE=2 SV=1
AT5G23010	Q9FG67	MAM1	1.6992	-0.949279	ET-AP_only	Methylthioalkylmalate synthase 1, chloroplastic OS=Arabidopsis thaliana OX=3702 GN=MAM1 PE=1 SV=1
AT1G65930	Q9SRZ6	ICDHC	1.6992	2.58578	Common	Cytosolic isocitrate dehydrogenase [NADP] OS=Arabidopsis thaliana OX=3702 GN=CICDH PE=1 SV=1
AT1G79050	Q39199	RECAC	1.68704	-0.501125	ET-AP_only	DNA repair protein recA homolog 1, chloroplastic OS=Arabidopsis thaliana OX=3702 GN=RECA PE=2 SV=1
AT4G34240	Q8W033	AL3I1	1.68311	0.83048	ET-AP_only	Aldehyde dehydrogenase family 3 member I1, chloroplastic OS=Arabidopsis thaliana OX=3702 GN=ALDH3I1 PE=1 SV=2
AT2G30600	Q8LEV3	Y2060	1.68311	0.421028	ET-AP_only	BTB/POZ domain-containing protein At2g30600 OS=Arabidopsis thaliana OX=3702 GN=At2g30600/At2g30610 PE=2 SV=1
AT2G30610	Q8LEV3	Y2060	1.68311	0.421028	ET-AP_only	BTB/POZ domain-containing protein At2g30600 OS=Arabidopsis thaliana OX=3702 GN=At2g30600/At2g30610 PE=2 SV=1
AT1G79350	F4IF36	FGT1	1.68311	-0.662694	ET-AP_only	Protein FORGETTER 1 OS=Arabidopsis thaliana OX=3702 GN=FGT1 PE=1 SV=1
AT5G17760	Q9FN75	AATPI	1.68025	-0.997472	ET-AP_only	AAA-ATPase At5g17760 OS=Arabidopsis thaliana OX=3702 GN=At5g17760 PE=3 SV=1
AT4G20460	Q9SUN3	ARAE3	1.68025	-1.88705	ET-AP_only	Probable UDP-arabinose 4-epimerase 3 OS=Arabidopsis thaliana OX=3702 GN=At4g20460 PE=2 SV=3
AT2G38530	Q9S7I3	NLTP2	1.6678	2.56233	Common	Non-specific lipid-transfer protein 2 OS=Arabidopsis thaliana OX=3702 GN=LTP2 PE=3 SV=1
AT3G63410	Q9LY74	BQMT	1.66116	-1.35436	ET-AP_only	2-methyl-6-phytyl-1,4-hydroquinone methyltransferase, chloroplastic OS=Arabidopsis thaliana OX=3702 GN=VTE3 PE=1 SV=1
AT4G34500	Q6NKZ9	Y4345	1.64354	-0.28373	Notsignificant	Probable receptor-like serine/threonine-protein kinase At4g34500 OS=Arabidopsis thaliana OX=3702 GN=At4g34500 PE=2 SV=1
AT3G55280	Q9M3C3	R23A2	1.62587	-0.920832	Notsignificant	60S ribosomal protein L23a-2 OS=Arabidopsis thaliana OX=3702 GN=RPL23AB PE=2 SV=1
AT4G02780	Q38802	KSA	1.62133	-0.360594	Notsignificant	Ent-copalyl diphosphate synthase, chloroplastic OS=Arabidopsis thaliana OX=3702 GN=GA1 PE=1 SV=1
AT5G20630	P94072	GL33	1.62133	0.36895	Notsignificant	Germin-like protein subfamily 3 member 3 OS=Arabidopsis thaliana OX=3702 GN=GER3 PE=1 SV=1
AT3G06920	Q9M907	PP217	1.62133	0.759885	Notsignificant	Pentatricopeptide repeat-containing protein At3g06920 OS=Arabidopsis thaliana OX=3702 GN=At3g06920 PE=2 SV=1
AT3G62420	Q9LZP8	BZP53	1.62133	0.570411	Notsignificant	bZIP transcription factor 53 OS=Arabidopsis thaliana OX=3702 GN=BZIP53 PE=1 SV=1
AT3G13550	Q9LJD7	COP10	1.62133	0.796242	Notsignificant	Constitutive photomorphogenesis protein 10 OS=Arabidopsis thaliana OX=3702 GN=COP10 PE=1 SV=1
AT4G17430	Q1JPM5	OFT30	1.62133	-0.502548	Notsignificant	O-fucosyltransferase 30 OS=Arabidopsis thaliana OX=3702 GN=OFUT30 PE=2 SV=1
AT2G43640	O04421	SRP14	1.62133	1.12538	Notsignificant	Signal recognition particle 14 kDa protein OS=Arabidopsis thaliana OX=3702 GN=SRP14 PE=2 SV=2
AT1G34670	Q9S9Z2	MYB93	1.62133	-0.0432681	Notsignificant	Transcription factor MYB93 OS=Arabidopsis thaliana OX=3702 GN=MYB93 PE=1 SV=1
AT4G27870	Q8LPT3	MEBL	1.62133	2.48756	TurboID_only	Membrane protein of ER body-like protein OS=Arabidopsis thaliana OX=3702 GN=MEBL PE=2 SV=1
AT2G30910	O80856	ARC1A	1.62133	-1.85615	Notsignificant	Actin-related protein 2/3 complex subunit 1A OS=Arabidopsis thaliana OX=3702 GN=ARPC1A PE=2 SV=1
AT5G48820	Q9FKB5	KRP3	1.62133	0.772375	Notsignificant	Cyclin-dependent kinase inhibitor 3 OS=Arabidopsis thaliana OX=3702 GN=KRP3 PE=1 SV=1
AT5G28520	Q9LKR6	JAL40	1.62133	0.380787	Notsignificant	Jacalin-related lectin 40 OS=Arabidopsis thaliana OX=3702 GN=JAL40 PE=2 SV=1
AT1G14720	Q38909	XTH28	1.62133	0.926006	Notsignificant	Probable xyloglucan endotransglucosylase/hydrolase protein 28 OS=Arabidopsis thaliana OX=3702 GN=XTH28 PE=2 SV=1
AT1G79250	Q1PFB9	AGC17	1.62133	0.272331	Notsignificant	Serine/threonine-protein kinase AGC1-7 OS=Arabidopsis thaliana OX=3702 GN=AGC1-7 PE=1 SV=1
AT2G46820	Q8LCA1	CUT1B	1.62133	1.73379	TurboID_only	Protein CURVATURE THYLAKOID 1B, chloroplastic OS=Arabidopsis thaliana OX=3702 GN=CURT1B PE=1 SV=2
AT5G39365	Q2V325	DEF40	1.62133	-1.56207	Notsignificant	Putative defensin-like protein 40 OS=Arabidopsis thaliana OX=3702 GN=At5g39365 PE=3 SV=1
AT3G25190	Q9LSF6	VTH21	1.62133	-0.0865383	Notsignificant	Vacuolar iron transporter homolog 2.1 OS=Arabidopsis thaliana OX=3702 GN=VTL5 PE=1 SV=1
AT4G19500	F4JT78	RPP2A	1.62133	-2.40711	Notsignificant	Disease resistance protein RPP2A OS=Arabidopsis thaliana OX=3702 GN=RPP2A PE=2 SV=1
AT3G01460	Q9SGH2	MBD9	1.61758	-0.528502	Notsignificant	Methyl-CpG-binding domain-containing protein 9 OS=Arabidopsis thaliana OX=3702 GN=MBD9 PE=2 SV=1
AT3G13470	Q9LJE4	CPNB2	1.60879	1.19815	Notsignificant	Chaperonin 60 subunit beta 2, chloroplastic OS=Arabidopsis thaliana OX=3702 GN=CPN60B2 PE=1 SV=1
AT3G55980	Q93ZS9	C3H47	1.60803	-1.24273	Notsignificant	Zinc finger CCCH domain-containing protein 47 OS=Arabidopsis thaliana OX=3702 GN=At3g55980 PE=2 SV=1
AT1G23310	Q9LR30	GGT1	1.60059	2.5214	TurboID_only	Glutamate--glyoxylate aminotransferase 1 OS=Arabidopsis thaliana OX=3702 GN=GGAT1 PE=1 SV=1
AT5G05400	Q9FLB4	DRL31	1.59902	-1.97251	Notsignificant	Putative disease resistance protein At5g05400 OS=Arabidopsis thaliana OX=3702 GN=At5g05400 PE=3 SV=1
AT1G67720	C0LGI2	Y1677	1.59573	-1.58489	Notsignificant	Probable LRR receptor-like serine/threonine-protein kinase At1g67720 OS=Arabidopsis thaliana OX=3702 GN=At1g67720 PE=1 SV=1
AT1G57660	Q9FDZ9	RL212	1.58619	-1.28643	Notsignificant	60S ribosomal protein L21-2 OS=Arabidopsis thaliana OX=3702 GN=RPL21E PE=2 SV=1
AT1G57860	Q9FDZ9	RL212	1.58619	-1.28643	Notsignificant	60S ribosomal protein L21-2 OS=Arabidopsis thaliana OX=3702 GN=RPL21E PE=2 SV=1
AT5G38410	P10798	RBS3B	1.57896	1.80037	TurboID_only	Ribulose bisphosphate carboxylase small chain 3B, chloroplastic OS=Arabidopsis thaliana OX=3702 GN=RBCS-3B PE=2 SV=2
AT2G27120	F4IFN6	DPOE2	1.57415	1.38091	Notsignificant	DNA polymerase epsilon catalytic subunit B OS=Arabidopsis thaliana OX=3702 GN=POL2B PE=2 SV=1
AT3G55440	P48491	TPIS	1.56853	3.12066	TurboID_only	Triosephosphate isomerase, cytosolic OS=Arabidopsis thaliana OX=3702 GN=CTIMC PE=1 SV=2
AT4G28470	Q6XJG8	PSD2B	1.56599	1.00765	Notsignificant	26S proteasome non-ATPase regulatory subunit 2 homolog B OS=Arabidopsis thaliana OX=3702 GN=RPN1B PE=1 SV=1
ATCG00820	P56808	RR19	1.55899	-0.305065	Notsignificant	30S ribosomal protein S19, chloroplastic OS=Arabidopsis thaliana OX=3702 GN=rps19 PE=3 SV=1
AT5G54890	Q9FFU1	CAF2M	1.55565	0.26843	Notsignificant	CRS2-associated factor 2, mitochondrial OS=Arabidopsis thaliana OX=3702 GN=At5g54890 PE=2 SV=1
AT4G29410	Q9M0E2	RL282	1.55448	-1.70272	Notsignificant	60S ribosomal protein L28-2 OS=Arabidopsis thaliana OX=3702 GN=RPL28C PE=2 SV=1
AT5G59370	P53494	ACT4	1.54933	-0.151036	Notsignificant	Actin-4 OS=Arabidopsis thaliana OX=3702 GN=ACT4 PE=1 SV=1
AT5G15920	Q9LFS8	SMC5	1.54684	-2.09569	Notsignificant	Structural maintenance of chromosomes protein 5 OS=Arabidopsis thaliana OX=3702 GN=SMC5 PE=2 SV=1
AT1G09700	O04492	DRB1	1.54456	0.693861	Notsignificant	Double-stranded RNA-binding protein 1 OS=Arabidopsis thaliana OX=3702 GN=DRB1 PE=1 SV=1
AT1G68020	Q94AH8	TPS6	1.54456	-0.424722	Notsignificant	Alpha,alpha-trehalose-phosphate synthase [UDP-forming] 6 OS=Arabidopsis thaliana OX=3702 GN=TPS6 PE=1 SV=2
AT5G12370	X5JA13	SEC10a	1.54345	-1.41437	Notsignificant	Exocyst complex component SEC10a OS=Arabidopsis thaliana OX=3702 GN=SEC10a PE=1 SV=1
AT3G57530	Q6NLQ6	CDPKW	1.54345	-0.356616	Notsignificant	Calcium-dependent protein kinase 32 OS=Arabidopsis thaliana OX=3702 GN=CPK32 PE=1 SV=1
AT5G50780	F4KAF2	MORC4	1.54345	0.371003	Notsignificant	Protein MICRORCHIDIA 4 OS=Arabidopsis thaliana OX=3702 GN=MORC4 PE=1 SV=2
AT4G10590	Q93Y01	UBP9	1.54345	-1.54795	Notsignificant	Ubiquitin carboxyl-terminal hydrolase 9 OS=Arabidopsis thaliana OX=3702 GN=UBP9 PE=2 SV=1
AT5G12080	Q9LYG9	MSL10	1.54345	1.07376	Notsignificant	Mechanosensitive ion channel protein 10 OS=Arabidopsis thaliana OX=3702 GN=MSL10 PE=1 SV=1
AT1G13890	Q9LMG8	SNP30	1.54345	-0.624216	Notsignificant	Putative SNAP25 homologous protein SNAP30 OS=Arabidopsis thaliana OX=3702 GN=SNAP30 PE=3 SV=1
AT3G29310	Q9LIB3	BAG8	1.54345	-0.683869	Notsignificant	BAG family molecular chaperone regulator 8, chloroplastic OS=Arabidopsis thaliana OX=3702 GN=BAG1 PE=1 SV=1
AT1G80550	Q9M8M3	PP136	1.54239	-0.0440795	Notsignificant	Pentatricopeptide repeat-containing protein At1g80550, mitochondrial OS=Arabidopsis thaliana OX=3702 GN=At1g80550 PE=1 SV=1
AT1G64280	P93002	NPR1	1.54239	0.797145	Notsignificant	Regulatory protein NPR1 OS=Arabidopsis thaliana OX=3702 GN=NPR1 PE=1 SV=1
AT3G16450	O04311	JAL33	1.53111	2.11617	TurboID_only	Jacalin-related lectin 33 OS=Arabidopsis thaliana OX=3702 GN=JAL33 PE=1 SV=1
AT4G36360	Q9SCV9	BGAL3	1.53072	1.07419	Notsignificant	Beta-galactosidase 3 OS=Arabidopsis thaliana OX=3702 GN=BGAL3 PE=2 SV=1
AT1G31350	Q8GX29	SKI25	1.53072	-3.08061	Notsignificant	F-box/kelch-repeat protein SKIP25 OS=Arabidopsis thaliana OX=3702 GN=SKIP25 PE=1 SV=1
AT4G26640	Q93WV0	WRK20	1.53072	-0.458606	Notsignificant	Probable WRKY transcription factor 20 OS=Arabidopsis thaliana OX=3702 GN=WRKY20 PE=2 SV=1
AT5G53000	Q8LDQ4	TAP46	1.53072	-1.28897	Notsignificant	PP2A regulatory subunit TAP46 OS=Arabidopsis thaliana OX=3702 GN=TAP46 PE=1 SV=2
AT5G22800	Q9FFC7	SYAP	1.53072	0.473643	Notsignificant	Alanine--tRNA ligase, chloroplastic/mitochondrial OS=Arabidopsis thaliana OX=3702 GN=EMB86 PE=1 SV=2
AT1G16940	Q9FZ53	FDL4	1.53072	-2.09176	Notsignificant	Putative F-box/FBD/LRR-repeat protein At1g16940 OS=Arabidopsis thaliana OX=3702 GN=At1g16940 PE=4 SV=1
AT4G18100	P49211	RL321	1.53044	-0.963687	Notsignificant	60S ribosomal protein L32-1 OS=Arabidopsis thaliana OX=3702 GN=RPL32A PE=2 SV=2
AT5G50920	Q9FI56	CLPC1	1.52513	1.16512	Notsignificant	Chaperone protein ClpC1, chloroplastic OS=Arabidopsis thaliana OX=3702 GN=CLPC1 PE=1 SV=1
AT2G07180	Q8H1E3	PBL17	1.51466	-0.205736	Notsignificant	Probable serine/threonine-protein kinase PBL17 OS=Arabidopsis thaliana OX=3702 GN=PBL17 PE=1 SV=1
AT1G75490	Q9LQZ2	DRE2D	1.51466	0.737808	Notsignificant	Dehydration-responsive element-binding protein 2D OS=Arabidopsis thaliana OX=3702 GN=DREB2D PE=2 SV=1
AT2G32450	Q8S8L9	Y2245	1.51177	0.670937	Notsignificant	Uncharacterized TPR repeat-containing protein At2g32450 OS=Arabidopsis thaliana OX=3702 GN=At2g32450 PE=1 SV=1
AT3G25110	Q42561	FATA1	1.51177	-0.312518	Notsignificant	Oleoyl-acyl carrier protein thioesterase 1, chloroplastic OS=Arabidopsis thaliana OX=3702 GN=FATA PE=1 SV=1
AT5G02300	F4KCC2	PRT6	1.51177	0.961751	Notsignificant	E3 ubiquitin-protein ligase PRT6 OS=Arabidopsis thaliana OX=3702 GN=PRT6 PE=2 SV=1
AT5G02310	F4KCC2	PRT6	1.51177	0.961751	Notsignificant	E3 ubiquitin-protein ligase PRT6 OS=Arabidopsis thaliana OX=3702 GN=PRT6 PE=2 SV=1
AT5G09460	Q9FY69	BH143	1.51177	-1.26651	Notsignificant	Transcription factor bHLH143 OS=Arabidopsis thaliana OX=3702 GN=BHLH143 PE=1 SV=1
AT2G39660	O48814	BIK1	1.51177	-1.16773	Notsignificant	Serine/threonine-protein kinase BIK1 OS=Arabidopsis thaliana OX=3702 GN=BIK1 PE=1 SV=1
AT4G25540	O65607	MSH3	1.51177	-0.55951	Notsignificant	DNA mismatch repair protein MSH3 OS=Arabidopsis thaliana OX=3702 GN=MSH3 PE=1 SV=2
AT5G01870	Q9LZV9	NLTPA	1.51177	0	Notsignificant	Non-specific lipid-transfer protein 10 OS=Arabidopsis thaliana OX=3702 GN=LTP10 PE=3 SV=1
AT2G29450	P46421	GSTU5	1.51177	-0.376864	Notsignificant	Glutathione S-transferase U5 OS=Arabidopsis thaliana OX=3702 GN=GSTU5 PE=2 SV=1
AT5G17300	F4KGY6	RVE1	1.49578	-0.613372	Notsignificant	Protein REVEILLE 1 OS=Arabidopsis thaliana OX=3702 GN=RVE1 PE=2 SV=1
AT5G09470	Q9FY68	PUMP6	1.49578	-0.642315	Notsignificant	Mitochondrial uncoupling protein 6 OS=Arabidopsis thaliana OX=3702 GN=PUMP6 PE=2 SV=1
AT5G39500	Q9FLY5	GNL1	1.48678	0.00894674	Notsignificant	ARF guanine-nucleotide exchange factor GNL1 OS=Arabidopsis thaliana OX=3702 GN=GNL1 PE=3 SV=1
AT1G02280	O23680	TOC33	1.48678	2.07277	TurboID_only	Translocase of chloroplast 33, chloroplastic OS=Arabidopsis thaliana OX=3702 GN=TOC33 PE=1 SV=1
AT2G30860	O80852	GSTF9	1.48678	0.670622	Notsignificant	Glutathione S-transferase F9 OS=Arabidopsis thaliana OX=3702 GN=GSTF9 PE=1 SV=1
AT5G47990	Q9FI39	THAD	1.48678	0.109422	Notsignificant	Cytochrome P450 705A5 OS=Arabidopsis thaliana OX=3702 GN=CYP705A5 PE=2 SV=1
AT1G76280	Q9SGQ6	PP126	1.4863	-0.6605	Notsignificant	Pentatricopeptide repeat-containing protein At1g76280 OS=Arabidopsis thaliana OX=3702 GN=At1g76280 PE=2 SV=2
AT5G60120	Q9LVG2	TOE2	1.48597	0.815161	Notsignificant	AP2-like ethylene-responsive transcription factor TOE2 OS=Arabidopsis thaliana OX=3702 GN=TOE2 PE=1 SV=1
AT3G48990	Q9SMT7	4CLLA	1.48597	1.56282	Notsignificant	Oxalate--CoA ligase OS=Arabidopsis thaliana OX=3702 GN=AAE3 PE=1 SV=1
AT1G32090	Q9FVQ5	CSCL1	1.48597	0.612108	Notsignificant	CSC1-like protein At1g32090 OS=Arabidopsis thaliana OX=3702 GN=At1g32090 PE=1 SV=1
AT1G33340	Q9C502	PICALM8	1.48597	-1.56366	Notsignificant	Putative clathrin assembly protein At1g33340 OS=Arabidopsis thaliana OX=3702 GN=At1g33340 PE=1 SV=1
AT2G43410	Q8LPQ9	FPA	1.48597	-1.1888	Notsignificant	Flowering time control protein FPA OS=Arabidopsis thaliana OX=3702 GN=FPA PE=1 SV=2
AT2G27730	Q9ZUX4	UMP2	1.48556	0.149087	Notsignificant	Uncharacterized protein At2g27730, mitochondrial OS=Arabidopsis thaliana OX=3702 GN=At2g27730 PE=1 SV=1
AT1G18690	Q9M9U0	XXT4	1.48556	-0.765947	Notsignificant	Xyloglucan 6-xylosyltransferase 4 OS=Arabidopsis thaliana OX=3702 GN=XXT4 PE=1 SV=1
AT2G38250	O80450	TGT3B	1.48556	0.147091	Notsignificant	Trihelix transcription factor GT-3b OS=Arabidopsis thaliana OX=3702 GN=GT-3B PE=1 SV=1
AT5G01530	Q07473	CB4A	1.48516	-1.30692	Notsignificant	Chlorophyll a-b binding protein CP29.1, chloroplastic OS=Arabidopsis thaliana OX=3702 GN=LHCB4.1 PE=1 SV=1
AT1G50900	Q8VY88	LTD	1.48001	-0.0432681	Notsignificant	Protein LHCP TRANSLOCATION DEFECT OS=Arabidopsis thaliana OX=3702 GN=LTD PE=1 SV=1
AT5G44790	Q9S7J8	HMA7	1.47397	0.206206	Notsignificant	Copper-transporting ATPase RAN1 OS=Arabidopsis thaliana OX=3702 GN=RAN1 PE=1 SV=1
AT3G26618	P35614	ERF1Z	1.47037	-0.606907	Notsignificant	Eukaryotic peptide chain release factor subunit 1-3 OS=Arabidopsis thaliana OX=3702 GN=ERF1-3 PE=1 SV=1
AT2G33040	Q96250	ATPG3	1.47037	0.607903	Notsignificant	ATP synthase subunit gamma, mitochondrial OS=Arabidopsis thaliana OX=3702 GN=ATPC PE=1 SV=1
AT4G02030	Q0WQ75	VPS51	1.47037	-0.822333	Notsignificant	Vacuolar protein sorting-associated protein 51 homolog OS=Arabidopsis thaliana OX=3702 GN=VPS51 PE=1 SV=1
AT3G13120	Q9LK61	RR10	1.47037	1.66509	TurboID_only	30S ribosomal protein S10, chloroplastic OS=Arabidopsis thaliana OX=3702 GN=RPS10 PE=2 SV=1
AT1G05610	F4I8U2	APS2L	1.47037	-0.535328	Notsignificant	Inactive glucose-1-phosphate adenylyltransferase small subunit 2, chloroplastic OS=Arabidopsis thaliana OX=3702 GN=APS2 PE=1 SV=1
AT2G05710	Q9SIB9	ACO3M	1.47037	3.00622	TurboID_only	Aconitate hydratase 3, mitochondrial OS=Arabidopsis thaliana OX=3702 GN=ACO3 PE=1 SV=2
AT2G07680	Q9SKX0	AB13C	1.46357	1.28224	Notsignificant	ABC transporter C family member 13 OS=Arabidopsis thaliana OX=3702 GN=ABCC13 PE=2 SV=3
AT5G48840	Q9FKB3	PANC	1.46357	-0.681932	Notsignificant	Pantoate--beta-alanine ligase OS=Arabidopsis thaliana OX=3702 GN=At5g48840 PE=1 SV=1
AT2G13600	Q9SIT7	PP151	1.46357	0.266432	Notsignificant	Pentatricopeptide repeat-containing protein At2g13600 OS=Arabidopsis thaliana OX=3702 GN=PCMP-E76 PE=3 SV=1
AT1G51890	C0LGG6	Y5189	1.46357	-0.815763	Notsignificant	Probable LRR receptor-like protein kinase At1g51890 OS=Arabidopsis thaliana OX=3702 GN=At1g51890 PE=1 SV=2
AT1G72730	Q9CAI7	IF4A3	1.4617	-0.295584	Notsignificant	Eukaryotic initiation factor 4A-3 OS=Arabidopsis thaliana OX=3702 GN=TIF4A-3 PE=1 SV=1
AT5G23940	Q9FF86	DCR	1.45822	0.601435	Notsignificant	BAHD acyltransferase DCR OS=Arabidopsis thaliana OX=3702 GN=DCR PE=2 SV=1
AT4G19960	O49423	POT9	1.45698	0.200868	Notsignificant	Potassium transporter 9 OS=Arabidopsis thaliana OX=3702 GN=POT9 PE=2 SV=2
AT1G74310	P42730	CLPB1	1.45698	0.550978	Notsignificant	Chaperone protein ClpB1 OS=Arabidopsis thaliana OX=3702 GN=CLPB1 PE=1 SV=2
AT2G15490	Q7Y232	U73B4	1.45698	0.697847	Notsignificant	UDP-glycosyltransferase 73B4 OS=Arabidopsis thaliana OX=3702 GN=UGT73B4 PE=2 SV=1
AT4G24020	Q84TH9	NLP7	1.45698	-0.306074	Notsignificant	Protein NLP7 OS=Arabidopsis thaliana OX=3702 GN=NLP7 PE=1 SV=2
AT4G23950	F4JPE9	SUN5	1.45698	0.619524	Notsignificant	SUN domain-containing protein 5 OS=Arabidopsis thaliana OX=3702 GN=SUN5 PE=1 SV=1
AT2G31960	Q9SL03	CALS2	1.45698	-1.05131	Notsignificant	Callose synthase 2 OS=Arabidopsis thaliana OX=3702 GN=CALS2 PE=2 SV=3
AT2G20450	Q9SIM4	RL141	1.45693	-0.0709989	Notsignificant	60S ribosomal protein L14-1 OS=Arabidopsis thaliana OX=3702 GN=RPL14A PE=2 SV=1
AT1G51590	Q9C512	MNS1	1.45304	1.12285	Notsignificant	Mannosyl-oligosaccharide 1,2-alpha-mannosidase MNS1 OS=Arabidopsis thaliana OX=3702 GN=MNS1 PE=1 SV=1
AT1G07910	Q0WL81	RNL	1.45059	0.74795	Notsignificant	tRNA ligase 1 OS=Arabidopsis thaliana OX=3702 GN=RNL PE=1 SV=1
AT3G53020	P38666	RL242	1.44888	-0.591561	Notsignificant	60S ribosomal protein L24-2 OS=Arabidopsis thaliana OX=3702 GN=RPL24B PE=1 SV=2
AT3G06130	Q9M8K5	HIP32	1.42422	-0.0134865	Notsignificant	Heavy metal-associated isoprenylated plant protein 32 OS=Arabidopsis thaliana OX=3702 GN=HIPP32 PE=2 SV=1
AT3G05560	Q9M9W1	RL222	1.40657	-1.5297	Notsignificant	60S ribosomal protein L22-2 OS=Arabidopsis thaliana OX=3702 GN=RPL22B PE=2 SV=1
AT4G00100	P59224	RS132	1.40243	-0.947918	Notsignificant	40S ribosomal protein S13-2 OS=Arabidopsis thaliana OX=3702 GN=RPS13B PE=2 SV=1
AT5G47430	B9DFV2	PQT3L	1.39526	2.05981	TurboID_only	E3 ubiquitin ligase PQT3-like OS=Arabidopsis thaliana OX=3702 GN=At5g47430 PE=1 SV=1
AT5G45140	F4KD38	NRPC2	1.39293	-0.051764	Notsignificant	DNA-directed RNA polymerase III subunit 2 OS=Arabidopsis thaliana OX=3702 GN=NRPC2 PE=2 SV=1
AT4G38890	Q9T0J6	DUS3L	1.38813	-1.84277	Notsignificant	tRNA-dihydrouridine(47) synthase [NAD(P)(+)]-like OS=Arabidopsis thaliana OX=3702 GN=At4g38890 PE=1 SV=2
AT4G01970	Q9SYJ4	RFS4	1.38536	-0.968706	Notsignificant	Probable galactinol--sucrose galactosyltransferase 4 OS=Arabidopsis thaliana OX=3702 GN=RFS4 PE=2 SV=3
AT3G63300	Q8W4K5	VAB	1.38391	-0.953025	Notsignificant	VAN3-binding protein OS=Arabidopsis thaliana OX=3702 GN=VAB PE=1 SV=1
AT4G33430	Q94F62	BAK1	1.3834	0.983521	Notsignificant	BRASSINOSTEROID INSENSITIVE 1-associated receptor kinase 1 OS=Arabidopsis thaliana OX=3702 GN=BAK1 PE=1 SV=2
AT5G28530	Q9LKR4	FRS10	1.37455	-2.78254	Notsignificant	Putative protein FAR1-RELATED SEQUENCE 10 OS=Arabidopsis thaliana OX=3702 GN=FRS10 PE=2 SV=2
AT5G17040	Q9LFJ9	U78D4	1.37124	0.409837	Notsignificant	UDP-glycosyltransferase 78D4 OS=Arabidopsis thaliana OX=3702 GN=UGT78D4 PE=2 SV=2
AT4G26420	F4JUY5	GAMT1	1.37124	-0.43587	Notsignificant	Gibberellic acid methyltransferase 1 OS=Arabidopsis thaliana OX=3702 GN=GAMT1 PE=1 SV=1
AT3G03380	Q8RY22	DEGP7	1.36504	-1.1064	Notsignificant	Protease Do-like 7 OS=Arabidopsis thaliana OX=3702 GN=DEGP7 PE=2 SV=1
AT1G20790	Q9LM75	FBK6	1.35744	-1.4479	Notsignificant	Putative F-box/kelch-repeat protein At1g20790 OS=Arabidopsis thaliana OX=3702 GN=At1g20790 PE=4 SV=1
AT4G19220	O49680	PP324	1.35486	1.02694	Notsignificant	Pentatricopeptide repeat-containing protein At4g19220, mitochondrial OS=Arabidopsis thaliana OX=3702 GN=PCMP-E2 PE=3 SV=2
AT4G32150	O49377	VAMP711	1.35384	0.943168	Notsignificant	Vesicle-associated membrane protein 711 OS=Arabidopsis thaliana OX=3702 GN=VAMP711 PE=1 SV=2
AT1G33260	P0DKI6	Y1332	1.35324	0.138421	Notsignificant	Probable receptor-like protein kinase At1g33260 OS=Arabidopsis thaliana OX=3702 GN=At1g33260 PE=2 SV=1
AT3G29320	Q9LIB2	PHS1	1.35287	-0.51928	Notsignificant	Alpha-glucan phosphorylase 1 OS=Arabidopsis thaliana OX=3702 GN=PHS1 PE=1 SV=1
AT3G12980	Q9LE42	HAC5	1.35091	-1.72276	Notsignificant	Histone acetyltransferase HAC5 OS=Arabidopsis thaliana OX=3702 GN=HAC5 PE=2 SV=1
AT2G20580	Q9SIV2	PSD2A	1.34831	1.04649	Notsignificant	26S proteasome non-ATPase regulatory subunit 2 homolog A OS=Arabidopsis thaliana OX=3702 GN=RPN1A PE=1 SV=2
AT3G59810	Q9M1Z3	LSM6A	1.34415	0.581226	Notsignificant	Sm-like protein LSM6A OS=Arabidopsis thaliana OX=3702 GN=LSM6A PE=1 SV=1
AT2G19930	O82188	RDR5	1.33729	-0.961353	Notsignificant	Probable RNA-dependent RNA polymerase 5 OS=Arabidopsis thaliana OX=3702 GN=RDR5 PE=2 SV=2
AT5G52920	Q9FLW9	PKP2	1.33599	0.221109	Notsignificant	Plastidial pyruvate kinase 2 OS=Arabidopsis thaliana OX=3702 GN=PKP2 PE=1 SV=1
AT1G31330	Q9SHE8	PSAF	1.33072	-0.310106	Notsignificant	Photosystem I reaction center subunit III, chloroplastic OS=Arabidopsis thaliana OX=3702 GN=PSAF PE=1 SV=1
AT5G20490	F4K5J1	MYO17	1.32774	1.39264	Notsignificant	Myosin-17 OS=Arabidopsis thaliana OX=3702 GN=XI-K PE=1 SV=2
AT5G39020	Q9FID6	Y5392	1.32567	0.265671	Notsignificant	Probable receptor-like protein kinase At5g39020 OS=Arabidopsis thaliana OX=3702 GN=At5g39020 PE=2 SV=1
AT4G37640	O81108	ACA2	1.32357	0.518317	Notsignificant	Calcium-transporting ATPase 2, plasma membrane-type OS=Arabidopsis thaliana OX=3702 GN=ACA2 PE=1 SV=1
AT5G54600	P92959	RK24	1.32285	-0.942473	Notsignificant	50S ribosomal protein L24, chloroplastic OS=Arabidopsis thaliana OX=3702 GN=RPL24 PE=2 SV=2
AT3G61800	Q9M358	UVSSA	1.32285	-0.58135	Notsignificant	UV-stimulated scaffold protein A homolog OS=Arabidopsis thaliana OX=3702 GN=At3g61800 PE=3 SV=1
AT2G38460	O80905	S40A1	1.32285	-0.0294846	Notsignificant	Solute carrier family 40 member 1 OS=Arabidopsis thaliana OX=3702 GN=IREG1 PE=3 SV=1
AT2G03600	Q9ZPR6	UPS3	1.32285	-0.0213383	Notsignificant	Ureide permease 3 OS=Arabidopsis thaliana OX=3702 GN=UPS3 PE=2 SV=3
AT3G58610	Q05758	ILV5	1.32285	0.359083	Notsignificant	Ketol-acid reductoisomerase, chloroplastic OS=Arabidopsis thaliana OX=3702 GN=At3g58610 PE=1 SV=2
AT2G40400	Q9SIY5	RER5	1.32285	0.337233	Notsignificant	Protein RETICULATA-RELATED 5, chloroplastic OS=Arabidopsis thaliana OX=3702 GN=RER5 PE=2 SV=1
AT2G17260	Q7XJL2	GLR31	1.32018	-1.40518	Notsignificant	Glutamate receptor 3.1 OS=Arabidopsis thaliana OX=3702 GN=GLR3.1 PE=2 SV=3
AT1G12370	Q9SB00	PHR	1.32018	-1.61121	Notsignificant	Deoxyribodipyrimidine photo-lyase OS=Arabidopsis thaliana OX=3702 GN=PHR1 PE=2 SV=1
AT2G26510	Q8GZD4	NAT3	1.32018	-0.8691	Notsignificant	Nucleobase-ascorbate transporter 3 OS=Arabidopsis thaliana OX=3702 GN=NAT3 PE=2 SV=2
AT5G06800	Q0WVU3	PHL5	1.32018	-0.940031	Notsignificant	Myb family transcription factor PHL5 OS=Arabidopsis thaliana OX=3702 GN=PHL5 PE=2 SV=1
AT3G17510	Q8RWC9	CIPK1	1.32018	-0.707438	Notsignificant	CBL-interacting serine/threonine-protein kinase 1 OS=Arabidopsis thaliana OX=3702 GN=CIPK1 PE=1 SV=2
AT1G66650	Q9C9M0	SINL4	1.32018	-0.0646065	Notsignificant	E3 ubiquitin-protein ligase SINA-like 4 OS=Arabidopsis thaliana OX=3702 GN=At1g66650 PE=2 SV=1
AT4G37980	Q02971	CADH7	1.32018	0.730303	Notsignificant	Cinnamyl alcohol dehydrogenase 7 OS=Arabidopsis thaliana OX=3702 GN=CAD7 PE=1 SV=2
AT5G36200	Q9FHK1	FB263	1.32018	-1.1903	Notsignificant	Putative F-box protein At5g36200 OS=Arabidopsis thaliana OX=3702 GN=At5g36200 PE=4 SV=1
AT3G21520	Q9LVF4	DMP1	1.32018	-0.624216	Notsignificant	Protein DMP1 OS=Arabidopsis thaliana OX=3702 GN=DMP1 PE=2 SV=1
AT1G17420	Q9LNR3	LOX3	1.32018	0.999929	Notsignificant	Lipoxygenase 3, chloroplastic OS=Arabidopsis thaliana OX=3702 GN=LOX3 PE=2 SV=1
AT3G59200	Q9LX51	FBL64	1.32018	-1.26424	Notsignificant	F-box/LRR-repeat protein At3g59200 OS=Arabidopsis thaliana OX=3702 GN=At3g59200 PE=2 SV=1
AT5G42310	Q8L844	PP413	1.32018	-1.39245	Notsignificant	Pentatricopeptide repeat-containing protein At5g42310, chloroplastic OS=Arabidopsis thaliana OX=3702 GN=CRP1 PE=1 SV=1
AT1G60890	Q8RY89	PI5K8	1.32018	-0.311595	Notsignificant	Phosphatidylinositol 4-phosphate 5-kinase 8 OS=Arabidopsis thaliana OX=3702 GN=PIP5K8 PE=1 SV=1
AT5G15650	Q9LFW1	RGP2	1.32018	1.19881	Notsignificant	UDP-arabinopyranose mutase 2 OS=Arabidopsis thaliana OX=3702 GN=RGP2 PE=1 SV=1
AT3G49680	Q9M401	BCAT3	1.32018	1.13344	Notsignificant	Branched-chain-amino-acid aminotransferase 3, chloroplastic OS=Arabidopsis thaliana OX=3702 GN=BCAT3 PE=1 SV=1
AT2G26260	Q67ZE1	HSDD2	1.32018	0.512831	Notsignificant	3beta-hydroxysteroid-dehydrogenase/decarboxylase isoform 2 OS=Arabidopsis thaliana OX=3702 GN=3BETAHSD/D2 PE=2 SV=2
AT4G38170	Q9SZL7	FRS9	1.32018	1.48209	Notsignificant	Protein FAR1-RELATED SEQUENCE 9 OS=Arabidopsis thaliana OX=3702 GN=FRS9 PE=2 SV=2
AT1G61150	Q84WK5	GID8	1.32018	0.239458	Notsignificant	Protein GID8 homolog OS=Arabidopsis thaliana OX=3702 GN=GID8 PE=1 SV=1
AT4G38430	Q93ZY2	ROGF1	1.32018	-3.43576	Notsignificant	Rop guanine nucleotide exchange factor 1 OS=Arabidopsis thaliana OX=3702 GN=ROPGEF1 PE=1 SV=2
AT4G26500	Q84W65	SUFE1	1.32018	-0.0742291	Notsignificant	SufE-like protein 1, chloroplastic/mitochondrial OS=Arabidopsis thaliana OX=3702 GN=SUFE1 PE=1 SV=2
AT1G58200	Q8L7W1	MSL3	1.32018	-0.302053	Notsignificant	Mechanosensitive ion channel protein 3, chloroplastic OS=Arabidopsis thaliana OX=3702 GN=MSL3 PE=1 SV=1
AT1G43140	P0CH31	CLL1	1.31463	-2.07724	Notsignificant	Putative cullin-like protein 1 OS=Arabidopsis thaliana OX=3702 GN=At1g43140 PE=3 SV=1
AT1G57590	F4I839	PAE2	1.31463	-1.31105	Notsignificant	Pectin acetylesterase 2 OS=Arabidopsis thaliana OX=3702 GN=PAE2 PE=2 SV=1
AT3G20010	Q9LHE4	CHR27	1.31463	0.281611	Notsignificant	Helicase-like transcription factor CHR27 OS=Arabidopsis thaliana OX=3702 GN=CHR27 PE=1 SV=1
AT1G53790	Q0WQM8	FB58	1.31463	-0.528729	Notsignificant	F-box protein At1g53790 OS=Arabidopsis thaliana OX=3702 GN=At1g53790 PE=2 SV=1
AT3G20520	F4JEQ1	GPDL5	1.31463	-0.642315	Notsignificant	Glycerophosphodiester phosphodiesterase GDPDL5 OS=Arabidopsis thaliana OX=3702 GN=GDPDL5 PE=2 SV=1
AT4G31180	Q9M084	SYDC2	1.31463	2.01986	TurboID_only	Aspartate--tRNA ligase 2, cytoplasmic OS=Arabidopsis thaliana OX=3702 GN=IBI1 PE=1 SV=1
AT2G25850	O82312	PAPS2	1.31463	-2.17453	Notsignificant	Nuclear poly(A) polymerase 2 OS=Arabidopsis thaliana OX=3702 GN=PAPS2 PE=1 SV=2
AT5G59090	Q8L7D2	SBT4C	1.31463	0.678659	Notsignificant	Subtilisin-like protease SBT4.12 OS=Arabidopsis thaliana OX=3702 GN=SBT4.12 PE=2 SV=1
AT5G17880	F4KIF3	CSA1	1.31463	-0.342227	Notsignificant	Disease resistance-like protein CSA1 OS=Arabidopsis thaliana OX=3702 GN=CSA1 PE=4 SV=1
AT2G44140	Q8S929	ATG4A	1.31463	-1.27862	Notsignificant	Cysteine protease ATG4a OS=Arabidopsis thaliana OX=3702 GN=ATG4A PE=2 SV=1
AT4G30110	Q9SZW4	HMA2	1.31463	-1.12883	Notsignificant	Cadmium/zinc-transporting ATPase HMA2 OS=Arabidopsis thaliana OX=3702 GN=HMA2 PE=2 SV=1
AT1G14040	Q6R8G7	PHO13	1.31463	-0.0517429	Notsignificant	Phosphate transporter PHO1 homolog 3 OS=Arabidopsis thaliana OX=3702 GN=PHO1;H3 PE=2 SV=2
AT2G40690	Q949Q0	GPDA2	1.31463	0.494042	Notsignificant	Glycerol-3-phosphate dehydrogenase [NAD(+)] 2, chloroplastic OS=Arabidopsis thaliana OX=3702 GN=GLY1 PE=1 SV=1
AT1G35540	Q9LQE8	ARFN	1.31463	-0.661175	Notsignificant	Putative auxin response factor 14 OS=Arabidopsis thaliana OX=3702 GN=ARF14 PE=3 SV=2
AT1G48760	Q9C744	AP3D	1.31463	0.96939	Notsignificant	AP-3 complex subunit delta OS=Arabidopsis thaliana OX=3702 GN=DELTA-ADR PE=1 SV=1
AT4G31160	Q9M086	DCAF1	1.31394	0.251875	Notsignificant	DDB1- and CUL4-associated factor homolog 1 OS=Arabidopsis thaliana OX=3702 GN=DCAF1 PE=1 SV=2
AT5G65683	Q0WQX9	WAVH2	1.31376	1.54872	Notsignificant	Probable E3 ubiquitin-protein ligase WAVH2 OS=Arabidopsis thaliana OX=3702 GN=WAVH2 PE=2 SV=1
AT3G42770	Q9M190	FBL49	1.31376	-0.554319	Notsignificant	Putative F-box/LRR-repeat protein At3g42770 OS=Arabidopsis thaliana OX=3702 GN=At3g42770 PE=4 SV=1
AT3G04810	Q9CAU7	NEK2	1.31209	-1.17069	Notsignificant	Serine/threonine-protein kinase Nek2 OS=Arabidopsis thaliana OX=3702 GN=NEK2 PE=2 SV=1
AT2G27920	Q67Y83	SCP51	1.31118	0.624495	Notsignificant	Serine carboxypeptidase-like 51 OS=Arabidopsis thaliana OX=3702 GN=SCPL51 PE=2 SV=2
AT2G41460	P45951	ARP	1.31118	-0.554606	Notsignificant	DNA-(apurinic or apyrimidinic site) lyase, chloroplastic OS=Arabidopsis thaliana OX=3702 GN=ARP PE=1 SV=2
AT1G54460	Q9ASW8	WDL2	1.31118	0.108081	Notsignificant	Protein WVD2-like 2 OS=Arabidopsis thaliana OX=3702 GN=WDL2 PE=2 SV=1
AT2G04025	Q6ID76	RGF3	1.31118	0	Notsignificant	Root meristem growth factor 3 OS=Arabidopsis thaliana OX=3702 GN=rgf3 PE=1 SV=1
AT5G11520	P46644	AAT3	1.31118	0.935155	Notsignificant	Aspartate aminotransferase 3, chloroplastic OS=Arabidopsis thaliana OX=3702 GN=ASP3 PE=1 SV=1
AT3G10820	F4J4Y5	MD26A	1.31118	-2.23745	Notsignificant	Probable mediator of RNA polymerase II transcription subunit 26a OS=Arabidopsis thaliana OX=3702 GN=MED26A PE=3 SV=1
AT2G37360	Q9ZUT0	AB2G	1.31118	1.14011	Notsignificant	ABC transporter G family member 2 OS=Arabidopsis thaliana OX=3702 GN=ABCG2 PE=2 SV=1
AT1G49320	Q9XI99	USPL1	1.31118	0.137946	Notsignificant	BURP domain protein USPL1 OS=Arabidopsis thaliana OX=3702 GN=USPL1 PE=2 SV=1
AT1G62260	O04590	PPR88	1.31118	-0.982465	Notsignificant	Pentatricopeptide repeat-containing protein At1g62260, mitochondrial OS=Arabidopsis thaliana OX=3702 GN=PCMP-E10 PE=2 SV=1
AT1G30580	Q9SA73	OLA1	1.31118	2.93298	TurboID_only	Obg-like ATPase 1 OS=Arabidopsis thaliana OX=3702 GN=YchF1 PE=1 SV=1
AT1G06680	Q42029	PSBP1	1.31118	0.0153686	Notsignificant	Oxygen-evolving enhancer protein 2-1, chloroplastic OS=Arabidopsis thaliana OX=3702 GN=PSBP1 PE=1 SV=2
AT1G50430	Q9LDU6	ST7R	1.31118	0	Notsignificant	7-dehydrocholesterol reductase OS=Arabidopsis thaliana OX=3702 GN=DWF5 PE=1 SV=1
AT2G44450	O64879	BGL15	1.31118	0.532437	Notsignificant	Beta-glucosidase 15 OS=Arabidopsis thaliana OX=3702 GN=BGLU15 PE=1 SV=1
AT3G51120	Q9SD34	C3H44	1.31118	-0.681421	Notsignificant	Zinc finger CCCH domain-containing protein 44 OS=Arabidopsis thaliana OX=3702 GN=At3g51120 PE=2 SV=3
AT2G36350	Q9SJM3	KIPK2	1.31118	-0.420005	Notsignificant	Serine/threonine-protein kinase KIPK2 OS=Arabidopsis thaliana OX=3702 GN=KIPK2 PE=1 SV=1
AT5G67140	Q9FH99	FB302	1.31118	0	Notsignificant	F-box protein At5g67140 OS=Arabidopsis thaliana OX=3702 GN=At5g67140 PE=2 SV=1
AT5G49770	Q9LT96	Y5977	1.31118	0.724141	Notsignificant	Probable leucine-rich repeat receptor-like protein kinase At5g49770 OS=Arabidopsis thaliana OX=3702 GN=At5g49770 PE=1 SV=1
AT1G60095	O80735	JAL16	1.31118	-0.122192	Notsignificant	Jacalin-related lectin 16 OS=Arabidopsis thaliana OX=3702 GN=JAL16 PE=3 SV=1
AT2G25070	O81716	P2C21	1.31118	1.55684	Notsignificant	Probable protein phosphatase 2C 21 OS=Arabidopsis thaliana OX=3702 GN=PPC4-2 PE=1 SV=1
AT2G36250	O82533	FTZ21	1.30353	-0.478349	Notsignificant	Cell division protein FtsZ homolog 2-1, chloroplastic OS=Arabidopsis thaliana OX=3702 GN=FTSZ2-1 PE=1 SV=2
AT1G59550	Q94HV8	PUX15	1.3019	-0.0635167	Notsignificant	Putative plant UBX domain-containing protein 15 OS=Arabidopsis thaliana OX=3702 GN=PUX15 PE=5 SV=2
AT1G36730	Q9C8F1	IF5Y	1.3019	-1.66859	Notsignificant	Probable eukaryotic translation initiation factor 5-1 OS=Arabidopsis thaliana OX=3702 GN=At1g36730 PE=2 SV=1
AT1G75430	Q1PFD1	BLH11	1.3019	-0.620475	Notsignificant	BEL1-like homeodomain protein 11 OS=Arabidopsis thaliana OX=3702 GN=BLH11 PE=2 SV=1
AT4G17410	F4JP52	PQT3	1.3019	2.04792	TurboID_only	E3 ubiquitin ligase PARAQUAT TOLERANCE 3 OS=Arabidopsis thaliana OX=3702 GN=PQT3 PE=1 SV=1
AT5G12130	F4JZG9	TERC	1.3019	0.806686	Notsignificant	Thylakoid membrane protein TERC, chloroplastic OS=Arabidopsis thaliana OX=3702 GN=TERC PE=1 SV=1
AT5G50370	Q9FK35	KAD3	1.3019	-0.903026	Notsignificant	Adenylate kinase 3 OS=Arabidopsis thaliana OX=3702 GN=ADK2 PE=1 SV=1
AT1G75350	Q9FWS4	RK31	1.3019	0.446922	Notsignificant	50S ribosomal protein L31, chloroplastic OS=Arabidopsis thaliana OX=3702 GN=RPL31 PE=2 SV=1
AT5G15520	Q9LF30	RS192	1.3019	-0.467749	Notsignificant	40S ribosomal protein S19-2 OS=Arabidopsis thaliana OX=3702 GN=RPS19B PE=2 SV=1
AT2G01510	Q9ZVF4	PP140	1.3019	-0.720249	Notsignificant	Pentatricopeptide repeat-containing protein At2g01510, mitochondrial OS=Arabidopsis thaliana OX=3702 GN=PCMP-H37 PE=3 SV=1
AT4G38970	Q944G9	ALFP2	1.3019	0.462418	Notsignificant	Fructose-bisphosphate aldolase 2, chloroplastic OS=Arabidopsis thaliana OX=3702 GN=FBA2 PE=1 SV=2
AT3G16260	F4J1H7	RNZ4	1.3019	-1.33926	Notsignificant	tRNAse Z TRZ4, mitochondrial OS=Arabidopsis thaliana OX=3702 GN=TRZ4 PE=2 SV=1
AT3G05730	Q9M9M3	DF205	1.3019	-1.55672	Notsignificant	Defensin-like protein 205 OS=Arabidopsis thaliana OX=3702 GN=At3g05730 PE=3 SV=1
AT1G72180	Q9C7T7	CEPR2	1.3019	-1.51301	Notsignificant	Receptor protein-tyrosine kinase CEPR2 OS=Arabidopsis thaliana OX=3702 GN=CEPR2 PE=1 SV=1
AT2G22780	O82399	MDHX1	1.3019	-0.390933	Notsignificant	Malate dehydrogenase 1, peroxisomal OS=Arabidopsis thaliana OX=3702 GN=PMDH1 PE=1 SV=1
AT4G01395	Q8L838	COG4	1.3019	0.0883347	Notsignificant	Conserved oligomeric Golgi complex subunit 4 OS=Arabidopsis thaliana OX=3702 GN=COG4 PE=1 SV=1
AT3G08590	Q9M9K1	PMG2	1.3019	1.96155	TurboID_only	Probable 2,3-bisphosphoglycerate-independent phosphoglycerate mutase 2 OS=Arabidopsis thaliana OX=3702 GN=At3g08590 PE=1 SV=1
AT5G48640	Q9FJK6	CCC11	1.3019	-0.30931	Notsignificant	Cyclin-C1-1 OS=Arabidopsis thaliana OX=3702 GN=CYCC1-1 PE=2 SV=2
AT3G27070	P82872	TO201	1.3019	1.00375	Notsignificant	Mitochondrial import receptor subunit TOM20-1 OS=Arabidopsis thaliana OX=3702 GN=TOM20-1 PE=1 SV=1
AT4G15620	O23413	CSPLN	1.3019	-0.0289972	Notsignificant	CASP-like protein 1E2 OS=Arabidopsis thaliana OX=3702 GN=At4g15620 PE=2 SV=1
AT3G54650	Q8W104	FBL17	1.3019	-0.215089	Notsignificant	F-box/LRR-repeat protein 17 OS=Arabidopsis thaliana OX=3702 GN=FBL17 PE=1 SV=1
AT1G31840	Q9C6S6	PPR67	1.3019	-0.345432	Notsignificant	Putative pentatricopeptide repeat-containing protein At1g31840 OS=Arabidopsis thaliana OX=3702 GN=At1g31840 PE=3 SV=2
AT3G51950	Q9SV09	C3H46	1.3019	1.12538	Notsignificant	Zinc finger CCCH domain-containing protein 46 OS=Arabidopsis thaliana OX=3702 GN=At3g51950 PE=1 SV=1
AT2G38750	Q9ZVJ6	ANXD4	1.3019	1.80907	TurboID_only	Annexin D4 OS=Arabidopsis thaliana OX=3702 GN=ANN4 PE=1 SV=1
AT5G46240	Q39128	KAT1	1.2999	-0.82073	Notsignificant	Potassium channel KAT1 OS=Arabidopsis thaliana OX=3702 GN=KAT1 PE=1 SV=2
AT1G20910	C0SUW7	ARID6	1.2999	-2.68309	Notsignificant	AT-rich interactive domain-containing protein 6 OS=Arabidopsis thaliana OX=3702 GN=ARID6 PE=1 SV=1
AT5G09510	Q9FY64	RS154	1.29836	-1.63414	Notsignificant	40S ribosomal protein S15-4 OS=Arabidopsis thaliana OX=3702 GN=RPS15D PE=2 SV=1
AT3G54620	Q9M1G6	BZP25	1.29223	0.243582	Notsignificant	Basic leucine zipper 25 OS=Arabidopsis thaliana OX=3702 GN=BZIP25 PE=1 SV=1
AT5G52060	Q0WUQ1	BAG1	1.29223	0.789662	Notsignificant	BAG family molecular chaperone regulator 1 OS=Arabidopsis thaliana OX=3702 GN=BAG1 PE=1 SV=1
AT2G45950	A8MQG7	ASK20	1.29223	-0.673276	Notsignificant	SKP1-like protein 20 OS=Arabidopsis thaliana OX=3702 GN=ASK20 PE=2 SV=1
AT5G23040	Q9FN50	CPP1	1.29223	-1.12328	Notsignificant	Protein CHAPERONE-LIKE PROTEIN OF POR1, chloroplastic OS=Arabidopsis thaliana OX=3702 GN=CPP1 PE=1 SV=1
AT4G23690	Q9SUQ8	DIR6	1.29223	-0.0432681	Notsignificant	Dirigent protein 6 OS=Arabidopsis thaliana OX=3702 GN=DIR6 PE=1 SV=1
AT1G33900	Q9C8U7	IAN4	1.29223	0.497475	Notsignificant	Immune-associated nucleotide-binding protein 4 OS=Arabidopsis thaliana OX=3702 GN=IAN4 PE=3 SV=1
AT4G08150	P46639	KNAT1	1.29223	-0.0432681	Notsignificant	Homeobox protein knotted-1-like 1 OS=Arabidopsis thaliana OX=3702 GN=KNAT1 PE=1 SV=1
AT1G34000	Q9FEC1	OHP2	1.29223	-0.118724	Notsignificant	Light-harvesting complex-like protein OHP2, chloroplastic OS=Arabidopsis thaliana OX=3702 GN=OHP2 PE=1 SV=1
AT1G59900	P52901	ODPA1	1.29223	-0.108908	Notsignificant	Pyruvate dehydrogenase E1 component subunit alpha-1, mitochondrial OS=Arabidopsis thaliana OX=3702 GN=E1 ALPHA PE=1 SV=2
AT3G23750	Q9LK43	TMK4	1.29223	1.1728	Notsignificant	Receptor-like kinase TMK4 OS=Arabidopsis thaliana OX=3702 GN=TMK4 PE=1 SV=1
AT3G20730	Q9LT48	PP244	1.29223	-1.25028	Notsignificant	Pentatricopeptide repeat-containing protein At3g20730 OS=Arabidopsis thaliana OX=3702 GN=PCMP-E94 PE=2 SV=1
AT4G16130	O23461	ARAK	1.29223	0.642744	Notsignificant	L-arabinokinase OS=Arabidopsis thaliana OX=3702 GN=ARA1 PE=1 SV=1
AT4G05520	B3LF48	EHD2	1.29223	-0.906901	Notsignificant	EH domain-containing protein 2 OS=Arabidopsis thaliana OX=3702 GN=EHD2 PE=1 SV=1
AT5G13430	Q94JS0	UCRI1	1.29223	-0.368463	Notsignificant	Cytochrome b-c1 complex subunit Rieske-1, mitochondrial OS=Arabidopsis thaliana OX=3702 GN=UCR1-1 PE=1 SV=1
AT5G35360	O04983	ACCC	1.29223	-2.06699	Notsignificant	Biotin carboxylase, chloroplastic OS=Arabidopsis thaliana OX=3702 GN=CAC2 PE=1 SV=1
AT5G42360	Q9FII1	FK118	1.29223	0.0721389	Notsignificant	F-box/kelch-repeat protein At5g42360 OS=Arabidopsis thaliana OX=3702 GN=At5g42360 PE=2 SV=1
AT2G16440	Q0WVF5	MCM4	1.29223	0.643594	Notsignificant	DNA replication licensing factor MCM4 OS=Arabidopsis thaliana OX=3702 GN=MCM4 PE=1 SV=1
AT1G18670	F4ICB6	IBS1	1.29223	0.554967	Notsignificant	Protein IMPAIRED IN BABA-INDUCED STERILITY 1 OS=Arabidopsis thaliana OX=3702 GN=IBS1 PE=3 SV=1
AT1G24150	O48682	FH4	1.29223	-1.94258	Notsignificant	Formin-like protein 4 OS=Arabidopsis thaliana OX=3702 GN=FH4 PE=1 SV=2
AT1G04610	O23024	YUC3	1.29223	-0.139131	Notsignificant	Probable indole-3-pyruvate monooxygenase YUCCA3 OS=Arabidopsis thaliana OX=3702 GN=YUC3 PE=2 SV=1
AT2G33340	O22785	PR19B	1.29223	1.8319	TurboID_only	Pre-mRNA-processing factor 19 homolog 2 OS=Arabidopsis thaliana OX=3702 GN=PRP19B PE=1 SV=3
AT3G20510	Q9LJU6	FAX6	1.2885	-0.0574493	Notsignificant	Protein FATTY ACID EXPORT 6 OS=Arabidopsis thaliana OX=3702 GN=FAX6 PE=3 SV=1
AT5G65460	Q9FKP4	KN14B	1.2885	1.17308	Notsignificant	Kinesin-like protein KIN-14B OS=Arabidopsis thaliana OX=3702 GN=KIN14B PE=1 SV=1
AT2G29400	P30366	PP11	1.2885	0.207654	Notsignificant	Serine/threonine-protein phosphatase PP1 isozyme 1 OS=Arabidopsis thaliana OX=3702 GN=TOPP1 PE=1 SV=1
AT3G45010	Q56WF8	SCP48	1.2885	-0.310489	Notsignificant	Serine carboxypeptidase-like 48 OS=Arabidopsis thaliana OX=3702 GN=SCPL48 PE=2 SV=2
AT5G39510	Q9SEL6	VTI11	1.2885	0.806175	Notsignificant	Vesicle transport v-SNARE 11 OS=Arabidopsis thaliana OX=3702 GN=VTI11 PE=1 SV=2
AT3G11520	Q39069	CCB13	1.2885	0.581699	Notsignificant	Cyclin-B1-3 OS=Arabidopsis thaliana OX=3702 GN=CYCB1-3 PE=2 SV=2
AT5G05800	Q9FFJ8	LIMYB	1.2885	-0.600226	Notsignificant	L10-interacting MYB domain-containing protein OS=Arabidopsis thaliana OX=3702 GN=LIMYB PE=1 SV=1
AT1G27400	Q93VI3	RL171	1.2885	-2.18967	Notsignificant	60S ribosomal protein L17-1 OS=Arabidopsis thaliana OX=3702 GN=RPL17A PE=2 SV=1
AT1G66200	Q8LCE1	GLN12	1.2885	1.40873	Notsignificant	Glutamine synthetase cytosolic isozyme 1-2 OS=Arabidopsis thaliana OX=3702 GN=GLN1-2 PE=1 SV=2
AT2G20890	Q9SKT0	THF1	1.2885	0.350435	Notsignificant	Protein THYLAKOID FORMATION 1, chloroplastic OS=Arabidopsis thaliana OX=3702 GN=THF1 PE=1 SV=1
AT5G66560	Q94A73	Y5656	1.2885	1.33824	Notsignificant	BTB/POZ domain-containing protein At5g66560 OS=Arabidopsis thaliana OX=3702 GN=At5g66560 PE=2 SV=2
AT1G27900	Q93Y16	DEAH4	1.2885	-1.72485	Notsignificant	Probable pre-mRNA-splicing factor ATP-dependent RNA helicase DEAH4 OS=Arabidopsis thaliana OX=3702 GN=At1g27900 PE=1 SV=1
AT4G21880	O49711	PP335	1.2885	-0.689124	Notsignificant	Pentatricopeptide repeat-containing protein At4g21880, mitochondrial OS=Arabidopsis thaliana OX=3702 GN=At4g21880 PE=3 SV=2
AT3G13860	Q93ZM7	CH60C	1.2885	-0.518477	Notsignificant	Chaperonin CPN60-like 2, mitochondrial OS=Arabidopsis thaliana OX=3702 GN=At3g13860 PE=1 SV=2
AT4G36820	Q1PE15	MCU1	1.2885	1.4233	Notsignificant	Calcium uniporter protein 1, mitochondrial OS=Arabidopsis thaliana OX=3702 GN=At4g36820 PE=2 SV=1
AT1G01790	Q9ZTZ7	KEA1	1.2885	-0.944538	Notsignificant	K(+) efflux antiporter 1, chloroplastic OS=Arabidopsis thaliana OX=3702 GN=KEA1 PE=1 SV=2
AT3G03910	Q9S7A0	DHE3	1.2885	0.684702	Notsignificant	Probable glutamate dehydrogenase 3 OS=Arabidopsis thaliana OX=3702 GN=GSH3 PE=3 SV=1
AT5G44530	Q9FI12	SBT23	1.2885	1.66725	TurboID_only	Subtilisin-like protease SBT2.3 OS=Arabidopsis thaliana OX=3702 GN=SBT2.3 PE=2 SV=1
AT3G16785	Q9LRZ5	PLDZ1	1.2885	1.77892	TurboID_only	Phospholipase D zeta 1 OS=Arabidopsis thaliana OX=3702 GN=PLDZETA1 PE=1 SV=1
AT3G59190	Q1PED9	FBL63	1.2885	-0.890451	Notsignificant	F-box/LRR-repeat protein At3g59190 OS=Arabidopsis thaliana OX=3702 GN=At3g59190 PE=2 SV=1
AT5G59200	Q9FIF7	PP435	1.2885	1.56174	Notsignificant	Putative pentatricopeptide repeat-containing protein At5g59200, chloroplastic OS=Arabidopsis thaliana OX=3702 GN=PCMP-E41 PE=3 SV=1
AT1G74510	Q9CA63	FBK29	1.2885	0.461219	Notsignificant	F-box/kelch-repeat protein At1g74510 OS=Arabidopsis thaliana OX=3702 GN=At1g74510 PE=2 SV=1
AT5G53180	Q9FGL9	PTBP2	1.2885	-0.599047	Notsignificant	Polypyrimidine tract-binding protein homolog 2 OS=Arabidopsis thaliana OX=3702 GN=At5g53180 PE=1 SV=1
AT3G60020	Q9M1X4	ASK5	1.2885	0.882109	Notsignificant	SKP1-like protein 5 OS=Arabidopsis thaliana OX=3702 GN=ASK5 PE=1 SV=1
AT3G52640	Q8GUM5	NICA	1.2885	0.653469	Notsignificant	Nicastrin OS=Arabidopsis thaliana OX=3702 GN=At3g52640/At3g52650 PE=2 SV=1
AT3G52650	Q8GUM5	NICA	1.2885	0.653469	Notsignificant	Nicastrin OS=Arabidopsis thaliana OX=3702 GN=At3g52640/At3g52650 PE=2 SV=1
AT2G24690	Q8S8E8	REML1	1.2885	0.837857	Notsignificant	B3 domain-containing protein REM-like 1 OS=Arabidopsis thaliana OX=3702 GN=At2g24690 PE=3 SV=2
AT3G04080	Q9SQG2	APY1	1.2863	0.516245	Notsignificant	Apyrase 1 OS=Arabidopsis thaliana OX=3702 GN=APY1 PE=1 SV=1
AT5G27680	Q9FT69	RQSIM	1.28584	1.60239	Notsignificant	ATP-dependent DNA helicase Q-like SIM OS=Arabidopsis thaliana OX=3702 GN=RECQSIM PE=2 SV=1
AT1G50460	Q9LPS1	HXK3	1.28584	1.11798	Notsignificant	Hexokinase-3 OS=Arabidopsis thaliana OX=3702 GN=At1g50460 PE=1 SV=1
AT5G21160	Q940X9	LRP1A	1.2838	-0.209475	Notsignificant	La-related protein 1A OS=Arabidopsis thaliana OX=3702 GN=LARP1A PE=1 SV=1
AT4G19410	Q940J8	PAE7	1.27754	-0.914883	Notsignificant	Pectin acetylesterase 7 OS=Arabidopsis thaliana OX=3702 GN=PAE7 PE=2 SV=1
AT5G22770	Q8LPL6	AP2A1	1.27674	0.958785	Notsignificant	AP-2 complex subunit alpha-1 OS=Arabidopsis thaliana OX=3702 GN=ALPHA-ADR PE=1 SV=1
ATCG01120	P56805	RR15	1.27315	-1.55294	Notsignificant	30S ribosomal protein S15, chloroplastic OS=Arabidopsis thaliana OX=3702 GN=rps15 PE=3 SV=1
AT2G26250	Q570B4	KCS10	1.27179	1.0156	Notsignificant	3-ketoacyl-CoA synthase 10 OS=Arabidopsis thaliana OX=3702 GN=FDH PE=1 SV=2
AT1G04250	P93830	IAA17	1.26134	-0.536055	Notsignificant	Auxin-responsive protein IAA17 OS=Arabidopsis thaliana OX=3702 GN=IAA17 PE=1 SV=2
AT1G17230	Q9SHI2	Y1723	1.25944	1.03092	Notsignificant	Leucine-rich repeat receptor-like serine/threonine-protein kinase At1g17230 OS=Arabidopsis thaliana OX=3702 GN=At1g17230 PE=1 SV=2
AT2G33800	P93014	RR5	1.25742	0.0157292	Notsignificant	30S ribosomal protein S5, chloroplastic OS=Arabidopsis thaliana OX=3702 GN=rps5 PE=2 SV=1
AT3G06860	Q9ZPI5	MFP2	1.25674	1.50318	Notsignificant	Peroxisomal fatty acid beta-oxidation multifunctional protein MFP2 OS=Arabidopsis thaliana OX=3702 GN=MFP2 PE=1 SV=1
AT1G63880	Q9CAK1	RLM1B	1.25674	1.49257	Notsignificant	Disease resistance protein RML1B OS=Arabidopsis thaliana OX=3702 GN=RLM1B PE=2 SV=1
ATCG00830	P56791	RK2	1.2561	-1.13752	Notsignificant	50S ribosomal protein L2, chloroplastic OS=Arabidopsis thaliana OX=3702 GN=rpl2-A PE=3 SV=1
ATCG01310	P56791	RK2	1.2561	-1.13752	Notsignificant	50S ribosomal protein L2, chloroplastic OS=Arabidopsis thaliana OX=3702 GN=rpl2-A PE=3 SV=1
AT4G23750	Q9SUQ2	CRF2	1.24562	1.79405	TurboID_only	Ethylene-responsive transcription factor CRF2 OS=Arabidopsis thaliana OX=3702 GN=CRF2 PE=1 SV=1
AT3G07020	Q9M8Z7	U80A2	1.24433	0.770646	Notsignificant	Sterol 3-beta-glucosyltransferase UGT80A2 OS=Arabidopsis thaliana OX=3702 GN=UGT80A2 PE=1 SV=1
AT5G58440	Q8L5Z7	SNX2A	1.24196	-1.17764	Notsignificant	Sorting nexin 2A OS=Arabidopsis thaliana OX=3702 GN=SNX2A PE=1 SV=1
AT5G23080	Q8GXN9	TGH	1.22961	-1.65877	Notsignificant	G patch domain-containing protein TGH OS=Arabidopsis thaliana OX=3702 GN=TGH PE=1 SV=1
AT3G51810	Q07187	EM1	1.22961	-0.718901	Notsignificant	Em-like protein GEA1 OS=Arabidopsis thaliana OX=3702 GN=EM1 PE=2 SV=1
AT4G23100	P46309	GSH1	1.22694	0.800641	Notsignificant	Glutamate--cysteine ligase, chloroplastic OS=Arabidopsis thaliana OX=3702 GN=GSH1 PE=1 SV=2
AT3G02630	Q9M879	STAD5	1.22669	0.425012	Notsignificant	Stearoyl-[acyl-carrier-protein] 9-desaturase 5, chloroplastic OS=Arabidopsis thaliana OX=3702 GN=S-ACP-DES5 PE=1 SV=1
AT3G24830	Q9LRX8	R13A2	1.22337	-2.78974	Notsignificant	60S ribosomal protein L13a-2 OS=Arabidopsis thaliana OX=3702 GN=RPL13AB PE=2 SV=1
AT2G38540	Q42589	NLTP1	1.21264	0.00480113	Notsignificant	Non-specific lipid-transfer protein 1 OS=Arabidopsis thaliana OX=3702 GN=LTP1 PE=2 SV=1
AT3G48080	Q9SU71	EDSBC	1.21257	-0.392602	Notsignificant	Protein EDS1B OS=Arabidopsis thaliana OX=3702 GN=EDS1B PE=1 SV=1
AT5G39460	Q9FLZ1	FB272	1.21257	-0.567247	Notsignificant	Putative F-box protein At5g39460 OS=Arabidopsis thaliana OX=3702 GN=At5g39460 PE=4 SV=1
AT1G36370	Q84WV0	GLYC7	1.21257	-0.623616	Notsignificant	Serine hydroxymethyltransferase 7 OS=Arabidopsis thaliana OX=3702 GN=SHM7 PE=2 SV=1
AT3G56150	O49160	EIF3C	1.20884	0.914163	Notsignificant	Eukaryotic translation initiation factor 3 subunit C OS=Arabidopsis thaliana OX=3702 GN=TIF3C1 PE=1 SV=2
AT1G70730	Q9SGC1	PGMC2	1.20884	2.29301	TurboID_only	Probable phosphoglucomutase, cytoplasmic 2 OS=Arabidopsis thaliana OX=3702 GN=At1g70730 PE=1 SV=1
AT5G27540	Q8RXF8	MIRO1	1.20884	0.16443	Notsignificant	Mitochondrial Rho GTPase 1 OS=Arabidopsis thaliana OX=3702 GN=MIRO1 PE=1 SV=1
AT1G56130	C0LGH2	Y1561	1.2069	0.285614	Notsignificant	Probable LRR receptor-like serine/threonine-protein kinase At1g56130 OS=Arabidopsis thaliana OX=3702 GN=At1g56130 PE=2 SV=2
AT5G49910	Q9LTX9	HSP7G	1.20208	0.152941	Notsignificant	Heat shock 70 kDa protein 7, chloroplastic OS=Arabidopsis thaliana OX=3702 GN=HSP70-7 PE=2 SV=1
AT2G24710	Q9SHV2	GLR23	1.19526	-0.209014	Notsignificant	Glutamate receptor 2.3 OS=Arabidopsis thaliana OX=3702 GN=GLR2.3 PE=2 SV=1
AT3G05680	F4J8G7	VIR	1.19214	-0.355895	Notsignificant	Protein virilizer homolog OS=Arabidopsis thaliana OX=3702 GN=VIR PE=1 SV=1
AT5G50530	Q0WLC7	Y5053	1.18748	0.441068	Notsignificant	CBS domain-containing protein CBSCBSPB4 OS=Arabidopsis thaliana OX=3702 GN=CBSCBSPB4 PE=1 SV=2
AT5G43650	Q9FIX5	BH092	1.18692	-0.57108	Notsignificant	Transcription factor bHLH92 OS=Arabidopsis thaliana OX=3702 GN=BHLH92 PE=1 SV=1
AT5G07740	Q9FLQ7	FH20	1.18659	0.0032276	Notsignificant	Formin-like protein 20 OS=Arabidopsis thaliana OX=3702 GN=FH20 PE=2 SV=3
AT5G07750	Q9FLQ7	FH20	1.18659	0.0032276	Notsignificant	Formin-like protein 20 OS=Arabidopsis thaliana OX=3702 GN=FH20 PE=2 SV=3
AT4G02570	Q94AH6	CUL1	1.18387	-0.697396	Notsignificant	Cullin-1 OS=Arabidopsis thaliana OX=3702 GN=CUL1 PE=1 SV=1
AT3G45030	P49200	RS201	1.18202	-1.11027	Notsignificant	40S ribosomal protein S20-1 OS=Arabidopsis thaliana OX=3702 GN=RPS20A PE=2 SV=2
AT5G62300	P49200	RS201	1.18202	-1.11027	Notsignificant	40S ribosomal protein S20-1 OS=Arabidopsis thaliana OX=3702 GN=RPS20A PE=2 SV=2
AT4G22890	Q8H112	PGL1A	1.18153	1.02537	Notsignificant	PGR5-like protein 1A, chloroplastic OS=Arabidopsis thaliana OX=3702 GN=PGRL1A PE=1 SV=1
AT3G54500	F4JCX9	LNK2	1.17957	1.14084	Notsignificant	Protein LNK2 OS=Arabidopsis thaliana OX=3702 GN=LNK2 PE=1 SV=1
AT2G27530	P59230	R10A2	1.17926	0.738582	Notsignificant	60S ribosomal protein L10a-2 OS=Arabidopsis thaliana OX=3702 GN=RPL10AB PE=1 SV=1
AT1G02690	Q9FWY7	IMPA6	1.17926	0	Notsignificant	Importin subunit alpha-6 OS=Arabidopsis thaliana OX=3702 GN=IMPA6 PE=2 SV=1
AT1G49590	Q7XA66	ZOP1	1.17926	0.542777	Notsignificant	Zinc finger protein ZOP1 OS=Arabidopsis thaliana OX=3702 GN=ZOP1 PE=1 SV=1
AT4G04970	Q9S9U0	CALSB	1.17584	-0.93324	Notsignificant	Callose synthase 11 OS=Arabidopsis thaliana OX=3702 GN=CALS11 PE=2 SV=1
AT4G39080	Q8W4S4	VHA-A3	1.17189	8.56232	TurboID_only	V-type proton ATPase subunit a3 OS=Arabidopsis thaliana OX=3702 GN=VHA-a3 PE=1 SV=1
AT4G00010	Q7Y1C5	BRC2A	1.1705	0.937765	Notsignificant	Protein BREAST CANCER SUSCEPTIBILITY 2 homolog A OS=Arabidopsis thaliana OX=3702 GN=BRCA2A PE=1 SV=1
AT4G00020	Q7Y1C5	BRC2A	1.1705	0.937765	Notsignificant	Protein BREAST CANCER SUSCEPTIBILITY 2 homolog A OS=Arabidopsis thaliana OX=3702 GN=BRCA2A PE=1 SV=1
AT2G41170	Q6NKN8	FB132	1.16998	-0.445697	Notsignificant	F-box protein At2g41170 OS=Arabidopsis thaliana OX=3702 GN=At2g41170 PE=2 SV=1
AT5G45180	Q9FKE7	FMO2	1.16998	0.763418	Notsignificant	Putative flavin-containing monooxygenase 2 OS=Arabidopsis thaliana OX=3702 GN=FMO2 PE=3 SV=2
AT2G45910	Q8GUH1	PUB33	1.16998	0.0420686	Notsignificant	U-box domain-containing protein 33 OS=Arabidopsis thaliana OX=3702 GN=PUB33 PE=2 SV=2
AT1G58684	Q93VB8	RS22	1.16998	-0.575072	Notsignificant	40S ribosomal protein S2-2 OS=Arabidopsis thaliana OX=3702 GN=RPS2B PE=2 SV=1
AT1G58983	Q93VB8	RS22	1.16998	-0.575072	Notsignificant	40S ribosomal protein S2-2 OS=Arabidopsis thaliana OX=3702 GN=RPS2B PE=2 SV=1
AT1G59359	Q93VB8	RS22	1.16998	-0.575072	Notsignificant	40S ribosomal protein S2-2 OS=Arabidopsis thaliana OX=3702 GN=RPS2B PE=2 SV=1
AT5G13840	Q8LPL5	FZR3	1.16998	-2.48749	Notsignificant	Protein FIZZY-RELATED 3 OS=Arabidopsis thaliana OX=3702 GN=FZR3 PE=1 SV=1
AT5G55280	Q42545	FTSZ1	1.16974	0.511098	Notsignificant	Cell division protein FtsZ homolog 1, chloroplastic OS=Arabidopsis thaliana OX=3702 GN=FTSZ1 PE=1 SV=2
AT2G39180	O80963	ACCR2	1.16028	-0.530171	Notsignificant	Serine/threonine-protein kinase-like protein CCR2 OS=Arabidopsis thaliana OX=3702 GN=CCR2 PE=1 SV=1
AT3G28860	Q9LJX0	AB19B	1.16028	-0.986286	Notsignificant	ABC transporter B family member 19 OS=Arabidopsis thaliana OX=3702 GN=ABCB19 PE=1 SV=1
AT2G33540	Q8LL04	CPL3	1.15007	1.18202	Notsignificant	RNA polymerase II C-terminal domain phosphatase-like 3 OS=Arabidopsis thaliana OX=3702 GN=CPL3 PE=1 SV=2
AT3G25182	Q9LSF7	Y3518	1.15007	-0.783668	Notsignificant	B3 domain-containing protein At3g25182 OS=Arabidopsis thaliana OX=3702 GN=At3g25182 PE=2 SV=1
AT2G02800	O49840	PBL3	1.14797	0.212832	Notsignificant	Probable serine/threonine-protein kinase PBL3 OS=Arabidopsis thaliana OX=3702 GN=PBL3 PE=1 SV=1
AT3G54870	Q9SV36	KINUC	1.14797	-0.603111	Notsignificant	Kinesin-like protein KIN-UC OS=Arabidopsis thaliana OX=3702 GN=KINUC PE=1 SV=2
AT1G48650	F4HYJ7	DEXH3	1.14797	0.116078	Notsignificant	DExH-box ATP-dependent RNA helicase DExH3 OS=Arabidopsis thaliana OX=3702 GN=At1g48650 PE=3 SV=1
AT1G17370	Q9LQI9	UBP1B	1.14797	0.796242	Notsignificant	Oligouridylate-binding protein 1B OS=Arabidopsis thaliana OX=3702 GN=UBP1B PE=1 SV=1
AT4G27940	Q944H5	MTM1	1.14242	1.14011	Notsignificant	Mitochondrial carrier protein MTM1 OS=Arabidopsis thaliana OX=3702 GN=MTM1 PE=2 SV=1
AT1G04600	F4I5Q6	MYO7	1.14242	0.732676	Notsignificant	Myosin-7 OS=Arabidopsis thaliana OX=3702 GN=XI-A PE=3 SV=1
AT3G17250	Q9LUU7	P2C43	1.14242	-0.947265	Notsignificant	Probable protein phosphatase 2C 43 OS=Arabidopsis thaliana OX=3702 GN=At3g17250 PE=2 SV=1
AT4G27550	Q9T079	TPS4	1.14242	0.432023	Notsignificant	Probable alpha,alpha-trehalose-phosphate synthase [UDP-forming] 4 OS=Arabidopsis thaliana OX=3702 GN=TPS4 PE=3 SV=1
AT1G12220	O64973	RPS5	1.14242	-1.28331	Notsignificant	Disease resistance protein RPS5 OS=Arabidopsis thaliana OX=3702 GN=RPS5 PE=1 SV=2
AT1G46264	Q9C635	HSFB4	1.14242	-0.654818	Notsignificant	Heat stress transcription factor B-4 OS=Arabidopsis thaliana OX=3702 GN=HSFB4 PE=2 SV=1
AT5G56290	Q9FMA3	PEX5	1.14242	-1.17712	Notsignificant	Peroxisome biogenesis protein 5 OS=Arabidopsis thaliana OX=3702 GN=PEX5 PE=1 SV=1
AT2G20340	Q8RY79	PAAS	1.14242	0.430214	Notsignificant	Tyrosine decarboxylase 1 OS=Arabidopsis thaliana OX=3702 GN=ELI5 PE=1 SV=1
AT3G45260	Q944L3	IDD9	1.12969	0.312797	Notsignificant	Zinc finger protein BALDIBIS OS=Arabidopsis thaliana OX=3702 GN=BIB PE=1 SV=1
AT4G23890	Q9T0A4	NDHS	1.12884	0.896811	Notsignificant	NAD(P)H-quinone oxidoreductase subunit S, chloroplastic OS=Arabidopsis thaliana OX=3702 GN=ndhS PE=1 SV=1
AT2G24240	Q9ZUH1	Y2424	1.12419	0.34539	Notsignificant	BTB/POZ domain-containing protein At2g24240 OS=Arabidopsis thaliana OX=3702 GN=At2g24240 PE=2 SV=1
AT4G01400	Q8LDU5	PP298	1.11391	0.0960327	Notsignificant	Pentatricopeptide repeat-containing protein At4g01400, mitochondrial OS=Arabidopsis thaliana OX=3702 GN=At4g01400 PE=2 SV=2
AT3G06020	Q9SFG6	FAF4	1.10782	-0.120004	Notsignificant	Protein FANTASTIC FOUR 4 OS=Arabidopsis thaliana OX=3702 GN=FAF4 PE=2 SV=1
AT1G74400	Q9CA73	PP119	1.10554	-0.861132	Notsignificant	Putative pentatricopeptide repeat-containing protein At1g74400 OS=Arabidopsis thaliana OX=3702 GN=PCMP-E68 PE=3 SV=1
AT2G19670	O82210	ANM12	1.10554	-0.663743	Notsignificant	Probable protein arginine N-methyltransferase 1.2 OS=Arabidopsis thaliana OX=3702 GN=PRMT12 PE=1 SV=1
AT1G06143	Q56X05	PPR15	1.10485	0.338194	Notsignificant	Pentatricopeptide repeat-containing protein At1g06143 OS=Arabidopsis thaliana OX=3702 GN=EMB1444 PE=2 SV=2
AT3G61740	Q9M364	ATX3	1.10485	-1.57285	Notsignificant	Histone-lysine N-methyltransferase ATX3 OS=Arabidopsis thaliana OX=3702 GN=ATX3 PE=2 SV=2
AT4G13770	P48421	C83A1	1.10079	0.12058	Notsignificant	Cytochrome P450 83A1 OS=Arabidopsis thaliana OX=3702 GN=CYP83A1 PE=1 SV=2
AT5G40820	Q9FKS4	ATR	1.09969	-0.052127	Notsignificant	Serine/threonine-protein kinase ATR OS=Arabidopsis thaliana OX=3702 GN=ATR PE=2 SV=2
AT2G35880	Q9SJ62	WDL4	1.09898	1.26689	Notsignificant	Protein WVD2-like 4 OS=Arabidopsis thaliana OX=3702 GN=WDL4 PE=1 SV=2
AT2G44190	O80588	EDE1	1.09135	-1.13515	Notsignificant	Protein ENDOSPERM DEFECTIVE 1 OS=Arabidopsis thaliana OX=3702 GN=EDE1 PE=1 SV=1
AT3G19590	Q9LJN8	BUB31	1.09135	-0.636006	Notsignificant	Mitotic checkpoint protein BUB3.1 OS=Arabidopsis thaliana OX=3702 GN=BUB3.1 PE=1 SV=1
AT3G25440	Q67XL4	Y3544	1.09135	-0.265821	Notsignificant	Uncharacterized CRM domain-containing protein At3g25440, chloroplastic OS=Arabidopsis thaliana OX=3702 GN=At3g25440 PE=2 SV=1
AT3G59230	Q9LX48	FBL66	1.09135	0.494568	Notsignificant	Putative F-box/LRR-repeat protein At3g59230 OS=Arabidopsis thaliana OX=3702 GN=At3g59230 PE=4 SV=1
AT1G78960	Q8RWT0	LUP2	1.09135	1.1048	Notsignificant	Amyrin synthase LUP2 OS=Arabidopsis thaliana OX=3702 GN=LUP2 PE=1 SV=1
AT3G54700	Q494P0	PHT17	1.09135	0.575056	Notsignificant	Probable inorganic phosphate transporter 1-7 OS=Arabidopsis thaliana OX=3702 GN=PHT1-7 PE=2 SV=2
AT4G29860	Q3MV14	DSE1	1.09135	-0.613372	Notsignificant	Protein DECREASED SIZE EXCLUSION LIMIT 1 OS=Arabidopsis thaliana OX=3702 GN=DSE1 PE=1 SV=1
AT4G36260	O65517	SRS2	1.09135	0.563026	Notsignificant	Protein SHI RELATED SEQUENCE 2 OS=Arabidopsis thaliana OX=3702 GN=SRS2 PE=1 SV=1
AT2G40130	F4IGZ2	SMXL8	1.09135	1.75799	TurboID_only	Protein SMAX1-LIKE 8 OS=Arabidopsis thaliana OX=3702 GN=SMXL8 PE=1 SV=1
AT1G52760	Q9C942	CSE	1.09135	0	Notsignificant	Caffeoylshikimate esterase OS=Arabidopsis thaliana OX=3702 GN=CSE PE=1 SV=1
AT5G03680	Q9LZS0	PTL	1.09135	1.10904	Notsignificant	Trihelix transcription factor PTL OS=Arabidopsis thaliana OX=3702 GN=PTL PE=1 SV=1
AT2G01980	Q9LKW9	NHX7	1.09135	0.914704	Notsignificant	Sodium/hydrogen exchanger 7 OS=Arabidopsis thaliana OX=3702 GN=NHX7 PE=1 SV=1
AT5G05920	Q9FI94	DHYS	1.09135	1.10249	Notsignificant	Deoxyhypusine synthase OS=Arabidopsis thaliana OX=3702 GN=DHS PE=2 SV=1
AT1G79090	Q0WPK4	PAT1H	1.09135	0.3516	Notsignificant	Protein PAT1 homolog OS=Arabidopsis thaliana OX=3702 GN=PAT1 PE=1 SV=1
AT5G53060	Q8W4B1	RCF3	1.09135	0.858614	Notsignificant	RNA-binding KH domain-containing protein RCF3 OS=Arabidopsis thaliana OX=3702 GN=RCF3 PE=1 SV=1
AT4G17910	B3H6K1	Y4791	1.09135	-0.0828849	Notsignificant	Uncharacterized protein At4g17910 OS=Arabidopsis thaliana OX=3702 GN=At4g17910 PE=2 SV=2
AT3G49810	Q058P4	PUB30	1.09135	0.339626	Notsignificant	U-box domain-containing protein 30 OS=Arabidopsis thaliana OX=3702 GN=PUB30 PE=2 SV=1
AT3G20310	Q9LDE4	ERF83	1.09135	0	Notsignificant	Ethylene-responsive transcription factor 7 OS=Arabidopsis thaliana OX=3702 GN=ERF7 PE=1 SV=1
AT2G17830	Q84X17	FB112	1.09135	0.563026	Notsignificant	F-box protein At2g17830 OS=Arabidopsis thaliana OX=3702 GN=At2g17830 PE=2 SV=2
AT3G18990	Q8L3W1	VRN1	1.09135	0.525922	Notsignificant	B3 domain-containing transcription factor VRN1 OS=Arabidopsis thaliana OX=3702 GN=VRN1 PE=1 SV=1
AT3G02950	Q9M8T6	THO7B	1.09135	-0.600226	Notsignificant	THO complex subunit 7B OS=Arabidopsis thaliana OX=3702 GN=THO7B PE=1 SV=1
AT4G17230	Q9M0M5	SCL13	1.09135	-0.362395	Notsignificant	Scarecrow-like protein 13 OS=Arabidopsis thaliana OX=3702 GN=SCL13 PE=2 SV=2
AT1G48880	F4I037	TBL7	1.09135	2.49581	TurboID_only	Protein trichome berefringence-like 7 OS=Arabidopsis thaliana OX=3702 GN=TBL7 PE=3 SV=1
AT5G45360	Q9FHK0	SKI31	1.09135	-0.333893	Notsignificant	F-box protein SKIP31 OS=Arabidopsis thaliana OX=3702 GN=SKIP31 PE=1 SV=1
AT5G66570	P23321	PSBO1	1.09135	0.583494	Notsignificant	Oxygen-evolving enhancer protein 1-1, chloroplastic OS=Arabidopsis thaliana OX=3702 GN=PSBO1 PE=1 SV=2
AT3G22010	Q9LRK6	CRR31	1.09135	-1.26482	Notsignificant	Putative cysteine-rich repeat secretory protein 31 OS=Arabidopsis thaliana OX=3702 GN=CRRSP31 PE=3 SV=1
AT5G38480	P42644	14333	1.09135	1.41828	Notsignificant	14-3-3-like protein GF14 psi OS=Arabidopsis thaliana OX=3702 GN=GRF3 PE=1 SV=2
AT2G44610	O80501	RAH1B	1.09135	-0.291299	Notsignificant	Ras-related protein RABH1b OS=Arabidopsis thaliana OX=3702 GN=RABH1B PE=1 SV=1
AT1G44790	Q84QC1	GCT23	1.09135	-0.559114	Notsignificant	Gamma-glutamylcyclotransferase 2-3 OS=Arabidopsis thaliana OX=3702 GN=GGCT2;3 PE=1 SV=1
AT3G54660	P42770	GSHRP	1.09135	0.452563	Notsignificant	Glutathione reductase, chloroplastic OS=Arabidopsis thaliana OX=3702 GN=EMB2360 PE=2 SV=1
AT3G04600	Q9SR15	SYWC	1.09135	1.81976	TurboID_only	Tryptophan--tRNA ligase, cytoplasmic OS=Arabidopsis thaliana OX=3702 GN=At3g04600 PE=2 SV=1
AT1G73300	Q9CAU3	SCPL2	1.09135	0	Notsignificant	Serine carboxypeptidase-like 2 OS=Arabidopsis thaliana OX=3702 GN=SCPL2 PE=2 SV=1
AT3G63010	Q9LYC1	GID1B	1.09135	0.311698	Notsignificant	Gibberellin receptor GID1B OS=Arabidopsis thaliana OX=3702 GN=GID1B PE=1 SV=1
AT5G39580	Q9FKA4	PER62	1.09135	-0.0586769	Notsignificant	Peroxidase 62 OS=Arabidopsis thaliana OX=3702 GN=PER62 PE=2 SV=1
AT2G33190	O49316	FB122	1.09135	-0.0202486	Notsignificant	Putative F-box protein At2g33190 OS=Arabidopsis thaliana OX=3702 GN=At2g33190 PE=4 SV=1
AT5G14940	Q9LFR1	PTR50	1.09135	-0.599047	Notsignificant	Protein NRT1/ PTR FAMILY 5.8 OS=Arabidopsis thaliana OX=3702 GN=NPF5.8 PE=2 SV=1
AT4G20270	O65440	BAME3	1.09135	2.07495	TurboID_only	Leucine-rich repeat receptor-like serine/threonine-protein kinase BAM3 OS=Arabidopsis thaliana OX=3702 GN=BAM3 PE=1 SV=3
AT3G19420	Q9LT75	PTN2A	1.09135	1.89833	TurboID_only	Phosphatidylinositol 3,4,5-trisphosphate 3-phosphatase and protein-tyrosine-phosphatase PTEN2A OS=Arabidopsis thaliana OX=3702 GN=PTEN2A PE=1 SV=1
AT5G58230	O22467	MSI1	1.09135	0.268432	Notsignificant	Histone-binding protein MSI1 OS=Arabidopsis thaliana OX=3702 GN=MSI1 PE=1 SV=1
AT2G19820	O82198	LBD9	1.09135	0.966552	Notsignificant	LOB domain-containing protein 9 OS=Arabidopsis thaliana OX=3702 GN=LBD9 PE=2 SV=1
AT4G25090	Q9SW17	RBOHG	1.09135	0.542362	Notsignificant	Putative respiratory burst oxidase homolog protein G OS=Arabidopsis thaliana OX=3702 GN=RBOHG PE=3 SV=2
AT5G08530	Q9FNN5	NDUV1	1.09135	-0.174402	Notsignificant	NADH dehydrogenase [ubiquinone] flavoprotein 1, mitochondrial OS=Arabidopsis thaliana OX=3702 GN=At5g08530 PE=1 SV=1
AT3G63330	Q8RXY0	Y3333	1.09135	0.289737	Notsignificant	Probable inactive protein kinase At3g63330 OS=Arabidopsis thaliana OX=3702 GN=At3g63330 PE=2 SV=1
AT3G05700	Q84J70	DI193	1.09135	0	Notsignificant	Protein DEHYDRATION-INDUCED 19 homolog 3 OS=Arabidopsis thaliana OX=3702 GN=DI19-3 PE=1 SV=1
AT4G04885	Q0WPF2	PCFS4	1.09135	1.6884	TurboID_only	Polyadenylation and cleavage factor homolog 4 OS=Arabidopsis thaliana OX=3702 GN=PCFS4 PE=1 SV=1
AT4G11690	Q9T0D6	PP306	1.09135	-1.44639	Notsignificant	Pentatricopeptide repeat-containing protein At4g11690 OS=Arabidopsis thaliana OX=3702 GN=At4g11690 PE=2 SV=1
AT2G36330	Q84WP5	CSPL8	1.09135	1.1575	Notsignificant	CASP-like protein 4A3 OS=Arabidopsis thaliana OX=3702 GN=At2g36330 PE=2 SV=1
AT3G51870	O65023	EAAC	1.09135	-0.0441267	Notsignificant	Probable envelope ADP,ATP carrier protein, chloroplastic OS=Arabidopsis thaliana OX=3702 GN=EAAC PE=2 SV=2
AT3G23940	Q9LIR4	ILVD	1.09135	1.14153	Notsignificant	Dihydroxy-acid dehydratase, chloroplastic OS=Arabidopsis thaliana OX=3702 GN=DHAD PE=1 SV=1
AT4G27840	Q9STP2	PHL21	1.09135	-0.787552	Notsignificant	Phytolongin Phyl2.1 OS=Arabidopsis thaliana OX=3702 GN=PHYL2.1 PE=2 SV=1
AT1G73360	Q9FX31	HDG11	1.09135	-0.160097	Notsignificant	Homeobox-leucine zipper protein HDG11 OS=Arabidopsis thaliana OX=3702 GN=HDG11 PE=1 SV=1
AT1G35537	Q2V4I8	DEF32	1.09135	0	Notsignificant	Defensin-like protein 32 OS=Arabidopsis thaliana OX=3702 GN=At1g35537 PE=1 SV=1
AT3G02760	F4IYF8	SYHC	1.09135	1.05498	Notsignificant	Histidine--tRNA ligase, cytoplasmic OS=Arabidopsis thaliana OX=3702 GN=At3g02760 PE=2 SV=1
AT4G26740	O81270	PXG1	1.09135	-1.19927	Notsignificant	Peroxygenase 1 OS=Arabidopsis thaliana OX=3702 GN=PXG1 PE=1 SV=1
AT1G73880	Q9C9B0	U89B1	1.09135	1.53014	Notsignificant	Flavonol 3-O-glucosyltransferase UGT89B1 OS=Arabidopsis thaliana OX=3702 GN=UGT89B1 PE=1 SV=2
AT5G54690	Q9FH36	GAUTC	1.09135	-0.0734453	Notsignificant	Probable galacturonosyltransferase 12 OS=Arabidopsis thaliana OX=3702 GN=GAUT12 PE=2 SV=1
AT4G26540	C0LGR3	RGI3	1.09135	-0.0611909	Notsignificant	LRR receptor-like serine/threonine-protein kinase OS=Arabidopsis thaliana OX=3702 GN=RGI3 PE=1 SV=1
AT5G51760	Q9FLI3	P2C75	1.09135	-0.0939966	Notsignificant	Probable protein phosphatase 2C 75 OS=Arabidopsis thaliana OX=3702 GN=AHG1 PE=1 SV=1
AT3G13490	Q9LJE2	SYKM	1.09135	0.8971	Notsignificant	Lysine--tRNA ligase, chloroplastic/mitochondrial OS=Arabidopsis thaliana OX=3702 GN=OVA5 PE=2 SV=1
AT5G53510	Q9FJD2	OPT9	1.09135	0.791485	Notsignificant	Oligopeptide transporter 9 OS=Arabidopsis thaliana OX=3702 GN=OPT9 PE=2 SV=1
AT2G03480	Q3EC77	PMT5	1.09135	0.699523	Notsignificant	Probable methyltransferase PMT5 OS=Arabidopsis thaliana OX=3702 GN=At2g03480 PE=2 SV=2
AT2G29580	Q9ZW36	C3H25	1.09135	1.25642	Notsignificant	Zinc finger CCCH domain-containing protein 25 OS=Arabidopsis thaliana OX=3702 GN=At2g29580 PE=1 SV=1
AT2G14750	Q43295	APK1	1.09135	-0.207088	Notsignificant	Adenylyl-sulfate kinase 1, chloroplastic OS=Arabidopsis thaliana OX=3702 GN=APK1 PE=1 SV=1
AT4G35850	Q8VYR5	PP351	1.09135	1.8409	TurboID_only	Pentatricopeptide repeat-containing protein At4g35850, mitochondrial OS=Arabidopsis thaliana OX=3702 GN=At4g35850 PE=1 SV=1
AT3G32030	Q9LH31	TPS30	1.09135	0.370895	Notsignificant	Terpenoid synthase 30 OS=Arabidopsis thaliana OX=3702 GN=TPS30 PE=2 SV=1
AT3G45420	Q9M3D7	LRK14	1.09135	-0.0415869	Notsignificant	Putative L-type lectin-domain containing receptor kinase I.4 OS=Arabidopsis thaliana OX=3702 GN=LECRK14 PE=3 SV=1
AT2G11890	Q9SIY3	TTM3	1.09135	0.433846	Notsignificant	Triphosphate tunnel metalloenzyme 3 OS=Arabidopsis thaliana OX=3702 GN=TTM3 PE=1 SV=1
AT1G13460	Q8LF36	2A5T	1.09135	-0.145814	Notsignificant	Serine/threonine protein phosphatase 2A 57 kDa regulatory subunit B' theta isoform OS=Arabidopsis thaliana OX=3702 GN=B'THETA PE=1 SV=2
AT3G61970	Q9M268	NGA2	1.09135	-0.395722	Notsignificant	B3 domain-containing transcription factor NGA2 OS=Arabidopsis thaliana OX=3702 GN=NGA2 PE=2 SV=1
AT5G38030	Q9LS19	DTX30	1.09135	-0.0289972	Notsignificant	Protein DETOXIFICATION 30 OS=Arabidopsis thaliana OX=3702 GN=DTX30 PE=2 SV=1
AT3G15390	Q9LUQ3	SDE5	1.09135	-1.63143	Notsignificant	Putative nuclear RNA export factor SDE5 OS=Arabidopsis thaliana OX=3702 GN=SDE5 PE=4 SV=1
AT1G47270	Q0WPY0	TLP6	1.09135	0.327424	Notsignificant	Tubby-like F-box protein 6 OS=Arabidopsis thaliana OX=3702 GN=TULP6 PE=2 SV=1
AT3G15210	O80340	ERF78	1.09135	-0.363966	Notsignificant	Ethylene-responsive transcription factor 4 OS=Arabidopsis thaliana OX=3702 GN=ERF4 PE=1 SV=1
AT5G49550	F4K657	BL1S2	1.09135	-0.383734	Notsignificant	Biogenesis of lysosome-related organelles complex 1 subunit 2 OS=Arabidopsis thaliana OX=3702 GN=BLOS2 PE=1 SV=1
AT1G52830	Q38824	IAA6	1.09135	-1.03759	Notsignificant	Auxin-responsive protein IAA6 OS=Arabidopsis thaliana OX=3702 GN=IAA6 PE=1 SV=2
AT4G39980	P29976	AROF	1.09135	0.244494	Notsignificant	Phospho-2-dehydro-3-deoxyheptonate aldolase 1, chloroplastic OS=Arabidopsis thaliana OX=3702 GN=DHS1 PE=2 SV=2
AT5G14420	Q9LY87	RGLG2	1.09135	0.352547	Notsignificant	E3 ubiquitin-protein ligase RGLG2 OS=Arabidopsis thaliana OX=3702 GN=RGLG2 PE=1 SV=1
AT1G73280	Q9CAU1	SCP3	1.09135	-0.366964	Notsignificant	Serine carboxypeptidase-like 3 OS=Arabidopsis thaliana OX=3702 GN=SCPL3 PE=2 SV=1
AT5G42810	Q93YN9	IPPK	1.09135	-1.59383	Notsignificant	Inositol-pentakisphosphate 2-kinase OS=Arabidopsis thaliana OX=3702 GN=IPK1 PE=1 SV=1
AT2G28550	Q9SK03	RAP27	1.09135	0	Notsignificant	Ethylene-responsive transcription factor RAP2-7 OS=Arabidopsis thaliana OX=3702 GN=RAP2-7 PE=2 SV=2
AT1G53670	Q9C8M2	MSRB1	1.09135	0	Notsignificant	Peptide methionine sulfoxide reductase B1, chloroplastic OS=Arabidopsis thaliana OX=3702 GN=MSRB1 PE=1 SV=1
AT3G27660	Q42431	OLEO4	1.09135	-2.04468	Notsignificant	Oleosin 20.3 kDa OS=Arabidopsis thaliana OX=3702 GN=OL2 PE=2 SV=1
AT1G35350	Q6R8G2	PHO18	1.09135	1.08854	Notsignificant	Phosphate transporter PHO1 homolog 8 OS=Arabidopsis thaliana OX=3702 GN=PHO1-H8 PE=2 SV=1
AT4G09900	Q940H7	MES12	1.09135	0.0648522	Notsignificant	Putative methylesterase 12, chloroplastic OS=Arabidopsis thaliana OX=3702 GN=MES12 PE=2 SV=1
AT4G09910	Q940H7	MES12	1.09135	0.0648522	Notsignificant	Putative methylesterase 12, chloroplastic OS=Arabidopsis thaliana OX=3702 GN=MES12 PE=2 SV=1
AT1G28390	Q9SGN7	CCR12	1.09135	-0.613372	Notsignificant	Serine/threonine-protein kinase-like protein At1g28390 OS=Arabidopsis thaliana OX=3702 GN=At1g28390 PE=2 SV=1
AT2G17265	Q8L7R2	KHSE	1.09135	1.06739	Notsignificant	Homoserine kinase OS=Arabidopsis thaliana OX=3702 GN=HSK PE=1 SV=1
AT3G25980	Q9LU93	MAD2	1.09135	-1.48182	Notsignificant	Mitotic spindle checkpoint protein MAD2 OS=Arabidopsis thaliana OX=3702 GN=MAD2 PE=1 SV=1
AT1G55690	Q501H5	SFH13	1.09135	1.126	Notsignificant	Phosphatidylinositol/phosphatidylcholine transfer protein SFH13 OS=Arabidopsis thaliana OX=3702 GN=SFH13 PE=2 SV=1
AT4G27300	O81833	SD11	1.09135	-0.845248	Notsignificant	G-type lectin S-receptor-like serine/threonine-protein kinase SD1-1 OS=Arabidopsis thaliana OX=3702 GN=SD11 PE=1 SV=1
AT5G62530	Q8VZC3	AL121	1.09135	-0.371191	Notsignificant	Delta-1-pyrroline-5-carboxylate dehydrogenase 12A1, mitochondrial OS=Arabidopsis thaliana OX=3702 GN=ALDH12A1 PE=2 SV=1
AT1G30270	Q93VD3	CIPKN	1.09135	0.498255	Notsignificant	CBL-interacting serine/threonine-protein kinase 23 OS=Arabidopsis thaliana OX=3702 GN=CIPK23 PE=1 SV=1
AT2G02980	Q8LK93	PP145	1.09135	1.70096	TurboID_only	Pentatricopeptide repeat-containing protein At2g02980, chloroplastic OS=Arabidopsis thaliana OX=3702 GN=PCMP-H26 PE=2 SV=2
AT2G17820	Q9SXL4	AHK1	1.08614	-0.133713	Notsignificant	Histidine kinase 1 OS=Arabidopsis thaliana OX=3702 GN=AHK1 PE=1 SV=2
AT5G53660	Q9FJB8	GRF7	1.08235	0.381175	Notsignificant	Growth-regulating factor 7 OS=Arabidopsis thaliana OX=3702 GN=GRF7 PE=2 SV=1
AT3G18485	F4J8R4	ILR2	1.08235	-0.599047	Notsignificant	IAA-leucine resistant 2 OS=Arabidopsis thaliana OX=3702 GN=ILR2 PE=1 SV=1
AT3G06540	Q8LLD4	REP	1.08235	-1.03759	Notsignificant	Rab escort protein 1 OS=Arabidopsis thaliana OX=3702 GN=REP PE=1 SV=2
AT1G07160	Q8RX37	P2C02	1.08235	2.09506	TurboID_only	Probable protein phosphatase 2C 2 OS=Arabidopsis thaliana OX=3702 GN=At1g07160 PE=2 SV=1
AT4G34440	Q8GX23	PERK5	1.08235	0.57005	Notsignificant	Proline-rich receptor-like protein kinase PERK5 OS=Arabidopsis thaliana OX=3702 GN=PERK5 PE=2 SV=1
AT3G19810	Q9LT27	YCED1	1.08235	-0.295425	Notsignificant	Large ribosomal RNA subunit accumulation protein YCED homolog 1, chloroplastic OS=Arabidopsis thaliana OX=3702 GN=At3g19810 PE=2 SV=1
AT2G47590	Q8LB72	PHR2	1.08235	-1.21125	Notsignificant	Blue-light photoreceptor PHR2 OS=Arabidopsis thaliana OX=3702 GN=PHR2 PE=2 SV=2
AT2G33610	Q84JG2	SWI3B	1.08235	-0.255476	Notsignificant	SWI/SNF complex subunit SWI3B OS=Arabidopsis thaliana OX=3702 GN=SWI3B PE=1 SV=1
AT4G10570	Q9ZSB5	UBP10	1.08235	0.378311	Notsignificant	Ubiquitin carboxyl-terminal hydrolase 10 OS=Arabidopsis thaliana OX=3702 GN=UBP10 PE=2 SV=2
AT5G42800	P51102	DFRA	1.08235	0.839578	Notsignificant	Dihydroflavonol 4-reductase OS=Arabidopsis thaliana OX=3702 GN=DFRA PE=1 SV=2
AT2G33620	O22812	AHL10	1.08235	0.534761	Notsignificant	AT-hook motif nuclear-localized protein 10 OS=Arabidopsis thaliana OX=3702 GN=AHL10 PE=1 SV=2
AT3G07690	Q9S785	GPDH2	1.08235	-0.243113	Notsignificant	Glycerol-3-phosphate dehydrogenase [NAD(+)] At3g07690, cytosolic OS=Arabidopsis thaliana OX=3702 GN=At3g07690 PE=3 SV=2
AT4G02500	O22775	XXT2	1.08235	0.361825	Notsignificant	Xyloglucan 6-xylosyltransferase 2 OS=Arabidopsis thaliana OX=3702 GN=XXT2 PE=1 SV=1
AT5G54740	Q9FH31	2SS5	1.08235	-0.285826	Notsignificant	2S seed storage protein 5 OS=Arabidopsis thaliana OX=3702 GN=SESA5 PE=1 SV=1
AT5G48290	Q5PNZ7	HIP46	1.08235	-0.0611909	Notsignificant	Heavy metal-associated isoprenylated plant protein 46 OS=Arabidopsis thaliana OX=3702 GN=HIPP46 PE=2 SV=1
AT4G36070	Q1PE17	CDPKI	1.08235	0.0300242	Notsignificant	Calcium-dependent protein kinase 18 OS=Arabidopsis thaliana OX=3702 GN=CPK18 PE=2 SV=1
AT3G14205	Q94A27	SAC2	1.08235	1.00465	Notsignificant	Phosphoinositide phosphatase SAC2 OS=Arabidopsis thaliana OX=3702 GN=SAC2 PE=2 SV=1
AT1G17700	Q9FZ63	PR1F1	1.08235	-0.882778	Notsignificant	PRA1 family protein F1 OS=Arabidopsis thaliana OX=3702 GN=PRA1F1 PE=1 SV=1
AT5G22720	Q9FNI9	FBD14	1.08235	-1.1782	Notsignificant	Putative FBD-associated F-box protein At5g22720 OS=Arabidopsis thaliana OX=3702 GN=At5g22720 PE=4 SV=2
AT1G55020	Q06327	LOX1	1.08235	-0.0463876	Notsignificant	Linoleate 9S-lipoxygenase 1 OS=Arabidopsis thaliana OX=3702 GN=LOX1 PE=1 SV=1
AT5G63810	Q9FN08	BGA10	1.08235	1.49798	Notsignificant	Beta-galactosidase 10 OS=Arabidopsis thaliana OX=3702 GN=BGAL10 PE=2 SV=1
AT5G09650	Q9LXC9	IPYR6	1.08235	-0.24437	Notsignificant	Soluble inorganic pyrophosphatase 6, chloroplastic OS=Arabidopsis thaliana OX=3702 GN=PPA6 PE=1 SV=1
AT1G79400	Q9SAK8	CHX2	1.08235	-0.364135	Notsignificant	Cation/H(+) antiporter 2 OS=Arabidopsis thaliana OX=3702 GN=CHX2 PE=2 SV=1
AT1G27360	Q9FZK0	SPL11	1.08235	0.175727	Notsignificant	Squamosa promoter-binding-like protein 11 OS=Arabidopsis thaliana OX=3702 GN=SPL11 PE=2 SV=2
AT5G36130	A0A140JWM8	C7162	1.08235	-1.10233	Notsignificant	Cytochrome P450 716A2 OS=Arabidopsis thaliana OX=3702 GN=CYP716A2 PE=2 SV=1
AT5G36140	A0A140JWM8	C7162	1.08235	-1.10233	Notsignificant	Cytochrome P450 716A2 OS=Arabidopsis thaliana OX=3702 GN=CYP716A2 PE=2 SV=1
AT2G19490	Q9ZUP2	RECA3	1.08235	0.642216	Notsignificant	DNA repair protein recA homolog 3, mitochondrial OS=Arabidopsis thaliana OX=3702 GN=At2g19490 PE=2 SV=2
AT2G28560	Q9SK02	RA51B	1.08235	0.239763	Notsignificant	DNA repair protein RAD51 homolog 2 OS=Arabidopsis thaliana OX=3702 GN=RAD51B PE=2 SV=2
AT4G39970	Q680K2	GPPL1	1.08235	0.412351	Notsignificant	Haloacid dehalogenase-like hydrolase domain-containing protein At4g39970 OS=Arabidopsis thaliana OX=3702 GN=At4g39970 PE=2 SV=1
AT5G07530	Q9LY09	GRP17	1.08235	-0.0407414	Notsignificant	Oleosin GRP-17 OS=Arabidopsis thaliana OX=3702 GN=GRP17 PE=1 SV=1
AT5G20540	Q8GZ92	BRXL4	1.08235	0	Notsignificant	Protein Brevis radix-like 4 OS=Arabidopsis thaliana OX=3702 GN=BRXL4 PE=2 SV=1
AT5G46650	Q9FIR0	ATL30	1.08235	-0.0415869	Notsignificant	RING-H2 finger protein ATL30 OS=Arabidopsis thaliana OX=3702 GN=ATL30 PE=2 SV=1
AT1G20830	Q8GWA7	MCD1	1.08235	-0.615229	Notsignificant	Protein MULTIPLE CHLOROPLAST DIVISION SITE 1 OS=Arabidopsis thaliana OX=3702 GN=MCD1 PE=1 SV=1
AT3G59910	Q9M1Y3	SKI35	1.08235	-0.546369	Notsignificant	Ankyrin repeat protein SKIP35 OS=Arabidopsis thaliana OX=3702 GN=SKIP35 PE=1 SV=1
AT3G49220	Q9M3B0	PME34	1.08235	0.490666	Notsignificant	Probable pectinesterase/pectinesterase inhibitor 34 OS=Arabidopsis thaliana OX=3702 GN=PME34 PE=2 SV=1
AT1G13800	Q9LMH5	PPR42	1.08235	0.485876	Notsignificant	Putative pentatricopeptide repeat-containing protein At1g13800 OS=Arabidopsis thaliana OX=3702 GN=At1g13800 PE=3 SV=1
AT4G26680	Q9SZ10	PP338	1.08235	-0.780272	Notsignificant	Pentatricopeptide repeat-containing protein At4g26680, mitochondrial OS=Arabidopsis thaliana OX=3702 GN=At4g26680 PE=3 SV=1
AT3G19600	F4JCB2	CPL5	1.08235	-0.611638	Notsignificant	RNA polymerase II C-terminal domain phosphatase-like 5 OS=Arabidopsis thaliana OX=3702 GN=CPL5 PE=1 SV=2
AT1G58410	Q9C646	RX24L	1.08235	-0.58376	Notsignificant	Probable disease resistance protein RXW24L OS=Arabidopsis thaliana OX=3702 GN=RXW24L PE=2 SV=1
AT1G21070	Q9LPU2	URGT2	1.08235	-0.144851	Notsignificant	UDP-rhamnose/UDP-galactose transporter 2 OS=Arabidopsis thaliana OX=3702 GN=URGT2 PE=1 SV=1
AT1G51780	Q9SWX9	ILL5	1.08235	-0.295425	Notsignificant	IAA-amino acid hydrolase ILR1-like 5 OS=Arabidopsis thaliana OX=3702 GN=ILL5 PE=3 SV=1
AT2G32780	Q9FPT5	UBP1	1.08235	0.991364	Notsignificant	Ubiquitin carboxyl-terminal hydrolase 1 OS=Arabidopsis thaliana OX=3702 GN=UBP1 PE=1 SV=2
AT3G17570	Q9LUP1	FBK61	1.08235	0.487882	Notsignificant	Putative F-box/kelch-repeat protein At3g17570 OS=Arabidopsis thaliana OX=3702 GN=At3g17570 PE=4 SV=1
AT2G28390	Q9SKN1	MON1	1.08235	-0.370917	Notsignificant	Vacuolar fusion protein MON1 homolog OS=Arabidopsis thaliana OX=3702 GN=MON1 PE=1 SV=2
AT2G07683	P92519	M810	1.08235	0	Notsignificant	Uncharacterized mitochondrial protein AtMg00810 OS=Arabidopsis thaliana OX=3702 GN=AtMg00810 PE=4 SV=1
ATMG00810	P92519	M810	1.08235	0	Notsignificant	Uncharacterized mitochondrial protein AtMg00810 OS=Arabidopsis thaliana OX=3702 GN=AtMg00810 PE=4 SV=1
AT2G17520	Q9C5S2	IRE1A	1.08235	0.148703	Notsignificant	Serine/threonine-protein kinase/endoribonuclease IRE1a OS=Arabidopsis thaliana OX=3702 GN=IRE1A PE=1 SV=1
AT5G47000	Q9FJR1	PER65	1.08235	-0.363369	Notsignificant	Peroxidase 65 OS=Arabidopsis thaliana OX=3702 GN=PER65 PE=2 SV=2
AT2G25110	Q93ZE8	SDF2	1.08235	1.43323	Notsignificant	Stromal cell-derived factor 2-like protein OS=Arabidopsis thaliana OX=3702 GN=SDF2 PE=1 SV=1
AT5G22830	Q058N4	MRS2B	1.08235	-0.952064	Notsignificant	Magnesium transporter MRS2-11, chloroplastic OS=Arabidopsis thaliana OX=3702 GN=MRS2-11 PE=1 SV=1
AT3G05740	Q9FT74	RQL1	1.08235	-0.886957	Notsignificant	ATP-dependent DNA helicase Q-like 1 OS=Arabidopsis thaliana OX=3702 GN=RECQL1 PE=2 SV=1
AT4G38590	Q9SCU8	BGA14	1.08235	-0.0588132	Notsignificant	Beta-galactosidase 14 OS=Arabidopsis thaliana OX=3702 GN=BGAL14 PE=2 SV=2
AT1G34390	Q9C8N7	ARFV	1.08235	1.12606	Notsignificant	Auxin response factor 22 OS=Arabidopsis thaliana OX=3702 GN=ARF22 PE=2 SV=2
AT2G42830	P29385	AGL5	1.08235	0.667593	Notsignificant	Agamous-like MADS-box protein AGL5 OS=Arabidopsis thaliana OX=3702 GN=AGL5 PE=1 SV=1
AT4G18610	Q9SN52	LSH9	1.08235	1.10904	Notsignificant	Protein LIGHT-DEPENDENT SHORT HYPOCOTYLS 9 OS=Arabidopsis thaliana OX=3702 GN=LSH9 PE=1 SV=1
AT1G06990	Q9LMJ3	GDL1	1.08235	0.763599	Notsignificant	GDSL esterase/lipase At1g06990 OS=Arabidopsis thaliana OX=3702 GN=At1g06990 PE=2 SV=2
AT5G57440	Q8VZP1	GPP2	1.08235	-0.663743	Notsignificant	(DL)-glycerol-3-phosphatase 2 OS=Arabidopsis thaliana OX=3702 GN=GPP2 PE=1 SV=1
AT2G02450	Q9ZVP8	NAC35	1.08235	-0.665803	Notsignificant	NAC domain-containing protein 35 OS=Arabidopsis thaliana OX=3702 GN=NAC035 PE=1 SV=2
AT5G08520	Q9FNN6	SRM1	1.08235	0	Notsignificant	Transcription factor SRM1 OS=Arabidopsis thaliana OX=3702 GN=SRM1 PE=1 SV=1
ATCG00710	P56780	PSBH	1.08235	-0.710444	Notsignificant	Photosystem II reaction center protein H OS=Arabidopsis thaliana OX=3702 GN=psbH PE=1 SV=2
AT2G46260	O82343	Y2626	1.08235	-1.08086	Notsignificant	BTB/POZ domain-containing protein At2g46260 OS=Arabidopsis thaliana OX=3702 GN=At2g46260 PE=1 SV=2
AT5G40405	Q9FND7	PP410	1.08235	-1.47361	Notsignificant	Putative pentatricopeptide repeat-containing protein At5g40405 OS=Arabidopsis thaliana OX=3702 GN=PCMP-H14 PE=3 SV=1
AT3G55470	Q9M2T2	PP16A	1.08235	0	Notsignificant	16 kDa phloem protein 1 OS=Arabidopsis thaliana OX=3702 GN=PP16-1 PE=1 SV=1
AT3G56540	Q9LXY6	SCP53	1.08235	-0.600226	Notsignificant	Putative serine carboxypeptidase-like 53 OS=Arabidopsis thaliana OX=3702 GN=SCPL53 PE=5 SV=1
AT5G09900	Q9FIB6	PS12A	1.08235	2.22059	TurboID_only	26S proteasome non-ATPase regulatory subunit 12 homolog A OS=Arabidopsis thaliana OX=3702 GN=RPN5A PE=1 SV=1
AT1G07270	Q8W032	CDC6B	1.08235	-0.67517	Notsignificant	Cell division control protein 6 homolog B OS=Arabidopsis thaliana OX=3702 GN=CDC6B PE=2 SV=1
AT1G65260	O80796	VIPP1	1.08235	-0.0298153	Notsignificant	Membrane-associated protein VIPP1, chloroplastic OS=Arabidopsis thaliana OX=3702 GN=VIPP1 PE=1 SV=1
AT3G57800	Q3EAI1	BH060	1.08235	1.06411	Notsignificant	Transcription factor bHLH60 OS=Arabidopsis thaliana OX=3702 GN=BHLH60 PE=1 SV=1
AT5G01340	Q9M038	SFC1	1.08235	0.24819	Notsignificant	Mitochondrial succinate-fumarate transporter 1 OS=Arabidopsis thaliana OX=3702 GN=SFC1 PE=2 SV=1
AT2G17890	Q7XJR9	CDPKG	1.08235	0.459828	Notsignificant	Calcium-dependent protein kinase 16 OS=Arabidopsis thaliana OX=3702 GN=CPK16 PE=1 SV=1
AT2G22770	Q8S3F1	BH020	1.08235	-1.27244	Notsignificant	Transcription factor NAI1 OS=Arabidopsis thaliana OX=3702 GN=NAI1 PE=2 SV=1
AT1G22530	Q56ZI2	PATL2	1.08235	-1.35996	Notsignificant	Patellin-2 OS=Arabidopsis thaliana OX=3702 GN=PATL2 PE=1 SV=2
AT1G24260	O22456	2025-09-03	1.08235	1.16733	Notsignificant	Developmental protein SEPALLATA 3 OS=Arabidopsis thaliana OX=3702 GN=SEP3 PE=1 SV=1
AT5G16860	Q9LFL5	PP390	1.08235	0.365632	Notsignificant	Pentatricopeptide repeat-containing protein At5g16860 OS=Arabidopsis thaliana OX=3702 GN=PCMP-H92 PE=2 SV=1
AT3G03100	Q9M9M9	NDUAC	1.08235	1.44513	Notsignificant	Probable NADH dehydrogenase [ubiquinone] 1 alpha subcomplex subunit 12 OS=Arabidopsis thaliana OX=3702 GN=At3g03100 PE=1 SV=1
AT2G16780	O22468	MSI2	1.08235	-0.0350721	Notsignificant	WD-40 repeat-containing protein MSI2 OS=Arabidopsis thaliana OX=3702 GN=MSI2 PE=2 SV=1
AT1G10210	Q39021	MPK1	1.08235	0	Notsignificant	Mitogen-activated protein kinase 1 OS=Arabidopsis thaliana OX=3702 GN=MPK1 PE=1 SV=2
AT1G30925	P0C2G3	FB308	1.08235	-0.0372007	Notsignificant	Putative F-box protein At1g30925 OS=Arabidopsis thaliana OX=3702 GN=At1g30925 PE=4 SV=3
AT3G02650	P0C896	PP209	1.07805	0.00892068	Notsignificant	Pentatricopeptide repeat-containing protein At3g02650, mitochondrial OS=Arabidopsis thaliana OX=3702 GN=At3g02650 PE=2 SV=1
AT5G47780	Q93ZX7	GAUT4	1.07662	2.35719	TurboID_only	Probable galacturonosyltransferase 4 OS=Arabidopsis thaliana OX=3702 GN=GAUT4 PE=2 SV=1
AT2G15630	Q9ZQF1	PP152	1.07662	-1.32418	Notsignificant	Pentatricopeptide repeat-containing protein At2g15630, mitochondrial OS=Arabidopsis thaliana OX=3702 GN=At2g15630 PE=3 SV=1
AT4G03080	Q8L7U5	BSL1	1.06895	-1.77403	Notsignificant	Serine/threonine-protein phosphatase BSL1 OS=Arabidopsis thaliana OX=3702 GN=BSL1 PE=1 SV=2
AT1G65620	O04479	AS2	1.06895	-1.6618	Notsignificant	Protein ASYMMETRIC LEAVES 2 OS=Arabidopsis thaliana OX=3702 GN=AS2 PE=1 SV=1
AT3G53360	Q9LFI1	PP280	1.06895	0.418361	Notsignificant	Pentatricopeptide repeat-containing protein At3g53360, mitochondrial OS=Arabidopsis thaliana OX=3702 GN=PCMP-E86 PE=2 SV=1
AT2G35060	O64769	POT11	1.06895	-0.882312	Notsignificant	Potassium transporter 11 OS=Arabidopsis thaliana OX=3702 GN=POT11 PE=2 SV=1
AT1G76390	Q9SFX2	PUB43	1.06895	-0.771431	Notsignificant	U-box domain-containing protein 43 OS=Arabidopsis thaliana OX=3702 GN=PUB43 PE=2 SV=1
AT2G02030	Q9ZPS1	FB94	1.06895	-0.643549	Notsignificant	Putative F-box protein At2g02030 OS=Arabidopsis thaliana OX=3702 GN=At2g02030 PE=4 SV=1
AT1G76520	Q9C9K5	PILS3	1.06895	0.570411	Notsignificant	Protein PIN-LIKES 3 OS=Arabidopsis thaliana OX=3702 GN=PILS3 PE=2 SV=1
AT1G52570	Q9SSQ9	PLDA2	1.06895	1.20064	Notsignificant	Phospholipase D alpha 2 OS=Arabidopsis thaliana OX=3702 GN=PLDALPHA2 PE=2 SV=1
AT3G20860	Q9LT35	NEK6	1.06895	0.381816	Notsignificant	Serine/threonine-protein kinase Nek6 OS=Arabidopsis thaliana OX=3702 GN=NEK6 PE=3 SV=1
AT2G44460	Q4V3B3	BGL28	1.06895	-0.599047	Notsignificant	Beta-glucosidase 28 OS=Arabidopsis thaliana OX=3702 GN=BGLU28 PE=2 SV=1
AT1G26510	Q9FZD5	FB307	1.06895	-0.644112	Notsignificant	Putative F-box protein At1g26510 OS=Arabidopsis thaliana OX=3702 GN=At1g26510 PE=4 SV=3
AT1G11750	Q9SAA2	CLPP6	1.06895	1.15455	Notsignificant	ATP-dependent Clp protease proteolytic subunit 6, chloroplastic OS=Arabidopsis thaliana OX=3702 GN=CLPP6 PE=1 SV=1
AT4G05420	Q9M0V3	DDB1A	1.06895	-0.506848	Notsignificant	DNA damage-binding protein 1a OS=Arabidopsis thaliana OX=3702 GN=DDB1A PE=1 SV=1
AT4G39700	O65657	HIP23	1.06895	-0.847183	Notsignificant	Heavy metal-associated isoprenylated plant protein 23 OS=Arabidopsis thaliana OX=3702 GN=HIPP23 PE=1 SV=1
AT2G21730	Q9SJ25	CADH2	1.06895	0	Notsignificant	Cinnamyl alcohol dehydrogenase 2 OS=Arabidopsis thaliana OX=3702 GN=CAD2 PE=1 SV=1
AT3G16990	Q9ASY9	TENAE	1.06895	0	Notsignificant	Bifunctional TENA-E protein OS=Arabidopsis thaliana OX=3702 GN=TENA_E PE=1 SV=3
AT2G39740	Q5XET5	HESO1	1.06895	-0.362395	Notsignificant	Protein HESO1 OS=Arabidopsis thaliana OX=3702 GN=HESO1 PE=1 SV=1
AT4G13240	Q9SVQ3	ROGF9	1.06895	-0.0553778	Notsignificant	Rop guanine nucleotide exchange factor 9 OS=Arabidopsis thaliana OX=3702 GN=ROPGEF9 PE=1 SV=1
AT3G26690	Q52K88	NUD13	1.06895	-0.295425	Notsignificant	Nudix hydrolase 13, mitochondrial OS=Arabidopsis thaliana OX=3702 GN=NUDT13 PE=1 SV=1
AT4G29000	Q9SZD1	TCX5	1.06895	-1.27504	Notsignificant	Protein tesmin/TSO1-like CXC 5 OS=Arabidopsis thaliana OX=3702 GN=TCX5 PE=1 SV=1
AT3G07260	Q9SFV6	FHA1	1.06895	-0.0478436	Notsignificant	FHA domain-containing protein FHA1 OS=Arabidopsis thaliana OX=3702 GN=FHA1 PE=2 SV=1
AT3G54320	Q6X5Y6	WRI1	1.06895	0.0260605	Notsignificant	Ethylene-responsive transcription factor WRI1 OS=Arabidopsis thaliana OX=3702 GN=WRI1 PE=1 SV=1
AT5G16000	Q9LFS4	NIK1	1.06895	0.253532	Notsignificant	Protein NSP-INTERACTING KINASE 1 OS=Arabidopsis thaliana OX=3702 GN=NIK1 PE=1 SV=1
AT2G03450	Q9ZQ81	PPA9	1.06895	-1.14712	Notsignificant	Probable inactive purple acid phosphatase 9 OS=Arabidopsis thaliana OX=3702 GN=PAP9 PE=2 SV=1
AT1G02970	Q8L4H0	WEE1	1.06895	0.915458	Notsignificant	Wee1-like protein kinase OS=Arabidopsis thaliana OX=3702 GN=WEE1 PE=1 SV=1
AT4G37220	O23164	CRPM4	1.06895	0.57005	Notsignificant	Cold-regulated 413 plasma membrane protein 4 OS=Arabidopsis thaliana OX=3702 GN=At4g37220 PE=2 SV=2
AT1G62570	Q93Y23	GSOX4	1.06895	0.283876	Notsignificant	Flavin-containing monooxygenase FMO GS-OX4 OS=Arabidopsis thaliana OX=3702 GN=FMOGS-OX4 PE=1 SV=1
AT3G28480	Q8L970	P4H7	1.06895	-2.11598	Notsignificant	Probable prolyl 4-hydroxylase 7 OS=Arabidopsis thaliana OX=3702 GN=P4H7 PE=2 SV=1
AT5G48880	Q570C8	THIK5	1.06895	0.895916	Notsignificant	3-ketoacyl-CoA thiolase 5, peroxisomal OS=Arabidopsis thaliana OX=3702 GN=KAT5 PE=1 SV=2
AT5G51060	O81210	RBOHC	1.06895	-1.74894	Notsignificant	Respiratory burst oxidase homolog protein C OS=Arabidopsis thaliana OX=3702 GN=RBOHC PE=2 SV=2
AT3G62400	Q9LZQ0	CX5C2	1.06895	0.491451	Notsignificant	Cytochrome c oxidase subunit 5C-2 OS=Arabidopsis thaliana OX=3702 GN=At3g62400 PE=3 SV=1
AT5G26010	Q9XGZ9	P2C72	1.06895	1.39092	Notsignificant	Probable protein phosphatase 2C 72 OS=Arabidopsis thaliana OX=3702 GN=At5g26010 PE=2 SV=2
AT5G06540	Q9FG16	PP367	1.06895	-0.247199	Notsignificant	Pentatricopeptide repeat-containing protein At5g06540 OS=Arabidopsis thaliana OX=3702 GN=PCMP-H88 PE=3 SV=1
AT3G13710	Q9LIC7	PR1F4	1.06895	0	Notsignificant	PRA1 family protein F4 OS=Arabidopsis thaliana OX=3702 GN=PRA1F4 PE=2 SV=1
AT5G27140	O04656	NOP5C	1.06895	1.74243	TurboID_only	Putative nucleolar protein 5-3 OS=Arabidopsis thaliana OX=3702 GN=NOP5-3 PE=3 SV=2
AT5G12200	Q9FMP3	DPYS	1.06895	-0.0749438	Notsignificant	Dihydropyrimidinase OS=Arabidopsis thaliana OX=3702 GN=PYD2 PE=1 SV=1
AT5G01160	Q9LFC0	HAKAI	1.06895	-0.0213383	Notsignificant	E3 ubiquitin-protein ligase HAKAI homolog OS=Arabidopsis thaliana OX=3702 GN=HAKAI PE=1 SV=1
AT1G79410	Q9SAK7	2025-10-05	1.06895	0	Notsignificant	Organic cation/carnitine transporter 5 OS=Arabidopsis thaliana OX=3702 GN=OCT5 PE=2 SV=1
AT3G59730	Q9LEA3	LRK56	1.06895	-0.0213383	Notsignificant	Putative L-type lectin-domain containing receptor kinase V.6 OS=Arabidopsis thaliana OX=3702 GN=LECRK56 PE=3 SV=3
AT2G43350	O22850	GPX3	1.06895	0	Notsignificant	Probable glutathione peroxidase 3, mitochondrial OS=Arabidopsis thaliana OX=3702 GN=GPX3 PE=1 SV=1
AT2G31250	Q9SJX1	HEM13	1.06895	0.981111	Notsignificant	Probable glutamyl-tRNA reductase 3, chloroplastic OS=Arabidopsis thaliana OX=3702 GN=HEMA3 PE=3 SV=1
AT2G30470	Q8W4L5	VAL1	1.06895	0.317599	Notsignificant	B3 domain-containing transcription repressor VAL1 OS=Arabidopsis thaliana OX=3702 GN=VAL1 PE=1 SV=1
AT1G47890	Q9C699	RLP7	1.06895	-0.420895	Notsignificant	Receptor-like protein 7 OS=Arabidopsis thaliana OX=3702 GN=RLP7 PE=3 SV=2
AT3G19850	Q9LT24	Y3985	1.06895	1.16107	Notsignificant	BTB/POZ domain-containing protein At3g19850 OS=Arabidopsis thaliana OX=3702 GN=At3g19850 PE=2 SV=1
AT3G48360	Q94BN0	BT2	1.06895	-1.49117	Notsignificant	BTB/POZ and TAZ domain-containing protein 2 OS=Arabidopsis thaliana OX=3702 GN=BT2 PE=1 SV=1
AT1G64970	Q9ZSK1	GTOMC	1.06895	-0.771434	Notsignificant	Tocopherol O-methyltransferase, chloroplastic OS=Arabidopsis thaliana OX=3702 GN=VTE4 PE=1 SV=2
AT2G38400	Q94AL9	AGT22	1.06895	0.37137	Notsignificant	Alanine--glyoxylate aminotransferase 2 homolog 2, mitochondrial OS=Arabidopsis thaliana OX=3702 GN=AGT3 PE=1 SV=2
AT1G21310	Q9FS16	EXTN3	1.06895	0	Notsignificant	Extensin-3 OS=Arabidopsis thaliana OX=3702 GN=EXT3 PE=1 SV=3
AT1G51670	Q8RY97	HTT5	1.06895	1.36665	Notsignificant	Protein HEAT-INDUCED TAS1 TARGET 5 OS=Arabidopsis thaliana OX=3702 GN=HTT5 PE=2 SV=1
AT2G39120	Q9ZUZ6	WTF9	1.06895	0.174689	Notsignificant	Protein WHAT'S THIS FACTOR 9, mitochondrial OS=Arabidopsis thaliana OX=3702 GN=WTF9 PE=4 SV=1
AT3G60220	Q9LY41	ATL4	1.06895	-0.0298153	Notsignificant	E3 ubiquitin-protein ligase ATL4 OS=Arabidopsis thaliana OX=3702 GN=ATL4 PE=1 SV=1
AT4G09950	Q9T0F4	IAN13	1.06895	0.694586	Notsignificant	Immune-associated nucleotide-binding protein 13 OS=Arabidopsis thaliana OX=3702 GN=IAN13 PE=3 SV=1
AT5G51370	Q9FGN4	FB289	1.06895	1.40485	Notsignificant	F-box protein At5g51370 OS=Arabidopsis thaliana OX=3702 GN=At5g51370 PE=2 SV=1
AT2G19590	Q9ZUN4	ACCO1	1.06895	0.833264	Notsignificant	1-aminocyclopropane-1-carboxylate oxidase 1 OS=Arabidopsis thaliana OX=3702 GN=ACO1 PE=2 SV=1
AT1G65380	O80809	CLV2	1.06895	-1.64732	Notsignificant	Receptor-like protein CLAVATA2 OS=Arabidopsis thaliana OX=3702 GN=CLV2 PE=1 SV=1
AT2G31020	O80866	ORP1A	1.06895	-0.836781	Notsignificant	Oxysterol-binding protein-related protein 1A OS=Arabidopsis thaliana OX=3702 GN=ORP1A PE=2 SV=1
AT3G54300	Q9M376	VA727	1.06895	-0.624216	Notsignificant	Vesicle-associated membrane protein 727 OS=Arabidopsis thaliana OX=3702 GN=VAMP727 PE=1 SV=1
AT5G02010	Q9LZN0	ROGF7	1.06895	-0.669816	Notsignificant	Rop guanine nucleotide exchange factor 7 OS=Arabidopsis thaliana OX=3702 GN=ROPGEF7 PE=1 SV=1
AT3G50820	Q9S841	PSBO2	1.06895	0.481439	Notsignificant	Oxygen-evolving enhancer protein 1-2, chloroplastic OS=Arabidopsis thaliana OX=3702 GN=PSBO2 PE=1 SV=1
AT1G53830	Q42534	PME2	1.06895	-1.03577	Notsignificant	Pectinesterase 2 OS=Arabidopsis thaliana OX=3702 GN=PME2 PE=2 SV=2
AT5G14450	Q9LY84	GDL76	1.06895	0	Notsignificant	GDSL esterase/lipase At5g14450 OS=Arabidopsis thaliana OX=3702 GN=At5g14450 PE=2 SV=1
AT5G57620	Q9FKL2	MYB36	1.06895	1.30016	Notsignificant	Transcription factor MYB36 OS=Arabidopsis thaliana OX=3702 GN=MYB36 PE=1 SV=1
AT5G42870	Q9FMN2	PAH2	1.06895	-0.0832636	Notsignificant	Phosphatidate phosphatase PAH2 OS=Arabidopsis thaliana OX=3702 GN=PAH2 PE=1 SV=1
AT3G21960	Q9LRL4	CRR24	1.06895	1.10285	Notsignificant	Putative cysteine-rich repeat secretory protein 24 OS=Arabidopsis thaliana OX=3702 GN=CRRSP24 PE=3 SV=1
AT1G01370	Q8RVQ9	HTR12	1.06895	-1.1218	Notsignificant	Histone H3-like centromeric protein HTR12 OS=Arabidopsis thaliana OX=3702 GN=HTR12 PE=1 SV=3
AT2G34640	F4IHY7	PTA12	1.06895	-0.31708	Notsignificant	Protein PLASTID TRANSCRIPTIONALLY ACTIVE 12, chloroplastic OS=Arabidopsis thaliana OX=3702 GN=PTAC12 PE=1 SV=1
AT4G18840	O49399	PP321	1.06895	-1.25949	Notsignificant	Pentatricopeptide repeat-containing protein At4g18840 OS=Arabidopsis thaliana OX=3702 GN=PCMP-E101 PE=3 SV=2
AT5G10080	Q9LX20	ASPL1	1.06895	0.335431	Notsignificant	Aspartic proteinase-like protein 1 OS=Arabidopsis thaliana OX=3702 GN=At5g10080 PE=2 SV=1
AT1G20130	P40602	APG	1.06895	-0.564131	Notsignificant	Anther-specific proline-rich protein APG OS=Arabidopsis thaliana OX=3702 GN=APG PE=2 SV=2
AT2G32940	O48771	AGO6	1.06895	-0.582232	Notsignificant	Protein argonaute 6 OS=Arabidopsis thaliana OX=3702 GN=AGO6 PE=2 SV=2
AT5G07220	Q9LYP4	BAG3	1.06895	0.677548	Notsignificant	BAG family molecular chaperone regulator 3 OS=Arabidopsis thaliana OX=3702 GN=BAG3 PE=1 SV=1
AT5G03860	Q9LZC3	MASY	1.06895	-0.777119	Notsignificant	Malate synthase OS=Arabidopsis thaliana OX=3702 GN=MLS PE=1 SV=1
AT1G73600	Q9C6B9	PEAM3	1.06895	1.11565	Notsignificant	Phosphoethanolamine N-methyltransferase 3 OS=Arabidopsis thaliana OX=3702 GN=NMT3 PE=2 SV=2
AT3G17690	Q9LDR2	CNG19	1.06895	0	Notsignificant	Putative cyclic nucleotide-gated ion channel 19 OS=Arabidopsis thaliana OX=3702 GN=CNGC19 PE=3 SV=1
AT3G13235	Q1EBV4	DDI1	1.06895	2.11127	TurboID_only	Protein DNA-DAMAGE INDUCIBLE 1 OS=Arabidopsis thaliana OX=3702 GN=DDI1 PE=1 SV=1
AT3G27785	Q9LVW4	MY118	1.06895	1.36382	Notsignificant	Transcription factor MYB118 OS=Arabidopsis thaliana OX=3702 GN=MYB118 PE=2 SV=1
AT3G22350	Q1PEN2	FB174	1.06895	-0.0372007	Notsignificant	F-box protein At3g22350 OS=Arabidopsis thaliana OX=3702 GN=At3g22350 PE=2 SV=1
AT5G16560	Q93WJ9	KAN1	1.06895	-0.600226	Notsignificant	Transcription repressor KAN1 OS=Arabidopsis thaliana OX=3702 GN=KAN1 PE=1 SV=1
AT2G29810	O82375	FBK39	1.06895	1.83212	TurboID_only	Putative F-box/kelch-repeat protein At2g29810 OS=Arabidopsis thaliana OX=3702 GN=At2g29810 PE=4 SV=1
AT3G16560	Q9LUS8	P2C40	1.06895	0.526781	Notsignificant	Probable protein phosphatase 2C 40 OS=Arabidopsis thaliana OX=3702 GN=At3g16560 PE=2 SV=1
AT3G12060	Q9LHL6	TBL1	1.06895	0.253996	Notsignificant	Protein trichome birefringence-like 1 OS=Arabidopsis thaliana OX=3702 GN=TBL1 PE=2 SV=1
AT3G27831	Q2V3S0	DEF30	1.06895	-0.0611909	Notsignificant	Putative defensin-like protein 30 OS=Arabidopsis thaliana OX=3702 GN=At3g27831 PE=3 SV=1
AT1G78380	Q9ZRW8	GSTUJ	1.06895	3.11901	TurboID_only	Glutathione S-transferase U19 OS=Arabidopsis thaliana OX=3702 GN=GSTU19 PE=1 SV=1
AT1G08170	Q9SGE3	H2B2	1.06895	-0.726362	Notsignificant	Histone H2B.2 OS=Arabidopsis thaliana OX=3702 GN=At1g08170 PE=2 SV=1
AT5G59130	Q9FIG1	SBT4B	1.06345	0.326008	Notsignificant	Subtilisin-like protease SBT4.11 OS=Arabidopsis thaliana OX=3702 GN=SBT4.11 PE=2 SV=2
AT2G16730	Q9SCU9	BGA13	1.06276	1.39262	Notsignificant	Beta-galactosidase 13 OS=Arabidopsis thaliana OX=3702 GN=BGAL13 PE=2 SV=1
AT1G23740	Q9ZUC1	AOR	1.06004	0.815739	Notsignificant	NADPH-dependent alkenal/one oxidoreductase, chloroplastic OS=Arabidopsis thaliana OX=3702 GN=AOR PE=1 SV=2
AT3G46010	Q39250	ADF1	1.06004	0.435494	Notsignificant	Actin-depolymerizing factor 1 OS=Arabidopsis thaliana OX=3702 GN=ADF1 PE=1 SV=1
AT1G50030	Q9FR53	TOR	1.06004	-0.283829	Notsignificant	Serine/threonine-protein kinase TOR OS=Arabidopsis thaliana OX=3702 GN=TOR PE=1 SV=1
AT2G23460	O80462	XLG1	1.06004	-0.502553	Notsignificant	Extra-large guanine nucleotide-binding protein 1 OS=Arabidopsis thaliana OX=3702 GN=XLG1 PE=1 SV=2
AT5G44800	F4KBP5	CHR4	1.05957	1.38333	Notsignificant	Protein CHROMATIN REMODELING 4 OS=Arabidopsis thaliana OX=3702 GN=CHR4 PE=2 SV=1
AT3G47520	Q9SN86	MDHP	1.05845	-0.769856	Notsignificant	Malate dehydrogenase, chloroplastic OS=Arabidopsis thaliana OX=3702 GN=At3g47520 PE=1 SV=1
AT3G08560	Q9C9Z8	VATE2	1.05753	1.65746	TurboID_only	V-type proton ATPase subunit E2 OS=Arabidopsis thaliana OX=3702 GN=VHA-E2 PE=2 SV=1
AT4G30790	Q9SUG7	ATG11	1.05665	-0.782602	Notsignificant	Autophagy-related protein 11 OS=Arabidopsis thaliana OX=3702 GN=ATG11 PE=1 SV=1
AT3G25920	P25873	RK15	1.04408	-1.08937	Notsignificant	50S ribosomal protein L15, chloroplastic OS=Arabidopsis thaliana OX=3702 GN=RPL15 PE=1 SV=2
AT1G03300	Q9ZVT1	DUF1	1.03997	-0.320548	Notsignificant	DUF724 domain-containing protein 1 OS=Arabidopsis thaliana OX=3702 GN=DUF1 PE=2 SV=1
AT5G42270	Q9FH02	FTSH5	1.03835	-0.926663	Notsignificant	ATP-dependent zinc metalloprotease FTSH 5, chloroplastic OS=Arabidopsis thaliana OX=3702 GN=FTSH5 PE=1 SV=1
AT1G02010	Q9C5P7	SEC1A	1.03507	-0.117813	Notsignificant	Protein transport Sec1a OS=Arabidopsis thaliana OX=3702 GN=SEC1A PE=2 SV=3
AT2G04020	Q9SIF3	GDL33	1.03507	-0.253499	Notsignificant	GDSL esterase/lipase At2g04020 OS=Arabidopsis thaliana OX=3702 GN=At2g04020 PE=3 SV=2
AT5G46290	P52410	KASC1	1.03507	0.180641	Notsignificant	3-oxoacyl-[acyl-carrier-protein] synthase I, chloroplastic OS=Arabidopsis thaliana OX=3702 GN=KAS1 PE=1 SV=2
AT1G04480	P49690	RL23	1.03338	-0.659946	Notsignificant	60S ribosomal protein L23 OS=Arabidopsis thaliana OX=3702 GN=RPL23A PE=2 SV=3
AT2G33370	P49690	RL23	1.03338	-0.659946	Notsignificant	60S ribosomal protein L23 OS=Arabidopsis thaliana OX=3702 GN=RPL23A PE=2 SV=3
AT3G04400	P49690	RL23	1.03338	-0.659946	Notsignificant	60S ribosomal protein L23 OS=Arabidopsis thaliana OX=3702 GN=RPL23A PE=2 SV=3
AT4G22430	Q1PE57	FBK87	1.02607	-0.759688	Notsignificant	Putative F-box/kelch-repeat protein At4g22430 OS=Arabidopsis thaliana OX=3702 GN=At4g22430 PE=4 SV=1
AT3G47030	Q9SD70	FB195	1.02607	-0.711396	Notsignificant	F-box protein At3g47030 OS=Arabidopsis thaliana OX=3702 GN=At3g47030 PE=2 SV=1
AT3G05420	Q9MA55	ACBP4	1.01614	2.18094	TurboID_only	Acyl-CoA-binding domain-containing protein 4 OS=Arabidopsis thaliana OX=3702 GN=ACBP4 PE=1 SV=1
AT5G22030	Q9C585	UBP8	1.01614	-1.20484	Notsignificant	Ubiquitin carboxyl-terminal hydrolase 8 OS=Arabidopsis thaliana OX=3702 GN=UBP8 PE=2 SV=2
AT1G22770	Q9SQI2	GIGAN	1.01614	0.576337	Notsignificant	Protein GIGANTEA OS=Arabidopsis thaliana OX=3702 GN=GI PE=1 SV=2
AT2G45000	Q8L7F7	NUP62	1.01614	-0.0213383	Notsignificant	Nuclear pore complex protein NUP62 OS=Arabidopsis thaliana OX=3702 GN=NUP62 PE=1 SV=1
AT3G54250	F4JCU3	MVD2	1.01614	0.146941	Notsignificant	Diphosphomevalonate decarboxylase MVD2, peroxisomal OS=Arabidopsis thaliana OX=3702 GN=MVD2 PE=1 SV=1
AT5G27230	Q5XV31	FRL5	1.01614	-0.284397	Notsignificant	FRIGIDA-like protein 5 OS=Arabidopsis thaliana OX=3702 GN=FRL5 PE=2 SV=1
AT5G54180	Q9FK23	MTEF8	1.01614	0.676154	Notsignificant	Transcription termination factor MTERF8, chloroplastic OS=Arabidopsis thaliana OX=3702 GN=MTERF8 PE=1 SV=1
AT1G58060	F4I9Q5	DEXH7	1.01614	-0.482418	Notsignificant	DExH-box ATP-dependent RNA helicase DExH7, chloroplastic OS=Arabidopsis thaliana OX=3702 GN=At1g58060 PE=2 SV=1
AT5G49040	Q9FI66	DIR3	1.01614	-0.102835	Notsignificant	Dirigent protein 3 OS=Arabidopsis thaliana OX=3702 GN=DIR3 PE=3 SV=1
AT3G24225	Q8W261	CLE19	1.01614	0	Notsignificant	CLAVATA3/ESR (CLE)-related protein 19 OS=Arabidopsis thaliana OX=3702 GN=CLE19 PE=2 SV=1
AT1G10520	Q9FNY4	DPOLL	1.01527	-0.680716	Notsignificant	DNA polymerase lambda OS=Arabidopsis thaliana OX=3702 GN=POLL PE=1 SV=1
AT3G27690	Q9XF87	CB24	1.01309	-2.07551	Notsignificant	Chlorophyll a-b binding protein 2.4, chloroplastic OS=Arabidopsis thaliana OX=3702 GN=LHCB2.4 PE=1 SV=1
AT5G07120	B9DFS6	SNX2B	1.01012	-1.21795	Notsignificant	Sorting nexin 2B OS=Arabidopsis thaliana OX=3702 GN=SNX2B PE=1 SV=1
AT3G61520	Q9M316	PP292	1.00934	-1.08119	Notsignificant	Pentatricopeptide repeat-containing protein At3g61520, mitochondrial OS=Arabidopsis thaliana OX=3702 GN=At3g61520 PE=2 SV=1
AT3G05220	Q0WV37	HIP34	1.00436	0.159934	Notsignificant	Heavy metal-associated isoprenylated plant protein 34 OS=Arabidopsis thaliana OX=3702 GN=HIPP34 PE=2 SV=1
AT1G69500	Q9C788	C70B1	1.00341	-1.354	Notsignificant	Cytochrome P450 704B1 OS=Arabidopsis thaliana OX=3702 GN=CYP704B1 PE=1 SV=1
AT3G23810	Q9LK36	SAHH2	1.00149	-0.234731	Notsignificant	Adenosylhomocysteinase 2 OS=Arabidopsis thaliana OX=3702 GN=SAHH2 PE=2 SV=1
AT2G05100	Q9SHR7	CB21	0.999759	-1.5645	Notsignificant	Chlorophyll a-b binding protein 2.1, chloroplastic OS=Arabidopsis thaliana OX=3702 GN=LHCB2.1 PE=1 SV=1
AT2G21380	Q9SJU0	KN7M	0.998117	0.055505	Notsignificant	Kinesin-like protein KIN-7M, chloroplastic OS=Arabidopsis thaliana OX=3702 GN=KIN7M PE=2 SV=2
AT3G28200	Q9LHA7	PER31	0.998117	0.914232	Notsignificant	Peroxidase 31 OS=Arabidopsis thaliana OX=3702 GN=PER31 PE=2 SV=1
AT3G14960	Q9LKA9	B3GTD	0.998117	0.796242	Notsignificant	Probable beta-1,3-galactosyltransferase 13 OS=Arabidopsis thaliana OX=3702 GN=B3GALT13 PE=2 SV=1
AT5G15580	Q9LF24	LNG1	0.990472	-0.576285	Notsignificant	Protein LONGIFOLIA 1 OS=Arabidopsis thaliana OX=3702 GN=LNG1 PE=1 SV=1
AT5G14170	Q9FMT4	SNF12	0.989297	0.818486	Notsignificant	SWI/SNF complex component SNF12 homolog OS=Arabidopsis thaliana OX=3702 GN=At5g14170 PE=1 SV=1
AT3G10800	Q9SG86	BZP28	0.989297	-1.92719	Notsignificant	bZIP transcription factor 28 OS=Arabidopsis thaliana OX=3702 GN=BZIP28 PE=1 SV=1
AT4G04490	Q9XEC6	CRK36	0.989297	2.01063	TurboID_only	Cysteine-rich receptor-like protein kinase 36 OS=Arabidopsis thaliana OX=3702 GN=CRK36 PE=1 SV=1
AT3G28730	Q05153	SSRP1	0.989297	-0.88997	Notsignificant	FACT complex subunit SSRP1 OS=Arabidopsis thaliana OX=3702 GN=SSRP1 PE=1 SV=2
AT1G66830	Q9C9N5	Y1668	0.989297	-0.149103	Notsignificant	Probable inactive leucine-rich repeat receptor-like protein kinase At1g66830 OS=Arabidopsis thaliana OX=3702 GN=At1g66830 PE=2 SV=1
AT3G06010	F4J9M5	CHR12	0.989297	-2.46804	Notsignificant	Probable ATP-dependent DNA helicase CHR12 OS=Arabidopsis thaliana OX=3702 GN=CHR12 PE=2 SV=1
AT3G46510	Q9SNC6	PUB13	0.989297	-1.09085	Notsignificant	U-box domain-containing protein 13 OS=Arabidopsis thaliana OX=3702 GN=PUB13 PE=1 SV=1
AT4G36490	Q94A34	SFH12	0.989297	-1.30884	Notsignificant	Phosphatidylinositol/phosphatidylcholine transfer protein SFH12 OS=Arabidopsis thaliana OX=3702 GN=SFH12 PE=2 SV=1
AT2G29350	Q9ZW18	SAG13	0.989297	-0.492111	Notsignificant	Senescence-associated protein 13 OS=Arabidopsis thaliana OX=3702 GN=SAG13 PE=1 SV=1
AT5G20910	Q8RXD3	AIP2	0.989297	1.49538	Notsignificant	E3 ubiquitin-protein ligase AIP2 OS=Arabidopsis thaliana OX=3702 GN=AIP2 PE=1 SV=1
AT1G33540	Q9C7Z9	SCP18	0.989297	0.806686	Notsignificant	Serine carboxypeptidase-like 18 OS=Arabidopsis thaliana OX=3702 GN=SCPL18 PE=2 SV=2
AT3G22690	Q9LUJ2	PP249	0.984684	-0.491019	Notsignificant	Pentatricopeptide repeat-containing protein At3g22690 OS=Arabidopsis thaliana OX=3702 GN=PCMP-H56 PE=3 SV=1
AT2G35620	C0LGL9	FEI2	0.981511	-0.412349	Notsignificant	LRR receptor-like serine/threonine-protein kinase FEI 2 OS=Arabidopsis thaliana OX=3702 GN=FEI2 PE=1 SV=1
AT5G15980	Q8LPF1	PP387	0.980789	0.526331	Notsignificant	Pentatricopeptide repeat-containing protein At5g15980, mitochondrial OS=Arabidopsis thaliana OX=3702 GN=At5g15980 PE=2 SV=1
AT5G20250	Q8RX87	RFS6	0.980387	1.92745	TurboID_only	Probable galactinol--sucrose galactosyltransferase 6 OS=Arabidopsis thaliana OX=3702 GN=RFS6 PE=2 SV=2
AT2G46180	Q8VYU6	GOGC4	0.978526	-1.99318	Notsignificant	Golgin candidate 4 OS=Arabidopsis thaliana OX=3702 GN=GC4 PE=2 SV=1
AT4G26870	Q8H104	SYDC1	0.975718	0.550567	Notsignificant	Aspartate--tRNA ligase 1, cytoplasmic OS=Arabidopsis thaliana OX=3702 GN=At4g26870 PE=2 SV=1
AT1G78180	Q9C9R4	BRTL2	0.975718	-0.948027	Notsignificant	Probable mitochondrial adenine nucleotide transporter BTL2 OS=Arabidopsis thaliana OX=3702 GN=At1g78180 PE=2 SV=1
AT5G11110	Q9FY54	SPSA2	0.975718	-1.8765	Notsignificant	Probable sucrose-phosphate synthase 2 OS=Arabidopsis thaliana OX=3702 GN=SPS2 PE=1 SV=1
AT3G13930	Q8RWN9	ODP22	0.975718	1.70666	TurboID_only	Dihydrolipoyllysine-residue acetyltransferase component 2 of pyruvate dehydrogenase complex, mitochondrial OS=Arabidopsis thaliana OX=3702 GN=At3g13930 PE=1 SV=2
AT3G01760	Q9SS86	LHTL4	0.973668	0.526781	Notsignificant	Lysine histidine transporter-like 4 OS=Arabidopsis thaliana OX=3702 GN=At3g01760 PE=3 SV=2
AT2G05070	Q9S7J7	CB22	0.967217	-1.68277	Notsignificant	Chlorophyll a-b binding protein 2.2, chloroplastic OS=Arabidopsis thaliana OX=3702 GN=LHCB2.2 PE=1 SV=1
AT3G16857	Q940D0	ARR1	0.965529	1.04258	Notsignificant	Two-component response regulator ARR1 OS=Arabidopsis thaliana OX=3702 GN=ARR1 PE=1 SV=2
AT3G23340	Q9LW62	CKL10	0.961781	-1.27518	Notsignificant	Casein kinase 1-like protein 10 OS=Arabidopsis thaliana OX=3702 GN=CKL10 PE=2 SV=1
AT5G16130	Q8LD03	RS73	0.961702	-1.5124	Notsignificant	40S ribosomal protein S7-3 OS=Arabidopsis thaliana OX=3702 GN=RPS7C PE=1 SV=2
AT2G25300	Q5XEZ1	B3GT9	0.960928	0.165365	Notsignificant	Hydroxyproline O-galactosyltransferase HPGT3 OS=Arabidopsis thaliana OX=3702 GN=HPGT3 PE=2 SV=1
AT3G20750	Q9LT45	GAT29	0.96062	-0.0360211	Notsignificant	GATA transcription factor 29 OS=Arabidopsis thaliana OX=3702 GN=GATA29 PE=2 SV=1
AT1G51480	Q9C8K0	DRL5	0.96062	-0.363926	Notsignificant	Probable disease resistance protein At1g51480 OS=Arabidopsis thaliana OX=3702 GN=At1g51480 PE=3 SV=2
AT1G78770	B3DNN5	CDC16	0.96062	-0.376864	Notsignificant	Anaphase-promoting complex subunit 6 OS=Arabidopsis thaliana OX=3702 GN=APC6 PE=2 SV=1
AT2G27040	Q9ZVD5	AGO4	0.958255	-0.82116	Notsignificant	Protein argonaute 4 OS=Arabidopsis thaliana OX=3702 GN=AGO4 PE=1 SV=2
AT2G42010	P93733	PLDB1	0.956799	-0.189576	Notsignificant	Phospholipase D beta 1 OS=Arabidopsis thaliana OX=3702 GN=PLDBETA1 PE=1 SV=4
AT3G46060	P28186	RAE1C	0.956799	-0.355989	Notsignificant	Ras-related protein RABE1c OS=Arabidopsis thaliana OX=3702 GN=RABE1C PE=1 SV=1
AT4G24260	Q9STW8	GUN21	0.956799	-1.24302	Notsignificant	Endoglucanase 21 OS=Arabidopsis thaliana OX=3702 GN=KOR3 PE=2 SV=1
AT4G29830	Q9SZQ5	VIP3	0.956799	-0.0744148	Notsignificant	WD repeat-containing protein VIP3 OS=Arabidopsis thaliana OX=3702 GN=VIP3 PE=1 SV=1
AT5G42890	Q9FMN0	SCP2	0.956799	0.34154	Notsignificant	Sterol carrier protein 2 OS=Arabidopsis thaliana OX=3702 GN=SCP2 PE=2 SV=1
AT2G38010	Q304B9	NCER2	0.956799	-0.345815	Notsignificant	Neutral ceramidase 2 OS=Arabidopsis thaliana OX=3702 GN=NCER2 PE=3 SV=1
AT1G52380	Q9C829	NU50A	0.956799	0.121149	Notsignificant	Nuclear pore complex protein NUP50A OS=Arabidopsis thaliana OX=3702 GN=NUP50A PE=1 SV=1
AT1G56220	Q8LD26	DRMH3	0.956799	0	Notsignificant	Dormancy-associated protein homolog 3 OS=Arabidopsis thaliana OX=3702 GN=At1g56220 PE=1 SV=1
AT3G50090	Q9SN09	SDN4	0.956799	0.563026	Notsignificant	Putative small RNA degrading nuclease 4 OS=Arabidopsis thaliana OX=3702 GN=SDN4 PE=3 SV=1
AT3G59440	Q9LX27	CML4	0.956799	-0.285826	Notsignificant	Calmodulin-like protein 4 OS=Arabidopsis thaliana OX=3702 GN=CML4 PE=2 SV=1
AT1G02500	P23686	METK1	0.956799	-0.548013	Notsignificant	S-adenosylmethionine synthase 1 OS=Arabidopsis thaliana OX=3702 GN=SAM1 PE=1 SV=2
AT5G64940	Q93Y08	AB1K8	0.956799	0.25863	Notsignificant	Protein ACTIVITY OF BC1 COMPLEX KINASE 8, chloroplastic OS=Arabidopsis thaliana OX=3702 GN=ABC1K8 PE=2 SV=1
AT4G22030	O65451	FB333	0.953006	-0.642315	Notsignificant	Probable F-box protein At4g22030 OS=Arabidopsis thaliana OX=3702 GN=At4g22030 PE=4 SV=1
AT4G16680	F4JMJ3	DEAH8	0.953006	-1.09952	Notsignificant	Probable pre-mRNA-splicing factor ATP-dependent RNA helicase DEAH8 OS=Arabidopsis thaliana OX=3702 GN=At4g16680 PE=2 SV=2
AT1G67320	Q84WJ2	PRI2	0.953006	0.381175	Notsignificant	Probable DNA primase large subunit OS=Arabidopsis thaliana OX=3702 GN=At1g67320 PE=2 SV=2
AT2G22910	Q84JF4	NAGS1	0.953006	0.455511	Notsignificant	Probable amino-acid acetyltransferase NAGS1, chloroplastic OS=Arabidopsis thaliana OX=3702 GN=NAGS1 PE=2 SV=1
AT2G42520	Q84W89	RH37	0.950435	-0.400031	Notsignificant	DEAD-box ATP-dependent RNA helicase 37 OS=Arabidopsis thaliana OX=3702 GN=RH37 PE=2 SV=2
AT2G40010	O04204	RLA01	0.950435	-0.069609	Notsignificant	60S acidic ribosomal protein P0-1 OS=Arabidopsis thaliana OX=3702 GN=RPP0A PE=1 SV=1
AT1G48830	Q9C514	RS71	0.950435	-1.41445	Notsignificant	40S ribosomal protein S7-1 OS=Arabidopsis thaliana OX=3702 GN=RPS7A PE=2 SV=1
AT1G26500	Q9FZD4	PPR59	0.950435	-0.954616	Notsignificant	Putative pentatricopeptide repeat-containing protein At1g26500 OS=Arabidopsis thaliana OX=3702 GN=At1g26500 PE=3 SV=1
AT1G53230	Q9MAH8	TCP3	0.950435	0.388315	Notsignificant	Transcription factor TCP3 OS=Arabidopsis thaliana OX=3702 GN=TCP3 PE=1 SV=1
AT1G12310	Q94AZ4	CML13	0.950435	0.639521	Notsignificant	Probable calcium-binding protein CML13 OS=Arabidopsis thaliana OX=3702 GN=CML13 PE=2 SV=1
AT4G03290	Q9ZR02	CML6	0.950435	-0.284158	Notsignificant	Calmodulin-like protein 6 OS=Arabidopsis thaliana OX=3702 GN=CML6 PE=2 SV=1
AT4G20050	O49432	QRT3	0.950435	-0.0506974	Notsignificant	Polygalacturonase QRT3 OS=Arabidopsis thaliana OX=3702 GN=QRT3 PE=2 SV=1
AT1G79840	P46607	HGL2	0.949931	-0.569039	Notsignificant	Homeobox-leucine zipper protein GLABRA 2 OS=Arabidopsis thaliana OX=3702 GN=GL2 PE=2 SV=3
AT1G47490	Q9SX79	RB47C	0.947221	-0.642315	Notsignificant	Polyadenylate-binding protein RBP47C OS=Arabidopsis thaliana OX=3702 GN=RBP47C PE=2 SV=1
AT4G17530	Q9SEH3	RAD2C	0.947221	-0.211504	Notsignificant	Ras-related protein RABD2c OS=Arabidopsis thaliana OX=3702 GN=RABD2C PE=1 SV=1
AT1G54010	Q8W4H8	GLL23	0.947055	8.5879	TurboID_only	Inactive GDSL esterase/lipase-like protein 23 OS=Arabidopsis thaliana OX=3702 GN=GLL23 PE=1 SV=1
AT3G46850	Q9STF7	SBT46	0.946587	1.17766	Notsignificant	Subtilisin-like protease SBT4.6 OS=Arabidopsis thaliana OX=3702 GN=SBT4.6 PE=3 SV=1
AT1G02810	Q9SRX4	PME7	0.941281	1.27469	Notsignificant	Probable pectinesterase/pectinesterase inhibitor 7 OS=Arabidopsis thaliana OX=3702 GN=PME7 PE=2 SV=1
AT4G37460	F4JS25	SRFR1	0.941281	0.396703	Notsignificant	Suppressor of RPS4-RLD 1 OS=Arabidopsis thaliana OX=3702 GN=SRFR1 PE=1 SV=1
AT1G73250	O49213	FCL1	0.94091	0.725009	Notsignificant	GDP-L-fucose synthase 1 OS=Arabidopsis thaliana OX=3702 GN=GER1 PE=1 SV=3
AT1G05890	Q8L829	ARI5	0.933996	-0.357541	Notsignificant	Probable E3 ubiquitin-protein ligase ARI5 OS=Arabidopsis thaliana OX=3702 GN=ARI5 PE=2 SV=1
AT4G00630	O65272	KEA2	0.933593	0.442753	Notsignificant	K(+) efflux antiporter 2, chloroplastic OS=Arabidopsis thaliana OX=3702 GN=KEA2 PE=1 SV=2
AT4G00640	O65272	KEA2	0.933593	0.442753	Notsignificant	K(+) efflux antiporter 2, chloroplastic OS=Arabidopsis thaliana OX=3702 GN=KEA2 PE=1 SV=2
AT5G26780	Q94C74	GLYM2	0.933593	-0.232056	Notsignificant	Serine hydroxymethyltransferase 2, mitochondrial OS=Arabidopsis thaliana OX=3702 GN=SHM2 PE=1 SV=2
AT1G08510	Q9SJE2	FATB	0.933593	-0.472449	Notsignificant	Palmitoyl-acyl carrier protein thioesterase, chloroplastic OS=Arabidopsis thaliana OX=3702 GN=FATB PE=1 SV=1
AT4G32730	Q9S7G7	MB3R1	0.933593	-1.5468	Notsignificant	Transcription factor MYB3R-1 OS=Arabidopsis thaliana OX=3702 GN=MYB3R1 PE=2 SV=1
AT3G53520	Q8VZC0	UXS1	0.933593	-2.98693	Notsignificant	UDP-glucuronic acid decarboxylase 1 OS=Arabidopsis thaliana OX=3702 GN=UXS1 PE=1 SV=1
AT1G66670	Q9SXJ6	CLPP3	0.933593	-0.70474	Notsignificant	ATP-dependent Clp protease proteolytic subunit 3, chloroplastic OS=Arabidopsis thaliana OX=3702 GN=CLPP3 PE=1 SV=1
AT2G46580	Q9ZPY1	PPOX2	0.933593	-0.295425	Notsignificant	Pyridoxine/pyridoxamine 5'-phosphate oxidase 2 OS=Arabidopsis thaliana OX=3702 GN=PPOX2 PE=1 SV=2
AT5G40280	Q38920	FNTB	0.933593	0.517801	Notsignificant	Protein farnesyltransferase subunit beta OS=Arabidopsis thaliana OX=3702 GN=FTB PE=1 SV=3
AT5G03730	Q05609	CTR1	0.933593	-0.269263	Notsignificant	Serine/threonine-protein kinase CTR1 OS=Arabidopsis thaliana OX=3702 GN=CTR1 PE=1 SV=1
AT2G41790	O22941	IDE1	0.933593	0.732258	Notsignificant	Insulin-degrading enzyme-like 1, peroxisomal OS=Arabidopsis thaliana OX=3702 GN=PXM16 PE=2 SV=1
AT1G32200	Q43307	PLSB	0.933593	-0.040498	Notsignificant	Glycerol-3-phosphate acyltransferase, chloroplastic OS=Arabidopsis thaliana OX=3702 GN=ATS1 PE=2 SV=2
AT1G55210	Q9C891	DIR20	0.933593	-1.32764	Notsignificant	Dirigent protein 20 OS=Arabidopsis thaliana OX=3702 GN=DIR20 PE=2 SV=1
AT4G23400	Q8LAA6	PIP1;5	0.932372	1.16471	Notsignificant	Probable aquaporin PIP1-5 OS=Arabidopsis thaliana OX=3702 GN=PIP1-5 PE=1 SV=2
AT1G14070	Q9XI81	FUT7	0.928126	-0.000193438	Notsignificant	Probable fucosyltransferase 7 OS=Arabidopsis thaliana OX=3702 GN=FUT7 PE=2 SV=1
AT2G19130	O64477	Y2913	0.927639	-1.12162	Notsignificant	G-type lectin S-receptor-like serine/threonine-protein kinase At2g19130 OS=Arabidopsis thaliana OX=3702 GN=At2g19130 PE=2 SV=1
AT3G13190	Q9LK53	Y3319	0.927639	0.0172092	Notsignificant	WEB family protein At3g13190 OS=Arabidopsis thaliana OX=3702 GN=At3g13190 PE=2 SV=1
AT5G19660	Q0WUG6	SBT61	0.927639	1.65813	TurboID_only	Subtilisin-like protease SBT6.1 OS=Arabidopsis thaliana OX=3702 GN=SBT6.1 PE=1 SV=1
AT1G10680	Q9SGY1	AB10B	0.921247	0.852081	Notsignificant	ABC transporter B family member 10 OS=Arabidopsis thaliana OX=3702 GN=ABCB10 PE=1 SV=2
AT5G02030	Q9LZM8	BLH9	0.921247	-0.0691664	Notsignificant	BEL1-like homeodomain protein 9 OS=Arabidopsis thaliana OX=3702 GN=BLH9 PE=1 SV=1
AT4G16500	Q84WT8	CYT4	0.921247	-0.0646065	Notsignificant	Cysteine proteinase inhibitor 4 OS=Arabidopsis thaliana OX=3702 GN=CYS4 PE=3 SV=2
AT1G31860	O82768	HIS2	0.919143	0.821655	Notsignificant	Histidine biosynthesis bifunctional protein hisIE, chloroplastic OS=Arabidopsis thaliana OX=3702 GN=HISN2 PE=1 SV=1
AT3G52810	Q9LXI4	PPA21	0.919143	0.538527	Notsignificant	Purple acid phosphatase 21 OS=Arabidopsis thaliana OX=3702 GN=PAP21 PE=2 SV=1
AT5G55860	Q9LVQ4	Y5586	0.919143	-0.786314	Notsignificant	WEB family protein At5g55860 OS=Arabidopsis thaliana OX=3702 GN=At5g55860 PE=1 SV=1
AT4G26170	F4JU69	ET1	0.919143	-0.0555363	Notsignificant	Protein EFFECTOR OF TRANSCRIPTION 1 OS=Arabidopsis thaliana OX=3702 GN=ET1 PE=2 SV=1
AT5G66620	Q9FJX8	DAR6	0.919143	1.58943	Notsignificant	Protein DA1-related 6 OS=Arabidopsis thaliana OX=3702 GN=DAR6 PE=2 SV=1
AT1G69620	Q9FE65	RL342	0.919143	0.416554	Notsignificant	60S ribosomal protein L34-2 OS=Arabidopsis thaliana OX=3702 GN=RPL34B PE=3 SV=1
AT3G29590	Q9LJB4	5MAT	0.919143	0.269489	Notsignificant	Malonyl-CoA:anthocyanidin 5-O-glucoside-6''-O-malonyltransferase OS=Arabidopsis thaliana OX=3702 GN=5MAT PE=1 SV=1
AT1G14250	Q6NQA8	APY5	0.917999	-0.138146	Notsignificant	Probable apyrase 5 OS=Arabidopsis thaliana OX=3702 GN=APY5 PE=2 SV=1
AT2G37190	P50883	RL121	0.917999	0	Notsignificant	60S ribosomal protein L12-1 OS=Arabidopsis thaliana OX=3702 GN=RPL12A PE=2 SV=2
AT1G18320	A1XJK0	TI224	0.917999	0	Notsignificant	Mitochondrial import inner membrane translocase subunit TIM22-4 OS=Arabidopsis thaliana OX=3702 GN=TIM22-4 PE=2 SV=3
AT1G35910	Q67XC9	TPPD	0.917999	0.494909	Notsignificant	Probable trehalose-phosphate phosphatase D OS=Arabidopsis thaliana OX=3702 GN=TPPD PE=2 SV=1
AT5G12100	Q9FMQ1	PP376	0.917999	2.15967	TurboID_only	Pentatricopeptide repeat-containing protein At5g12100, mitochondrial OS=Arabidopsis thaliana OX=3702 GN=At5g12100 PE=2 SV=1
AT1G21120	Q9LPU7	IGMT2	0.917999	0	Notsignificant	Indole glucosinolate O-methyltransferase 2 OS=Arabidopsis thaliana OX=3702 GN=IGMT2 PE=2 SV=1
AT1G68790	Q9CA42	CRWN3	0.917999	-1.01163	Notsignificant	Protein CROWDED NUCLEI 3 OS=Arabidopsis thaliana OX=3702 GN=CRWN3 PE=1 SV=1
AT5G08680	Q9C5A9	ATPBO	0.917999	3.1477	TurboID_only	ATP synthase subunit beta-3, mitochondrial OS=Arabidopsis thaliana OX=3702 GN=At5g08680 PE=1 SV=1
AT1G05560	Q9LR44	U75B1	0.917999	-0.362395	Notsignificant	UDP-glycosyltransferase 75B1 OS=Arabidopsis thaliana OX=3702 GN=UGT75B1 PE=1 SV=1
AT1G76830	Q9SRD0	FB88	0.917999	0.731069	Notsignificant	Putative F-box protein At1g76830 OS=Arabidopsis thaliana OX=3702 GN=At1g76830 PE=4 SV=1
AT4G26555	Q944B0	FK161	0.917999	0.555106	Notsignificant	Peptidyl-prolyl cis-trans isomerase FKBP16-1, chloroplastic OS=Arabidopsis thaliana OX=3702 GN=FKBP16-1 PE=2 SV=1
AT4G24750	Q0WWT7	STR11	0.917999	0.571398	Notsignificant	Rhodanese-like domain-containing protein 11, chloroplastic OS=Arabidopsis thaliana OX=3702 GN=STR11 PE=2 SV=1
AT3G43660	Q9M2C0	VITH4	0.917999	1.36665	Notsignificant	Vacuolar iron transporter homolog 4 OS=Arabidopsis thaliana OX=3702 GN=At3g43660 PE=2 SV=1
AT4G17600	Q9SYX1	LIL31	0.917999	0.403669	Notsignificant	Light-harvesting complex-like protein 3 isotype 1, chloroplastic OS=Arabidopsis thaliana OX=3702 GN=LIL3.1 PE=1 SV=1
AT5G23000	Q9FG68	RAX1	0.917999	-1.59429	Notsignificant	Transcription factor RAX1 OS=Arabidopsis thaliana OX=3702 GN=RAX1 PE=1 SV=1
AT1G29950	Q9ASX9	BH144	0.917999	-1.01896	Notsignificant	Transcription factor bHLH144 OS=Arabidopsis thaliana OX=3702 GN=BHLH144 PE=1 SV=1
AT4G11150	Q39258	VHA-E1	0.917999	9.44089	TurboID_only	V-type proton ATPase subunit E1 OS=Arabidopsis thaliana OX=3702 GN=VHA-E1 PE=1 SV=2
AT2G21330	Q9SJU4	ALFP1	0.917999	-0.71305	Notsignificant	Fructose-bisphosphate aldolase 1, chloroplastic OS=Arabidopsis thaliana OX=3702 GN=FBA1 PE=1 SV=2
AT5G14610	Q9LYJ9	RH46	0.917999	-0.706829	Notsignificant	DEAD-box ATP-dependent RNA helicase 46 OS=Arabidopsis thaliana OX=3702 GN=RH46 PE=2 SV=2
AT1G17160	A1A6H3	RBSK	0.917999	-0.0496663	Notsignificant	Ribokinase OS=Arabidopsis thaliana OX=3702 GN=RBSK PE=1 SV=1
AT2G39270	Q84JF7	KAD6C	0.917999	0.248181	Notsignificant	Probable adenylate kinase 6, chloroplastic OS=Arabidopsis thaliana OX=3702 GN=At2g39270 PE=2 SV=1
AT4G15180	O23372	ATXR3	0.909949	0.915536	Notsignificant	Histone-lysine N-methyltransferase ATXR3 OS=Arabidopsis thaliana OX=3702 GN=ATXR3 PE=2 SV=2
AT4G19440	Q940A6	PP325	0.909293	0.823031	Notsignificant	Pentatricopeptide repeat-containing protein At4g19440, chloroplastic OS=Arabidopsis thaliana OX=3702 GN=At4g19440 PE=2 SV=2
AT1G79830	Q0WVL7	GOGC5	0.901489	0.262466	Notsignificant	Golgin candidate 5 OS=Arabidopsis thaliana OX=3702 GN=GC5 PE=1 SV=1
AT2G14510	Q9ZQR3	Y2451	0.898743	1.72697	TurboID_only	Leucine-rich repeat receptor-like serine/threonine-protein kinase At2g14510 OS=Arabidopsis thaliana OX=3702 GN=At2g14510 PE=1 SV=1
AT3G13050	Q940M4	2025-10-07	0.89606	-0.910042	Notsignificant	Organic cation/carnitine transporter 7 OS=Arabidopsis thaliana OX=3702 GN=OCT7 PE=2 SV=1
AT3G16470	O04309	JAL35	0.895782	4.34728	TurboID_only	Jacalin-related lectin 35 OS=Arabidopsis thaliana OX=3702 GN=JAL35 PE=1 SV=1
AT3G17360	Q27IK7	KN12C	0.894018	-0.442487	Notsignificant	Kinesin-like protein KIN-12C OS=Arabidopsis thaliana OX=3702 GN=KIN12C PE=1 SV=1
AT1G67110	Q9ZW95	C7352	0.886888	0.50226	Notsignificant	Cytokinin hydroxylase OS=Arabidopsis thaliana OX=3702 GN=CYP735A2 PE=1 SV=1
AT4G35130	O49619	PP350	0.886693	0.381426	Notsignificant	Pentatricopeptide repeat-containing protein At4g35130, chloroplastic OS=Arabidopsis thaliana OX=3702 GN=PCMP-H27 PE=3 SV=1
AT5G35735	Q9FKH6	B561P	0.875352	-1.24291	Notsignificant	Cytochrome b561 and DOMON domain-containing protein At5g35735 OS=Arabidopsis thaliana OX=3702 GN=At5g35735 PE=2 SV=1
AT5G45190	Q9FKE6	CCT15	0.873348	0.158991	Notsignificant	Cyclin-T1-5 OS=Arabidopsis thaliana OX=3702 GN=CYCT1-5 PE=1 SV=2
AT5G17550	Q94EI3	PE192	0.867564	1.71088	TurboID_only	Peroxisome biogenesis protein 19-2 OS=Arabidopsis thaliana OX=3702 GN=PEX19-2 PE=1 SV=1
AT3G56910	Q9LER7	PSRP5	0.867564	-0.997585	Notsignificant	50S ribosomal protein 5, chloroplastic OS=Arabidopsis thaliana OX=3702 GN=PSRP5 PE=1 SV=1
AT1G26630	Q93VP3	IF5A2	0.865619	-0.341354	Notsignificant	Eukaryotic translation initiation factor 5A-2 OS=Arabidopsis thaliana OX=3702 GN=ELF5A-2 PE=1 SV=1
AT4G39530	Q9SVA5	PP357	0.863361	-0.165561	Notsignificant	Pentatricopeptide repeat-containing protein At4g39530 OS=Arabidopsis thaliana OX=3702 GN=PCMP-E52 PE=3 SV=1
AT4G09980	Q94AI4	METL1	0.862862	-1.19807	Notsignificant	N6-adenosine-methyltransferase non-catalytic subunit MTB OS=Arabidopsis thaliana OX=3702 GN=MTB PE=1 SV=1
AT1G74060	Q9C9C6	RL62	0.86193	0.83314	Notsignificant	60S ribosomal protein L6-2 OS=Arabidopsis thaliana OX=3702 GN=RPL6B PE=2 SV=1
AT4G24280	Q9STW6	HSP7F	0.860506	-0.254865	Notsignificant	Heat shock 70 kDa protein 6, chloroplastic OS=Arabidopsis thaliana OX=3702 GN=HSP70-6 PE=1 SV=1
AT3G46740	Q9STE8	TC753	0.858056	2.22937	TurboID_only	Protein TOC75-3, chloroplastic OS=Arabidopsis thaliana OX=3702 GN=TOC75-3 PE=1 SV=1
AT4G28080	F4JKH6	TSS	0.856959	0.397824	Notsignificant	Protein TSS OS=Arabidopsis thaliana OX=3702 GN=TSS PE=1 SV=1
AT3G15190	Q9ASV6	RR20	0.856525	0.446997	Notsignificant	30S ribosomal protein S20, chloroplastic OS=Arabidopsis thaliana OX=3702 GN=RPS20 PE=2 SV=1
AT2G21580	Q9SIK2	RS252	0.856161	-0.361477	Notsignificant	40S ribosomal protein S25-2 OS=Arabidopsis thaliana OX=3702 GN=RPS25B PE=3 SV=1
AT5G54310	Q9FL69	AGD5	0.856086	-0.363966	Notsignificant	ADP-ribosylation factor GTPase-activating protein AGD5 OS=Arabidopsis thaliana OX=3702 GN=AGD5 PE=1 SV=1
AT1G27920	Q9C7G0	MA658	0.853935	0.458443	Notsignificant	65-kDa microtubule-associated protein 8 OS=Arabidopsis thaliana OX=3702 GN=MAP65-8 PE=1 SV=2
AT3G59760	Q43725	CYSKM	0.853935	0.41472	Notsignificant	Cysteine synthase, mitochondrial OS=Arabidopsis thaliana OX=3702 GN=OASC PE=1 SV=3
AT3G28345	Q9LHD1	AB15B	0.853935	0.462327	Notsignificant	ABC transporter B family member 15 OS=Arabidopsis thaliana OX=3702 GN=ABCB15 PE=3 SV=1
AT2G31770	Q9SKC3	ARI9	0.849095	-1.44075	Notsignificant	Probable E3 ubiquitin-protein ligase ARI9 OS=Arabidopsis thaliana OX=3702 GN=ARI9 PE=2 SV=1
AT3G58850	Q9LXR7	PAR2	0.847981	-1.22444	Notsignificant	Transcription factor PAR2 OS=Arabidopsis thaliana OX=3702 GN=PAR2 PE=3 SV=1
AT4G13610	Q9T0I1	DNMT3	0.846749	-1.04691	Notsignificant	DNA (cytosine-5)-methyltransferase 3 OS=Arabidopsis thaliana OX=3702 GN=MET3 PE=3 SV=1
AT3G14300	Q9LUL8	PME26	0.846749	-1.91349	Notsignificant	Putative pectinesterase/pectinesterase inhibitor 26 OS=Arabidopsis thaliana OX=3702 GN=PME26 PE=2 SV=1
AT1G79990	Q9CAA0	COB21	0.846749	-0.296165	Notsignificant	Coatomer subunit beta'-1 OS=Arabidopsis thaliana OX=3702 GN=At1g79990 PE=2 SV=2
AT1G52520	Q9SSQ4	FRS6	0.846749	0.289737	Notsignificant	Protein FAR1-RELATED SEQUENCE 6 OS=Arabidopsis thaliana OX=3702 GN=FRS6 PE=2 SV=1
AT5G18480	Q8GWB7	GUX6	0.843933	-1.48182	Notsignificant	Inositol phosphorylceramide glucuronosyltransferase 1 OS=Arabidopsis thaliana OX=3702 GN=IPUT1 PE=1 SV=1
AT4G18030	Q94EJ6	PMTE	0.843933	-1.81747	Notsignificant	Probable methyltransferase PMT14 OS=Arabidopsis thaliana OX=3702 GN=At4g18030 PE=2 SV=1
AT4G24690	Q9SB64	NBR1	0.838342	-0.728417	Notsignificant	Protein NBR1 homolog OS=Arabidopsis thaliana OX=3702 GN=NBR1 PE=1 SV=1
AT1G45000	Q9MAK9	PS10B	0.838342	0	Notsignificant	26S proteasome regulatory subunit S10B homolog B OS=Arabidopsis thaliana OX=3702 GN=RPT4B PE=1 SV=1
AT2G21300	F4IGL2	KN7E	0.838342	0.479324	Notsignificant	Kinesin-like protein KIN-7E OS=Arabidopsis thaliana OX=3702 GN=KIN7E PE=2 SV=1
AT4G21170	O49558	PP331	0.828702	0.0347333	Notsignificant	Pentatricopeptide repeat-containing protein At4g21170 OS=Arabidopsis thaliana OX=3702 GN=At4g21170 PE=3 SV=2
AT5G14200	Q9FMT1	LEU31	0.828702	0.856756	Notsignificant	3-isopropylmalate dehydrogenase 1, chloroplastic OS=Arabidopsis thaliana OX=3702 GN=IMDH1 PE=1 SV=1
AT3G58990	Q9LYT7	LEUD2	0.828702	1.36971	Notsignificant	3-isopropylmalate dehydratase small subunit 3 OS=Arabidopsis thaliana OX=3702 GN=SSU3 PE=1 SV=1
AT5G10740	Q8LAY8	P2C69	0.824881	-0.285504	Notsignificant	Probable protein phosphatase 2C 69 OS=Arabidopsis thaliana OX=3702 GN=At5g10740 PE=2 SV=1
AT1G04920	Q8RY24	SPSA3	0.823709	0.882712	Notsignificant	Probable sucrose-phosphate synthase 3 OS=Arabidopsis thaliana OX=3702 GN=SPS3 PE=2 SV=1
AT3G15200	Q9LIL5	PP233	0.814669	-0.258398	Notsignificant	Putative pentatricopeptide repeat-containing protein At3g15200 OS=Arabidopsis thaliana OX=3702 GN=At3g15200 PE=3 SV=1
AT2G24520	Q9SJB3	AHA5	0.809838	-1.41067	Notsignificant	ATPase 5, plasma membrane-type OS=Arabidopsis thaliana OX=3702 GN=AHA5 PE=3 SV=3
AT1G17220	Q9SHI1	IF2C	0.806974	-1.67412	Notsignificant	Translation initiation factor IF-2, chloroplastic OS=Arabidopsis thaliana OX=3702 GN=At1g17220 PE=2 SV=2
AT4G25080	Q9SW18	CHLM	0.80534	0.0506559	Notsignificant	Magnesium protoporphyrin IX methyltransferase, chloroplastic OS=Arabidopsis thaliana OX=3702 GN=CHLM PE=1 SV=1
AT5G62230	C0LGW6	ERL1	0.804828	0.205554	Notsignificant	LRR receptor-like serine/threonine-protein kinase ERL1 OS=Arabidopsis thaliana OX=3702 GN=ERL1 PE=1 SV=1
AT5G48740	C0LGV0	Y5487	0.804828	-2.48865	Notsignificant	Probable LRR receptor-like serine/threonine-protein kinase At5g48740 OS=Arabidopsis thaliana OX=3702 GN=At5g48740 PE=1 SV=1
AT1G54270	P41377	IF4A2	0.804108	-0.139673	Notsignificant	Eukaryotic initiation factor 4A-2 OS=Arabidopsis thaliana OX=3702 GN=TIF4A-2 PE=1 SV=1
AT2G39340	F4IUY8	SAC3A	0.800391	0.0230998	Notsignificant	SAC3 family protein A OS=Arabidopsis thaliana OX=3702 GN=SAC3A PE=1 SV=1
AT2G41860	P93759	CDPKE	0.79645	-0.794036	Notsignificant	Calcium-dependent protein kinase 14 OS=Arabidopsis thaliana OX=3702 GN=CPK14 PE=2 SV=1
AT4G35010	Q9SCV1	BGA11	0.793184	-0.317995	Notsignificant	Beta-galactosidase 11 OS=Arabidopsis thaliana OX=3702 GN=BGAL11 PE=2 SV=1
AT2G36340	Q9SJM4	STKLI	0.792868	-0.996961	Notsignificant	GLABROUS1 enhancer-binding protein-like 3 OS=Arabidopsis thaliana OX=3702 GN=GPL3 PE=1 SV=1
AT4G15280	O23382	U71B5	0.792868	-0.578785	Notsignificant	UDP-glycosyltransferase 71B5 OS=Arabidopsis thaliana OX=3702 GN=UGT71B5 PE=3 SV=1
AT1G16720	Q8W4D6	HC173	0.792868	0.526594	Notsignificant	Protein HIGH CHLOROPHYLL FLUORESCENCE PHENOTYPE 173, chloroplastic OS=Arabidopsis thaliana OX=3702 GN=HCF173 PE=1 SV=1
AT2G42920	Q9SJG6	PP200	0.792868	0.66149	Notsignificant	Pentatricopeptide repeat-containing protein At2g42920, chloroplastic OS=Arabidopsis thaliana OX=3702 GN=PCMP-E75 PE=2 SV=1
AT2G04750	Q9SJ84	FIMB4	0.792868	-0.0455204	Notsignificant	Fimbrin-4 OS=Arabidopsis thaliana OX=3702 GN=FIM4 PE=3 SV=1
AT4G32330	Q94C48	WDL5	0.792868	-0.192661	Notsignificant	Protein WVD2-like 5 OS=Arabidopsis thaliana OX=3702 GN=WDL5 PE=1 SV=1
AT3G49450	Q9SCL2	FB197	0.792868	-0.30931	Notsignificant	F-box protein At3g49450 OS=Arabidopsis thaliana OX=3702 GN=At3g49450 PE=2 SV=1
AT5G22400	Q9FMR1	RGAP1	0.792868	-1.37642	Notsignificant	Rho GTPase-activating protein 1 OS=Arabidopsis thaliana OX=3702 GN=ROPGAP1 PE=2 SV=1
AT5G65940	Q9LKJ1	HIBC1	0.791951	-0.360594	Notsignificant	3-hydroxyisobutyryl-CoA hydrolase 1 OS=Arabidopsis thaliana OX=3702 GN=CHY1 PE=1 SV=1
AT5G46100	Q9FNL2	PP418	0.791951	1.17325	Notsignificant	Pentatricopeptide repeat-containing protein At5g46100 OS=Arabidopsis thaliana OX=3702 GN=At5g46100 PE=2 SV=1
AT2G03240	Q6R8G5	PHO15	0.791951	-0.715401	Notsignificant	Phosphate transporter PHO1 homolog 5 OS=Arabidopsis thaliana OX=3702 GN=PHO1-H5 PE=2 SV=2
AT5G02860	Q9LYZ9	PP362	0.788373	-0.52038	Notsignificant	Pentatricopeptide repeat-containing protein At5g02860 OS=Arabidopsis thaliana OX=3702 GN=At5g02860 PE=2 SV=1
AT1G73500	Q9FX43	MKK9	0.786081	-1.08118	Notsignificant	Mitogen-activated protein kinase kinase 9 OS=Arabidopsis thaliana OX=3702 GN=MKK9 PE=1 SV=1
AT4G24580	F4JQZ3	REN1	0.786081	-0.484443	Notsignificant	Rho GTPase-activating protein REN1 OS=Arabidopsis thaliana OX=3702 GN=REN1 PE=1 SV=2
AT1G22840	O23138	CYC1	0.786081	-0.289668	Notsignificant	Cytochrome c-1 OS=Arabidopsis thaliana OX=3702 GN=CYTC-1 PE=1 SV=1
AT5G22750	Q9FNI6	SM3L2	0.786081	0.260182	Notsignificant	DNA repair protein RAD5A OS=Arabidopsis thaliana OX=3702 GN=RAD5A PE=1 SV=1
AT5G43060	Q9FMH8	RD21B	0.783868	0.689718	Notsignificant	Probable cysteine protease RD21B OS=Arabidopsis thaliana OX=3702 GN=RD21B PE=1 SV=1
AT2G19430	Q8L4M1	THOC6	0.783868	-1.40155	Notsignificant	THO complex subunit 6 OS=Arabidopsis thaliana OX=3702 GN=THO6 PE=1 SV=1
AT2G17525	Q84VG6	PP160	0.783868	0.98927	Notsignificant	Pentatricopeptide repeat-containing protein At2g17525, mitochondrial OS=Arabidopsis thaliana OX=3702 GN=At2g17525 PE=2 SV=2
AT5G47460	Q9FGL1	PP423	0.783868	-1.653	Notsignificant	Putative pentatricopeptide repeat-containing protein At5g47460 OS=Arabidopsis thaliana OX=3702 GN=PCMP-E103 PE=3 SV=1
AT2G18190	F4IQG2	AATP2	0.783868	-0.363966	Notsignificant	AAA-ATPase At2g18190 OS=Arabidopsis thaliana OX=3702 GN=At2g18190 PE=2 SV=1
AT5G41920	Q9FHZ1	SCL23	0.783868	0	Notsignificant	Scarecrow-like protein 23 OS=Arabidopsis thaliana OX=3702 GN=SCL23 PE=1 SV=1
AT5G14640	Q8VZD5	KSG5	0.783868	0.221074	Notsignificant	Shaggy-related protein kinase epsilon OS=Arabidopsis thaliana OX=3702 GN=ASK5 PE=1 SV=1
AT4G32910	Q8RXH2	NUP85	0.783868	-0.307527	Notsignificant	Nuclear pore complex protein NUP85 OS=Arabidopsis thaliana OX=3702 GN=NUP85 PE=1 SV=1
AT1G04810	Q9MAT0	PSD1B	0.783868	-0.0987619	Notsignificant	26S proteasome non-ATPase regulatory subunit 1 homolog B OS=Arabidopsis thaliana OX=3702 GN=RPN2B PE=1 SV=1
AT3G27960	Q9LII8	KLCR2	0.783868	0.163548	Notsignificant	Protein KINESIN LIGHT CHAIN-RELATED 2 OS=Arabidopsis thaliana OX=3702 GN=KLCR2 PE=1 SV=1
AT5G56180	Q9FKT0	ARP8	0.781443	0.38142	Notsignificant	Actin-related protein 8 OS=Arabidopsis thaliana OX=3702 GN=ARP8 PE=2 SV=1
AT1G22070	Q39234	TGA3	0.7812	0.289737	Notsignificant	Transcription factor TGA3 OS=Arabidopsis thaliana OX=3702 GN=TGA3 PE=1 SV=1
AT1G30790	Q9SY20	FB20	0.7812	0.526781	Notsignificant	F-box protein At1g30790 OS=Arabidopsis thaliana OX=3702 GN=At1g30790 PE=2 SV=2
ATCG00670	P56772	CLPP1	0.7812	0.165182	Notsignificant	Chloroplastic ATP-dependent Clp protease proteolytic subunit 1 OS=Arabidopsis thaliana OX=3702 GN=clpP1 PE=1 SV=2
AT3G16210	Q9LU24	FB145	0.7812	0.954093	Notsignificant	Putative F-box protein At3g16210 OS=Arabidopsis thaliana OX=3702 GN=At3g16210 PE=4 SV=1
AT2G16300	Q9SIW9	FB107	0.7812	-0.0202486	Notsignificant	F-box protein At2g16300 OS=Arabidopsis thaliana OX=3702 GN=At2g16300 PE=2 SV=3
AT1G66420	Q9C517	STKLE	0.7812	-0.920643	Notsignificant	Probable transcription factor At1g66420 OS=Arabidopsis thaliana OX=3702 GN=At1g66420 PE=1 SV=1
AT4G28440	O49453	Y4844	0.7812	0.584333	Notsignificant	Uncharacterized protein At4g28440 OS=Arabidopsis thaliana OX=3702 GN=At4g28440 PE=1 SV=1
AT1G06390	Q39012	KSG9	0.7812	0.639241	Notsignificant	Shaggy-related protein kinase iota OS=Arabidopsis thaliana OX=3702 GN=ASK9 PE=1 SV=1
AT1G56340	O04151	CALR1	0.7812	0.532437	Notsignificant	Calreticulin-1 OS=Arabidopsis thaliana OX=3702 GN=CRT1 PE=1 SV=1
AT5G37310	Q9FHT4	TMN4	0.7812	0.0825264	Notsignificant	Transmembrane 9 superfamily member 4 OS=Arabidopsis thaliana OX=3702 GN=TMN4 PE=2 SV=1
AT1G02840	O22315	SR34	0.7812	0.220953	Notsignificant	Serine/arginine-rich-splicing factor SR34 OS=Arabidopsis thaliana OX=3702 GN=SR34 PE=1 SV=1
AT3G50440	Q8S9K8	MES10	0.7812	-0.612333	Notsignificant	Methylesterase 10 OS=Arabidopsis thaliana OX=3702 GN=MES10 PE=2 SV=1
AT1G47960	F4HWQ8	CVIF1	0.7812	0.570411	Notsignificant	Cell wall / vacuolar inhibitor of fructosidase 1 OS=Arabidopsis thaliana OX=3702 GN=C/VIF1 PE=1 SV=1
AT3G06550	Q0WW17	RWA2	0.7812	-0.615322	Notsignificant	Protein REDUCED WALL ACETYLATION 2 OS=Arabidopsis thaliana OX=3702 GN=RWA2 PE=1 SV=1
AT3G17810	Q9LVI9	DPYD	0.7812	0.0284426	Notsignificant	Dihydropyrimidine dehydrogenase (NADP(+)), chloroplastic OS=Arabidopsis thaliana OX=3702 GN=PYD1 PE=1 SV=1
AT2G30310	O22927	GDL42	0.7812	-0.0213383	Notsignificant	GDSL esterase/lipase At2g30310 OS=Arabidopsis thaliana OX=3702 GN=At2g30310 PE=2 SV=1
AT4G26455	Q8GXA4	WIP1	0.7812	-0.0415869	Notsignificant	WPP domain-interacting protein 1 OS=Arabidopsis thaliana OX=3702 GN=WIP1 PE=1 SV=1
AT5G11950	Q84MC2	LOG8	0.7812	1.59766	Notsignificant	Cytokinin riboside 5'-monophosphate phosphoribohydrolase LOG8 OS=Arabidopsis thaliana OX=3702 GN=LOG8 PE=1 SV=1
AT5G56930	Q9LTS7	C3H65	0.7812	-0.929995	Notsignificant	Zinc finger CCCH domain-containing protein 65 OS=Arabidopsis thaliana OX=3702 GN=EMB1789 PE=2 SV=1
AT2G43420	A9X4U2	HSDD3	0.7812	0.798357	Notsignificant	3beta-hydroxysteroid-dehydrogenase/decarboxylase isoform 3 OS=Arabidopsis thaliana OX=3702 GN=3BETAHSD/D3 PE=2 SV=2
AT5G58400	Q9LVL1	PER68	0.7812	-0.362529	Notsignificant	Peroxidase 68 OS=Arabidopsis thaliana OX=3702 GN=PER68 PE=2 SV=1
AT4G29510	Q9SU94	ANM11	0.7812	1.89947	TurboID_only	Protein arginine N-methyltransferase 1.1 OS=Arabidopsis thaliana OX=3702 GN=PRMT11 PE=1 SV=1
AT5G63530	Q9C5D3	HIP7	0.7812	0.740778	Notsignificant	Heavy metal-associated isoprenylated plant protein 7 OS=Arabidopsis thaliana OX=3702 GN=HIPP07 PE=1 SV=1
AT2G46520	Q9ZPY7	XPO2	0.7812	2.73313	TurboID_only	Exportin-2 OS=Arabidopsis thaliana OX=3702 GN=CAS PE=2 SV=1
AT2G11200	Q9ZQM4	FB101	0.7812	-0.292752	Notsignificant	Putative F-box protein At2g11200 OS=Arabidopsis thaliana OX=3702 GN=At2g11200 PE=4 SV=2
AT5G53450	Q9LV04	PAP14	0.7812	-0.44642	Notsignificant	Probable plastid-lipid-associated protein 14, chloroplastic OS=Arabidopsis thaliana OX=3702 GN=PAP14 PE=1 SV=1
AT1G01340	Q9LNJ0	CNG10	0.7812	-1.49336	Notsignificant	Probable cyclic nucleotide-gated ion channel 10 OS=Arabidopsis thaliana OX=3702 GN=CNGC10 PE=2 SV=2
AT1G21170	F4HWE6	SEC5B	0.7812	-1.5126	Notsignificant	Exocyst complex component SEC5B OS=Arabidopsis thaliana OX=3702 GN=SEC5B PE=1 SV=1
AT4G10170	Q9SN26	PHL11	0.7812	-0.399038	Notsignificant	Phytolongin Phyl1.1 OS=Arabidopsis thaliana OX=3702 GN=PHYL1.1 PE=2 SV=1
AT1G27370	Q8S9L0	SPL10	0.7812	0	Notsignificant	Squamosa promoter-binding-like protein 10 OS=Arabidopsis thaliana OX=3702 GN=SPL10 PE=2 SV=2
AT4G18220	O49726	PUP21	0.7812	0.796242	Notsignificant	Purine permease 21 OS=Arabidopsis thaliana OX=3702 GN=PUP21 PE=2 SV=2
AT5G01330	Q9M039	PDC3	0.7812	-0.363966	Notsignificant	Pyruvate decarboxylase 3 OS=Arabidopsis thaliana OX=3702 GN=PDC3 PE=2 SV=1
AT5G47650	Q94B74	NUDT2	0.7812	-1.52366	Notsignificant	Nudix hydrolase 2 OS=Arabidopsis thaliana OX=3702 GN=NUDT2 PE=1 SV=1
AT1G19930	Q3ED92	FK127	0.7812	-1.50316	Notsignificant	Putative F-box/kelch-repeat protein At1g19930 OS=Arabidopsis thaliana OX=3702 GN=At1g19930 PE=4 SV=1
AT5G07450	Q9LY16	CCU42	0.7812	-0.0202486	Notsignificant	Cyclin-U4-2 OS=Arabidopsis thaliana OX=3702 GN=CYCU4-2 PE=1 SV=1
AT1G12410	Q9XJ36	CLPR2	0.7812	-0.363966	Notsignificant	ATP-dependent Clp protease proteolytic subunit-related protein 2, chloroplastic OS=Arabidopsis thaliana OX=3702 GN=CLPR2 PE=1 SV=1
AT3G14810	Q9LH74	MSL5	0.7812	0.145598	Notsignificant	Mechanosensitive ion channel protein 5 OS=Arabidopsis thaliana OX=3702 GN=MSL5 PE=2 SV=1
AT5G50590	P0DKC7	HSD4A	0.7812	-0.659288	Notsignificant	11-beta-hydroxysteroid dehydrogenase-like 4A OS=Arabidopsis thaliana OX=3702 GN=HSD4 PE=2 SV=1
AT1G04520	Q6NM73	PDLP2	0.7812	-0.294802	Notsignificant	Plasmodesmata-located protein 2 OS=Arabidopsis thaliana OX=3702 GN=PDLP2 PE=1 SV=1
AT5G66310	F4JZ68	KN7H	0.7812	-0.902487	Notsignificant	Kinesin-like protein KIN-7H OS=Arabidopsis thaliana OX=3702 GN=KIN7H PE=2 SV=1
AT4G35440	Q8GX93	CLCE	0.7812	-1.03759	Notsignificant	Chloride channel protein CLC-e OS=Arabidopsis thaliana OX=3702 GN=CLC-E PE=2 SV=2
AT3G50280	Q9SND9	Y3028	0.7812	-0.599047	Notsignificant	Uncharacterized acetyltransferase At3g50280 OS=Arabidopsis thaliana OX=3702 GN=At3g50280 PE=3 SV=1
AT3G59220	Q9LX49	PRN1	0.7812	-0.220233	Notsignificant	Pirin-1 OS=Arabidopsis thaliana OX=3702 GN=PRN1 PE=1 SV=1
AT2G01600	Q8LBH2	PICALM1A	0.7812	-0.293519	Notsignificant	Putative clathrin assembly protein At2g01600 OS=Arabidopsis thaliana OX=3702 GN=At2g01600 PE=2 SV=2
AT3G50470	Q9SCS7	HR3	0.7812	-0.312518	Notsignificant	RPW8-like protein 3 OS=Arabidopsis thaliana OX=3702 GN=HR3 PE=2 SV=1
AT3G19130	Q0WW84	RB47B	0.7812	-0.596676	Notsignificant	Polyadenylate-binding protein RBP47B OS=Arabidopsis thaliana OX=3702 GN=RBP47B PE=2 SV=1
AT1G50180	Q9SX38	DRL4	0.7812	0.0458518	Notsignificant	Putative disease resistance protein At1g50180 OS=Arabidopsis thaliana OX=3702 GN=At1g50180 PE=3 SV=2
AT1G34160	Q9FX24	PPR71	0.7812	-1.82309	Notsignificant	Pentatricopeptide repeat-containing protein At1g34160 OS=Arabidopsis thaliana OX=3702 GN=PCMP-H68 PE=2 SV=2
AT5G19620	Q9C5J8	OEP80	0.7812	2.19969	TurboID_only	Outer envelope protein 80, chloroplastic OS=Arabidopsis thaliana OX=3702 GN=OEP80 PE=2 SV=1
ATCG00540	P56771	CYF	0.7812	1.19854	Notsignificant	Cytochrome f OS=Arabidopsis thaliana OX=3702 GN=petA PE=3 SV=1
AT5G59580	Q9LTH3	U76E1	0.7812	-0.149336	Notsignificant	UDP-glycosyltransferase 76E1 OS=Arabidopsis thaliana OX=3702 GN=UGT76E1 PE=2 SV=1
AT1G49130	Q9M9B3	COL8	0.7812	-0.0372007	Notsignificant	Zinc finger protein CONSTANS-LIKE 8 OS=Arabidopsis thaliana OX=3702 GN=COL8 PE=1 SV=2
AT1G74960	Q9C9P4	KASC2	0.7812	-0.145708	Notsignificant	3-oxoacyl-[acyl-carrier-protein] synthase II, chloroplastic OS=Arabidopsis thaliana OX=3702 GN=KAS2 PE=1 SV=1
AT2G18220	Q9ZPV5	NOC2L	0.7812	-0.956771	Notsignificant	Nucleolar complex protein 2 homolog OS=Arabidopsis thaliana OX=3702 GN=At2g18220 PE=3 SV=2
AT1G61750	Q9SYB1	CRRS1	0.7812	-0.600226	Notsignificant	Cysteine-rich repeat secretory protein 1 OS=Arabidopsis thaliana OX=3702 GN=CRRSP1 PE=3 SV=3
AT3G02110	Q8L9Y0	SCP25	0.7812	-0.0734453	Notsignificant	Serine carboxypeptidase-like 25 OS=Arabidopsis thaliana OX=3702 GN=SCPL25 PE=2 SV=2
AT5G40580	Q7DLS1	PSB7B	0.7812	0	Notsignificant	Proteasome subunit beta type-7-B OS=Arabidopsis thaliana OX=3702 GN=PBB2 PE=1 SV=2
AT3G17270	Q9LUU4	FB149	0.7812	-0.569981	Notsignificant	Putative F-box protein At3g17270 OS=Arabidopsis thaliana OX=3702 GN=At3g17270 PE=4 SV=1
AT1G51745	P59278	Y1745	0.7812	0.402635	Notsignificant	Uncharacterized protein At1g51745 OS=Arabidopsis thaliana OX=3702 GN=At1g51745 PE=2 SV=2
AT2G19470	Q9ZUP4	CKL5	0.7812	1.85392	TurboID_only	Casein kinase 1-like protein 5 OS=Arabidopsis thaliana OX=3702 GN=CKL5 PE=1 SV=1
AT5G58280	Q9FHB2	Y5828	0.7812	1.34837	Notsignificant	Putative B3 domain-containing protein At5g58280 OS=Arabidopsis thaliana OX=3702 GN=At5g58280 PE=3 SV=1
AT1G12130	Q9FWW3	GSXL6	0.7812	0.227946	Notsignificant	Flavin-containing monooxygenase FMO GS-OX-like 6 OS=Arabidopsis thaliana OX=3702 GN=At1g12130 PE=2 SV=1
AT2G43240	Q8GY97	CSTR2	0.7812	-0.662633	Notsignificant	CMP-sialic acid transporter 2 OS=Arabidopsis thaliana OX=3702 GN=At2g43240 PE=2 SV=1
AT2G03380	Q9ZQ74	PP146	0.7812	0.344506	Notsignificant	Pentatricopeptide repeat-containing protein At2g03380, mitochondrial OS=Arabidopsis thaliana OX=3702 GN=PCMP-E47 PE=3 SV=1
AT3G49590	Q9SCK0	AT13A	0.7812	-1.67606	Notsignificant	Autophagy-related protein 13a OS=Arabidopsis thaliana OX=3702 GN=ATG13A PE=1 SV=1
AT5G66990	Q9FGD1	RKD3	0.7812	-0.624216	Notsignificant	Protein RKD3 OS=Arabidopsis thaliana OX=3702 GN=RKD3 PE=3 SV=1
AT5G63450	Q9FMV7	C94B1	0.7812	-1.11345	Notsignificant	Cytochrome P450 94B1 OS=Arabidopsis thaliana OX=3702 GN=CYP94B1 PE=1 SV=1
AT1G69960	O04951	PP2A5	0.7812	-2.28959	Notsignificant	Serine/threonine-protein phosphatase PP2A-5 catalytic subunit OS=Arabidopsis thaliana OX=3702 GN=PP2A5 PE=1 SV=1
AT3G55030	Q9M2W3	PGPS2	0.7812	-0.415971	Notsignificant	CDP-diacylglycerol--glycerol-3-phosphate 3-phosphatidyltransferase 2 OS=Arabidopsis thaliana OX=3702 GN=PGPS2 PE=1 SV=1
AT1G73655	Q8LB65	FK173	0.7812	0.291458	Notsignificant	Peptidyl-prolyl cis-trans isomerase FKBP17-3, chloroplastic OS=Arabidopsis thaliana OX=3702 GN=FKBP17-3 PE=2 SV=1
AT1G30200	Q9C534	FB19	0.7812	0.409755	Notsignificant	F-box protein At1g30200 OS=Arabidopsis thaliana OX=3702 GN=At1g30200 PE=2 SV=1
AT1G53650	Q9C8M0	CID8	0.7812	-0.363966	Notsignificant	Polyadenylate-binding protein-interacting protein 8 OS=Arabidopsis thaliana OX=3702 GN=CID8 PE=1 SV=1
AT1G67470	O64798	ZRK12	0.7812	-0.102081	Notsignificant	Inactive serine/threonine-protein kinase At1g67470 OS=Arabidopsis thaliana OX=3702 GN=At1g67470 PE=2 SV=1
AT5G38710	Q6NKX1	PROD2	0.7812	1.35936	Notsignificant	Proline dehydrogenase 2, mitochondrial OS=Arabidopsis thaliana OX=3702 GN=POX2 PE=2 SV=1
AT5G25550	Q4PSE6	LRX7	0.7812	0	Notsignificant	Leucine-rich repeat extensin-like protein 7 OS=Arabidopsis thaliana OX=3702 GN=LRX7 PE=2 SV=1
AT1G48510	Q9LP74	SURFL	0.7812	-0.240357	Notsignificant	Surfeit locus protein 1-like OS=Arabidopsis thaliana OX=3702 GN=At1g48510 PE=3 SV=2
AT5G43530	Q9FIY7	SM3L3	0.780954	-0.593405	Notsignificant	DNA repair protein RAD5B OS=Arabidopsis thaliana OX=3702 GN=RAD5B PE=3 SV=1
AT1G09780	O04499	PMG1	0.775273	2.96221	TurboID_only	2,3-bisphosphoglycerate-independent phosphoglycerate mutase 1 OS=Arabidopsis thaliana OX=3702 GN=PGM1 PE=2 SV=3
AT2G32700	O48847	LUH	0.774328	0.894664	Notsignificant	Transcriptional corepressor LEUNIG_HOMOLOG OS=Arabidopsis thaliana OX=3702 GN=LUH PE=1 SV=1
AT1G53310	Q9MAH0	CAPP1	0.766135	4.8758	TurboID_only	Phosphoenolpyruvate carboxylase 1 OS=Arabidopsis thaliana OX=3702 GN=PPC1 PE=1 SV=1
AT1G71830	Q94AG2	SERK1	0.762252	1.48966	Notsignificant	Somatic embryogenesis receptor kinase 1 OS=Arabidopsis thaliana OX=3702 GN=SERK1 PE=1 SV=2
AT1G65470	Q9SXY0	FAS1	0.762252	-1.62282	Notsignificant	Chromatin assembly factor 1 subunit FAS1 OS=Arabidopsis thaliana OX=3702 GN=FAS1 PE=1 SV=1
AT1G44080	Q9C6X9	FB315	0.762252	-1.72996	Notsignificant	Probable F-box protein At1g44080 OS=Arabidopsis thaliana OX=3702 GN=At1g44080 PE=4 SV=1
AT1G44970	Q96512	PER9	0.762252	0	Notsignificant	Peroxidase 9 OS=Arabidopsis thaliana OX=3702 GN=PER9 PE=1 SV=1
AT5G06770	Q9FG30	C3H52	0.762252	0.208118	Notsignificant	Zinc finger CCCH domain-containing protein 52 OS=Arabidopsis thaliana OX=3702 GN=At5g06770 PE=2 SV=1
AT1G19230	O81211	RBOHE	0.762252	-1.32246	Notsignificant	Respiratory burst oxidase homolog protein E OS=Arabidopsis thaliana OX=3702 GN=RBOHE PE=2 SV=2
AT1G65990	Q7G959	PRX2A	0.762252	-0.506303	Notsignificant	Peroxiredoxin-2A OS=Arabidopsis thaliana OX=3702 GN=PRXIIA PE=2 SV=1
AT1G03310	Q8L735	ISOA2	0.762252	-1.64174	Notsignificant	Isoamylase 2, chloroplastic OS=Arabidopsis thaliana OX=3702 GN=ISA2 PE=1 SV=2
AT3G44160	Q5PP51	OEP39	0.762252	-0.333705	Notsignificant	Outer envelope protein 39, chloroplastic OS=Arabidopsis thaliana OX=3702 GN=P39 PE=2 SV=1
AT1G06280	Q9LNB9	LBD2	0.762252	0.506533	Notsignificant	LOB domain-containing protein 2 OS=Arabidopsis thaliana OX=3702 GN=LBD2 PE=2 SV=2
AT5G03800	Q9FFN1	PP363	0.762252	0.905459	Notsignificant	Pentatricopeptide repeat-containing protein At5g03800 OS=Arabidopsis thaliana OX=3702 GN=EMB175 PE=2 SV=1
AT4G19900	P0C8Q4	Y4990	0.762252	-0.432291	Notsignificant	Uncharacterized protein At4g19900 OS=Arabidopsis thaliana OX=3702 GN=At4g19900 PE=2 SV=1
AT5G61690	Q9FKF2	AB11A	0.762252	-0.515166	Notsignificant	ABC transporter A family member 11 OS=Arabidopsis thaliana OX=3702 GN=ABCA11 PE=3 SV=1
AT5G49480	Q9FDX6	CP1	0.762252	0.57005	Notsignificant	Calcium-binding protein CP1 OS=Arabidopsis thaliana OX=3702 GN=CP1 PE=2 SV=1
AT1G80910	C0Z274	CCZ1B	0.762252	0.379578	Notsignificant	Vacuolar fusion protein CCZ1 homolog B OS=Arabidopsis thaliana OX=3702 GN=CCZ1B PE=1 SV=1
AT1G25380	Q8RWA5	NDT2	0.762252	-0.154032	Notsignificant	Nicotinamide adenine dinucleotide transporter 2, mitochondrial OS=Arabidopsis thaliana OX=3702 GN=NDT2 PE=1 SV=1
AT5G52350	F4KG58	E70A3	0.762252	1.1048	Notsignificant	Exocyst complex component EXO70A3 OS=Arabidopsis thaliana OX=3702 GN=EXO70A3 PE=1 SV=1
AT4G21560	O65421	VP281	0.762252	0.20063	Notsignificant	Vacuolar protein sorting-associated protein 28 homolog 1 OS=Arabidopsis thaliana OX=3702 GN=VPS28-1 PE=1 SV=1
AT3G18090	Q9LV32	RPD2B	0.762252	-1.35083	Notsignificant	DNA-directed RNA polymerase D subunit 2b OS=Arabidopsis thaliana OX=3702 GN=NRPD2b PE=2 SV=1
AT4G02790	Q8H1F6	DGP3	0.762252	0.888919	Notsignificant	DAR GTPase 3, chloroplastic OS=Arabidopsis thaliana OX=3702 GN=DGP3 PE=2 SV=1
AT2G33840	Q8S9J2	SYYC1	0.762252	1.1575	Notsignificant	Tyrosine--tRNA ligase 1, cytoplasmic OS=Arabidopsis thaliana OX=3702 GN=At2g33840 PE=2 SV=1
AT1G08920	Q94KE0	ESL1	0.762252	1.13308	Notsignificant	Sugar transporter ESL1 OS=Arabidopsis thaliana OX=3702 GN=ESL1 PE=1 SV=1
AT5G08490	Q9FNN9	PP370	0.762252	-0.665542	Notsignificant	Putative pentatricopeptide repeat-containing protein At5g08490 OS=Arabidopsis thaliana OX=3702 GN=PCMP-E32 PE=3 SV=1
AT5G09690	Q304A0	MRS27	0.762252	0.512188	Notsignificant	Magnesium transporter MRS2-7 OS=Arabidopsis thaliana OX=3702 GN=MRS2-7 PE=2 SV=1
AT5G47190	Q8RXX5	RK192	0.762252	0.276003	Notsignificant	50S ribosomal protein L19-2, chloroplastic OS=Arabidopsis thaliana OX=3702 GN=At5g47190 PE=2 SV=1
AT2G38080	O80434	LAC4	0.762252	0	Notsignificant	Laccase-4 OS=Arabidopsis thaliana OX=3702 GN=IRX12 PE=2 SV=2
AT1G31970	Q9C551	RH5	0.762252	-1.5907	Notsignificant	DEAD-box ATP-dependent RNA helicase 5 OS=Arabidopsis thaliana OX=3702 GN=RH5 PE=1 SV=1
AT4G00240	O23078	PLDB2	0.762252	-0.163788	Notsignificant	Phospholipase D beta 2 OS=Arabidopsis thaliana OX=3702 GN=PLDBETA2 PE=2 SV=3
AT1G32960	Q9MAP5	SBT33	0.762252	-0.312728	Notsignificant	Subtilisin-like protease SBT3.3 OS=Arabidopsis thaliana OX=3702 GN=SBT3.3 PE=2 SV=1
AT1G26780	Q9LQX5	MY117	0.762252	-0.385548	Notsignificant	Transcription factor MYB117 OS=Arabidopsis thaliana OX=3702 GN=MYB117 PE=2 SV=1
AT5G01560	Q66GN2	LRK64	0.762252	0.525514	Notsignificant	Lectin-domain containing receptor kinase VI.4 OS=Arabidopsis thaliana OX=3702 GN=LECRK64 PE=2 SV=1
AT1G79960	Q9S7T5	OFP14	0.762252	-0.435841	Notsignificant	Transcription repressor OFP14 OS=Arabidopsis thaliana OX=3702 GN=OFP14 PE=1 SV=1
AT1G34410	Q9C8N9	ARFU	0.762252	0.759282	Notsignificant	Putative auxin response factor 21 OS=Arabidopsis thaliana OX=3702 GN=ARF21 PE=3 SV=2
AT3G01350	Q9SRI2	PTR31	0.762252	-0.399005	Notsignificant	Protein NRT1/ PTR FAMILY 5.9 OS=Arabidopsis thaliana OX=3702 GN=NPF5.9 PE=2 SV=1
AT4G37050	O23181	PLP3	0.762252	-0.330497	Notsignificant	Patatin-like protein 3 OS=Arabidopsis thaliana OX=3702 GN=PLP3 PE=2 SV=2
AT1G11530	Q8LDI5	CXXS1	0.762252	0	Notsignificant	Thioredoxin-like protein CXXS1 OS=Arabidopsis thaliana OX=3702 GN=CXXS1 PE=2 SV=2
AT3G07490	Q9SRR7	CML3	0.762252	-0.330738	Notsignificant	Calmodulin-like protein 3 OS=Arabidopsis thaliana OX=3702 GN=CML3 PE=2 SV=1
AT1G80960	Q9SAG4	FB93	0.762252	-0.231413	Notsignificant	F-box protein At1g80960 OS=Arabidopsis thaliana OX=3702 GN=At1g80960 PE=2 SV=3
AT5G10870	Q9S7H4	CM2	0.762252	-0.312518	Notsignificant	Chorismate mutase 2 OS=Arabidopsis thaliana OX=3702 GN=CM2 PE=1 SV=1
AT4G33090	Q8VZH2	APM1	0.762252	-0.345626	Notsignificant	Aminopeptidase M1 OS=Arabidopsis thaliana OX=3702 GN=APM1 PE=1 SV=1
AT2G43740	O22829	JAL25	0.762252	-0.241346	Notsignificant	Jacalin-related lectin 25 OS=Arabidopsis thaliana OX=3702 GN=JAL25 PE=2 SV=1
AT5G17020	Q9SMV6	XPO1A	0.762252	1.64745	TurboID_only	Protein EXPORTIN 1A OS=Arabidopsis thaliana OX=3702 GN=XPO1 PE=1 SV=1
AT5G52520	Q9FYR6	SYPM	0.762252	1.31662	Notsignificant	Proline--tRNA ligase, chloroplastic/mitochondrial OS=Arabidopsis thaliana OX=3702 GN=OVA6 PE=2 SV=1
AT5G18525	F4JY12	GFS12	0.762252	0.433723	Notsignificant	Protein GFS12 OS=Arabidopsis thaliana OX=3702 GN=GFS12 PE=1 SV=1
AT4G27700	Q94A65	STR14	0.762252	-0.809396	Notsignificant	Rhodanese-like domain-containing protein 14, chloroplastic OS=Arabidopsis thaliana OX=3702 GN=At4g27700 PE=2 SV=1
AT5G23800	Q9FFA0	DUF10	0.762252	-0.446892	Notsignificant	DUF724 domain-containing protein 10 OS=Arabidopsis thaliana OX=3702 GN=DUF10 PE=2 SV=1
AT4G27050	Q9SZ44	FB309	0.762252	-1.063	Notsignificant	F-box protein At4g27050 OS=Arabidopsis thaliana OX=3702 GN=At4g27050 PE=1 SV=1
AT4G26930	Q9S773	MYB97	0.762252	-0.327811	Notsignificant	Transcription factor MYB97 OS=Arabidopsis thaliana OX=3702 GN=MYB97 PE=2 SV=1
AT1G12970	Q8W4Q3	PIRL3	0.762252	-0.0275727	Notsignificant	Plant intracellular Ras-group-related LRR protein 3 OS=Arabidopsis thaliana OX=3702 GN=PIRL3 PE=2 SV=1
AT3G14530	Q9LUE1	GGPP9	0.762252	-1.23759	Notsignificant	Geranylgeranyl pyrophosphate synthase 9, chloroplastic OS=Arabidopsis thaliana OX=3702 GN=GGPPS9 PE=1 SV=1
AT4G10450	Q9SZX9	RL92	0.762252	-1.18864	Notsignificant	60S ribosomal protein L9-2 OS=Arabidopsis thaliana OX=3702 GN=RPL9D PE=2 SV=1
AT2G20540	Q9SIL5	PP165	0.762252	0.975196	Notsignificant	Pentatricopeptide repeat-containing protein At2g20540 OS=Arabidopsis thaliana OX=3702 GN=PCMP-E78 PE=2 SV=1
AT1G75440	Q9FWT2	UBC16	0.762252	0	Notsignificant	Probable ubiquitin-conjugating enzyme E2 16 OS=Arabidopsis thaliana OX=3702 GN=UBC16 PE=2 SV=1
AT5G51120	Q93VI4	PABN1	0.762252	-0.870379	Notsignificant	Polyadenylate-binding protein 1 OS=Arabidopsis thaliana OX=3702 GN=PABN1 PE=1 SV=1
AT3G51990	Q9SV05	CCR35	0.762252	0.160997	Notsignificant	Serine/threonine-protein kinase-like protein At3g51990 OS=Arabidopsis thaliana OX=3702 GN=At3g51990 PE=2 SV=1
AT5G06620	Q9FG08	ATXR4	0.762252	0	Notsignificant	Histone-lysine N-methyltransferase ATXR4 OS=Arabidopsis thaliana OX=3702 GN=ATXR4 PE=2 SV=2
AT1G60630	Q84MA9	Y1063	0.762252	-2.10884	Notsignificant	Inactive leucine-rich repeat receptor-like serine/threonine-protein kinase At1g60630 OS=Arabidopsis thaliana OX=3702 GN=At1g60630 PE=2 SV=1
AT5G52650	Q9LTF2	RS103	0.762252	0.641401	Notsignificant	40S ribosomal protein S10-3 OS=Arabidopsis thaliana OX=3702 GN=RPS10C PE=2 SV=2
AT3G23230	Q9LTC5	ERF98	0.762252	-0.868522	Notsignificant	Ethylene-responsive transcription factor ERF098 OS=Arabidopsis thaliana OX=3702 GN=ERF098 PE=1 SV=1
AT2G41000	Q0WTI8	DNJ72	0.762252	-0.0213383	Notsignificant	Chaperone protein dnaJ 72 OS=Arabidopsis thaliana OX=3702 GN=ATJ72 PE=2 SV=1
AT5G63860	Q9FN03	UVR8	0.762252	1.32176	Notsignificant	Ultraviolet-B receptor UVR8 OS=Arabidopsis thaliana OX=3702 GN=UVR8 PE=1 SV=1
AT2G32610	O80898	CSLB1	0.762252	-1.24517	Notsignificant	Cellulose synthase-like protein B1 OS=Arabidopsis thaliana OX=3702 GN=CSLB1 PE=2 SV=2
AT1G70300	Q8W4I4	POT6	0.762252	-1.38756	Notsignificant	Potassium transporter 6 OS=Arabidopsis thaliana OX=3702 GN=POT6 PE=2 SV=1
AT5G40330	Q96276	MYB23	0.762252	-0.405664	Notsignificant	Transcription factor MYB23 OS=Arabidopsis thaliana OX=3702 GN=MYB23 PE=1 SV=1
AT3G08660	Q9C9Z0	Y3866	0.762252	0.131336	Notsignificant	Putative BTB/POZ domain-containing protein At3g08660 OS=Arabidopsis thaliana OX=3702 GN=At3g08660 PE=3 SV=1
ATCG00500	P56765	ACCD	0.762252	1.49795	Notsignificant	Acetyl-coenzyme A carboxylase carboxyl transferase subunit beta, chloroplastic OS=Arabidopsis thaliana OX=3702 GN=accD PE=1 SV=2
AT3G45100	Q94BX4	PIGA	0.762252	-1.00843	Notsignificant	Phosphatidylinositol N-acetylglucosaminyltransferase subunit A OS=Arabidopsis thaliana OX=3702 GN=PIGA PE=2 SV=1
AT4G02770	Q9S7H1	PSAD1	0.762252	0.849175	Notsignificant	Photosystem I reaction center subunit II-1, chloroplastic OS=Arabidopsis thaliana OX=3702 GN=psaD1 PE=1 SV=1
AT5G65380	Q9FKQ1	DTX27	0.762252	-0.17621	Notsignificant	Protein DETOXIFICATION 27 OS=Arabidopsis thaliana OX=3702 GN=DTX27 PE=2 SV=1
AT3G19160	Q9LJL4	IPT8	0.762252	-1.55232	Notsignificant	Adenylate isopentenyltransferase 8, chloroplastic OS=Arabidopsis thaliana OX=3702 GN=IPT8 PE=2 SV=1
AT2G02180	Q9ZUM2	TOM3	0.762252	-0.336269	Notsignificant	Tobamovirus multiplication protein 3 OS=Arabidopsis thaliana OX=3702 GN=TOM3 PE=1 SV=2
AT4G25340	Q93ZG9	FKB53	0.762252	0.703484	Notsignificant	Peptidyl-prolyl cis-trans isomerase FKBP53 OS=Arabidopsis thaliana OX=3702 GN=FKBP53 PE=1 SV=1
AT2G20208	P82774	DF172	0.762252	0.289737	Notsignificant	Defensin-like protein 172 OS=Arabidopsis thaliana OX=3702 GN=LCR60 PE=2 SV=1
AT2G46040	Q84JT7	ARID1	0.762252	1.22628	Notsignificant	AT-rich interactive domain-containing protein 1 OS=Arabidopsis thaliana OX=3702 GN=ARID1 PE=2 SV=1
AT1G80570	Q3EC97	FBL14	0.762252	-0.383734	Notsignificant	F-box/LRR-repeat protein 14 OS=Arabidopsis thaliana OX=3702 GN=FBL14 PE=2 SV=1
AT1G10240	Q9SY66	FRS11	0.762252	0.464303	Notsignificant	Protein FAR1-RELATED SEQUENCE 11 OS=Arabidopsis thaliana OX=3702 GN=FRS11 PE=1 SV=1
AT1G22310	Q9LME6	MBD8	0.762252	0.0432623	Notsignificant	Methyl-CpG-binding domain-containing protein 8 OS=Arabidopsis thaliana OX=3702 GN=MBD8 PE=2 SV=1
AT2G25140	Q8VYJ7	CLPB4	0.762252	-1.44654	Notsignificant	Chaperone protein ClpB4, mitochondrial OS=Arabidopsis thaliana OX=3702 GN=CLPB4 PE=2 SV=1
AT3G45650	Q9M1E2	PTR37	0.762252	-0.312518	Notsignificant	Protein NRT1/ PTR FAMILY 2.7 OS=Arabidopsis thaliana OX=3702 GN=NPF2.7 PE=1 SV=1
AT5G61400	Q9FLJ4	PP440	0.762252	0.289737	Notsignificant	Pentatricopeptide repeat-containing protein At5g61400 OS=Arabidopsis thaliana OX=3702 GN=At5g61400 PE=2 SV=1
AT1G35850	Q9C8B8	PUM17	0.762252	-1.03963	Notsignificant	Putative pumilio homolog 17 OS=Arabidopsis thaliana OX=3702 GN=APUM17 PE=5 SV=2
AT1G34360	Q6NLP2	IF31	0.762252	0.197066	Notsignificant	Translation initiation factor IF3-1, mitochondrial OS=Arabidopsis thaliana OX=3702 GN=IF3-1 PE=2 SV=1
AT1G07950	Q8LCH5	MD22B	0.762252	-1.18672	Notsignificant	Mediator of RNA polymerase II transcription subunit 22b OS=Arabidopsis thaliana OX=3702 GN=MED22B PE=1 SV=1
AT1G68910	A8MQR0	WIT2	0.762252	0.552336	Notsignificant	WPP domain-interacting tail-anchored protein 2 OS=Arabidopsis thaliana OX=3702 GN=WIT2 PE=1 SV=1
AT1G80120	Q9SSC7	LOR5	0.762252	0	Notsignificant	Protein LURP-one-related 5 OS=Arabidopsis thaliana OX=3702 GN=At1g80120 PE=2 SV=1
AT1G04360	P93823	ATL1	0.762252	-0.395722	Notsignificant	RING-H2 finger protein ATL1 OS=Arabidopsis thaliana OX=3702 GN=ATL1 PE=2 SV=1
AT1G69570	Q9SEZ3	CDF5	0.762252	-0.395722	Notsignificant	Cyclic dof factor 5 OS=Arabidopsis thaliana OX=3702 GN=CDF5 PE=2 SV=1
AT2G31540	Q9SIQ3	GDL43	0.762252	-0.0719041	Notsignificant	GDSL esterase/lipase At2g31540 OS=Arabidopsis thaliana OX=3702 GN=At2g31540 PE=2 SV=1
AT3G25070	Q8GYN5	RIN4	0.762252	-0.681033	Notsignificant	RPM1-interacting protein 4 OS=Arabidopsis thaliana OX=3702 GN=RIN4 PE=1 SV=1
AT5G51830	Q9FLH8	SCRK7	0.762252	1.5899	Notsignificant	Probable fructokinase-7 OS=Arabidopsis thaliana OX=3702 GN=At5g51830 PE=1 SV=1
AT5G09740	Q9LXD7	MYST2	0.762252	0.128013	Notsignificant	Histone acetyltransferase of the MYST family 2 OS=Arabidopsis thaliana OX=3702 GN=HAM2 PE=1 SV=1
AT3G16730	Q9LUR0	CNDH2	0.762252	0.527143	Notsignificant	Condensin-2 complex subunit H2 OS=Arabidopsis thaliana OX=3702 GN=CAPH2 PE=2 SV=1
AT2G41230	Q8RWS1	ORS1	0.762252	0	Notsignificant	Protein ORGAN SIZE RELATED 1 OS=Arabidopsis thaliana OX=3702 GN=ORS1 PE=2 SV=1
AT1G05360	F4I8Q7	KMS2	0.762252	-0.0298153	Notsignificant	Vacuole membrane protein KMS2 OS=Arabidopsis thaliana OX=3702 GN=KMS2 PE=1 SV=1
ATCG01110	P56753	NDHH	0.762252	0.769264	Notsignificant	NAD(P)H-quinone oxidoreductase subunit H, chloroplastic OS=Arabidopsis thaliana OX=3702 GN=ndhH PE=1 SV=1
AT3G10360	Q9SS47	PUM4	0.762252	-0.839828	Notsignificant	Pumilio homolog 4 OS=Arabidopsis thaliana OX=3702 GN=APUM4 PE=1 SV=2
AT2G26930	O81014	ISPE	0.762252	-0.0646065	Notsignificant	4-diphosphocytidyl-2-C-methyl-D-erythritol kinase, chloroplastic OS=Arabidopsis thaliana OX=3702 GN=ISPE PE=2 SV=1
AT5G47640	Q9FGJ3	NFYB2	0.762252	0.562387	Notsignificant	Nuclear transcription factor Y subunit B-2 OS=Arabidopsis thaliana OX=3702 GN=NFYB2 PE=1 SV=1
AT2G03560	Q9ZPS0	FBX7	0.762252	-0.768385	Notsignificant	F-box only protein 7 OS=Arabidopsis thaliana OX=3702 GN=FBX7 PE=2 SV=3
AT5G62050	Q42191	OXA1	0.762252	-0.274837	Notsignificant	Mitochondrial inner membrane protein OXA1 OS=Arabidopsis thaliana OX=3702 GN=OXA1 PE=2 SV=2
AT4G33060	Q6Q152	CPY57	0.762252	0.619066	Notsignificant	Peptidyl-prolyl cis-trans isomerase CYP57 OS=Arabidopsis thaliana OX=3702 GN=CYP57 PE=1 SV=1
AT1G76550	Q9C9K3	PFPA2	0.762252	0.322371	Notsignificant	Pyrophosphate--fructose 6-phosphate 1-phosphotransferase subunit alpha 2 OS=Arabidopsis thaliana OX=3702 GN=PFP-ALPHA2 PE=2 SV=1
AT3G01100	Q8GUH7	CSCLC	0.762252	-0.423586	Notsignificant	CSC1-like protein HYP1 OS=Arabidopsis thaliana OX=3702 GN=HYP1 PE=2 SV=1
AT4G35580	F4JN35	NTL9	0.762252	-0.111888	Notsignificant	Protein NTM1-like 9 OS=Arabidopsis thaliana OX=3702 GN=NTL9 PE=1 SV=1
AT3G59700	Q96285	LRK55	0.762252	-0.028636	Notsignificant	L-type lectin-domain containing receptor kinase V.5 OS=Arabidopsis thaliana OX=3702 GN=LECRK55 PE=1 SV=1
AT4G13075	A7REH2	RLF30	0.762252	0	Notsignificant	Protein RALF-like 30 OS=Arabidopsis thaliana OX=3702 GN=RALFL30 PE=3 SV=1
AT2G37720	O80940	TBL15	0.762252	0.230515	Notsignificant	Protein trichome birefringence-like 15 OS=Arabidopsis thaliana OX=3702 GN=TBL15 PE=3 SV=1
AT1G59610	Q9LQ55	DRP2B	0.762252	-0.0232772	Notsignificant	Dynamin-2B OS=Arabidopsis thaliana OX=3702 GN=DRP2B PE=1 SV=2
AT4G15110	O23365	C97B3	0.762252	-0.404224	Notsignificant	Cytochrome P450 97B3, chloroplastic OS=Arabidopsis thaliana OX=3702 GN=CYP97B3 PE=1 SV=2
AT5G63590	Q9FFQ5	FLS3	0.762252	1.58748	Notsignificant	Flavonol synthase 3 OS=Arabidopsis thaliana OX=3702 GN=FLS3 PE=2 SV=1
AT2G40510	Q8LPJ7	RS262	0.762252	-0.289284	Notsignificant	40S ribosomal protein S26-2 OS=Arabidopsis thaliana OX=3702 GN=RPS26B PE=2 SV=2
AT1G16300	Q5E924	G3PP2	0.762252	-0.753536	Notsignificant	Glyceraldehyde-3-phosphate dehydrogenase GAPCP2, chloroplastic OS=Arabidopsis thaliana OX=3702 GN=GAPCP2 PE=2 SV=1
AT3G50610	A0A1I9LMX5	PCEP9	0.762252	-0.163483	Notsignificant	Precursor of CEP9 OS=Arabidopsis thaliana OX=3702 GN=CEP9 PE=1 SV=1
AT4G02150	O04294	IMPA3	0.762252	-1.45282	Notsignificant	Importin subunit alpha-3 OS=Arabidopsis thaliana OX=3702 GN=IMPA3 PE=1 SV=2
AT1G32180	Q9FVR3	CSLD6	0.762252	0.479132	Notsignificant	Putative cellulose synthase-like protein D6 OS=Arabidopsis thaliana OX=3702 GN=CSLD6 PE=3 SV=1
AT4G34030	Q9LDD8	MCCB	0.762252	-1.9682	Notsignificant	Methylcrotonoyl-CoA carboxylase beta chain, mitochondrial OS=Arabidopsis thaliana OX=3702 GN=MCCB PE=2 SV=1
AT1G18570	O49782	MYB51	0.762252	-0.333893	Notsignificant	Transcription factor MYB51 OS=Arabidopsis thaliana OX=3702 GN=MYB51 PE=1 SV=2
AT4G39460	Q94AG6	SAMC1	0.761244	-1.34397	Notsignificant	S-adenosylmethionine carrier 1, chloroplastic/mitochondrial OS=Arabidopsis thaliana OX=3702 GN=SAMC1 PE=1 SV=1
AT2G35510	O82289	SRO1	0.75586	0.527078	Notsignificant	Probable inactive poly [ADP-ribose] polymerase SRO1 OS=Arabidopsis thaliana OX=3702 GN=SRO1 PE=1 SV=2
AT5G10550	Q9LXA7	GTE2	0.75586	0.552658	Notsignificant	Transcription factor GTE2 OS=Arabidopsis thaliana OX=3702 GN=GTE2 PE=2 SV=2
AT5G17380	Q9LF46	HACL	0.75586	-0.985383	Notsignificant	2-hydroxyacyl-CoA lyase OS=Arabidopsis thaliana OX=3702 GN=HACL PE=1 SV=1
AT3G61760	Q84XF3	DRP1B	0.754561	-0.0165138	Notsignificant	Dynamin-related protein 1B OS=Arabidopsis thaliana OX=3702 GN=DRP1B PE=1 SV=1
AT2G23360	Q9SLN1	FPP7	0.754561	-0.504872	Notsignificant	Filament-like plant protein 7 OS=Arabidopsis thaliana OX=3702 GN=FPP7 PE=3 SV=2
AT5G61780	Q9FLT0	TSN2	0.75423	0.946745	Notsignificant	Ribonuclease TUDOR 2 OS=Arabidopsis thaliana OX=3702 GN=TSN2 PE=1 SV=1
AT1G01260	Q9LNJ5	BH013	0.749522	-1.50626	Notsignificant	Transcription factor bHLH13 OS=Arabidopsis thaliana OX=3702 GN=BHLH13 PE=1 SV=1
AT3G58900	Q93ZX6	FBL57	0.749522	1.31901	Notsignificant	F-box/LRR-repeat protein At3g58900 OS=Arabidopsis thaliana OX=3702 GN=At3g58900 PE=2 SV=1
AT3G48425	Q5XF07	APE1L	0.749522	-0.104264	Notsignificant	DNA-(apurinic or apyrimidinic site) lyase OS=Arabidopsis thaliana OX=3702 GN=APE1L PE=1 SV=1
AT2G33670	O22815	MLO5	0.749522	-0.600226	Notsignificant	MLO-like protein 5 OS=Arabidopsis thaliana OX=3702 GN=MLO5 PE=2 SV=1
AT4G30290	Q9M0D1	XTH19	0.749522	-0.0202486	Notsignificant	Xyloglucan endotransglucosylase/hydrolase protein 19 OS=Arabidopsis thaliana OX=3702 GN=XTH19 PE=1 SV=1
AT3G18770	F4J8V5	AT13B	0.749522	-3.02094	Notsignificant	Autophagy-related protein 13b OS=Arabidopsis thaliana OX=3702 GN=ATG13B PE=2 SV=1
AT1G25360	Q9FRI5	PPR57	0.749522	0.801852	Notsignificant	Pentatricopeptide repeat-containing protein At1g25360 OS=Arabidopsis thaliana OX=3702 GN=PCMP-H74 PE=2 SV=1
AT5G18950	Q8GYM2	PP393	0.749522	0.627044	Notsignificant	Pentatricopeptide repeat-containing protein At5g18950 OS=Arabidopsis thaliana OX=3702 GN=At5g18950 PE=2 SV=2
AT1G11260	P23586	STP1	0.749522	0.221768	Notsignificant	Sugar transport protein 1 OS=Arabidopsis thaliana OX=3702 GN=STP1 PE=1 SV=2
AT1G11080	O04084	SCP31	0.749522	-0.395722	Notsignificant	Serine carboxypeptidase-like 31 OS=Arabidopsis thaliana OX=3702 GN=SCPL31 PE=2 SV=2
AT5G04940	Q9FF80	SUVH1	0.749522	-2.04322	Notsignificant	Histone-lysine N-methyltransferase, H3 lysine-9 specific SUVH1 OS=Arabidopsis thaliana OX=3702 GN=SUVH1 PE=2 SV=1
AT1G14020	Q6NQ51	RRT4	0.749522	-0.314747	Notsignificant	Rhamnogalacturonan I rhamnosyltransferase 1 OS=Arabidopsis thaliana OX=3702 GN=RRT4 PE=1 SV=1
AT3G14190	Q9LJG6	PANS1	0.749522	-1.13059	Notsignificant	Protein PATRONUS 1 OS=Arabidopsis thaliana OX=3702 GN=PANS1 PE=1 SV=1
AT4G00190	O81320	PME38	0.749522	-1.4639	Notsignificant	Putative pectinesterase/pectinesterase inhibitor 38 OS=Arabidopsis thaliana OX=3702 GN=PME38 PE=3 SV=1
AT3G16640	P31265	TCTP1	0.749522	1.09666	Notsignificant	Translationally-controlled tumor protein 1 OS=Arabidopsis thaliana OX=3702 GN=TCTP1 PE=1 SV=2
AT3G26400	Q9LIN5	IF4B1	0.749522	-1.63063	Notsignificant	Eukaryotic translation initiation factor 4B1 OS=Arabidopsis thaliana OX=3702 GN=EIF4B1 PE=1 SV=1
AT3G47720	Q9STU1	SRO4	0.749522	-0.0213383	Notsignificant	Probable inactive poly [ADP-ribose] polymerase SRO4 OS=Arabidopsis thaliana OX=3702 GN=SRO4 PE=2 SV=2
AT3G10986	B3H5L1	LOR9	0.749522	-0.128125	Notsignificant	Protein LURP-one-related 9 OS=Arabidopsis thaliana OX=3702 GN=At3g10986 PE=3 SV=1
AT2G38940	Q96303	PHT14	0.749522	-1.77529	Notsignificant	Inorganic phosphate transporter 1-4 OS=Arabidopsis thaliana OX=3702 GN=PHT1-4 PE=1 SV=1
AT3G60730	Q84R10	PME36	0.749522	-0.613372	Notsignificant	Probable pectinesterase/pectinesterase inhibitor 36 OS=Arabidopsis thaliana OX=3702 GN=PME36 PE=2 SV=2
AT5G43440	Q9LSW7	ACCH9	0.749522	0.737167	Notsignificant	1-aminocyclopropane-1-carboxylate oxidase homolog 9 OS=Arabidopsis thaliana OX=3702 GN=At5g43440 PE=2 SV=1
AT3G63540	P82658	TL19	0.749522	-0.0503675	Notsignificant	Thylakoid lumenal 19 kDa protein, chloroplastic OS=Arabidopsis thaliana OX=3702 GN=At3g63540 PE=1 SV=2
AT1G32950	F4HPF1	SBT34	0.749522	0.934484	Notsignificant	Subtilisin-like protease SBT3.4 OS=Arabidopsis thaliana OX=3702 GN=SBT3.4 PE=3 SV=1
AT2G29170	Q9ZW04	TRNH4	0.749522	-0.289076	Notsignificant	Tropinone reductase homolog At2g29170 OS=Arabidopsis thaliana OX=3702 GN=At2g29170 PE=3 SV=1
AT3G08970	Q9SR96	DNJ63	0.749522	-1.98797	Notsignificant	DnaJ protein ERDJ3A OS=Arabidopsis thaliana OX=3702 GN=ERDJ3A PE=1 SV=1
AT1G05055	Q9ZVN9	TF2H2	0.749522	-0.417061	Notsignificant	General transcription factor IIH subunit 2 OS=Arabidopsis thaliana OX=3702 GN=GTF2H2 PE=1 SV=1
AT2G25090	Q9SEZ7	CIPKG	0.749522	1.65139	TurboID_only	CBL-interacting serine/threonine-protein kinase 16 OS=Arabidopsis thaliana OX=3702 GN=CIPK16 PE=1 SV=1
AT1G67430	P51413	RL172	0.749522	-1.59783	Notsignificant	60S ribosomal protein L17-2 OS=Arabidopsis thaliana OX=3702 GN=RPL17B PE=2 SV=2
AT3G06930	Q84W92	ANM13	0.749522	0.0836578	Notsignificant	Probable histone-arginine methyltransferase 1.3 OS=Arabidopsis thaliana OX=3702 GN=PRMT13 PE=1 SV=3
AT3G46590	Q9SNB9	TRP2	0.749522	-0.0213383	Notsignificant	Telomere repeat-binding protein 2 OS=Arabidopsis thaliana OX=3702 GN=TRP2 PE=1 SV=1
AT2G43400	O22854	ETFQO	0.749522	-0.214477	Notsignificant	Electron transfer flavoprotein-ubiquinone oxidoreductase, mitochondrial OS=Arabidopsis thaliana OX=3702 GN=ETFQO PE=2 SV=1
AT1G08340	Q6NKT5	RGAP5	0.749522	-1.37344	Notsignificant	Rho GTPase-activating protein 5 OS=Arabidopsis thaliana OX=3702 GN=ROPGAP5 PE=2 SV=1
AT3G45680	Q9M175	PTR39	0.749522	0.261101	Notsignificant	Protein NRT1/ PTR FAMILY 2.3 OS=Arabidopsis thaliana OX=3702 GN=NPF2.3 PE=2 SV=1
AT5G15210	Q9LXG0	ZHD8	0.749522	0.343817	Notsignificant	Zinc-finger homeodomain protein 8 OS=Arabidopsis thaliana OX=3702 GN=ZHD8 PE=1 SV=1
AT1G69670	Q9C9L0	CUL3B	0.749522	0.015581	Notsignificant	Cullin-3B OS=Arabidopsis thaliana OX=3702 GN=CUL3B PE=1 SV=1
AT5G53340	Q94F27	B3GTB	0.749522	0.965593	Notsignificant	Hydroxyproline O-galactosyltransferase HPGT1 OS=Arabidopsis thaliana OX=3702 GN=HPTG1 PE=1 SV=1
AT2G43330	Q8VZR6	INT1	0.749522	0.508859	Notsignificant	Inositol transporter 1 OS=Arabidopsis thaliana OX=3702 GN=INT1 PE=1 SV=1
AT3G57750	Q8LGB6	ZED1	0.749522	-0.33711	Notsignificant	Non-functional pseudokinase ZED1 OS=Arabidopsis thaliana OX=3702 GN=ZED1 PE=1 SV=1
AT2G41210	Q9SLG9	PI5K5	0.749522	-0.981125	Notsignificant	Phosphatidylinositol 4-phosphate 5-kinase 5 OS=Arabidopsis thaliana OX=3702 GN=PIP5K5 PE=2 SV=1
AT3G55520	Q9M2S7	FK201	0.749522	-1.01721	Notsignificant	Peptidyl-prolyl cis-trans isomerase FKBP20-1 OS=Arabidopsis thaliana OX=3702 GN=FKBP20-1 PE=1 SV=1
AT1G15750	Q94AI7	TPL	0.749522	0.333226	Notsignificant	Protein TOPLESS OS=Arabidopsis thaliana OX=3702 GN=TPL PE=1 SV=1
AT4G12610	Q9SU25	T2FA	0.749522	-0.317341	Notsignificant	Transcription initiation factor IIF subunit alpha OS=Arabidopsis thaliana OX=3702 GN=RAP74 PE=1 SV=1
AT1G16610	Q9SEE9	SR45	0.749522	0.606891	Notsignificant	Serine/arginine-rich splicing factor SR45 OS=Arabidopsis thaliana OX=3702 GN=SR45 PE=1 SV=1
AT5G23050	F4KBF3	AAE17	0.749522	-1.28113	Notsignificant	Probable acyl-activating enzyme 17, peroxisomal OS=Arabidopsis thaliana OX=3702 GN=AAE17 PE=2 SV=1
AT2G44630	O80502	FBK47	0.749522	-0.241346	Notsignificant	F-box/kelch-repeat protein At2g44630 OS=Arabidopsis thaliana OX=3702 GN=At2g44630 PE=2 SV=1
AT2G19450	Q9SLD2	DGAT1	0.749522	-0.648221	Notsignificant	Diacylglycerol O-acyltransferase 1 OS=Arabidopsis thaliana OX=3702 GN=DGAT1 PE=1 SV=2
AT2G15640	Q9ZQF0	FB104	0.749522	-3.07213	Notsignificant	F-box protein At2g15640 OS=Arabidopsis thaliana OX=3702 GN=At2g15640 PE=2 SV=1
AT5G26751	P43288	KSG1	0.749522	0.208436	Notsignificant	Shaggy-related protein kinase alpha OS=Arabidopsis thaliana OX=3702 GN=ASK1 PE=1 SV=3
AT2G36460	Q9SJQ9	ALFC6	0.749522	3.02538	TurboID_only	Fructose-bisphosphate aldolase 6, cytosolic OS=Arabidopsis thaliana OX=3702 GN=FBA6 PE=1 SV=1
AT1G35460	Q9C8P8	BH080	0.749522	0.920596	Notsignificant	Transcription factor bHLH80 OS=Arabidopsis thaliana OX=3702 GN=BHLH80 PE=2 SV=1
AT1G28300	Q1PFR7	LEC2	0.749522	-0.362395	Notsignificant	B3 domain-containing transcription factor LEC2 OS=Arabidopsis thaliana OX=3702 GN=LEC2 PE=1 SV=1
AT5G15730	Q9LFV3	CRLK2	0.749522	-1.11625	Notsignificant	Calcium/calmodulin-regulated receptor-like kinase 2 OS=Arabidopsis thaliana OX=3702 GN=CRLK2 PE=2 SV=1
AT1G20020	Q8W493	FNRL2	0.749522	0.0446284	Notsignificant	Ferredoxin--NADP reductase, leaf isozyme 2, chloroplastic OS=Arabidopsis thaliana OX=3702 GN=LFNR2 PE=1 SV=1
AT5G07645	P0C5K3	FH15B	0.749522	0.410732	Notsignificant	Putative formin-like protein 15b OS=Arabidopsis thaliana OX=3702 GN=FH15B PE=3 SV=1
AT4G00238	Q8LG05	STKLM	0.749522	-0.362529	Notsignificant	Transcription factor STKL1 OS=Arabidopsis thaliana OX=3702 GN=STKL1 PE=1 SV=1
AT4G00460	A4IJ27	ROGF3	0.749522	0.57005	Notsignificant	Rop guanine nucleotide exchange factor 3 OS=Arabidopsis thaliana OX=3702 GN=ROPGEF3 PE=2 SV=1
AT2G17770	Q7PCC6	FDP	0.749522	-0.54898	Notsignificant	bZIP transcription factor 27 OS=Arabidopsis thaliana OX=3702 GN=FDP PE=1 SV=1
AT4G34138	Q8VZE9	U73B1	0.749522	2.70663	TurboID_only	UDP-glycosyltransferase 73B1 OS=Arabidopsis thaliana OX=3702 GN=UGT73B1 PE=2 SV=1
AT3G46550	Q9SNC3	FLA4	0.749522	0	Notsignificant	Fasciclin-like arabinogalactan protein 4 OS=Arabidopsis thaliana OX=3702 GN=FLA4 PE=1 SV=1
AT5G26120	Q8VZR2	ASD2	0.749522	0.105211	Notsignificant	Alpha-L-arabinofuranosidase 2 OS=Arabidopsis thaliana OX=3702 GN=ASD2 PE=2 SV=1
AT1G66120	Q9C8D4	AAE11	0.749522	-1.76014	Notsignificant	Butyrate--CoA ligase AAE11, peroxisomal OS=Arabidopsis thaliana OX=3702 GN=AAE11 PE=1 SV=1
AT2G21790	Q9SJ20	RIR1	0.749522	0.475229	Notsignificant	Ribonucleoside-diphosphate reductase large subunit OS=Arabidopsis thaliana OX=3702 GN=RNR1 PE=1 SV=1
AT3G43190	Q9LXL5	SUS4	0.749522	-0.637402	Notsignificant	Sucrose synthase 4 OS=Arabidopsis thaliana OX=3702 GN=SUS4 PE=1 SV=1
AT1G04220	Q5XEP9	KCS2	0.749522	-0.650394	Notsignificant	3-ketoacyl-CoA synthase 2 OS=Arabidopsis thaliana OX=3702 GN=KCS2 PE=2 SV=2
AT1G32140	Q9FVQ9	FB29	0.749522	-0.797389	Notsignificant	Putative F-box protein At1g32140 OS=Arabidopsis thaliana OX=3702 GN=At1g32140 PE=4 SV=1
AT5G38260	Q9FF31	LRL21	0.749522	-1.97798	Notsignificant	LEAF RUST 10 DISEASE-RESISTANCE LOCUS RECEPTOR-LIKE PROTEIN KINASE-like 2.1 OS=Arabidopsis thaliana OX=3702 GN=LRK10L-2.1 PE=3 SV=1
AT1G08150	Q3EDG3	CHX5	0.749522	-0.902431	Notsignificant	Cation/H(+) antiporter 5 OS=Arabidopsis thaliana OX=3702 GN=CHX5 PE=2 SV=1
AT1G66690	Q9C9M2	PXMT2	0.749522	-0.629396	Notsignificant	Paraxanthine methyltransferase 2 OS=Arabidopsis thaliana OX=3702 GN=At1g66690 PE=2 SV=1
AT3G28540	Q9LH82	AATP7	0.749522	0.943168	Notsignificant	AAA-ATPase At3g28540 OS=Arabidopsis thaliana OX=3702 GN=At3g28540 PE=3 SV=1
AT1G60030	Q0WPE9	NAT7	0.749522	1.0156	Notsignificant	Nucleobase-ascorbate transporter 7 OS=Arabidopsis thaliana OX=3702 GN=NAT7 PE=2 SV=2
AT2G33120	P47192	VAMP722	0.749522	-0.253658	Notsignificant	Vesicle-associated membrane protein 722 OS=Arabidopsis thaliana OX=3702 GN=VAMP722 PE=2 SV=2
AT1G58330	Q9SLV1	ZW2	0.749522	0	Notsignificant	Protein ZW2 OS=Arabidopsis thaliana OX=3702 GN=ZW2 PE=2 SV=1
AT4G19191	P0C8Q2	PP323	0.749522	0.309517	Notsignificant	Pentatricopeptide repeat-containing protein At4g19191, mitochondrial OS=Arabidopsis thaliana OX=3702 GN=PCMP-E1 PE=2 SV=1
AT2G25737	Q8L7A0	TAUE3	0.749522	0.763418	Notsignificant	Sulfite exporter TauE/SafE family protein 3 OS=Arabidopsis thaliana OX=3702 GN=At2g25737 PE=2 SV=1
AT1G79230	O64530	STR1	0.749522	0.22646	Notsignificant	Thiosulfate/3-mercaptopyruvate sulfurtransferase 1, mitochondrial OS=Arabidopsis thaliana OX=3702 GN=STR1 PE=1 SV=1
AT1G77330	Q0WPW4	ACCO5	0.749522	-1.54929	Notsignificant	1-aminocyclopropane-1-carboxylate oxidase 5 OS=Arabidopsis thaliana OX=3702 GN=At1g77330 PE=2 SV=1
AT2G22760	Q1PF16	BH019	0.749522	0	Notsignificant	Transcription factor bHLH19 OS=Arabidopsis thaliana OX=3702 GN=BHLH19 PE=1 SV=1
AT4G24790	F4JRP8	STIL2	0.749522	-0.279626	Notsignificant	Protein STICHEL-like 2 OS=Arabidopsis thaliana OX=3702 GN=At4g24790 PE=3 SV=1
AT5G05160	Q9FHK7	Y5516	0.749522	-0.776	Notsignificant	Probable leucine-rich repeat receptor-like protein kinase At5g05160 OS=Arabidopsis thaliana OX=3702 GN=At5g05160 PE=2 SV=1
AT1G12460	C0LGE4	Y1124	0.749522	0.745495	Notsignificant	Probable LRR receptor-like serine/threonine-protein kinase At1g12460 OS=Arabidopsis thaliana OX=3702 GN=At1g12460 PE=1 SV=1
AT5G67440	Q9FN09	NPY3	0.749522	-0.600226	Notsignificant	BTB/POZ domain-containing protein NPY3 OS=Arabidopsis thaliana OX=3702 GN=NPY3 PE=2 SV=1
AT5G25790	F4JY84	TCX7	0.749522	-0.901652	Notsignificant	Protein tesmin/TSO1-like CXC 7 OS=Arabidopsis thaliana OX=3702 GN=TCX7 PE=1 SV=1
AT3G46440	Q9SN95	UXS5	0.749522	0.26843	Notsignificant	UDP-glucuronic acid decarboxylase 5 OS=Arabidopsis thaliana OX=3702 GN=UXS5 PE=2 SV=1
AT3G58975	Q8GYA8	Y3975	0.749522	-0.362395	Notsignificant	FBD domain-containing protein At3g58975 OS=Arabidopsis thaliana OX=3702 GN=At3g58975 PE=2 SV=1
AT1G77750	Q9CA19	RT13	0.749522	0	Notsignificant	Small ribosomal subunit protein S13, mitochondrial OS=Arabidopsis thaliana OX=3702 GN=RPS13 PE=2 SV=1
AT1G69200	F4I0K2	SCKL2	0.749522	2.00124	TurboID_only	Fructokinase-like 2, chloroplastic OS=Arabidopsis thaliana OX=3702 GN=FLN2 PE=1 SV=2
AT3G27100	Q6NQ54	ENY2	0.749522	-0.599047	Notsignificant	Transcription and mRNA export factor ENY2 OS=Arabidopsis thaliana OX=3702 GN=ENY2 PE=1 SV=1
AT1G53420	C0LGG7	AT1G53420	0.749522	0.417049	Notsignificant	Probable LRR receptor-like serine/threonine-protein kinase At1g53420 OS=Arabidopsis thaliana OX=3702 GN=At1g53420 PE=2 SV=2
AT5G10530	Q9LXA5	LRK91	0.749522	-0.0532032	Notsignificant	L-type lectin-domain containing receptor kinase IX.1 OS=Arabidopsis thaliana OX=3702 GN=LECRK91 PE=1 SV=1
AT4G14080	Q06915	EA6	0.749522	0.813063	Notsignificant	Probable glucan endo-1,3-beta-glucosidase A6 OS=Arabidopsis thaliana OX=3702 GN=A6 PE=2 SV=1
AT2G07685	P92517	M760	0.749522	0	Notsignificant	Uncharacterized mitochondrial protein AtMg00760 OS=Arabidopsis thaliana OX=3702 GN=AtMg00760 PE=4 SV=1
ATMG00760	P92517	M760	0.749522	0	Notsignificant	Uncharacterized mitochondrial protein AtMg00760 OS=Arabidopsis thaliana OX=3702 GN=AtMg00760 PE=4 SV=1
AT5G65280	Q9FJN7	GCL1	0.749522	0.192133	Notsignificant	LanC-like protein GCL1 OS=Arabidopsis thaliana OX=3702 GN=GCL1 PE=2 SV=1
AT3G27830	P36210	RK121	0.749522	-0.569924	Notsignificant	50S ribosomal protein L12-1, chloroplastic OS=Arabidopsis thaliana OX=3702 GN=RPL12A PE=2 SV=1
AT3G02490	Q9M891	PP208	0.749522	0.574345	Notsignificant	Pentatricopeptide repeat-containing protein At3g02490, mitochondrial OS=Arabidopsis thaliana OX=3702 GN=At3g02490 PE=2 SV=1
AT5G11210	Q9LFN5	GLR25	0.749522	0.125368	Notsignificant	Glutamate receptor 2.5 OS=Arabidopsis thaliana OX=3702 GN=GLR2.5 PE=2 SV=2
AT4G25140	P29525	OLEO1	0.749522	-0.908374	Notsignificant	Oleosin 18.5 kDa OS=Arabidopsis thaliana OX=3702 GN=At4g25140 PE=2 SV=1
AT5G54900	Q9FPJ8	RB45A	0.749522	-0.0202486	Notsignificant	Polyadenylate-binding protein RBP45A OS=Arabidopsis thaliana OX=3702 GN=RBP45A PE=2 SV=1
AT3G21200	Q9LU39	GLUBP	0.749522	0.662404	Notsignificant	Glutamyl-tRNA reductase-binding protein, chloroplastic OS=Arabidopsis thaliana OX=3702 GN=GLUTRBP PE=1 SV=1
AT3G62870	Q9LZH9	RL7A2	0.749522	-0.113932	Notsignificant	60S ribosomal protein L7a-2 OS=Arabidopsis thaliana OX=3702 GN=RPL7AB PE=2 SV=1
AT5G07410	Q9LY19	PME48	0.749522	0	Notsignificant	Probable pectinesterase 48 OS=Arabidopsis thaliana OX=3702 GN=PME48 PE=2 SV=2
AT5G38280	Q9FF29	PR5K	0.749522	0.156974	Notsignificant	PR5-like receptor kinase OS=Arabidopsis thaliana OX=3702 GN=PR5K PE=1 SV=1
AT5G64770	Q9FGF6	RGF9	0.749522	-0.848851	Notsignificant	Root meristem growth factor 9 OS=Arabidopsis thaliana OX=3702 GN=RGF9 PE=3 SV=1
AT4G16990	Q9FT77	RLM3	0.749522	1.37064	Notsignificant	Disease resistance protein RLM3 OS=Arabidopsis thaliana OX=3702 GN=RLM3 PE=2 SV=1
AT5G43700	P33077	IAA4	0.749522	-1.11179	Notsignificant	Auxin-responsive protein IAA4 OS=Arabidopsis thaliana OX=3702 GN=IAA4 PE=1 SV=2
AT3G07770	F4JFN3	HS906	0.749522	1.71458	TurboID_only	Heat shock protein 90-6, mitochondrial OS=Arabidopsis thaliana OX=3702 GN=HSP90-6 PE=1 SV=1
AT3G52260	Q5M721	PUS5	0.749522	-0.0655956	Notsignificant	RNA pseudouridine synthase 5 OS=Arabidopsis thaliana OX=3702 GN=At3g52260 PE=2 SV=2
AT2G31900	F4IRU3	MYO12	0.749522	-0.231787	Notsignificant	Myosin-12 OS=Arabidopsis thaliana OX=3702 GN=XI-F PE=2 SV=1
AT1G76510	Q0WNR6	ARID5	0.749522	0.663153	Notsignificant	AT-rich interactive domain-containing protein 5 OS=Arabidopsis thaliana OX=3702 GN=ARID5 PE=1 SV=1
AT3G49170	Q5G1T1	PP272	0.749522	-0.00797907	Notsignificant	Pentatricopeptide repeat-containing protein At3g49170, chloroplastic OS=Arabidopsis thaliana OX=3702 GN=EMB2261 PE=2 SV=1
AT2G29090	O81077	ABAH2	0.749522	0.523914	Notsignificant	Abscisic acid 8'-hydroxylase 2 OS=Arabidopsis thaliana OX=3702 GN=CYP707A2 PE=2 SV=1
AT4G25120	D1KF50	SRS2L	0.749522	-1.27641	Notsignificant	ATP-dependent DNA helicase SRS2-like protein At4g25120 OS=Arabidopsis thaliana OX=3702 GN=SRS2 PE=1 SV=1
AT2G36810	F4IP13	SHGR6	0.749522	-0.547918	Notsignificant	Protein SHOOT GRAVITROPISM 6 OS=Arabidopsis thaliana OX=3702 GN=SGR6 PE=2 SV=1
AT3G15820	Q9LVZ7	PDCT1	0.749522	-2.0231	Notsignificant	Phosphatidylcholine:diacylglycerol cholinephosphotransferase 1 OS=Arabidopsis thaliana OX=3702 GN=ROD1 PE=1 SV=1
AT1G66930	F4HQ23	LRL27	0.749522	-0.924625	Notsignificant	LEAF RUST 10 DISEASE-RESISTANCE LOCUS RECEPTOR-LIKE PROTEIN KINASE-like 2.7 OS=Arabidopsis thaliana OX=3702 GN=LRK10L-2.7 PE=3 SV=3
AT4G25600	Q8GXT7	P4H12	0.749522	-0.448341	Notsignificant	Probable prolyl 4-hydroxylase 12 OS=Arabidopsis thaliana OX=3702 GN=P4H12 PE=2 SV=1
AT3G46710	Q9STE5	R13L2	0.749522	1.04285	Notsignificant	Putative disease resistance RPP13-like protein 2 OS=Arabidopsis thaliana OX=3702 GN=RPP13L2 PE=3 SV=1
AT3G60600	Q8VZ95	VAP27	0.749522	3.04492	TurboID_only	Vesicle-associated protein 1-1 OS=Arabidopsis thaliana OX=3702 GN=PVA11 PE=1 SV=1
ATCG00160	P56797	RR2	0.749522	-0.134011	Notsignificant	30S ribosomal protein S2, chloroplastic OS=Arabidopsis thaliana OX=3702 GN=rps2 PE=3 SV=1
AT1G13750	Q9LMX4	PPA1	0.749522	1.09642	Notsignificant	Probable inactive purple acid phosphatase 1 OS=Arabidopsis thaliana OX=3702 GN=PAP1 PE=2 SV=1
AT1G32790	Q9LPI5	CID11	0.749522	-0.415971	Notsignificant	Polyadenylate-binding protein-interacting protein 11 OS=Arabidopsis thaliana OX=3702 GN=CID11 PE=2 SV=1
AT1G80420	Q24JK4	XRCC1	0.749522	-1.18059	Notsignificant	DNA-repair protein XRCC1 OS=Arabidopsis thaliana OX=3702 GN=XRCC1 PE=1 SV=1
AT3G51150	F4J394	KN7G	0.749522	-1.14953	Notsignificant	Kinesin-like protein KIN-7G OS=Arabidopsis thaliana OX=3702 GN=KIN7G PE=2 SV=1
AT5G02810	Q93WK5	APRR7	0.749522	-0.552897	Notsignificant	Two-component response regulator-like APRR7 OS=Arabidopsis thaliana OX=3702 GN=APRR7 PE=1 SV=1
AT2G20680	Q7Y223	MAN2	0.749522	-1.50316	Notsignificant	Mannan endo-1,4-beta-mannosidase 2 OS=Arabidopsis thaliana OX=3702 GN=MAN2 PE=2 SV=1
AT2G19110	O64474	HMA4	0.748485	-0.770714	Notsignificant	Putative cadmium/zinc-transporting ATPase HMA4 OS=Arabidopsis thaliana OX=3702 GN=HMA4 PE=1 SV=2
AT1G48910	Q9FVQ0	YUC10	0.744843	0.593765	Notsignificant	Probable indole-3-pyruvate monooxygenase YUCCA10 OS=Arabidopsis thaliana OX=3702 GN=YUC10 PE=2 SV=1
AT3G48380	Q9STL8	UFSP	0.744843	0.112703	Notsignificant	Probable Ufm1-specific protease OS=Arabidopsis thaliana OX=3702 GN=At3g48380 PE=1 SV=2
AT5G23720	Q75QN6	DPHS1	0.744843	0.426439	Notsignificant	Dual specificity protein phosphatase PHS1 OS=Arabidopsis thaliana OX=3702 GN=PHS1 PE=1 SV=1
AT3G13530	Q9LJD8	MAPKKK7	0.744519	2.02168	TurboID_only	MAP3K epsilon protein kinase 1 OS=Arabidopsis thaliana OX=3702 GN=M3KE1 PE=1 SV=1
AT1G06660	F4IDQ5	JASON	0.742599	-1.53809	Notsignificant	Protein JASON OS=Arabidopsis thaliana OX=3702 GN=JASON PE=2 SV=1
AT4G27180	P46864	KN14M	0.742599	-0.242001	Notsignificant	Kinesin-like protein KIN-14M OS=Arabidopsis thaliana OX=3702 GN=KIN14M PE=1 SV=1
AT1G19350	Q9LN63	BZR2	0.742157	-0.059222	Notsignificant	Protein BRASSINAZOLE-RESISTANT 2 OS=Arabidopsis thaliana OX=3702 GN=BZR2 PE=1 SV=1
AT4G16155	F4JLP5	PLPD2	0.742157	0.373236	Notsignificant	Dihydrolipoyl dehydrogenase 2, chloroplastic OS=Arabidopsis thaliana OX=3702 GN=LPD2 PE=2 SV=2
AT5G60040	F4JXF9	NRPC1	0.742157	-1.82398	Notsignificant	DNA-directed RNA polymerase III subunit 1 OS=Arabidopsis thaliana OX=3702 GN=NRPC1 PE=2 SV=1
AT2G39090	Q8VY89	APC7	0.741129	-0.201622	Notsignificant	Anaphase-promoting complex subunit 7 OS=Arabidopsis thaliana OX=3702 GN=APC7 PE=2 SV=1
AT5G48230	Q8S4Y1	THIC1	0.739736	0.955611	Notsignificant	Acetyl-CoA acetyltransferase, cytosolic 1 OS=Arabidopsis thaliana OX=3702 GN=AAT1 PE=1 SV=1
AT5G48570	Q9FJL3	FKB65	0.738658	0.204852	Notsignificant	Peptidyl-prolyl cis-trans isomerase FKBP65 OS=Arabidopsis thaliana OX=3702 GN=FKBP65 PE=1 SV=1
AT4G18820	F4JRP0	STIL3	0.738115	0.266546	Notsignificant	Protein STICHEL-like 3 OS=Arabidopsis thaliana OX=3702 GN=At4g18820 PE=3 SV=1
AT4G37890	F4JSV3	EDA40	0.735073	1.42044	Notsignificant	Probable E3 ubiquitin-protein ligase EDA40 OS=Arabidopsis thaliana OX=3702 GN=EDA40 PE=2 SV=1
AT1G55250	Q9C895	BRE1B	0.733461	0.514134	Notsignificant	E3 ubiquitin-protein ligase BRE1-like 2 OS=Arabidopsis thaliana OX=3702 GN=HUB2 PE=1 SV=2
AT1G55255	Q9C895	BRE1B	0.733461	0.514134	Notsignificant	E3 ubiquitin-protein ligase BRE1-like 2 OS=Arabidopsis thaliana OX=3702 GN=HUB2 PE=1 SV=2
AT2G14820	O80970	NPY2	0.733461	0.776509	Notsignificant	BTB/POZ domain-containing protein NPY2 OS=Arabidopsis thaliana OX=3702 GN=NPY2 PE=2 SV=1
AT2G30110	P93028	UBE11	0.733461	-0.54978	Notsignificant	Ubiquitin-activating enzyme E1 1 OS=Arabidopsis thaliana OX=3702 GN=UBA1 PE=1 SV=1
AT2G35030	O64766	PP185	0.733461	0.218622	Notsignificant	Pentatricopeptide repeat-containing protein At2g35030, mitochondrial OS=Arabidopsis thaliana OX=3702 GN=PCMP-E15 PE=2 SV=1
AT1G71710	Q8H0Z6	IP5P3	0.733461	-0.625964	Notsignificant	Type IV inositol polyphosphate 5-phosphatase 3 OS=Arabidopsis thaliana OX=3702 GN=IP5P3 PE=1 SV=1
AT4G13930	O23254	GLYC4	0.733461	3.59943	TurboID_only	Serine hydroxymethyltransferase 4 OS=Arabidopsis thaliana OX=3702 GN=SHM4 PE=1 SV=1
AT4G28485	Q5XV67	DMP7	0.733461	-0.847183	Notsignificant	Protein DMP7 OS=Arabidopsis thaliana OX=3702 GN=DMP7 PE=2 SV=1
AT5G26860	P93655	LONM1	0.733461	1.08448	Notsignificant	Lon protease homolog 1, mitochondrial OS=Arabidopsis thaliana OX=3702 GN=LON1 PE=1 SV=2
AT1G11910	O65390	APA1	0.733461	1.64931	TurboID_only	Aspartic proteinase A1 OS=Arabidopsis thaliana OX=3702 GN=APA1 PE=1 SV=1
AT1G52100	Q5XF82	JAL11	0.733461	3.29881	TurboID_only	Jacalin-related lectin 11 OS=Arabidopsis thaliana OX=3702 GN=JAL11 PE=2 SV=1
AT3G17465	Q9LRN8	RK3B	0.733461	-1.02238	Notsignificant	50S ribosomal protein L3-2, mitochondrial OS=Arabidopsis thaliana OX=3702 GN=RPL3B PE=2 SV=1
AT4G33150	Q9SMZ4	AASS	0.733461	0.930372	Notsignificant	Alpha-aminoadipic semialdehyde synthase OS=Arabidopsis thaliana OX=3702 GN=LKR/SDH PE=1 SV=1
AT3G19180	Q8VY16	CDP1	0.733461	0.872546	Notsignificant	Plastid division protein CDP1, chloroplastic OS=Arabidopsis thaliana OX=3702 GN=CDP1 PE=1 SV=2
AT4G19690	Q38856	IRT1	0.732952	-0.0202486	Notsignificant	Fe(2+) transport protein 1 OS=Arabidopsis thaliana OX=3702 GN=IRT1 PE=1 SV=2
AT4G20310	F4JUU5	S2P	0.732675	-1.22326	Notsignificant	Membrane-bound transcription factor site-2 protease homolog OS=Arabidopsis thaliana OX=3702 GN=S2P PE=2 SV=2
AT3G44110	Q94AW8	DNAJ3	0.73135	0.974392	Notsignificant	Chaperone protein dnaJ 3 OS=Arabidopsis thaliana OX=3702 GN=ATJ3 PE=1 SV=2
AT4G23190	Q9ZP16	CRK11	0.727403	-1.4625	Notsignificant	Cysteine-rich receptor-like protein kinase 11 OS=Arabidopsis thaliana OX=3702 GN=CRK11 PE=2 SV=2
ATCG00640	P56796	RK33	0.724667	0.578069	Notsignificant	50S ribosomal protein L33, chloroplastic OS=Arabidopsis thaliana OX=3702 GN=rpl33 PE=3 SV=1
AT1G02000	Q9LPC1	GAE2	0.724261	2.49245	TurboID_only	UDP-glucuronate 4-epimerase 2 OS=Arabidopsis thaliana OX=3702 GN=GAE2 PE=2 SV=1
AT1G34310	Q9XID4	ARFL	0.724244	0.875586	Notsignificant	Auxin response factor 12 OS=Arabidopsis thaliana OX=3702 GN=ARF12 PE=2 SV=2
AT4G00900	O23087	ECA2	0.722746	-0.358745	Notsignificant	Calcium-transporting ATPase 2, endoplasmic reticulum-type OS=Arabidopsis thaliana OX=3702 GN=ECA2 PE=1 SV=1
AT2G16890	Q9ZVX4	U90A1	0.722052	-1.52424	Notsignificant	UDP-glycosyltransferase 90A1 OS=Arabidopsis thaliana OX=3702 GN=UGT90A1 PE=2 SV=1
AT1G69580	F4I274	PHL8	0.717763	1.26135	Notsignificant	Myb family transcription factor PHL8 OS=Arabidopsis thaliana OX=3702 GN=PHL8 PE=2 SV=1
AT5G22510	Q9FK88	INVE	0.717763	0.388416	Notsignificant	Alkaline/neutral invertase E, chloroplastic OS=Arabidopsis thaliana OX=3702 GN=INVE PE=1 SV=1
AT4G21350	O81902	PUB8	0.717763	-1.6618	Notsignificant	U-box domain-containing protein 8 OS=Arabidopsis thaliana OX=3702 GN=PUB8 PE=2 SV=1
AT1G16710	Q9FWQ5	HAC12	0.717763	-0.0772703	Notsignificant	Histone acetyltransferase HAC12 OS=Arabidopsis thaliana OX=3702 GN=HAC12 PE=3 SV=2
AT3G12900	Q9LE86	S8H	0.717763	-1.08118	Notsignificant	Scopoletin 8-hydroxylase OS=Arabidopsis thaliana OX=3702 GN=S8H PE=1 SV=1
AT4G13010	Q9SV68	QORH	0.717763	0.351122	Notsignificant	Chloroplast envelope quinone oxidoreductase homolog OS=Arabidopsis thaliana OX=3702 GN=CEQORH PE=1 SV=1
AT5G46600	Q9LS23	ALMTD	0.717763	0.00166271	Notsignificant	Aluminum-activated malate transporter 13 OS=Arabidopsis thaliana OX=3702 GN=ALMT13 PE=2 SV=1
AT1G03940	Q9ZWB4	3AT1	0.717763	0.0173718	Notsignificant	Coumaroyl-CoA:anthocyanidin 3-O-glucoside-6''-O-coumaroyltransferase 1 OS=Arabidopsis thaliana OX=3702 GN=3AT1 PE=1 SV=1
AT5G35170	Q8VYL1	KAD5	0.717763	-2.16337	Notsignificant	Adenylate kinase 5, chloroplastic OS=Arabidopsis thaliana OX=3702 GN=At5g35170 PE=1 SV=1
AT1G51700	O82155	DOF17	0.714308	-1.63781	Notsignificant	Dof zinc finger protein DOF1.7 OS=Arabidopsis thaliana OX=3702 GN=DOF1.7 PE=2 SV=1
AT5G23960	Q84UU4	HUMS	0.711839	0.91938	Notsignificant	Alpha-humulene/(-)-(E)-beta-caryophyllene synthase OS=Arabidopsis thaliana OX=3702 GN=TPS21 PE=1 SV=2
AT4G31820	Q8H1D3	NPY1	0.708497	0.904669	Notsignificant	BTB/POZ domain-containing protein NPY1 OS=Arabidopsis thaliana OX=3702 GN=NPY1 PE=2 SV=1
AT3G04740	Q9SR02	MED14	0.708442	0.404245	Notsignificant	Mediator of RNA polymerase II transcription subunit 14 OS=Arabidopsis thaliana OX=3702 GN=MED14 PE=1 SV=1
AT2G20300	Q8RWW0	ALE2	0.705114	0.135667	Notsignificant	Receptor-like serine/threonine-protein kinase ALE2 OS=Arabidopsis thaliana OX=3702 GN=ALE2 PE=1 SV=1
AT1G04550	Q38830	IAA12	0.704364	-1.59591	Notsignificant	Auxin-responsive protein IAA12 OS=Arabidopsis thaliana OX=3702 GN=IAA12 PE=1 SV=1
AT1G07440	P0DKI3	TRNH1	0.704364	2.15021	TurboID_only	Tropinone reductase homolog At1g07440 OS=Arabidopsis thaliana OX=3702 GN=At1g07440 PE=1 SV=1
AT1G21650	D8WUA4	SECA2	0.704364	0.663153	Notsignificant	Protein translocase subunit SECA2, chloroplastic OS=Arabidopsis thaliana OX=3702 GN=SECA2 PE=1 SV=1
AT2G02250	Q9ZVR5	PP2B2	0.704364	0	Notsignificant	Putative F-box protein PP2-B2 OS=Arabidopsis thaliana OX=3702 GN=PP2B2 PE=4 SV=2
AT3G52160	Q9SUY9	KCS15	0.704364	-1.05885	Notsignificant	3-ketoacyl-CoA synthase 15 OS=Arabidopsis thaliana OX=3702 GN=KCS15 PE=2 SV=1
AT2G01860	Q5XET4	PP142	0.704364	0.812255	Notsignificant	Pentatricopeptide repeat-containing protein At2g01860 OS=Arabidopsis thaliana OX=3702 GN=EMB975 PE=2 SV=1
AT3G56270	Q9LYL6	Y3270	0.704364	-1.6667	Notsignificant	WEB family protein At3g56270 OS=Arabidopsis thaliana OX=3702 GN=At3g56270 PE=2 SV=1
AT2G28960	C0LGL4	Y2289	0.704364	0.426043	Notsignificant	Probable LRR receptor-like serine/threonine-protein kinase At2g28960 OS=Arabidopsis thaliana OX=3702 GN=At2g28960 PE=1 SV=1
AT3G22440	Q9LUV4	FRL4A	0.704364	1.30102	Notsignificant	FRIGIDA-like protein 4a OS=Arabidopsis thaliana OX=3702 GN=FRL4A PE=2 SV=1
AT5G57690	Q1PDI2	DGK4	0.704364	-0.673941	Notsignificant	Diacylglycerol kinase 4 OS=Arabidopsis thaliana OX=3702 GN=DGK4 PE=2 SV=1
AT5G12860	Q9LXV3	DIT1	0.704364	0.823514	Notsignificant	Dicarboxylate transporter 1, chloroplastic OS=Arabidopsis thaliana OX=3702 GN=DIT1 PE=1 SV=1
AT2G22740	Q8VZ17	SUVH6	0.704364	-2.17943	Notsignificant	Histone-lysine N-methyltransferase, H3 lysine-9 specific SUVH6 OS=Arabidopsis thaliana OX=3702 GN=SUVH6 PE=1 SV=2
AT3G27000	Q9LSD6	ARP2	0.704364	0.25412	Notsignificant	Actin-related protein 2 OS=Arabidopsis thaliana OX=3702 GN=ARP2 PE=1 SV=1
AT2G18160	Q9SI15	BZIP2	0.699632	-0.405664	Notsignificant	bZIP transcription factor 2 OS=Arabidopsis thaliana OX=3702 GN=BZIP2 PE=1 SV=1
AT3G10390	Q9CAE3	FLD	0.69604	-0.0838423	Notsignificant	Protein FLOWERING LOCUS D OS=Arabidopsis thaliana OX=3702 GN=FLD PE=1 SV=1
AT5G41170	Q9FLL3	PP412	0.694144	-0.838719	Notsignificant	Pentatricopeptide repeat-containing protein At5g41170, mitochondrial OS=Arabidopsis thaliana OX=3702 GN=At5g41170 PE=2 SV=1
AT1G71320	Q9FVV8	FB87	0.690792	-1.17351	Notsignificant	Putative F-box protein At1g71320 OS=Arabidopsis thaliana OX=3702 GN=At1g71320 PE=4 SV=1
AT3G03780	Q9SRV5	METE2	0.690792	2.73392	TurboID_only	5-methyltetrahydropteroyltriglutamate--homocysteine methyltransferase 2 OS=Arabidopsis thaliana OX=3702 GN=MS2 PE=1 SV=1
AT5G06820	Q9FG24	SRF2	0.682595	0.821988	Notsignificant	Protein STRUBBELIG-RECEPTOR FAMILY 2 OS=Arabidopsis thaliana OX=3702 GN=SRF2 PE=1 SV=1
ATMG00180	P93286	CCMFC	0.682595	-2.77106	Notsignificant	Cytochrome c biogenesis CcmF C-terminal-like mitochondrial protein OS=Arabidopsis thaliana OX=3702 GN=CCMFC PE=1 SV=2
AT1G09970	F4I2N7	RLK7	0.682595	0.913657	Notsignificant	Receptor-like protein kinase 7 OS=Arabidopsis thaliana OX=3702 GN=RLK7 PE=1 SV=1
AT1G51810	Q9FZB8	Y5181	0.682595	1.39999	Notsignificant	Probable LRR receptor-like serine/threonine-protein kinase At1g51810 OS=Arabidopsis thaliana OX=3702 GN=At1g51810 PE=1 SV=1
AT1G11660	Q9SAB1	HSP7Q	0.682595	0.580273	Notsignificant	Heat shock 70 kDa protein 16 OS=Arabidopsis thaliana OX=3702 GN=HSP70-16 PE=2 SV=1
AT5G42630	Q9FJV5	KAN4	0.682595	-0.847183	Notsignificant	Probable transcription factor KAN4 OS=Arabidopsis thaliana OX=3702 GN=KAN4 PE=1 SV=1
AT1G23230	F4I4P3	MED23	0.682595	-0.363966	Notsignificant	Mediator of RNA polymerase II transcription subunit 23 OS=Arabidopsis thaliana OX=3702 GN=MED23 PE=1 SV=1
AT1G42540	Q9C8E7	GLR33	0.682595	-0.494385	Notsignificant	Glutamate receptor 3.3 OS=Arabidopsis thaliana OX=3702 GN=GLR3.3 PE=2 SV=1
AT2G15980	Q9XIM8	PP155	0.682595	-0.764634	Notsignificant	Pentatricopeptide repeat-containing protein At2g15980 OS=Arabidopsis thaliana OX=3702 GN=At2g15980 PE=2 SV=1
AT3G62170	Q5MFV6	PME37	0.682595	-0.78993	Notsignificant	Probable pectinesterase/pectinesterase inhibitor VGDH2 OS=Arabidopsis thaliana OX=3702 GN=VGDH2 PE=2 SV=2
AT5G63870	Q9FN02	PPP7	0.682595	-0.0213383	Notsignificant	Serine/threonine-protein phosphatase 7 OS=Arabidopsis thaliana OX=3702 GN=PP7 PE=1 SV=1
AT3G07780	Q9S736	OBE1	0.682595	0.267843	Notsignificant	Protein OBERON 1 OS=Arabidopsis thaliana OX=3702 GN=OBE1 PE=1 SV=1
AT1G22760	O64380	PABP3	0.682595	-0.825408	Notsignificant	Polyadenylate-binding protein 3 OS=Arabidopsis thaliana OX=3702 GN=PAB3 PE=2 SV=1
AT5G43620	Q9FIX8	PCFS5	0.682595	-0.363966	Notsignificant	Polyadenylation and cleavage factor homolog 5 OS=Arabidopsis thaliana OX=3702 GN=PCFS5 PE=1 SV=1
AT1G18150	Q9LM33	MPK8	0.669864	0.260567	Notsignificant	Mitogen-activated protein kinase 8 OS=Arabidopsis thaliana OX=3702 GN=MPK8 PE=1 SV=2
AT5G28840	Q93VR3	GME	0.669864	1.1964	Notsignificant	GDP-mannose 3,5-epimerase OS=Arabidopsis thaliana OX=3702 GN=At5g28840 PE=1 SV=1
AT4G12770	Q0WQ57	AUXI2	0.669864	0.36794	Notsignificant	Auxilin-related protein 2 OS=Arabidopsis thaliana OX=3702 GN=At4g12770 PE=1 SV=1
AT5G58910	Q1PDH6	LAC16	0.669864	-0.882778	Notsignificant	Laccase-16 OS=Arabidopsis thaliana OX=3702 GN=LAC16 PE=2 SV=2
AT4G30350	Q9M0C5	SMXL2	0.669864	1.34848	Notsignificant	Protein SMAX1-LIKE 2 OS=Arabidopsis thaliana OX=3702 GN=SMXL2 PE=2 SV=1
AT5G10720	Q3S4A7	AHK5	0.669864	-1.16423	Notsignificant	Histidine kinase 5 OS=Arabidopsis thaliana OX=3702 GN=AHK5 PE=1 SV=1
AT2G34300	Q0WT31	PMTP	0.669864	0.0130977	Notsignificant	Probable methyltransferase PMT25 OS=Arabidopsis thaliana OX=3702 GN=At2g34300 PE=2 SV=2
AT2G33550	Q8VZ20	ASR3	0.669864	0.00295517	Notsignificant	Trihelix transcription factor ASR3 OS=Arabidopsis thaliana OX=3702 GN=ASR3 PE=1 SV=1
AT5G55740	Q9FM64	PP431	0.669864	-0.0852301	Notsignificant	Pentatricopeptide repeat-containing protein At5g55740, chloroplastic OS=Arabidopsis thaliana OX=3702 GN=CRR21 PE=2 SV=1
AT1G72680	Q9CAI3	CADH1	0.669864	-0.219306	Notsignificant	Probable cinnamyl alcohol dehydrogenase 1 OS=Arabidopsis thaliana OX=3702 GN=CAD1 PE=2 SV=1
AT1G27940	Q9C7F8	AB13B	0.669864	-0.66365	Notsignificant	ABC transporter B family member 13 OS=Arabidopsis thaliana OX=3702 GN=ABCB13 PE=3 SV=1
AT1G08590	Q9FRS6	PXL1	0.669864	-0.557446	Notsignificant	Leucine-rich repeat receptor-like protein kinase PXL1 OS=Arabidopsis thaliana OX=3702 GN=PXL1 PE=1 SV=1
AT1G08840	A0A1P8ASY1	JHS1	0.669864	-1.08136	Notsignificant	DNA replication ATP-dependent helicase/nuclease JHS1 OS=Arabidopsis thaliana OX=3702 GN=JHS1 PE=2 SV=1
AT1G22960	P0C7Q9	PPR56	0.669864	-0.104406	Notsignificant	Pentatricopeptide repeat-containing protein At1g22960, mitochondrial OS=Arabidopsis thaliana OX=3702 GN=At1g22960 PE=2 SV=1
AT4G08850	Q8VZG8	MIK2	0.669864	-0.761095	Notsignificant	MDIS1-interacting receptor like kinase 2 OS=Arabidopsis thaliana OX=3702 GN=MIK2 PE=1 SV=3
AT5G44230	Q9FFG8	PP417	0.669864	0.740516	Notsignificant	Pentatricopeptide repeat-containing protein At5g44230 OS=Arabidopsis thaliana OX=3702 GN=PCMP-H17 PE=2 SV=1
AT5G61060	Q8RX28	HDA5	0.669864	-0.750098	Notsignificant	Histone deacetylase 5 OS=Arabidopsis thaliana OX=3702 GN=HDA5 PE=1 SV=1
AT3G11130	Q0WNJ6	CHC1	0.668842	5.18453	TurboID_only	Clathrin heavy chain 1 OS=Arabidopsis thaliana OX=3702 GN=CHC1 PE=1 SV=1
AT5G42600	Q9FJV8	PEN5	0.662135	-1.06309	Notsignificant	Marneral synthase OS=Arabidopsis thaliana OX=3702 GN=MRN1 PE=1 SV=1
AT2G23730	O64827	SUVR5	0.662045	-1.76544	Notsignificant	Histone-lysine N-methyltransferase SUVR5 OS=Arabidopsis thaliana OX=3702 GN=SUVR5 PE=1 SV=3
AT2G23740	O64827	SUVR5	0.662045	-1.76544	Notsignificant	Histone-lysine N-methyltransferase SUVR5 OS=Arabidopsis thaliana OX=3702 GN=SUVR5 PE=1 SV=3
AT5G54280	F4K0A6	MYO2	0.661481	-0.585235	Notsignificant	Myosin-2 OS=Arabidopsis thaliana OX=3702 GN=VIII-2 PE=2 SV=1
AT2G24650	P0CAP5	REM13	0.653803	0.887397	Notsignificant	B3 domain-containing protein REM13 OS=Arabidopsis thaliana OX=3702 GN=REM13 PE=2 SV=2
AT3G44910	Q9FYC0	CHX12	0.653803	-0.830704	Notsignificant	Cation/H(+) antiporter 12 OS=Arabidopsis thaliana OX=3702 GN=CHX12 PE=2 SV=2
AT1G03470	Q66GR8	NET3A	0.653803	1.12597	Notsignificant	Protein NETWORKED 3A OS=Arabidopsis thaliana OX=3702 GN=NET3A PE=2 SV=1
AT5G60050	Q9LVG9	Y5600	0.653438	1.16523	Notsignificant	BTB/POZ domain-containing protein At5g60050 OS=Arabidopsis thaliana OX=3702 GN=At5g60050 PE=2 SV=1
AT5G04980	A8MR21	IP5PA	0.65195	-0.111888	Notsignificant	Type I inositol polyphosphate 5-phosphatase 10 OS=Arabidopsis thaliana OX=3702 GN=IP5P10 PE=3 SV=1
AT5G36870	Q9LTG5	CALS4	0.65195	0.623283	Notsignificant	Callose synthase 4 OS=Arabidopsis thaliana OX=3702 GN=CALS4 PE=3 SV=2
AT5G64680	F4KF27	MDA2	0.649282	-0.0232346	Notsignificant	Mediator-associated protein 2 OS=Arabidopsis thaliana OX=3702 GN=At5g64680 PE=1 SV=1
AT1G03365	Q9ZVT8	RF4	0.649282	-1.20094	Notsignificant	Putative E3 ubiquitin-protein ligase RF4 OS=Arabidopsis thaliana OX=3702 GN=RF4 PE=3 SV=1
[truncated: 12,970 more rows]
