# Supplementary material for: Comparative proteomic profiling of receptor kinase signaling reveals key trafficking components enforcing plant stomatal development
Source: Sci Adv. 2026 Mar 25;12(13):eaeb6464. doi: 10.1126/sciadv.aeb6464 (PMC13015889; doi:10.1126/sciadv.aeb6464)
Supplement: Supplementary file 3 — Data S1 to S5 [file sciadv.aeb6464_data_s1_to_s5.zip › aeb6464_data_s2.xlsx]

## Sheet: ERECTA_3vs4_combined01_1a1b2a_2
TAIR_ID	Uniprot_ID	Gene_name	ctrl_PSMs_b1	ctrl_PSMs_b2	ctrl_PSMs_b3	exp_PSMs_b1	exp_PSMs_b2	exp_PSMs_b3	PSM_zscore_b1	PSM_zscore_b2	PSM_zscore_b3	PSM_log2fc_b1	PSM_log2fc_b2	PSM_log2fc_b3	mean_ctrl_PSMs	mean_exp_PSMs	mean_log2fc	joint_zscore	pval	logpval	fdr_bh	zgroup	Protein_class		description
AT1G65010	F4I8B9	Y1501	7	10	7	24	38	25	2.77704	2.91422	2.2554	1.53886	1.46833	1.36508	8	29	1.45742	4.58801	2.24e-06	5.65024	0.011645	TurboID_only	Increased_TurboID_only		Putative WEB family protein At1g65010, chloroplastic OS=Arabidopsis thaliana OX=3702 GN=At1g65010 PE=1 SV=1
AT2G37040	P35510	PAL1	10	10	8	24	35	36	2.11013	2.63224	3.14289	1.07942	1.35285	1.70417	9.33333	31.6667	1.37881	4.55256	2.65e-06	5.57677	0.011645	TurboID_only	Increased_TurboID_only		Phenylalanine ammonia-lyase 1 OS=Arabidopsis thaliana OX=3702 GN=PAL1 PE=1 SV=3
AT4G32285	Q8S9J8	PICALM4B	2	3	1	10	20	10	2.13728	2.77465	2.1825	1.76947	2.03468	2.12407	2	13.3333	1.97607	4.09597	2.1e-05	4.67736	0.0539392	TurboID_only	Increased_TurboID_only		Probable clathrin assembly protein At4g32285 OS=Arabidopsis thaliana OX=3702 GN=At4g32285 PE=1 SV=2
AT3G53260	P45724	PAL2	16	21	12	34	47	44	2.19304	1.78604	3.05285	0.936819	0.76789	1.45605	16.3333	41.6667	1.05359	4.05988	2.45e-05	4.60997	0.0539392	TurboID_only	Increased_TurboID_only		Phenylalanine ammonia-lyase 2 OS=Arabidopsis thaliana OX=3702 GN=PAL2 PE=1 SV=2
AT2G25430	Q8LF20	PICALM4A	3	3	3	15	20	11	2.61805	2.77465	1.52521	1.895	2.03468	1.2496	3	15.3333	1.72643	3.99406	3.25e-05	4.48844	0.0570858	TurboID_only	Increased_TurboID_only		Putative clathrin assembly protein At2g25430 OS=Arabidopsis thaliana OX=3702 GN=At2g25430 PE=1 SV=2
AT1G70940	Q9S7Z8	PIN3	1	0	1	9	6	9	2.37325	2.06506	2.02254	2.21693	2.44971	1.98657	0.666667	8	2.21774	3.73017	9.57e-05	4.0192	0.140148	Common	Increased_APHA-TurboIDCommon		Auxin efflux carrier component 3 OS=Arabidopsis thaliana OX=3702 GN=PIN3 PE=1 SV=1
AT3G14840	C0LGN2	LIK1	13	16	5	26	36	26	1.76932	1.57786	2.8695	0.842532	0.76435	1.83456	11.3333	29.3333	1.14715	3.5892	0.000166	3.78029	0.187854	TurboID_only	Increased_TurboID_only		Probable leucine-rich repeat receptor-like serine/threonine-protein kinase At3g14840 OS=Arabidopsis thaliana OX=3702 GN=LRR-RLK PE=1 SV=1
AT4G27870	Q8LPT3	MEBL	6	6	7	17	19	26	2.05453	1.7806	2.36775	1.25757	1.15693	1.41953	6.33333	20.6667	1.27801	3.58123	0.000171	3.76703	0.187854	TurboID_only	Increased_TurboID_only		Membrane protein of ER body-like protein OS=Arabidopsis thaliana OX=3702 GN=MEBL PE=2 SV=1
AT2G26330	Q42371	ERECTA	33	40	28	67	63	70	2.90494	0.558274	2.60403	0.894999	0.284807	0.956404	33.6667	66.6667	0.71207	3.50293	0.00023	3.63811	0.224694	Common	Increased_APHA-TurboIDCommon		LRR receptor-like serine/threonine-protein kinase ERECTA OS=Arabidopsis thaliana OX=3702 GN=ERECTA PE=1 SV=1
AT5G18410	Q5S2C3	PIR	1	1	0	6	8	8	1.75832	1.85279	2.38306	1.70235	1.81228	2.83456	0.666667	7.33333	2.1164	3.46073	0.000269	3.56967	0.236737	TurboID_only	Increased_TurboID_only		Protein PIR OS=Arabidopsis thaliana OX=3702 GN=PIR PE=1 SV=2
AT5G05170	Q941L0	CESA3	1	0	0	8	6	4	2.18463	2.06506	1.68495	2.06492	2.44971	1.98657	0.333333	6	2.16707	3.42636	0.000306	3.51448	0.244383	TurboID_only	Increased_TurboID_only		Cellulose synthase A catalytic subunit 3 [UDP-forming] OS=Arabidopsis thaliana OX=3702 GN=CESA3 PE=1 SV=2
AT1G72150	Q56WK6	PATL1	7	6	4	13	20	21	1.11702	1.91147	2.58969	0.702354	1.22732	1.80214	5.66667	18	1.24394	3.24366	0.00059	3.22913	0.414703	TurboID_only	Increased_TurboID_only		Patellin-1 OS=Arabidopsis thaliana OX=3702 GN=PATL1 PE=1 SV=2
AT3G23750	Q9LK43	TMK4	1	2	0	6	7	10	1.75832	1.17623	2.66444	1.70235	1.0574	3.12407	1	7.66667	1.96127	3.23258	0.000613	3.21226	0.414703	TurboID_only	Increased_TurboID_only		Receptor-like kinase TMK4 OS=Arabidopsis thaliana OX=3702 GN=TMK4 PE=1 SV=1
AT2G35110	Q5S2C4	NCKP1	0	0	1	3	10	4	1.64651	2.66622	0.976167	1.895	3.10179	0.986566	0.333333	5.66667	1.99445	3.05355	0.00113077	2.94663	0.59199	TurboID_only	Increased_TurboID_only		Protein NAP1 OS=Arabidopsis thaliana OX=3702 GN=NAP1 PE=1 SV=2
AT1G22530	Q56ZI2	PATL2	5	3	2	10	12	15	1.09655	1.69342	2.4897	0.769468	1.3428	2.07968	3.33333	12.3333	1.39731	3.04822	0.00115101	2.93892	0.59199	TurboID_only	Increased_TurboID_only		Patellin-2 OS=Arabidopsis thaliana OX=3702 GN=PATL2 PE=1 SV=2
AT2G18960	P20649	AHA1	27	25	15	44	50	41	1.59563	1.44456	2.23838	0.579497	0.614345	1.05696	22.3333	45	0.750266	3.04758	0.00115345	2.938	0.59199	Common	Increased_APHA-TurboIDCommon		ATPase 1, plasma membrane-type OS=Arabidopsis thaliana OX=3702 GN=AHA1 PE=1 SV=3
AT1G59870	Q9XIE2	PEN3	3	2	10	17	17	12	2.90917	2.74438	-0.375771	2.06492	2.22732	-0.0943536	5	15.3333	1.3993	3.04713	0.00115519	2.93735	0.59199	Common	Increased_APHA-TurboIDCommon		ABC transporter G family member 36 OS=Arabidopsis thaliana OX=3702 GN=ABCG36 PE=1 SV=1
AT1G47900	Q9C698	FPP6	0	1	0	2	9	5	1.34433	2.02437	1.88386	1.47996	1.96429	2.2496	0.333333	5.33333	1.89795	3.03257	0.0012124	2.91635	0.59199	TurboID_only	Increased_TurboID_only		Filament-like plant protein 6 OS=Arabidopsis thaliana OX=3702 GN=FPP6 PE=1 SV=1
AT3G14810	Q9LH74	MSL5	0	1	0	2	6	8	1.34433	1.46346	2.38306	1.47996	1.44971	2.83456	0.333333	5.33333	1.92141	2.99694	0.00136352	2.86534	0.630737	Notsignificant	BecomeSignificant		Mechanosensitive ion channel protein 5 OS=Arabidopsis thaliana OX=3702 GN=MSL5 PE=2 SV=1
AT3G45780	O48963	PHOT1	16	19	9	24	39	34	0.946607	1.35878	2.74085	0.451392	0.642359	1.47199	14.6667	32.3333	0.855248	2.91345	0.00178731	2.7478	0.75478	TurboID_only	Increased_TurboID_only		Phototropin-1 OS=Arabidopsis thaliana OX=3702 GN=PHOT1 PE=1 SV=1
AT1G15210	Q7PC86	ABCG35	1	1	5	11	11	7	2.71556	2.33487	-0.0111117	2.47996	2.22732	0.0796758	2.33333	9.66667	1.59565	2.90945	0.0018103	2.74225	0.75478	Common	Increased_APHA-TurboIDCommon		ABC transporter G family member 35 OS=Arabidopsis thaliana OX=3702 GN=ABCG35 PE=2 SV=1
AT4G30190	P19456	AHA2	26	27	20	42	53	48	1.52716	1.41634	2.02709	0.566376	0.589892	0.887031	24.3333	47.6667	0.6811	2.86977	0.00205387	2.68743	0.75478	Common	Increased_APHA-TurboIDCommon		ATPase 2, plasma membrane-type OS=Arabidopsis thaliana OX=3702 GN=AHA2 PE=1 SV=2
AT3G25690	Q9LI74	CHUP1	0	2	2	7	10	5	2.51537	1.74892	0.694756	2.895	1.51683	0.664638	1.33333	7.33333	1.69216	2.86311	0.00209756	2.67829	0.75478	TurboID_only	Increased_TurboID_only		Protein CHUP1, chloroplastic OS=Arabidopsis thaliana OX=3702 GN=CHUP1 PE=1 SV=1
AT3G48190	Q9M3G7	ATM	0	0	0	1	4	6	0.950561	1.68604	2.06371	0.894999	1.96429	2.47199	0	3.66667	1.77709	2.71373	0.00332657	2.478	0.75478	Notsignificant	BecomeSignificant		Serine/threonine-protein kinase ATM OS=Arabidopsis thaliana OX=3702 GN=ATM PE=1 SV=1
AT3G13530	Q9LJD8	MAPKKK7	4	3	2	8	18	7	0.980703	2.53558	1.17444	0.742996	1.89029	1.07968	3	11	1.23765	2.70819	0.00338254	2.47076	0.75478	TurboID_only	Increased_TurboID_only		MAP3K epsilon protein kinase 1 OS=Arabidopsis thaliana OX=3702 GN=M3KE1 PE=1 SV=1
AT1G11330	Q9SXB8	RDA2	1	2	2	4	8	11	1.23005	1.38252	1.91207	1.21693	1.22732	1.66464	1.66667	7.66667	1.36963	2.6123	0.00449675	2.3471	0.75478	TurboID_only	Increased_TurboID_only		G-type lectin S-receptor-like serine/threonine-protein kinase At1g11330 OS=Arabidopsis thaliana OX=3702 GN=At1g11330 PE=1 SV=3
AT3G54110	O81845	PUMP1	0	0	0	2	3	4	1.34433	1.46012	1.68495	1.47996	1.64236	1.98657	0	3	1.70296	2.59196	0.00477158	2.32134	0.75478	Notsignificant	BecomeSignificant		Mitochondrial uncoupling protein 1 OS=Arabidopsis thaliana OX=3702 GN=PUMP1 PE=1 SV=1
AT1G01510	O23702	ANGUSTIFOLIA	11	8	7	19	22	20	1.18548	1.65418	1.64411	0.631965	0.995996	1.05696	8.66667	20.3333	0.894972	2.58871	0.00481684	2.31724	0.75478	TurboID_only	Increased_TurboID_only		C-terminal binding protein AN OS=Arabidopsis thaliana OX=3702 GN=AN PE=1 SV=1
AT4G24680	Q9SB63	MOS1	0	3	1	3	6	11	1.64651	0.499673	2.33286	1.895	0.449714	2.2496	1.33333	6.66667	1.53144	2.58598	0.00485514	2.3138	0.75478	Notsignificant	BecomeSignificant		Protein MODIFIER OF SNC1 1 OS=Arabidopsis thaliana OX=3702 GN=MOS1 PE=1 SV=2
AT5G03280	Q9S814	EIN2	1	0	4	5	8	8	1.51103	2.38463	0.574882	1.47996	2.81228	0.512635	1.66667	7	1.60163	2.58107	0.00492473	2.30762	0.75478	Notsignificant	BecomeSignificant		Ethylene-insensitive protein 2 OS=Arabidopsis thaliana OX=3702 GN=EIN2 PE=1 SV=1
TurboID	TurboID	TurboID	22	29	17	45	51	33	2.40257	0.96177	1.07856	0.894999	0.435909	0.582176	22.6667	43	0.637695	2.56511	0.00515719	2.28759	0.75478	Common	Increased_APHA-TurboIDCommon		aa
AT5G13550	Q9FY46	SUT41	0	0	0	4	4	1	1.90128	1.68604	0.842426	2.21693	1.96429	0.664638	0	3	1.61528	2.55752	0.00527114	2.2781	0.75478	TurboID_only	Increased_TurboID_only		Sulfate transporter 4.1, chloroplastic OS=Arabidopsis thaliana OX=3702 GN=SULTR4;1 PE=1 SV=1
AT3G51550	Q9SCZ4	FERONIA	1	0	1	3	9	4	0.899882	2.52934	0.976167	0.894999	2.96429	0.986566	0.666667	5.33333	1.61528	2.54345	0.00548813	2.26058	0.75478	Common	Increased_APHA-TurboIDCommon		Receptor-like protein kinase FERONIA OS=Arabidopsis thaliana OX=3702 GN=FER PE=1 SV=1
AT1G60490	P42339	PI3K	1	1	0	4	5	5	1.23005	1.23651	1.88386	1.21693	1.22732	2.2496	0.666667	4.66667	1.56462	2.51172	0.00600724	2.22133	0.75478	TurboID_only	Increased_TurboID_only		Phosphatidylinositol 3-kinase VPS34 OS=Arabidopsis thaliana OX=3702 GN=VPS34 PE=1 SV=2
AT3G15730	Q38882	PLDA1	2	8	2	8	15	11	1.7398	0.657916	1.91207	1.47996	0.472434	1.66464	4	11.3333	1.20568	2.48826	0.00641857	2.19256	0.75478	TurboID_only	Increased_TurboID_only		Phospholipase D alpha 1 OS=Arabidopsis thaliana OX=3702 GN=PLDALPHA1 PE=1 SV=2
AT1G11300	Q9SXB4	Y1130	0	0	1	3	4	4	1.64651	1.68604	0.976167	1.895	1.96429	0.986566	0.333333	3.66667	1.61528	2.48764	0.00642969	2.19181	0.75478	TurboID_only	Increased_TurboID_only		G-type lectin S-receptor-like serine/threonine-protein kinase At1g11300 OS=Arabidopsis thaliana OX=3702 GN=At1g11300 PE=2 SV=1
AT5G58290	Q9SEI4	PRS6B	1	1	2	6	8	5	1.75832	1.85279	0.694756	1.70235	1.81228	0.664638	1.33333	6.33333	1.39309	2.48599	0.00645958	2.1898	0.75478	Notsignificant	BecomeSignificant		26S proteasome regulatory subunit 6B homolog OS=Arabidopsis thaliana OX=3702 GN=RPT3 PE=1 SV=1
AT1G63700	Q9CAD5	YODA	0	0	0	3	2	3	1.64651	1.19216	1.45918	1.895	1.22732	1.66464	0	2.66667	1.59565	2.48136	0.00654403	2.18415	0.75478	Notsignificant	BecomeSignificant		Mitogen-activated protein kinase kinase kinase YODA OS=Arabidopsis thaliana OX=3702 GN=YDA PE=1 SV=1
AT2G42600	Q5GM68	PPC2	2	4	2	8	8	11	1.7398	0.577011	1.91207	1.47996	0.490356	1.66464	2.66667	9	1.21165	2.44155	0.00731228	2.13595	0.75478	Common	Increased_APHA-TurboIDCommon		Phosphoenolpyruvate carboxylase 2 OS=Arabidopsis thaliana OX=3702 GN=PPC2 PE=1 SV=2
AT5G15970	P31169	KIN2	0	0	0	2	2	4	1.34433	1.19216	1.68495	1.47996	1.22732	1.98657	0	2.66667	1.56462	2.43725	0.00739975	2.13078	0.75478	TurboID_only	Increased_TurboID_only		Stress-induced protein KIN2 OS=Arabidopsis thaliana OX=3702 GN=KIN2 PE=2 SV=1
AT2G30950	O80860	FTSH2	1	9	2	10	11	11	2.54955	-0.314186	1.91207	2.35443	-0.0946061	1.66464	4	10.6667	1.30815	2.39452	0.00832105	2.07982	0.75478	ET-AP_only	Increased_ET-AP_only		ATP-dependent zinc metalloprotease FTSH 2, chloroplastic OS=Arabidopsis thaliana OX=3702 GN=FTSH2 PE=1 SV=1
AT4G18820	F4JRP0	STIL3	1	1	1	4	5	7	1.23005	1.23651	1.66542	1.21693	1.22732	1.66464	1	5.33333	1.36963	2.3856	0.00852567	2.06927	0.75478	TurboID_only	Increased_TurboID_only		Protein STICHEL-like 3 OS=Arabidopsis thaliana OX=3702 GN=At4g18820 PE=3 SV=1
AT4G03550	Q9ZT82	CALSC	0	0	1	1	4	6	0.950561	1.68604	1.46193	0.894999	1.96429	1.47199	0.333333	3.66667	1.44376	2.36629	0.00898374	2.04654	0.75478	Notsignificant	BecomeSignificant		Callose synthase 12 OS=Arabidopsis thaliana OX=3702 GN=CALS12 PE=2 SV=1
AT3G52880	Q9LFA3	MDAR1	1	0	0	2	5	4	0.490229	1.88509	1.68495	0.479961	2.22732	1.98657	0.333333	3.66667	1.56462	2.3442	0.00953405	2.02072	0.75478	Notsignificant	BecomeSignificant		Monodehydroascorbate reductase 1, peroxisomal OS=Arabidopsis thaliana OX=3702 GN=MDAR1 PE=1 SV=1
AT2G20190	Q8RWY6	CLASP	0	0	0	2	2	3	1.34433	1.19216	1.45918	1.47996	1.22732	1.66464	0	2.33333	1.45731	2.3069	0.0105302	1.97757	0.75478	Notsignificant	BecomeSignificant		CLIP-associated protein OS=Arabidopsis thaliana OX=3702 GN=CLASP PE=1 SV=1
AT2G20200	Q8RWY6	CLASP	0	0	0	2	2	3	1.34433	1.19216	1.45918	1.47996	1.22732	1.66464	0	2.33333	1.45731	2.3069	0.0105302	1.97757	0.75478	Notsignificant	BecomeSignificant		CLIP-associated protein OS=Arabidopsis thaliana OX=3702 GN=CLASP PE=1 SV=1
AT5G50320	Q93ZR1	ELP3	1	0	0	3	5	2	0.899882	1.88509	1.19139	0.894999	2.22732	1.2496	0.333333	3.33333	1.45731	2.29576	0.0108449	1.96477	0.75478	Notsignificant	BecomeSignificant		Elongator complex protein 3 OS=Arabidopsis thaliana OX=3702 GN=HAG3 PE=1 SV=1
AT1G08680	Q8RXE7	AGD14	7	5	3	12	15	11	0.927821	1.50165	1.52521	0.595439	1.0574	1.2496	5	12.6667	0.967479	2.28324	0.0112083	1.95046	0.75478	TurboID_only	Increased_TurboID_only		Probable ADP-ribosylation factor GTPase-activating protein AGD14 OS=Arabidopsis thaliana OX=3702 GN=AGD14 PE=1 SV=2
AT1G08690	Q8RXE7	AGD14	7	5	3	12	15	11	0.927821	1.50165	1.52521	0.595439	1.0574	1.2496	5	12.6667	0.967479	2.28324	0.0112083	1.95046	0.75478	TurboID_only	Increased_TurboID_only		Probable ADP-ribosylation factor GTPase-activating protein AGD14 OS=Arabidopsis thaliana OX=3702 GN=AGD14 PE=1 SV=2
AT5G10450	P48349	14336	2	0	1	5	4	5	1.00127	1.68604	1.23508	0.894999	1.96429	1.2496	1	4.66667	1.36963	2.26459	0.0117688	1.92927	0.75478	Notsignificant	BecomeSignificant		14-3-3-like protein GF14 lambda OS=Arabidopsis thaliana OX=3702 GN=GRF6 PE=1 SV=1
AT5G16730	Q9LFE4	Y5673	0	0	1	1	3	6	0.950561	1.46012	1.46193	0.894999	1.64236	1.47199	0.333333	3.33333	1.33645	2.23585	0.0126807	1.89686	0.75478	Notsignificant	BecomeSignificant		WEB family protein At5g16730, chloroplastic OS=Arabidopsis thaliana OX=3702 GN=At5g16730 PE=1 SV=1
AT1G53430	C0LGG8	AT1G53430	3	3	0	5	7	9	0.564593	0.740664	2.52766	0.479961	0.642359	2.98657	2	7	1.36963	2.21294	0.013451	1.87124	0.75478	TurboID_only	Increased_TurboID_only		Probable LRR receptor-like serine/threonine-protein kinase At1g53430 OS=Arabidopsis thaliana OX=3702 GN=At1g53430 PE=1 SV=1
AT1G75310	Q9FWS1	AUL1	0	0	0	1	2	4	0.950561	1.19216	1.68495	0.894999	1.22732	1.98657	0	2.33333	1.36963	2.2099	0.0135559	1.86787	0.75478	Notsignificant	BecomeSignificant		Auxilin-like protein 1 OS=Arabidopsis thaliana OX=3702 GN=AUL1 PE=2 SV=2
AT5G26742	Q8L7S8	RH3	5	5	5	8	15	16	0.650366	1.50165	1.64672	0.479961	1.0574	1.16714	5	13	0.901499	2.1932	0.0141465	1.84935	0.75478	Notsignificant	BecomeSignificant		DEAD-box ATP-dependent RNA helicase 3, chloroplastic OS=Arabidopsis thaliana OX=3702 GN=RH3 PE=1 SV=2
AT5G41790	F4JZY1	CIP1	0	0	1	2	3	4	1.34433	1.46012	0.976167	1.47996	1.64236	0.986566	0.333333	3	1.36963	2.18274	0.0145274	1.83781	0.75478	Notsignificant	BecomeSignificant		COP1-interactive protein 1 OS=Arabidopsis thaliana OX=3702 GN=CIP1 PE=1 SV=1
AT1G66840	Q9C9N6	PMI2	0	1	0	3	3	3	1.64651	0.671319	1.45918	1.895	0.642359	1.66464	0.333333	3	1.40067	2.18066	0.0146044	1.83552	0.75478	Notsignificant	BecomeSignificant		Protein PLASTID MOVEMENT IMPAIRED 2 OS=Arabidopsis thaliana OX=3702 GN=PMI2 PE=1 SV=1
AT5G10470	Q9LX99	KN14A	5	5	1	11	12	6	1.2995	1.01509	1.46193	0.894999	0.757837	1.47199	3.66667	9.66667	1.04161	2.18038	0.0146148	1.83521	0.75478	TurboID_only	Increased_TurboID_only		Kinesin-like protein KIN-14A OS=Arabidopsis thaliana OX=3702 GN=KIN14A PE=1 SV=1
AT1G51980	Q9ZU25	MPPA1	0	0	1	2	2	5	1.34433	1.19216	1.23508	1.47996	1.22732	1.2496	0.333333	3	1.31896	2.17752	0.0147209	1.83206	0.75478	Notsignificant	BecomeSignificant		Probable mitochondrial-processing peptidase subunit alpha-1, mitochondrial OS=Arabidopsis thaliana OX=3702 GN=At1g51980 PE=1 SV=1
AT3G19960	Q9LHE9	MYO1	3	1	2	10	11	2	1.7616	2.33487	-0.344687	1.35443	2.22732	-0.335362	2	7.66667	1.08213	2.16609	0.015152	1.81953	0.75478	TurboID_only	Increased_TurboID_only		Myosin-1 OS=Arabidopsis thaliana OX=3702 GN=VIII-1 PE=1 SV=1
AT4G10840	O81629	KLCR1	2	3	2	5	9	9	1.00127	1.16297	1.57046	0.894999	0.964288	1.4016	2.33333	7.66667	1.08696	2.15623	0.0155329	1.80875	0.75478	TurboID_only	Increased_TurboID_only		Protein KINESIN LIGHT CHAIN-RELATED 1 OS=Arabidopsis thaliana OX=3702 GN=KLCR1 PE=1 SV=1
AT1G17420	Q9LNR3	LOX3	0	0	0	2	2	2	1.34433	1.19216	1.19139	1.47996	1.22732	1.2496	0	2	1.31896	2.15229	0.0156871	1.80446	0.75478	Notsignificant	BecomeSignificant		Lipoxygenase 3, chloroplastic OS=Arabidopsis thaliana OX=3702 GN=LOX3 PE=2 SV=1
AT4G17890	Q8H100	AGD8	0	0	0	2	2	2	1.34433	1.19216	1.19139	1.47996	1.22732	1.2496	0	2	1.31896	2.15229	0.0156871	1.80446	0.75478	Notsignificant	BecomeSignificant		Probable ADP-ribosylation factor GTPase-activating protein AGD8 OS=Arabidopsis thaliana OX=3702 GN=AGD8 PE=1 SV=1
AT3G23890	P30182	TOP2	0	0	0	2	2	2	1.34433	1.19216	1.19139	1.47996	1.22732	1.2496	0	2	1.31896	2.15229	0.0156871	1.80446	0.75478	Notsignificant	BecomeSignificant		DNA topoisomerase 2 OS=Arabidopsis thaliana OX=3702 GN=TOP2 PE=2 SV=2
AT3G11820	Q9ZSD4	SY121	0	0	0	3	1	2	1.64651	0.842964	1.19139	1.895	0.642359	1.2496	0	2	1.26232	2.12515	0.016787	1.77503	0.75478	Notsignificant	BecomeSignificant		Syntaxin-121 OS=Arabidopsis thaliana OX=3702 GN=SYP121 PE=1 SV=1
AT4G24170	F4JQ51	KN7I	0	0	0	3	1	2	1.64651	0.842964	1.19139	1.895	0.642359	1.2496	0	2	1.26232	2.12515	0.016787	1.77503	0.75478	Notsignificant	BecomeSignificant		Kinesin-like protein KIN-7I OS=Arabidopsis thaliana OX=3702 GN=KIN7I PE=1 SV=1
AT5G48800	Q9FKB6	Y5880	0	0	0	2	1	3	1.34433	0.842964	1.45918	1.47996	0.642359	1.66464	0	2	1.26232	2.10529	0.0176328	1.75368	0.75478	TurboID_only	Increased_TurboID_only		BTB/POZ domain-containing protein At5g48800 OS=Arabidopsis thaliana OX=3702 GN=At5g48800 PE=2 SV=1
AT3G44310	P32961	NRL1	3	3	2	8	10	6	1.34158	1.35122	0.947779	1.06492	1.10179	0.887031	2.66667	8	1.01792	2.10189	0.0177813	1.75004	0.75478	Notsignificant	BecomeSignificant		Nitrilase 1 OS=Arabidopsis thaliana OX=3702 GN=NIT1 PE=1 SV=2
AT5G64330	Q9FMF5	RPT3	39	39	31	55	73	55	1.16338	1.44636	1.02969	0.380426	0.529885	0.471993	36.3333	61	0.460768	2.10122	0.0178107	1.74932	0.75478	TurboID_only	Others		Root phototropism protein 3 OS=Arabidopsis thaliana OX=3702 GN=RPT3 PE=1 SV=2
AT2G20580	Q9SIV2	PSD2A	1	2	1	2	6	10	0.490229	0.949473	2.1825	0.479961	0.864752	2.12407	1.33333	6	1.15626	2.09128	0.0182515	1.7387	0.75478	Notsignificant	BecomeSignificant		26S proteasome non-ATPase regulatory subunit 2 homolog A OS=Arabidopsis thaliana OX=3702 GN=RPN1A PE=1 SV=2
AT4G02620	Q9ZQX4	VATF	0	0	0	1	3	2	0.950561	1.46012	1.19139	0.894999	1.64236	1.2496	0	2	1.26232	2.07966	0.0187784	1.72634	0.75478	Notsignificant	BecomeSignificant		V-type proton ATPase subunit F OS=Arabidopsis thaliana OX=3702 GN=VHA-F PE=2 SV=1
AT1G17790	Q8H1D7	GTE5	0	0	0	1	2	3	0.950561	1.19216	1.45918	0.894999	1.22732	1.66464	0	2	1.26232	2.07956	0.0187831	1.72623	0.75478	Notsignificant	BecomeSignificant		Transcription factor GTE5, chloroplastic OS=Arabidopsis thaliana OX=3702 GN=GTE5 PE=1 SV=1
AT1G73660	Q9C9U5	SIS8	0	1	1	3	4	4	1.64651	0.977478	0.976167	1.895	0.964288	0.986566	0.666667	3.66667	1.28195	2.07855	0.0188293	1.72517	0.75478	TurboID_only	Increased_TurboID_only		Probable serine/threonine-protein kinase SIS8 OS=Arabidopsis thaliana OX=3702 GN=SIS8 PE=1 SV=1
AT3G09260	Q9SR37	BGL23	3	2	3	7	10	7	1.10635	1.74892	0.73874	0.894999	1.51683	0.664638	2.66667	8	1.02549	2.075	0.0189931	1.7214	0.75478	Common	Increased_APHA-TurboIDCommon		Beta-glucosidase 23 OS=Arabidopsis thaliana OX=3702 GN=BGLU23 PE=1 SV=1
AT1G78610	Q9SYM1	MSL6	0	1	1	2	5	4	1.34433	1.23651	0.976167	1.47996	1.22732	0.986566	0.666667	3.66667	1.23128	2.05364	0.0200053	1.69886	0.75478	Notsignificant	BecomeSignificant		Mechanosensitive ion channel protein 6 OS=Arabidopsis thaliana OX=3702 GN=MSL6 PE=1 SV=1
AT5G67385	Q66GP0	SR1P1	4	6	0	12	7	6	1.80037	-0.337712	2.06371	1.27351	-0.164995	2.47199	3.33333	8.33333	1.1935	2.03595	0.0208779	1.68031	0.75478	TurboID_only	Increased_TurboID_only		BTB/POZ domain-containing protein SR1IP1 OS=Arabidopsis thaliana OX=3702 GN=SR1IP1 PE=1 SV=2
AT5G62670	Q9LV11	AHA11	6	9	6	15	17	14	1.73493	0.716869	1.04493	1.08764	0.490356	0.764174	7	15.3333	0.780725	2.01884	0.0217521	1.6625	0.75478	Common	Increased_APHA-TurboIDCommon		ATPase 11, plasma membrane-type OS=Arabidopsis thaliana OX=3702 GN=AHA11 PE=1 SV=1
AT2G35720	Q39079	DNJ13	0	0	0	1	1	4	0.950561	0.842964	1.68495	0.894999	0.642359	1.98657	0	2	1.17464	2.0083	0.0223059	1.65158	0.75478	Notsignificant	BecomeSignificant		Chaperone protein dnaJ 13 OS=Arabidopsis thaliana OX=3702 GN=ATJ13 PE=1 SV=2
AT3G49720	Q9M2Y6	CGR2	0	1	0	2	3	3	1.34433	0.671319	1.45918	1.47996	0.642359	1.66464	0.333333	2.66667	1.26232	2.0062	0.0224177	1.64941	0.75478	Notsignificant	BecomeSignificant		Probable pectin methylesterase CGR2 OS=Arabidopsis thaliana OX=3702 GN=CGR2 PE=2 SV=1
AT3G12020	F4J8L3	KN7K	0	2	0	4	3	3	1.90128	0.0698631	1.45918	2.21693	0.057397	1.66464	0.666667	3.33333	1.31299	1.9805	0.0238238	1.62299	0.75478	TurboID_only	Increased_TurboID_only		Kinesin-like protein KIN-7K, chloroplastic OS=Arabidopsis thaliana OX=3702 GN=KIN7K PE=2 SV=1
AT5G60980	Q9FME2	NTF2	1	0	0	3	4	1	0.899882	1.68604	0.842426	0.894999	1.96429	0.664638	0.333333	2.66667	1.17464	1.97936	0.0238879	1.62182	0.75478	Notsignificant	BecomeSignificant		Nuclear transport factor 2 OS=Arabidopsis thaliana OX=3702 GN=NTF2 PE=1 SV=1
AT5G04870	Q06850	CDPK1	1	0	0	2	3	3	0.490229	1.46012	1.45918	0.479961	1.64236	1.66464	0.333333	2.66667	1.26232	1.96849	0.0245057	1.61073	0.75478	TurboID_only	Increased_TurboID_only		Calcium-dependent protein kinase 1 OS=Arabidopsis thaliana OX=3702 GN=CPK1 PE=1 SV=1
AT2G36250	O82533	FTZ21	1	1	0	4	4	2	1.23005	0.977478	1.19139	1.21693	0.964288	1.2496	0.666667	3.33333	1.14361	1.96237	0.0248598	1.6045	0.75478	Notsignificant	BecomeSignificant		Cell division protein FtsZ homolog 2-1, chloroplastic OS=Arabidopsis thaliana OX=3702 GN=FTSZ2-1 PE=1 SV=2
AT5G05010	Q93Y22	COPD	0	1	0	3	2	3	1.64651	0.288448	1.45918	1.895	0.227322	1.66464	0.333333	2.66667	1.26232	1.95961	0.0250209	1.6017	0.75478	TurboID_only	Increased_TurboID_only		Coatomer subunit delta OS=Arabidopsis thaliana OX=3702 GN=At5g05010 PE=1 SV=2
AT5G43940	Q96533	ADHX	3	0	0	4	4	3	0.24422	1.68604	1.45918	0.216927	1.96429	1.66464	1	3.66667	1.28195	1.95689	0.02518	1.59895	0.75478	Notsignificant	BecomeSignificant		Alcohol dehydrogenase class-3 OS=Arabidopsis thaliana OX=3702 GN=ADH2 PE=1 SV=2
AT3G47370	Q9STY6	RS202	0	0	1	1	3	4	0.950561	1.46012	0.976167	0.894999	1.64236	0.986566	0.333333	2.66667	1.17464	1.9554	0.025268	1.59743	0.75478	Notsignificant	BecomeSignificant		40S ribosomal protein S20-2 OS=Arabidopsis thaliana OX=3702 GN=RPS20B PE=2 SV=1
AT5G23770	F4KEA4	DUF8	0	0	0	2	2	1	1.34433	1.19216	0.842426	1.47996	1.22732	0.664638	0	1.66667	1.12397	1.95082	0.0255393	1.59279	0.75478	Notsignificant	BecomeSignificant		DUF724 domain-containing protein 8 OS=Arabidopsis thaliana OX=3702 GN=DUF8 PE=2 SV=1
AT1G18630	Q9FZ84	RBG6	0	0	0	2	2	1	1.34433	1.19216	0.842426	1.47996	1.22732	0.664638	0	1.66667	1.12397	1.95082	0.0255393	1.59279	0.75478	TurboID_only	Increased_TurboID_only		Glycine-rich RNA-binding protein 6, mitochondrial OS=Arabidopsis thaliana OX=3702 GN=RBG6 PE=2 SV=1
AT4G36630	Q8L5Y0	VPS39	0	0	0	2	1	2	1.34433	0.842964	1.19139	1.47996	0.642359	1.2496	0	1.66667	1.12397	1.95069	0.0255471	1.59266	0.75478	TurboID_only	Increased_TurboID_only		Vacuolar sorting protein 39 OS=Arabidopsis thaliana OX=3702 GN=VPS39 PE=1 SV=1
AT1G16240	Q9SA23	SYP51	0	1	3	4	2	9	1.90128	0.288448	1.16088	2.21693	0.227322	0.986566	1.33333	5	1.14361	1.93447	0.0265275	1.5763	0.75478	Notsignificant	BecomeSignificant		Syntaxin-51 OS=Arabidopsis thaliana OX=3702 GN=SYP51 PE=1 SV=1
AT5G09900	Q9FIB6	PS12A	0	0	0	1	2	2	0.950561	1.19216	1.19139	0.894999	1.22732	1.2496	0	1.66667	1.12397	1.92495	0.0271178	1.56675	0.75478	Notsignificant	BecomeSignificant		26S proteasome non-ATPase regulatory subunit 12 homolog A OS=Arabidopsis thaliana OX=3702 GN=RPN5A PE=1 SV=1
AT4G04790	Q6NQ81	PP304	0	0	0	1	2	2	0.950561	1.19216	1.19139	0.894999	1.22732	1.2496	0	1.66667	1.12397	1.92495	0.0271178	1.56675	0.75478	Notsignificant	BecomeSignificant		Pentatricopeptide repeat-containing protein At4g04790, mitochondrial OS=Arabidopsis thaliana OX=3702 GN=At4g04790 PE=2 SV=2
AT4G34450	Q0WW26	COPG	4	3	1	8	10	4	0.980703	1.35122	0.976167	0.742996	1.10179	0.986566	2.66667	7.33333	0.943784	1.90993	0.0280712	1.55174	0.75478	Notsignificant	BecomeSignificant		Coatomer subunit gamma OS=Arabidopsis thaliana OX=3702 GN=At4g34450 PE=1 SV=2
AT2G46225	Q8S8M5	ABIL1	0	0	1	1	4	3	0.950561	1.68604	0.67013	0.894999	1.96429	0.664638	0.333333	2.66667	1.17464	1.90914	0.0281219	1.55096	0.75478	TurboID_only	Increased_TurboID_only		Protein ABIL1 OS=Arabidopsis thaliana OX=3702 GN=ABIL1 PE=1 SV=1
AT4G39400	O22476	BRI1	0	0	1	1	1	6	0.950561	0.842964	1.46193	0.894999	0.642359	1.47199	0.333333	2.66667	1.00312	1.87954	0.0300856	1.52164	0.75478	Notsignificant	BecomeSignificant		Protein BRASSINOSTEROID INSENSITIVE 1 OS=Arabidopsis thaliana OX=3702 GN=BRI1 PE=1 SV=1
AT3G10550	F4J3T8	MYTM1	0	0	0	1	3	1	0.950561	1.46012	0.842426	0.894999	1.64236	0.664638	0	1.66667	1.06733	1.87818	0.0301781	1.52031	0.75478	Notsignificant	BecomeSignificant		Phosphatidylinositol-3-phosphatase myotubularin-1 OS=Arabidopsis thaliana OX=3702 GN=MTM1 PE=1 SV=1
AT3G13120	Q9LK61	RR10	0	0	0	1	3	1	0.950561	1.46012	0.842426	0.894999	1.64236	0.664638	0	1.66667	1.06733	1.87818	0.0301781	1.52031	0.75478	Notsignificant	BecomeSignificant		30S ribosomal protein S10, chloroplastic OS=Arabidopsis thaliana OX=3702 GN=RPS10 PE=2 SV=1
AT1G11750	Q9SAA2	CLPP6	0	0	0	1	3	1	0.950561	1.46012	0.842426	0.894999	1.64236	0.664638	0	1.66667	1.06733	1.87818	0.0301781	1.52031	0.75478	Notsignificant	BecomeSignificant		ATP-dependent Clp protease proteolytic subunit 6, chloroplastic OS=Arabidopsis thaliana OX=3702 GN=CLPP6 PE=1 SV=1
AT4G01050	Q9M158	STR4	0	0	0	1	3	1	0.950561	1.46012	0.842426	0.894999	1.64236	0.664638	0	1.66667	1.06733	1.87818	0.0301781	1.52031	0.75478	Notsignificant	BecomeSignificant		Rhodanese-like domain-containing protein 4, chloroplastic OS=Arabidopsis thaliana OX=3702 GN=STR4 PE=1 SV=2
AT5G53480	Q9FJD4	IMB1	0	0	1	2	2	3	1.34433	1.19216	0.67013	1.47996	1.22732	0.664638	0.333333	2.33333	1.12397	1.85134	0.0320601	1.49404	0.75478	Notsignificant	BecomeSignificant		Importin subunit beta-1 OS=Arabidopsis thaliana OX=3702 GN=KPNB1 PE=1 SV=1
AT1G63940	P92947	MDAR	1	1	0	2	5	3	0.490229	1.23651	1.45918	0.479961	1.22732	1.66464	0.666667	3.33333	1.12397	1.83939	0.032929	1.48242	0.75478	Notsignificant	BecomeSignificant		Monodehydroascorbate reductase, chloroplastic/mitochondrial OS=Arabidopsis thaliana OX=3702 GN=MDAR5 PE=1 SV=3
AT4G16143	F4JL11	IMPA2	1	0	1	2	3	5	0.490229	1.46012	1.23508	0.479961	1.64236	1.2496	0.666667	3.33333	1.12397	1.83911	0.0329495	1.48215	0.75478	Notsignificant	BecomeSignificant		Importin subunit alpha-2 OS=Arabidopsis thaliana OX=3702 GN=IMPA2 PE=1 SV=1
AT5G58140	P93025	PHOT2	5	7	3	10	11	13	1.09655	0.228293	1.84809	0.769468	0.227322	1.47199	5	11.3333	0.822928	1.83189	0.0334836	1.47517	0.75478	TurboID_only	Increased_TurboID_only		Phototropin-2 OS=Arabidopsis thaliana OX=3702 GN=PHOT2 PE=1 SV=2
AT5G07440	Q38946	DHE2	0	1	0	2	4	1	1.34433	0.977478	0.842426	1.47996	0.964288	0.664638	0.333333	2.33333	1.0363	1.82687	0.0338594	1.47032	0.75478	Notsignificant	BecomeSignificant		Glutamate dehydrogenase 2 OS=Arabidopsis thaliana OX=3702 GN=GDH2 PE=1 SV=1
AT5G12900	Q9LXU9	IRKI	0	0	1	2	1	4	1.34433	0.842964	0.976167	1.47996	0.642359	0.986566	0.333333	2.33333	1.0363	1.82643	0.033893	1.46989	0.75478	Notsignificant	BecomeSignificant		IRK-interacting protein OS=Arabidopsis thaliana OX=3702 GN=IRKI PE=1 SV=1
AT1G16860	Q9FZ45	SHOU4L	1	2	1	4	5	5	1.23005	0.696354	1.23508	1.21693	0.642359	1.2496	1.33333	4.66667	1.0363	1.82529	0.0339789	1.46879	0.75478	TurboID_only	Increased_TurboID_only		Uncharacterized membrane protein At1g16860 OS=Arabidopsis thaliana OX=3702 GN=At1g16860 PE=1 SV=1
AT4G32700	Q588V7	TEB	0	0	0	0	4	3	0	1.68604	1.45918	0	1.96429	1.66464	0	2.33333	1.20964	1.81589	0.0346934	1.45975	0.75478	Notsignificant	BecomeSignificant		Helicase and polymerase-containing protein TEBICHI OS=Arabidopsis thaliana OX=3702 GN=TEB PE=2 SV=1
AT4G29130	Q42525	HXK1	2	2	0	5	6	2	1.00127	0.949473	1.19139	0.894999	0.864752	1.2496	1.33333	4.33333	1.00312	1.81411	0.0348302	1.45804	0.75478	Notsignificant	BecomeSignificant		Hexokinase-1 OS=Arabidopsis thaliana OX=3702 GN=HXK1 PE=1 SV=2
AT3G55000	Q9FQ25	TON1A	1	0	0	2	3	2	0.490229	1.46012	1.19139	0.479961	1.64236	1.2496	0.333333	2.33333	1.12397	1.81389	0.0348477	1.45783	0.75478	Notsignificant	BecomeSignificant		Protein TONNEAU 1a OS=Arabidopsis thaliana OX=3702 GN=TON1A PE=1 SV=1
AT5G19010	Q8W4J2	MPK16	1	0	0	2	3	2	0.490229	1.46012	1.19139	0.479961	1.64236	1.2496	0.333333	2.33333	1.12397	1.81389	0.0348477	1.45783	0.75478	Notsignificant	BecomeSignificant		Mitogen-activated protein kinase 16 OS=Arabidopsis thaliana OX=3702 GN=MPK16 PE=2 SV=2
AT1G78570	Q9SYM5	RHM1	1	2	1	5	6	3	1.51103	0.949473	0.67013	1.47996	0.864752	0.664638	1.33333	4.66667	1.00312	1.80747	0.0353444	1.45168	0.75478	TurboID_only	Increased_TurboID_only		Trifunctional UDP-glucose 4,6-dehydratase/UDP-4-keto-6-deoxy-D-glucose 3,5-epimerase/UDP-4-keto-L-rhamnose-reductase RHM1 OS=Arabidopsis thaliana OX=3702 GN=RHM1 PE=1 SV=1
AT5G58430	Q9FGH9	E70B1	0	1	0	3	2	2	1.64651	0.288448	1.19139	1.895	0.227322	1.2496	0.333333	2.33333	1.12397	1.805	0.0355373	1.44932	0.75478	Notsignificant	BecomeSignificant		Exocyst complex component EXO70B1 OS=Arabidopsis thaliana OX=3702 GN=EXO70B1 PE=1 SV=1
AT1G59910	Q9XIE0	FH7	0	0	0	3	3	0	1.64651	1.46012	0	1.895	1.64236	0	0	2	1.17912	1.79362	0.0364373	1.43845	0.75478	Notsignificant	BecomeSignificant		Formin-like protein 7 OS=Arabidopsis thaliana OX=3702 GN=FH7 PE=2 SV=1
AT1G33410	Q9C811	NU160	0	0	1	1	3	3	0.950561	1.46012	0.67013	0.894999	1.64236	0.664638	0.333333	2.33333	1.06733	1.77871	0.0376438	1.42431	0.75478	Notsignificant	BecomeSignificant		Nuclear pore complex protein NUP160 OS=Arabidopsis thaliana OX=3702 GN=NUP160 PE=1 SV=2
AT4G10320	F4JLM5	SYIC	0	0	1	1	3	3	0.950561	1.46012	0.67013	0.894999	1.64236	0.664638	0.333333	2.33333	1.06733	1.77871	0.0376438	1.42431	0.75478	TurboID_only	Increased_TurboID_only		Isoleucine--tRNA ligase, cytoplasmic OS=Arabidopsis thaliana OX=3702 GN=At4g10320 PE=2 SV=1
AT4G33430	Q94F62	BAK1	0	0	1	1	3	3	0.950561	1.46012	0.67013	0.894999	1.64236	0.664638	0.333333	2.33333	1.06733	1.77871	0.0376438	1.42431	0.75478	Notsignificant	BecomeSignificant		BRASSINOSTEROID INSENSITIVE 1-associated receptor kinase 1 OS=Arabidopsis thaliana OX=3702 GN=BAK1 PE=1 SV=2
AT3G57350	F4J284	NU93B	0	0	0	0	2	5	0	1.19216	1.88386	0	1.22732	2.2496	0	2.33333	1.15897	1.77594	0.0378713	1.42169	0.75478	TurboID_only	Increased_TurboID_only		Nuclear pore complex protein NUP93B OS=Arabidopsis thaliana OX=3702 GN=NUP93B PE=1 SV=1
AT4G37870	Q9T074	PCKA1	2	1	0	4	3	4	0.693346	0.671319	1.68495	0.631965	0.642359	1.98657	1	3.66667	1.08696	1.76069	0.0391451	1.40732	0.75478	Notsignificant	BecomeSignificant		Phosphoenolpyruvate carboxykinase (ATP) OS=Arabidopsis thaliana OX=3702 GN=PCKA PE=1 SV=1
AT3G09840	P54609	CDC48	1	3	0	4	8	1	1.23005	0.960431	0.842426	1.21693	0.812284	0.664638	1.33333	4.33333	0.89795	1.75105	0.0399685	1.39828	0.75478	TurboID_only	Increased_TurboID_only		Cell division control protein 48 homolog A OS=Arabidopsis thaliana OX=3702 GN=CDC48A PE=1 SV=1
AT5G28050	Q94BU8	GSDA	0	0	0	2	1	1	1.34433	0.842964	0.842426	1.47996	0.642359	0.664638	0	1.33333	0.928986	1.74921	0.0401272	1.39656	0.75478	Notsignificant	BecomeSignificant		Guanosine deaminase OS=Arabidopsis thaliana OX=3702 GN=GSDA PE=1 SV=1
AT4G33620	Q0WKV8	ULP2A	0	0	0	2	1	1	1.34433	0.842964	0.842426	1.47996	0.642359	0.664638	0	1.33333	0.928986	1.74921	0.0401272	1.39656	0.75478	Notsignificant	BecomeSignificant		Probable ubiquitin-like-specific protease 2A OS=Arabidopsis thaliana OX=3702 GN=ULP2A PE=2 SV=2
AT2G04030	Q9SIF2	HS905	4	4	2	6	12	7	0.472908	1.343	1.17444	0.380426	1.02087	1.07968	3.33333	8.33333	0.826991	1.72648	0.0421308	1.3754	0.75478	ET-AP_only	Increased_ET-AP_only		Heat shock protein 90-5, chloroplastic OS=Arabidopsis thaliana OX=3702 GN=HSP90-5 PE=1 SV=1
AT1G30440	Q9S9Q9	Y1044	0	1	1	3	3	3	1.64651	0.671319	0.67013	1.895	0.642359	0.664638	0.666667	3	1.06733	1.7251	0.0422547	1.37412	0.75478	Notsignificant	BecomeSignificant		BTB/POZ domain-containing protein At1g30440 OS=Arabidopsis thaliana OX=3702 GN=At1g30440 PE=1 SV=2
AT2G41900	P93755	C3H30	0	0	2	3	4	2	1.64651	1.68604	-0.344687	1.895	1.96429	-0.335362	0.666667	3	1.17464	1.72504	0.0422597	1.37407	0.75478	Notsignificant	BecomeSignificant		Zinc finger CCCH domain-containing protein 30 OS=Arabidopsis thaliana OX=3702 GN=At2g41900 PE=1 SV=2
AT2G34160	O22969	Y2416	0	0	0	1	2	1	0.950561	1.19216	0.842426	0.894999	1.22732	0.664638	0	1.33333	0.928986	1.72347	0.0424014	1.37262	0.75478	Notsignificant	BecomeSignificant		Uncharacterized protein At2g34160 OS=Arabidopsis thaliana OX=3702 GN=At2g34160 PE=1 SV=1
AT5G44635	F4KAB8	MCM6	0	0	0	1	2	1	0.950561	1.19216	0.842426	0.894999	1.22732	0.664638	0	1.33333	0.928986	1.72347	0.0424014	1.37262	0.75478	Notsignificant	BecomeSignificant		DNA replication licensing factor MCM6 OS=Arabidopsis thaliana OX=3702 GN=MCM6 PE=1 SV=1
AT1G13980	Q42510	GNOM	0	0	0	1	2	1	0.950561	1.19216	0.842426	0.894999	1.22732	0.664638	0	1.33333	0.928986	1.72347	0.0424014	1.37262	0.75478	Notsignificant	BecomeSignificant		ARF guanine-nucleotide exchange factor GNOM OS=Arabidopsis thaliana OX=3702 GN=GN PE=1 SV=1
AT4G29800	Q8H133	PLP8	0	0	0	1	2	1	0.950561	1.19216	0.842426	0.894999	1.22732	0.664638	0	1.33333	0.928986	1.72347	0.0424014	1.37262	0.75478	Notsignificant	BecomeSignificant		Patatin-like protein 8 OS=Arabidopsis thaliana OX=3702 GN=PLP8 PE=2 SV=1
AT1G11910	O65390	APA1	0	0	0	1	1	2	0.950561	0.842964	1.19139	0.894999	0.642359	1.2496	0	1.33333	0.928986	1.72334	0.0424133	1.3725	0.75478	Notsignificant	BecomeSignificant		Aspartic proteinase A1 OS=Arabidopsis thaliana OX=3702 GN=APA1 PE=1 SV=1
AT3G57860	Q9M2R1	GIG1	0	0	0	1	1	2	0.950561	0.842964	1.19139	0.894999	0.642359	1.2496	0	1.33333	0.928986	1.72334	0.0424133	1.3725	0.75478	Notsignificant	BecomeSignificant		Protein GIGAS CELL1 OS=Arabidopsis thaliana OX=3702 GN=GIG1 PE=1 SV=1
AT5G18820	Q56XV8	CPNA2	0	0	0	1	1	2	0.950561	0.842964	1.19139	0.894999	0.642359	1.2496	0	1.33333	0.928986	1.72334	0.0424133	1.3725	0.75478	Notsignificant	BecomeSignificant		Chaperonin 60 subunit alpha 2, chloroplastic OS=Arabidopsis thaliana OX=3702 GN=CPN60A2 PE=2 SV=1
AT2G25600	Q8GXE6	AKT6	0	0	0	1	1	2	0.950561	0.842964	1.19139	0.894999	0.642359	1.2496	0	1.33333	0.928986	1.72334	0.0424133	1.3725	0.75478	Notsignificant	BecomeSignificant		Potassium channel AKT6 OS=Arabidopsis thaliana OX=3702 GN=AKT6 PE=1 SV=2
AT2G41451	B3H5R0	GLYT8	0	0	0	1	1	2	0.950561	0.842964	1.19139	0.894999	0.642359	1.2496	0	1.33333	0.928986	1.72334	0.0424133	1.3725	0.75478	TurboID_only	Increased_TurboID_only		Glycosyltransferase-like At2g41451 OS=Arabidopsis thaliana OX=3702 GN=At2g41451 PE=3 SV=1
AT4G27440	P21218	PORB	3	3	0	5	8	3	0.564593	0.960431	1.45918	0.479961	0.812284	1.66464	2	5.33333	0.985628	1.72293	0.0424505	1.37212	0.75478	Notsignificant	BecomeSignificant		Protochlorophyllide reductase B, chloroplastic OS=Arabidopsis thaliana OX=3702 GN=PORB PE=1 SV=3
AT5G04290	F4JW79	RDM3	0	0	10	3	4	12	1.64651	1.68604	-0.375771	1.895	1.96429	-0.0943536	3.33333	6.33333	1.25498	1.7071	0.0439019	1.35752	0.75478	Notsignificant	BecomeSignificant		Protein RNA-directed DNA methylation 3 OS=Arabidopsis thaliana OX=3702 GN=RDM3 PE=1 SV=1
AT1G19870	Q9FXI5	IQD32	0	1	2	3	5	3	1.64651	1.23651	0.0684698	1.895	1.22732	0.0796758	1	3.66667	1.06733	1.70404	0.0441865	1.35471	0.75478	TurboID_only	Increased_TurboID_only		Protein IQ-DOMAIN 32 OS=Arabidopsis thaliana OX=3702 GN=IQD32 PE=1 SV=3
AT1G53240	Q9ZP06	MDHM1	1	3	0	5	5	2	1.51103	0.231893	1.19139	1.47996	0.227322	1.2496	1.33333	4	0.985628	1.69413	0.0451205	1.34563	0.75478	Notsignificant	BecomeSignificant		Malate dehydrogenase 1, mitochondrial OS=Arabidopsis thaliana OX=3702 GN=At1g53240 PE=1 SV=1
AT2G38650	Q9ZVI7	GAUT7	1	0	0	3	1	2	0.899882	0.842964	1.19139	0.894999	0.642359	1.2496	0.333333	2	0.928986	1.69408	0.0451247	1.34559	0.75478	Notsignificant	BecomeSignificant		Probable galacturonosyltransferase 7 OS=Arabidopsis thaliana OX=3702 GN=GAUT7 PE=1 SV=2
AT2G39010	Q9ZV07	PIP26	1	0	0	3	1	2	0.899882	0.842964	1.19139	0.894999	0.642359	1.2496	0.333333	2	0.928986	1.69408	0.0451247	1.34559	0.75478	Notsignificant	BecomeSignificant		Probable aquaporin PIP2-6 OS=Arabidopsis thaliana OX=3702 GN=PIP2-6 PE=1 SV=1
AT3G46290	Q9LX66	HERK1	4	4	4	10	11	7	1.41629	1.16929	0.346384	1.0325	0.905394	0.34271	4	9.33333	0.760202	1.69277	0.0452499	1.34438	0.75478	TurboID_only	Increased_TurboID_only		Receptor-like protein kinase HERK 1 OS=Arabidopsis thaliana OX=3702 GN=HERK1 PE=1 SV=1
AT5G21990	B7ZWR6	OEP61	2	3	1	4	8	5	0.693346	0.960431	1.23508	0.631965	0.812284	1.2496	2	5.66667	0.89795	1.66788	0.0476694	1.32176	0.75478	Common	Increased_APHA-TurboIDCommon		Outer envelope protein 61 OS=Arabidopsis thaliana OX=3702 GN=OEP61 PE=1 SV=1
AT1G63850	Q9CAJ9	Y1385	0	2	1	4	5	2	1.90128	0.696354	0.287392	2.21693	0.642359	0.249601	1	3.66667	1.0363	1.66567	0.0478895	1.31976	0.75478	TurboID_only	Increased_TurboID_only		BTB/POZ domain-containing protein At1g63850 OS=Arabidopsis thaliana OX=3702 GN=At1g63850 PE=1 SV=1
AT3G46960	F4JAA5	SKI2	0	0	0	0	4	2	0	1.68604	1.19139	0	1.96429	1.2496	0	2	1.0713	1.66129	0.048328	1.3158	0.75478	Notsignificant	BecomeSignificant		DExH-box ATP-dependent RNA helicase DExH11 OS=Arabidopsis thaliana OX=3702 GN=SKI2 PE=1 SV=1
AT4G04720	Q9ZSA2	CDPKL	0	1	1	4	3	2	1.90128	0.671319	0.287392	2.21693	0.642359	0.249601	0.666667	3	1.0363	1.65122	0.0493471	1.30674	0.75478	Notsignificant	BecomeSignificant		Calcium-dependent protein kinase 21 OS=Arabidopsis thaliana OX=3702 GN=CPK21 PE=1 SV=1
AT3G12780	Q9LD57	PGKH1	4	3	3	7	9	8	0.737597	1.16297	0.958423	0.573071	0.964288	0.834563	3.33333	8	0.790641	1.65064	0.0494064	1.30622	0.75478	ET-AP_only	Increased_ET-AP_only		Phosphoglycerate kinase 1, chloroplastic OS=Arabidopsis thaliana OX=3702 GN=PGK1 PE=1 SV=1
AT1G51570	Q9C8H3	FTIP4	1	0	1	2	4	3	0.490229	1.68604	0.67013	0.479961	1.96429	0.664638	0.666667	3	1.0363	1.64337	0.0501533	1.2997	0.75478	Notsignificant	Notsignificant		FT-interacting protein 4 OS=Arabidopsis thaliana OX=3702 GN=FTIP4 PE=1 SV=1
AT1G30570	Q9SA72	HERK2	1	0	1	2	4	3	0.490229	1.68604	0.67013	0.479961	1.96429	0.664638	0.666667	3	1.0363	1.64337	0.0501533	1.2997	0.75478	Notsignificant	Notsignificant		Probable receptor-like protein kinase At1g30570 OS=Arabidopsis thaliana OX=3702 GN=At1g30570 PE=3 SV=1
AT3G04750	Q9SR01	PP212	0	0	0	1	0	5	0.950561	0	1.88386	0.894999	0	2.2496	0	2	1.0482	1.63646	0.0508721	1.29352	0.75478	Notsignificant	Notsignificant		Pentatricopeptide repeat-containing protein At3g04750, mitochondrial OS=Arabidopsis thaliana OX=3702 GN=PCMP-E81 PE=2 SV=1
AT2G42580	Q9SIN1	TTL3	0	0	0	1	0	5	0.950561	0	1.88386	0.894999	0	2.2496	0	2	1.0482	1.63646	0.0508721	1.29352	0.75478	Notsignificant	Notsignificant		Inactive TPR repeat-containing thioredoxin TTL3 OS=Arabidopsis thaliana OX=3702 GN=TTL3 PE=1 SV=2
AT3G18140	Q9LV27	LST81	0	1	0	2	2	2	1.34433	0.288448	1.19139	1.47996	0.227322	1.2496	0.333333	2	0.985628	1.63054	0.0514939	1.28824	0.75478	Notsignificant	Notsignificant		Target of rapamycin complex subunit LST8-1 OS=Arabidopsis thaliana OX=3702 GN=LST8-1 PE=1 SV=1
AT2G01420	Q8RWZ6	PIN4	0	1	0	2	2	2	1.34433	0.288448	1.19139	1.47996	0.227322	1.2496	0.333333	2	0.985628	1.63054	0.0514939	1.28824	0.75478	Notsignificant	Notsignificant		Auxin efflux carrier component 4 OS=Arabidopsis thaliana OX=3702 GN=PIN4 PE=1 SV=1
AT3G53740	Q9M352	RL362	0	1	0	2	2	2	1.34433	0.288448	1.19139	1.47996	0.227322	1.2496	0.333333	2	0.985628	1.63054	0.0514939	1.28824	0.75478	Notsignificant	Notsignificant		60S ribosomal protein L36-2 OS=Arabidopsis thaliana OX=3702 GN=RPL36B PE=3 SV=1
AT3G02090	Q42290	MPPB	0	3	1	2	6	4	1.34433	0.499673	0.976167	1.47996	0.449714	0.986566	1.33333	4	0.972081	1.62823	0.0517383	1.28619	0.75478	ET-AP_only	Notsignificant		Probable mitochondrial-processing peptidase subunit beta, mitochondrial OS=Arabidopsis thaliana OX=3702 GN=At3g02090 PE=1 SV=2
AT5G65930	Q9FHN8	KN14E	0	1	0	1	3	2	0.950561	0.671319	1.19139	0.894999	0.642359	1.2496	0.333333	2	0.928986	1.62424	0.0521619	1.28265	0.75478	TurboID_only	Notsignificant		Kinesin-like protein KIN-14E OS=Arabidopsis thaliana OX=3702 GN=KIN14E PE=1 SV=1
AT5G66030	Q8S2T0	GRIP	0	0	1	2	0	6	1.34433	0	1.46193	1.47996	0	1.47199	0.333333	2.66667	0.983985	1.6202	0.052595	1.27906	0.75478	Notsignificant	Notsignificant		Protein GRIP OS=Arabidopsis thaliana OX=3702 GN=GRIP PE=1 SV=2
ATMG00640	Q04613	MI25	1	0	0	1	4	2	-0.0717787	1.68604	1.19139	-0.105001	1.96429	1.2496	0.333333	2.33333	1.0363	1.61985	0.0526328	1.27874	0.75478	Notsignificant	Notsignificant		ATP synthase protein MI25 OS=Arabidopsis thaliana OX=3702 GN=AtMg00640 PE=1 SV=2
AT3G28860	Q9LJX0	AB19B	0	0	0	2	3	0	1.34433	1.46012	0	1.47996	1.64236	0	0	1.66667	1.04077	1.61915	0.0527072	1.27813	0.75478	Notsignificant	Notsignificant		ABC transporter B family member 19 OS=Arabidopsis thaliana OX=3702 GN=ABCB19 PE=1 SV=1
AT1G51690	Q38821	2ABA	0	0	0	2	3	0	1.34433	1.46012	0	1.47996	1.64236	0	0	1.66667	1.04077	1.61915	0.0527072	1.27813	0.75478	Notsignificant	Notsignificant		Serine/threonine protein phosphatase 2A 55 kDa regulatory subunit B alpha isoform OS=Arabidopsis thaliana OX=3702 GN=PP2AB1 PE=1 SV=2
AT2G36850	Q9SJM0	CALSA	0	0	0	2	3	0	1.34433	1.46012	0	1.47996	1.64236	0	0	1.66667	1.04077	1.61915	0.0527072	1.27813	0.75478	Notsignificant	Notsignificant		Callose synthase 10 OS=Arabidopsis thaliana OX=3702 GN=CALS10 PE=2 SV=5
AT1G20480	Q84P25	4CLL2	0	0	0	2	3	0	1.34433	1.46012	0	1.47996	1.64236	0	0	1.66667	1.04077	1.61915	0.0527072	1.27813	0.75478	Notsignificant	Notsignificant		4-coumarate--CoA ligase-like 2 OS=Arabidopsis thaliana OX=3702 GN=4CLL2 PE=2 SV=2
AT4G24550	Q9SB50	AP4M	0	0	0	2	3	0	1.34433	1.46012	0	1.47996	1.64236	0	0	1.66667	1.04077	1.61915	0.0527072	1.27813	0.75478	Notsignificant	Notsignificant		AP-4 complex subunit mu OS=Arabidopsis thaliana OX=3702 GN=AP4M PE=2 SV=1
AT1G63640	B3H6Z8	KN14J	0	0	0	2	0	3	1.34433	0	1.45918	1.47996	0	1.66464	0	1.66667	1.0482	1.61861	0.0527657	1.27765	0.75478	Notsignificant	Notsignificant		Kinesin-like protein KIN-14J OS=Arabidopsis thaliana OX=3702 GN=KIN14J PE=1 SV=1
AT1G02530	Q9FWX8	AB12B	0	0	0	2	0	3	1.34433	0	1.45918	1.47996	0	1.66464	0	1.66667	1.0482	1.61861	0.0527657	1.27765	0.75478	Notsignificant	Notsignificant		ABC transporter B family member 12 OS=Arabidopsis thaliana OX=3702 GN=ABCB12 PE=2 SV=2
AT4G14150	Q9LDN0	KN12A	0	0	0	2	0	3	1.34433	0	1.45918	1.47996	0	1.66464	0	1.66667	1.0482	1.61861	0.0527657	1.27765	0.75478	Notsignificant	Notsignificant		Kinesin-like protein KIN-12A OS=Arabidopsis thaliana OX=3702 GN=KIN12A PE=1 SV=1
AT5G47720	Q9FIK7	THIC2	0	0	0	2	0	3	1.34433	0	1.45918	1.47996	0	1.66464	0	1.66667	1.0482	1.61861	0.0527657	1.27765	0.75478	Notsignificant	Notsignificant		Probable acetyl-CoA acetyltransferase, cytosolic 2 OS=Arabidopsis thaliana OX=3702 GN=At5g47720 PE=2 SV=1
AT5G37310	Q9FHT4	TMN4	0	0	0	2	0	3	1.34433	0	1.45918	1.47996	0	1.66464	0	1.66667	1.0482	1.61861	0.0527657	1.27765	0.75478	Notsignificant	Notsignificant		Transmembrane 9 superfamily member 4 OS=Arabidopsis thaliana OX=3702 GN=TMN4 PE=2 SV=1
AT5G28840	Q93VR3	GME	3	5	1	8	7	6	1.34158	-0.00894248	1.46193	1.06492	0.057397	1.47199	3	7	0.864771	1.61344	0.053324	1.27308	0.75478	Notsignificant	Notsignificant		GDP-mannose 3,5-epimerase OS=Arabidopsis thaliana OX=3702 GN=At5g28840 PE=1 SV=1
AT4G39090	P43296	RD19A	1	0	0	2	1	3	0.490229	0.842964	1.45918	0.479961	0.642359	1.66464	0.333333	2	0.928986	1.61218	0.0534617	1.27196	0.75478	Notsignificant	Notsignificant		Cysteine protease RD19A OS=Arabidopsis thaliana OX=3702 GN=RD19A PE=1 SV=1
AT1G62820	Q8VZ50	CML14	2	1	1	3	4	6	0.33435	0.977478	1.46193	0.310036	0.964288	1.47199	1.33333	4.33333	0.915439	1.60143	0.0546409	1.26248	0.75478	TurboID_only	Notsignificant		Probable calcium-binding protein CML14 OS=Arabidopsis thaliana OX=3702 GN=CML14 PE=2 SV=1
AT4G23940	O22993	FTSI1	0	1	0	1	4	1	0.950561	0.977478	0.842426	0.894999	0.964288	0.664638	0.333333	2	0.841308	1.59953	0.0548516	1.26081	0.75478	Notsignificant	Notsignificant		Probable inactive ATP-dependent zinc metalloprotease FTSHI 1, chloroplastic OS=Arabidopsis thaliana OX=3702 GN=FTSHI1 PE=1 SV=1
AT4G32410	O48946	CESA1	0	0	1	1	1	4	0.950561	0.842964	0.976167	0.894999	0.642359	0.986566	0.333333	2	0.841308	1.59908	0.0549012	1.26042	0.75478	TurboID_only	Notsignificant		Cellulose synthase A catalytic subunit 1 [UDP-forming] OS=Arabidopsis thaliana OX=3702 GN=CESA1 PE=1 SV=1
AT3G16270	Q9C5H4	MTV1	0	0	1	1	1	4	0.950561	0.842964	0.976167	0.894999	0.642359	0.986566	0.333333	2	0.841308	1.59908	0.0549012	1.26042	0.75478	Notsignificant	Notsignificant		Protein MODIFIED TRANSPORT TO THE VACUOLE 1 OS=Arabidopsis thaliana OX=3702 GN=MTV1 PE=1 SV=1
AT4G20910	Q9C5Q8	HEN1	0	0	1	1	1	4	0.950561	0.842964	0.976167	0.894999	0.642359	0.986566	0.333333	2	0.841308	1.59908	0.0549012	1.26042	0.75478	Notsignificant	Notsignificant		Small RNA 2'-O-methyltransferase OS=Arabidopsis thaliana OX=3702 GN=HEN1 PE=1 SV=1
AT2G43900	O80560	IP5PC	0	0	1	1	1	4	0.950561	0.842964	0.976167	0.894999	0.642359	0.986566	0.333333	2	0.841308	1.59908	0.0549012	1.26042	0.75478	Notsignificant	Notsignificant		Type I inositol polyphosphate 5-phosphatase 12 OS=Arabidopsis thaliana OX=3702 GN=IP5P12 PE=1 SV=2
AT1G43670	Q9MA79	F16P2	1	1	0	3	3	2	0.899882	0.671319	1.19139	0.894999	0.642359	1.2496	0.666667	2.66667	0.928986	1.59498	0.0553579	1.25682	0.75478	Notsignificant	Notsignificant		Fructose-1,6-bisphosphatase, cytosolic OS=Arabidopsis thaliana OX=3702 GN=CYFBP PE=1 SV=1
AT4G16340	Q8SAB7	SPK1	1	2	1	5	6	2	1.51103	0.949473	0.287392	1.47996	0.864752	0.249601	1.33333	4.33333	0.864771	1.5865	0.0563132	1.24939	0.75478	Notsignificant	Notsignificant		Guanine nucleotide exchange factor SPIKE 1 OS=Arabidopsis thaliana OX=3702 GN=SPK1 PE=1 SV=1
AT5G60790	Q9FJH6	AB1F	2	2	1	3	6	6	0.33435	0.949473	1.46193	0.310036	0.864752	1.47199	1.66667	5	0.882261	1.58526	0.0564536	1.24831	0.75478	Notsignificant	Notsignificant		ABC transporter F family member 1 OS=Arabidopsis thaliana OX=3702 GN=ABCF1 PE=2 SV=1
AT3G61220	Q9M2E2	SDR1	1	1	0	4	3	1	1.23005	0.671319	0.842426	1.21693	0.642359	0.664638	0.666667	2.66667	0.841308	1.58413	0.0565818	1.24732	0.75478	Notsignificant	Notsignificant		(+)-neomenthol dehydrogenase OS=Arabidopsis thaliana OX=3702 GN=SDR1 PE=1 SV=1
AT2G46280	Q38884	EIF3I	2	2	0	3	6	3	0.33435	0.949473	1.45918	0.310036	0.864752	1.66464	1.33333	4	0.946476	1.58367	0.0566341	1.24692	0.75478	TurboID_only	Notsignificant		Eukaryotic translation initiation factor 3 subunit I OS=Arabidopsis thaliana OX=3702 GN=TIF3I1 PE=2 SV=2
AT5G58840	Q9FIM5	SBT49	0	0	2	1	1	6	0.950561	0.842964	0.947779	0.894999	0.642359	0.887031	0.666667	2.66667	0.80813	1.58269	0.0567458	1.24607	0.75478	Notsignificant	Notsignificant		Subtilisin-like protease SBT4.9 OS=Arabidopsis thaliana OX=3702 GN=SBT4.9 PE=2 SV=1
AT1G57720	Q9FVT2	EF1G2	0	0	3	2	3	4	1.34433	1.46012	-0.072417	1.47996	1.64236	-0.0134336	1	3	1.0363	1.57734	0.0573583	1.2414	0.75478	ET-AP_only	Notsignificant		Probable elongation factor 1-gamma 2 OS=Arabidopsis thaliana OX=3702 GN=At1g57720 PE=1 SV=1
AT1G73960	Q8LPF0	TAF2	0	0	3	2	3	4	1.34433	1.46012	-0.072417	1.47996	1.64236	-0.0134336	1	3	1.0363	1.57734	0.0573583	1.2414	0.75478	Notsignificant	Notsignificant		Transcription initiation factor TFIID subunit 2 OS=Arabidopsis thaliana OX=3702 GN=TAF2 PE=2 SV=1
AT1G53750	Q9SSB5	PRS7A	1	1	0	3	4	1	0.899882	0.977478	0.842426	0.894999	0.964288	0.664638	0.666667	2.66667	0.841308	1.57027	0.0581763	1.23525	0.75478	Notsignificant	Notsignificant		26S proteasome regulatory subunit 7 homolog A OS=Arabidopsis thaliana OX=3702 GN=RPT1A PE=1 SV=1
AT2G27600	Q9ZNT0	VPS4	0	0	2	1	4	3	0.950561	1.68604	0.0684698	0.894999	1.96429	0.0796758	0.666667	2.66667	0.979654	1.56177	0.0591707	1.22789	0.75478	Notsignificant	Notsignificant		Protein SUPPRESSOR OF K(+) TRANSPORT GROWTH DEFECT 1 OS=Arabidopsis thaliana OX=3702 GN=SKD1 PE=1 SV=1
AT1G29170	Q9LP46	SCAR3	0	0	2	4	4	1	1.90128	1.68604	-0.884396	2.21693	1.96429	-0.920324	0.666667	3	1.08696	1.56053	0.0593168	1.22682	0.75478	Notsignificant	Notsignificant		Protein SCAR3 OS=Arabidopsis thaliana OX=3702 GN=SCAR3 PE=1 SV=1
AT5G67470	Q9FJX6	FH6	0	0	2	2	4	2	1.34433	1.68604	-0.344687	1.47996	1.96429	-0.335362	0.666667	2.66667	1.0363	1.55058	0.0605009	1.21824	0.75478	Notsignificant	Notsignificant		Formin-like protein 6 OS=Arabidopsis thaliana OX=3702 GN=FH6 PE=2 SV=1
AT3G16460	O04310	JAL34	3	5	0	5	8	5	0.564593	0.225267	1.88386	0.479961	0.227322	2.2496	2.66667	6	0.985628	1.54368	0.0613335	1.2123	0.75478	Common	Notsignificant		Jacalin-related lectin 34 OS=Arabidopsis thaliana OX=3702 GN=JAL34 PE=1 SV=1
AT3G19040	Q6PUA2	TAF1B	0	0	3	4	2	3	1.90128	1.19216	-0.422169	2.21693	1.22732	-0.335362	1	3	1.0363	1.54226	0.0615055	1.21109	0.75478	Notsignificant	Notsignificant		Transcription initiation factor TFIID subunit 1b OS=Arabidopsis thaliana OX=3702 GN=TAF1B PE=2 SV=1
AT1G07560	C0LGD9	Y1756	0	0	0	0	3	2	0	1.46012	1.19139	0	1.64236	1.2496	0	1.66667	0.963987	1.53085	0.062903	1.20133	0.75478	Notsignificant	Notsignificant		Probable LRR receptor-like serine/threonine-protein kinase At1g07560 OS=Arabidopsis thaliana OX=3702 GN=At1g07560 PE=1 SV=1
AT5G55230	Q9FLP0	MA651	0	0	0	0	3	2	0	1.46012	1.19139	0	1.64236	1.2496	0	1.66667	0.963987	1.53085	0.062903	1.20133	0.75478	Notsignificant	Notsignificant		65-kDa microtubule-associated protein 1 OS=Arabidopsis thaliana OX=3702 GN=MAP65-1 PE=1 SV=1
AT2G44490	O64883	BGL26	0	0	0	0	2	3	0	1.19216	1.45918	0	1.22732	1.66464	0	1.66667	0.963987	1.53075	0.0629156	1.20124	0.75478	Notsignificant	Notsignificant		Beta-glucosidase 26, peroxisomal OS=Arabidopsis thaliana OX=3702 GN=BGLU26 PE=1 SV=1
AT5G13130	F4K2G3	MORC5	0	0	0	0	2	3	0	1.19216	1.45918	0	1.22732	1.66464	0	1.66667	0.963987	1.53075	0.0629156	1.20124	0.75478	Notsignificant	Notsignificant		Protein MICRORCHIDIA 5 OS=Arabidopsis thaliana OX=3702 GN=MORC5 PE=3 SV=1
AT1G51500	Q9C8K2	AB12G	0	0	0	0	2	3	0	1.19216	1.45918	0	1.22732	1.66464	0	1.66667	0.963987	1.53075	0.0629156	1.20124	0.75478	Notsignificant	Notsignificant		ABC transporter G family member 12 OS=Arabidopsis thaliana OX=3702 GN=ABCG12 PE=1 SV=1
AT3G44730	Q8W1Y3	KN14F	0	0	0	0	2	3	0	1.19216	1.45918	0	1.22732	1.66464	0	1.66667	0.963987	1.53075	0.0629156	1.20124	0.75478	Notsignificant	Notsignificant		Kinesin-like protein KIN-14F OS=Arabidopsis thaliana OX=3702 GN=KIN14F PE=1 SV=2
AT3G49240	Q9M3A8	PP273	0	0	0	0	2	3	0	1.19216	1.45918	0	1.22732	1.66464	0	1.66667	0.963987	1.53075	0.0629156	1.20124	0.75478	Notsignificant	Notsignificant		Pentatricopeptide repeat-containing protein At3g49240, mitochondrial OS=Arabidopsis thaliana OX=3702 GN=EMB1796 PE=1 SV=1
AT1G54780	Q9ZVL6	U603	1	1	0	3	2	3	0.899882	0.288448	1.45918	0.894999	0.227322	1.66464	0.666667	2.66667	0.928986	1.52854	0.0631892	1.19936	0.75478	Notsignificant	Notsignificant		UPF0603 protein At1g54780, chloroplastic OS=Arabidopsis thaliana OX=3702 GN=At1g54780 PE=1 SV=1
AT4G04350	Q9XEA0	SYLM	0	0	0	1	1	1	0.950561	0.842964	0.842426	0.894999	0.642359	0.664638	0	1	0.733999	1.52187	0.0640212	1.19368	0.75478	Notsignificant	Notsignificant		Leucine--tRNA ligase, chloroplastic/mitochondrial OS=Arabidopsis thaliana OX=3702 GN=EMB2369 PE=2 SV=1
AT3G20010	Q9LHE4	CHR27	0	0	0	1	1	1	0.950561	0.842964	0.842426	0.894999	0.642359	0.664638	0	1	0.733999	1.52187	0.0640212	1.19368	0.75478	Notsignificant	Notsignificant		Helicase-like transcription factor CHR27 OS=Arabidopsis thaliana OX=3702 GN=CHR27 PE=1 SV=1
AT5G24330	Q9FNE9	ATXR6	0	0	0	1	1	1	0.950561	0.842964	0.842426	0.894999	0.642359	0.664638	0	1	0.733999	1.52187	0.0640212	1.19368	0.75478	Notsignificant	Notsignificant		Histone-lysine N-methyltransferase ATXR6 OS=Arabidopsis thaliana OX=3702 GN=ATXR6 PE=1 SV=1
AT1G35680	P51412	RK21	0	0	0	1	1	1	0.950561	0.842964	0.842426	0.894999	0.642359	0.664638	0	1	0.733999	1.52187	0.0640212	1.19368	0.75478	Notsignificant	Notsignificant		50S ribosomal protein L21, chloroplastic OS=Arabidopsis thaliana OX=3702 GN=RPL21 PE=2 SV=1
AT1G75690	Q8GSJ6	LQY1	0	0	0	1	1	1	0.950561	0.842964	0.842426	0.894999	0.642359	0.664638	0	1	0.733999	1.52187	0.0640212	1.19368	0.75478	Notsignificant	Notsignificant		Protein disulfide-isomerase LQY1, chloroplastic OS=Arabidopsis thaliana OX=3702 GN=LQY1 PE=1 SV=1
AT3G14067	Q9LVJ1	SBT14	0	0	0	1	1	1	0.950561	0.842964	0.842426	0.894999	0.642359	0.664638	0	1	0.733999	1.52187	0.0640212	1.19368	0.75478	Notsignificant	Notsignificant		Subtilisin-like protease SBT1.4 OS=Arabidopsis thaliana OX=3702 GN=SBT1.4 PE=2 SV=1
AT3G06010	F4J9M5	CHR12	0	0	0	1	1	1	0.950561	0.842964	0.842426	0.894999	0.642359	0.664638	0	1	0.733999	1.52187	0.0640212	1.19368	0.75478	Notsignificant	Notsignificant		Probable ATP-dependent DNA helicase CHR12 OS=Arabidopsis thaliana OX=3702 GN=CHR12 PE=2 SV=1
AT5G03630	Q93WJ8	MDAR2	0	0	0	1	1	1	0.950561	0.842964	0.842426	0.894999	0.642359	0.664638	0	1	0.733999	1.52187	0.0640212	1.19368	0.75478	Notsignificant	Notsignificant		Monodehydroascorbate reductase 2 OS=Arabidopsis thaliana OX=3702 GN=MDAR2 PE=1 SV=1
AT5G55390	F4K3G5	EDM2	0	0	0	1	0	4	0.950561	0	1.68495	0.894999	0	1.98657	0	1.66667	0.960522	1.52161	0.0640532	1.19346	0.75478	Notsignificant	Notsignificant		Protein ENHANCED DOWNY MILDEW 2 OS=Arabidopsis thaliana OX=3702 GN=EDM2 PE=1 SV=1
AT3G49610	Q9SCJ8	Y3961	0	0	0	1	0	4	0.950561	0	1.68495	0.894999	0	1.98657	0	1.66667	0.960522	1.52161	0.0640532	1.19346	0.75478	Notsignificant	Notsignificant		Putative B3 domain-containing protein At3g49610 OS=Arabidopsis thaliana OX=3702 GN=At3g49610 PE=3 SV=1
AT5G27630	Q8RWD9	ACBP5	0	0	0	1	0	4	0.950561	0	1.68495	0.894999	0	1.98657	0	1.66667	0.960522	1.52161	0.0640532	1.19346	0.75478	Notsignificant	Notsignificant		Acyl-CoA-binding domain-containing protein 5 OS=Arabidopsis thaliana OX=3702 GN=ACBP5 PE=1 SV=1
AT2G45960	Q06611	PIP1;2	6	2	5	7	7	14	0.094751	1.17623	1.34449	0.0876441	1.0574	0.986566	4.33333	9.33333	0.710536	1.51004	0.0655163	1.18365	0.75478	ET-AP_only	Notsignificant		Aquaporin PIP1-2 OS=Arabidopsis thaliana OX=3702 GN=PIP1-2 PE=1 SV=1
AT1G72390	F4IDB2	PHL	0	1	1	3	3	2	1.64651	0.671319	0.287392	1.895	0.642359	0.249601	0.666667	2.66667	0.928986	1.50413	0.0662745	1.17865	0.75478	Notsignificant	Notsignificant		Protein PHYTOCHROME-DEPENDENT LATE-FLOWERING OS=Arabidopsis thaliana OX=3702 GN=PHL PE=1 SV=1
AT2G23140	O22193	PUB4	4	8	2	10	14	5	1.41629	0.492883	0.694756	1.0325	0.379325	0.664638	4.66667	9.66667	0.692155	1.50338	0.066371	1.17802	0.75478	TurboID_only	Notsignificant		U-box domain-containing protein 4 OS=Arabidopsis thaliana OX=3702 GN=PUB4 PE=1 SV=3
AT1G17580	Q39160	MYO5	3	4	0	5	7	4	0.564593	0.348436	1.68495	0.479961	0.320431	1.98657	2.33333	5.33333	0.928986	1.49994	0.0668147	1.17513	0.75478	Notsignificant	Notsignificant		Myosin-5 OS=Arabidopsis thaliana OX=3702 GN=XI-1 PE=1 SV=1
AT3G02360	Q9FWA3	6PGD2	0	2	0	2	4	1	1.34433	0.407954	0.842426	1.47996	0.379325	0.664638	0.666667	2.33333	0.841308	1.49806	0.067059	1.17354	0.75478	TurboID_only	Notsignificant		6-phosphogluconate dehydrogenase, decarboxylating 2 OS=Arabidopsis thaliana OX=3702 GN=PGD2 PE=1 SV=1
AT4G02510	O81283	TC159	5	3	7	8	10	13	0.650366	1.35122	0.590956	0.479961	1.10179	0.471993	5	10.3333	0.684582	1.49681	0.0672217	1.17249	0.75478	TurboID_only	Notsignificant		Translocase of chloroplast 159, chloroplastic OS=Arabidopsis thaliana OX=3702 GN=TOC159 PE=1 SV=1
ATCG00860	P56786	YCF2	1	0	3	3	2	6	0.899882	1.19216	0.497834	0.894999	1.22732	0.471993	1.33333	3.66667	0.864771	1.49526	0.0674227	1.17119	0.75478	Notsignificant	Notsignificant		Protein Ycf2 OS=Arabidopsis thaliana OX=3702 GN=ycf2-A PE=3 SV=1
ATCG01280	P56786	YCF2	1	0	3	3	2	6	0.899882	1.19216	0.497834	0.894999	1.22732	0.471993	1.33333	3.66667	0.864771	1.49526	0.0674227	1.17119	0.75478	Notsignificant	Notsignificant		Protein Ycf2 OS=Arabidopsis thaliana OX=3702 GN=ycf2-A PE=3 SV=1
AT1G62750	Q9SI75	EFGC	1	2	2	4	6	4	1.23005	0.949473	0.406457	1.21693	0.864752	0.401604	1.66667	4.66667	0.827761	1.49302	0.0677163	1.16931	0.75478	Notsignificant	Notsignificant		Elongation factor G, chloroplastic OS=Arabidopsis thaliana OX=3702 GN=CPEFG PE=1 SV=1
AT5G12370	X5JA13	SEC10a	1	0	0	3	1	1	0.899882	0.842964	0.842426	0.894999	0.642359	0.664638	0.333333	1.66667	0.733999	1.49261	0.06777	1.16896	0.75478	Notsignificant	Notsignificant		Exocyst complex component SEC10a OS=Arabidopsis thaliana OX=3702 GN=SEC10a PE=1 SV=1
AT1G64190	Q9SH69	6PGD1	0	1	0	2	5	0	1.34433	1.23651	0	1.47996	1.22732	0	0.333333	2.33333	0.902428	1.49005	0.0681056	1.16682	0.75478	Notsignificant	Notsignificant		6-phosphogluconate dehydrogenase, decarboxylating 1, chloroplastic OS=Arabidopsis thaliana OX=3702 GN=PGD1 PE=1 SV=1
AT1G76580	Q700C2	SPL16	0	1	2	2	2	6	1.34433	0.288448	0.947779	1.47996	0.227322	0.887031	1	3.33333	0.864771	1.48989	0.0681269	1.16668	0.75478	Notsignificant	Notsignificant		Squamosa promoter-binding-like protein 16 OS=Arabidopsis thaliana OX=3702 GN=SPL16 PE=2 SV=2
AT1G41880	Q9FZH0	R35A2	0	2	1	5	5	1	2.12576	0.696354	-0.243721	2.47996	0.642359	-0.335362	1	3.66667	0.928986	1.48863	0.068292	1.16563	0.75478	Notsignificant	Notsignificant		60S ribosomal protein L35a-2 OS=Arabidopsis thaliana OX=3702 GN=RPL35AB PE=3 SV=1
AT2G43950	O80565	OEP37	2	0	0	3	7	0	0.33435	2.23057	0	0.310036	2.64236	0	0.666667	3.33333	0.984132	1.48086	0.0693223	1.15913	0.75478	Notsignificant	Notsignificant		Outer envelope pore protein 37, chloroplastic OS=Arabidopsis thaliana OX=3702 GN=OEP37 PE=2 SV=2
AT1G67810	Q9FXE3	SUFE2	0	0	0	2	2	0	1.34433	1.19216	0	1.47996	1.22732	0	0	1.33333	0.902428	1.46444	0.0715364	1.14547	0.75478	Notsignificant	Notsignificant		SufE-like protein 2, chloroplastic OS=Arabidopsis thaliana OX=3702 GN=SUFE2 PE=2 SV=1
AT1G54630	P25702	ACP3	0	0	0	2	2	0	1.34433	1.19216	0	1.47996	1.22732	0	0	1.33333	0.902428	1.46444	0.0715364	1.14547	0.75478	Notsignificant	Notsignificant		Acyl carrier protein 3, chloroplastic OS=Arabidopsis thaliana OX=3702 GN=ACP3 PE=1 SV=2
AT1G67900	Q9C9V6	Y1790	0	0	0	2	2	0	1.34433	1.19216	0	1.47996	1.22732	0	0	1.33333	0.902428	1.46444	0.0715364	1.14547	0.75478	TurboID_only	Notsignificant		BTB/POZ domain-containing protein At1g67900 OS=Arabidopsis thaliana OX=3702 GN=At1g67900 PE=1 SV=1
AT3G29250	F4J2Z7	SDR4	0	0	0	2	2	0	1.34433	1.19216	0	1.47996	1.22732	0	0	1.33333	0.902428	1.46444	0.0715364	1.14547	0.75478	Notsignificant	Notsignificant		Short-chain dehydrogenase reductase 4 OS=Arabidopsis thaliana OX=3702 GN=SDR4 PE=2 SV=1
AT1G69840	Q9CAR7	HIR2	0	0	0	2	2	0	1.34433	1.19216	0	1.47996	1.22732	0	0	1.33333	0.902428	1.46444	0.0715364	1.14547	0.75478	Notsignificant	Notsignificant		Hypersensitive-induced response protein 2 OS=Arabidopsis thaliana OX=3702 GN=HIR2 PE=1 SV=1
AT1G72710	Q9CAI5	CKL2	0	0	0	2	2	0	1.34433	1.19216	0	1.47996	1.22732	0	0	1.33333	0.902428	1.46444	0.0715364	1.14547	0.75478	Notsignificant	Notsignificant		Casein kinase 1-like protein 2 OS=Arabidopsis thaliana OX=3702 GN=CKL2 PE=1 SV=1
AT1G01540	Q3EDL4	Y1154	0	0	0	2	2	0	1.34433	1.19216	0	1.47996	1.22732	0	0	1.33333	0.902428	1.46444	0.0715364	1.14547	0.75478	Notsignificant	Notsignificant		Probable serine/threonine-protein kinase At1g01540 OS=Arabidopsis thaliana OX=3702 GN=At1g01540 PE=1 SV=2
AT3G21865	Q9LSX7	PEX22	0	0	0	2	2	0	1.34433	1.19216	0	1.47996	1.22732	0	0	1.33333	0.902428	1.46444	0.0715364	1.14547	0.75478	TurboID_only	Notsignificant		Peroxisome biogenesis protein 22 OS=Arabidopsis thaliana OX=3702 GN=PEX22 PE=1 SV=1
AT1G22015	Q9LM60	B3GT5	0	0	0	2	2	0	1.34433	1.19216	0	1.47996	1.22732	0	0	1.33333	0.902428	1.46444	0.0715364	1.14547	0.75478	Notsignificant	Notsignificant		Probable beta-1,3-galactosyltransferase 5 OS=Arabidopsis thaliana OX=3702 GN=B3GALT5 PE=2 SV=1
AT3G45850	Q9LZU5	KN5D	0	0	0	2	2	0	1.34433	1.19216	0	1.47996	1.22732	0	0	1.33333	0.902428	1.46444	0.0715364	1.14547	0.75478	Notsignificant	Notsignificant		Kinesin-like protein KIN-5D OS=Arabidopsis thaliana OX=3702 GN=KIN5D PE=3 SV=1
AT3G26210	Q9LTM0	C71BN	0	0	0	2	0	2	1.34433	0	1.19139	1.47996	0	1.2496	0	1.33333	0.909854	1.464	0.0715967	1.14511	0.75478	Notsignificant	Notsignificant		Cytochrome P450 71B23 OS=Arabidopsis thaliana OX=3702 GN=CYP71B23 PE=2 SV=1
AT3G51720	Q9SCT6	Y3172	0	0	0	2	0	2	1.34433	0	1.19139	1.47996	0	1.2496	0	1.33333	0.909854	1.464	0.0715967	1.14511	0.75478	Notsignificant	Notsignificant		WEB family protein At3g51720 OS=Arabidopsis thaliana OX=3702 GN=At3g51720 PE=2 SV=1
AT1G20200	Q9LNU4	PSD3A	0	0	0	2	0	2	1.34433	0	1.19139	1.47996	0	1.2496	0	1.33333	0.909854	1.464	0.0715967	1.14511	0.75478	Notsignificant	Notsignificant		26S proteasome non-ATPase regulatory subunit 3 homolog A OS=Arabidopsis thaliana OX=3702 GN=RPN3A PE=1 SV=3
AT5G25220	P48000	KNAT3	0	0	0	2	0	2	1.34433	0	1.19139	1.47996	0	1.2496	0	1.33333	0.909854	1.464	0.0715967	1.14511	0.75478	TurboID_only	Notsignificant		Homeobox protein knotted-1-like 3 OS=Arabidopsis thaliana OX=3702 GN=KNAT3 PE=1 SV=1
AT4G31300	Q8LD27	PSB6	0	0	0	2	0	2	1.34433	0	1.19139	1.47996	0	1.2496	0	1.33333	0.909854	1.464	0.0715967	1.14511	0.75478	Notsignificant	Notsignificant		Proteasome subunit beta type-6 OS=Arabidopsis thaliana OX=3702 GN=PBA1 PE=1 SV=2
AT1G06700	Q8H1G6	PTI11	1	3	0	6	4	1	1.75832	-0.0707549	0.842426	1.70235	-0.0357124	0.664638	1.33333	3.66667	0.777093	1.46069	0.0720502	1.14236	0.75478	TurboID_only	Notsignificant		PTI1-like tyrosine-protein kinase 1 OS=Arabidopsis thaliana OX=3702 GN=PTI11 PE=1 SV=1
AT5G24120	Q9ZNX9	SIGE	0	0	0	0	1	4	0	0.842964	1.68495	0	0.642359	1.98657	0	1.66667	0.876309	1.45949	0.0722151	1.14137	0.75478	Notsignificant	Notsignificant		RNA polymerase sigma factor sigE, chloroplastic/mitochondrial OS=Arabidopsis thaliana OX=3702 GN=SIGE PE=1 SV=1
AT5G27000	O81635	KN14G	0	0	0	0	1	4	0	0.842964	1.68495	0	0.642359	1.98657	0	1.66667	0.876309	1.45949	0.0722151	1.14137	0.75478	Notsignificant	Notsignificant		Kinesin-like protein KIN-14G OS=Arabidopsis thaliana OX=3702 GN=KIN14G PE=1 SV=2
AT3G57290	Q9C5Z3	EIF3E	0	0	0	0	1	4	0	0.842964	1.68495	0	0.642359	1.98657	0	1.66667	0.876309	1.45949	0.0722151	1.14137	0.75478	TurboID_only	Notsignificant		Eukaryotic translation initiation factor 3 subunit E OS=Arabidopsis thaliana OX=3702 GN=TIF3E1 PE=1 SV=1
AT5G10540	Q949P2	COPDA	1	0	0	2	1	2	0.490229	0.842964	1.19139	0.479961	0.642359	1.2496	0.333333	1.66667	0.790641	1.45757	0.0724796	1.13978	0.75478	Notsignificant	Notsignificant		Probable cytosolic oligopeptidase A OS=Arabidopsis thaliana OX=3702 GN=CYOP PE=1 SV=1
AT1G43980	Q9LP03	PPR73	1	0	0	2	1	2	0.490229	0.842964	1.19139	0.479961	0.642359	1.2496	0.333333	1.66667	0.790641	1.45757	0.0724796	1.13978	0.75478	Notsignificant	Notsignificant		Pentatricopeptide repeat-containing protein At1g43980, mitochondrial OS=Arabidopsis thaliana OX=3702 GN=PCMP-E58 PE=3 SV=1
AT5G58960	F4KGE8	GIL1	0	1	3	4	3	4	1.90128	0.671319	-0.072417	2.21693	0.642359	-0.0134336	1.33333	3.66667	0.948618	1.44348	0.0744425	1.12818	0.75478	Notsignificant	Notsignificant		Protein GRAVITROPIC IN THE LIGHT 1 OS=Arabidopsis thaliana OX=3702 GN=GIL1 PE=2 SV=1
AT2G29560	Q9ZW34	ENO3	0	0	0	3	1	0	1.64651	0.842964	0	1.895	0.642359	0	0	1.33333	0.845786	1.4373	0.0753165	1.12311	0.75478	Notsignificant	Notsignificant		Cytosolic enolase 3 OS=Arabidopsis thaliana OX=3702 GN=ENO3 PE=1 SV=1
AT2G13680	Q3B724	CALS5	0	0	0	3	1	0	1.64651	0.842964	0	1.895	0.642359	0	0	1.33333	0.845786	1.4373	0.0753165	1.12311	0.75478	Notsignificant	Notsignificant		Callose synthase 5 OS=Arabidopsis thaliana OX=3702 GN=CALS5 PE=1 SV=1
AT1G47510	Q5EAF2	IP5PB	0	0	0	3	1	0	1.64651	0.842964	0	1.895	0.642359	0	0	1.33333	0.845786	1.4373	0.0753165	1.12311	0.75478	Notsignificant	Notsignificant		Type IV inositol polyphosphate 5-phosphatase 11 OS=Arabidopsis thaliana OX=3702 GN=IP5P11 PE=1 SV=1
AT1G10840	Q9C5Z2	EIF3H	0	2	0	1	5	1	0.950561	0.696354	0.842426	0.894999	0.642359	0.664638	0.666667	2.33333	0.733999	1.43722	0.0753275	1.12305	0.75478	Notsignificant	Notsignificant		Eukaryotic translation initiation factor 3 subunit H OS=Arabidopsis thaliana OX=3702 GN=TIF3H1 PE=1 SV=2
AT1G59540	Q9S7P3	KN7N	0	0	0	3	0	1	1.64651	0	0.842426	1.895	0	0.664638	0	1.33333	0.853212	1.43699	0.0753606	1.12286	0.75478	Notsignificant	Notsignificant		Kinesin-like protein KIN-7N OS=Arabidopsis thaliana OX=3702 GN=KIN7N PE=2 SV=1
AT3G54170	Q9ZSZ8	FIP37	0	0	0	3	0	1	1.64651	0	0.842426	1.895	0	0.664638	0	1.33333	0.853212	1.43699	0.0753606	1.12286	0.75478	Notsignificant	Notsignificant		FKBP12-interacting protein of 37 kDa OS=Arabidopsis thaliana OX=3702 GN=FIP37 PE=1 SV=1
AT2G20810	Q9SKT6	GAUTA	0	0	1	2	1	2	1.34433	0.842964	0.287392	1.47996	0.642359	0.249601	0.333333	1.66667	0.790641	1.42876	0.0765362	1.11613	0.75478	Notsignificant	Notsignificant		Probable galacturonosyltransferase 10 OS=Arabidopsis thaliana OX=3702 GN=GAUT10 PE=2 SV=2
AT4G05520	B3LF48	EHD2	0	0	1	2	1	2	1.34433	0.842964	0.287392	1.47996	0.642359	0.249601	0.333333	1.66667	0.790641	1.42876	0.0765362	1.11613	0.75478	Notsignificant	Notsignificant		EH domain-containing protein 2 OS=Arabidopsis thaliana OX=3702 GN=EHD2 PE=1 SV=1
AT1G50360	F4I507	MYO3	2	1	0	5	6	0	1.00127	1.46346	0	0.894999	1.44971	0	1	3.66667	0.781571	1.42301	0.0773661	1.11145	0.75478	TurboID_only	Notsignificant		Myosin-3 OS=Arabidopsis thaliana OX=3702 GN=VIII-A PE=2 SV=1
AT1G74690	Q8L4D8	IQD31	0	1	0	1	3	1	0.950561	0.671319	0.842426	0.894999	0.642359	0.664638	0.333333	1.66667	0.733999	1.42277	0.0774018	1.11125	0.75478	Notsignificant	Notsignificant		Protein IQ-DOMAIN 31 OS=Arabidopsis thaliana OX=3702 GN=IQD31 PE=1 SV=1
AT3G51800	Q96327	EBP1	0	0	1	1	1	3	0.950561	0.842964	0.67013	0.894999	0.642359	0.664638	0.333333	1.66667	0.733999	1.42239	0.0774562	1.11094	0.75478	Notsignificant	Notsignificant		ERBB-3 BINDING PROTEIN 1 OS=Arabidopsis thaliana OX=3702 GN=EBP1 PE=1 SV=1
AT3G49170	Q5G1T1	PP272	0	0	1	1	1	3	0.950561	0.842964	0.67013	0.894999	0.642359	0.664638	0.333333	1.66667	0.733999	1.42239	0.0774562	1.11094	0.75478	Notsignificant	Notsignificant		Pentatricopeptide repeat-containing protein At3g49170, chloroplastic OS=Arabidopsis thaliana OX=3702 GN=EMB2261 PE=2 SV=1
AT2G04630	Q9SJ96	RPB6B	0	0	1	1	1	3	0.950561	0.842964	0.67013	0.894999	0.642359	0.664638	0.333333	1.66667	0.733999	1.42239	0.0774562	1.11094	0.75478	Notsignificant	Notsignificant		DNA-directed RNA polymerases II and V subunit 6B OS=Arabidopsis thaliana OX=3702 GN=NRPB6B PE=1 SV=1
AT4G35270	Q7X9B9	NLP2	0	0	1	1	1	3	0.950561	0.842964	0.67013	0.894999	0.642359	0.664638	0.333333	1.66667	0.733999	1.42239	0.0774562	1.11094	0.75478	Notsignificant	Notsignificant		Protein NLP2 OS=Arabidopsis thaliana OX=3702 GN=NLP2 PE=2 SV=3
AT1G71010	Q9SSJ8	FAB1C	0	0	1	1	1	3	0.950561	0.842964	0.67013	0.894999	0.642359	0.664638	0.333333	1.66667	0.733999	1.42239	0.0774562	1.11094	0.75478	Notsignificant	Notsignificant		Putative 1-phosphatidylinositol-3-phosphate 5-kinase FAB1C OS=Arabidopsis thaliana OX=3702 GN=FAB1C PE=2 SV=1
AT1G57780	Q9FVS0	HIP17	0	0	1	1	1	3	0.950561	0.842964	0.67013	0.894999	0.642359	0.664638	0.333333	1.66667	0.733999	1.42239	0.0774562	1.11094	0.75478	Notsignificant	Notsignificant		Heavy metal-associated isoprenylated plant protein 17 OS=Arabidopsis thaliana OX=3702 GN=HIPP17 PE=3 SV=1
AT1G50970	F4I7Y2	VP53B	0	0	1	1	2	2	0.950561	1.19216	0.287392	0.894999	1.22732	0.249601	0.333333	1.66667	0.790641	1.40302	0.0803047	1.09526	0.75478	Notsignificant	Notsignificant		Vacuolar protein sorting-associated protein 53 B OS=Arabidopsis thaliana OX=3702 GN=At1g50970 PE=2 SV=1
AT3G12980	Q9LE42	HAC5	0	0	1	1	2	2	0.950561	1.19216	0.287392	0.894999	1.22732	0.249601	0.333333	1.66667	0.790641	1.40302	0.0803047	1.09526	0.75478	Notsignificant	Notsignificant		Histone acetyltransferase HAC5 OS=Arabidopsis thaliana OX=3702 GN=HAC5 PE=2 SV=1
AT1G53470	Q9LPG3	MSL4	0	0	1	1	2	2	0.950561	1.19216	0.287392	0.894999	1.22732	0.249601	0.333333	1.66667	0.790641	1.40302	0.0803047	1.09526	0.75478	Notsignificant	Notsignificant		Mechanosensitive ion channel protein 4 OS=Arabidopsis thaliana OX=3702 GN=MSL4 PE=3 SV=1
AT4G00900	O23087	ECA2	0	0	1	1	2	2	0.950561	1.19216	0.287392	0.894999	1.22732	0.249601	0.333333	1.66667	0.790641	1.40302	0.0803047	1.09526	0.75478	Notsignificant	Notsignificant		Calcium-transporting ATPase 2, endoplasmic reticulum-type OS=Arabidopsis thaliana OX=3702 GN=ECA2 PE=1 SV=1
AT2G31390	Q9SID0	SCRK1	0	0	1	1	2	2	0.950561	1.19216	0.287392	0.894999	1.22732	0.249601	0.333333	1.66667	0.790641	1.40302	0.0803047	1.09526	0.75478	Notsignificant	Notsignificant		Probable fructokinase-1 OS=Arabidopsis thaliana OX=3702 GN=At2g31390 PE=2 SV=1
AT3G48500	F4JF21	PTA10	0	0	1	1	2	2	0.950561	1.19216	0.287392	0.894999	1.22732	0.249601	0.333333	1.66667	0.790641	1.40302	0.0803047	1.09526	0.75478	Notsignificant	Notsignificant		Protein PLASTID TRANSCRIPTIONALLY ACTIVE 10 OS=Arabidopsis thaliana OX=3702 GN=PTAC10 PE=1 SV=1
AT1G09620	F4I116	SYLC	3	1	0	5	3	2	0.564593	0.671319	1.19139	0.479961	0.642359	1.2496	1.33333	3.33333	0.790641	1.4014	0.0805465	1.09395	0.75478	Notsignificant	Notsignificant		Leucine--tRNA ligase, cytoplasmic OS=Arabidopsis thaliana OX=3702 GN=At1g09620 PE=1 SV=1
AT5G47790	Q9FIK2	PP1R8	0	0	1	0	2	5	0	1.19216	1.23508	0	1.22732	1.2496	0.333333	2.33333	0.825641	1.40137	0.0805521	1.09392	0.75478	Notsignificant	Notsignificant		Protein phosphatase 1 regulatory inhibitor subunit PPP1R8 homolog OS=Arabidopsis thaliana OX=3702 GN=At5g47790 PE=1 SV=1
AT1G23080	Q940Y5	PIN7	1	1	1	3	2	5	0.899882	0.288448	1.23508	0.894999	0.227322	1.2496	1	3.33333	0.790641	1.39916	0.0808828	1.09214	0.75478	Common	Notsignificant		Auxin efflux carrier component 7 OS=Arabidopsis thaliana OX=3702 GN=PIN7 PE=1 SV=2
AT2G39480	Q8LPT1	AB6B	0	1	0	1	6	0	0.950561	1.46346	0	0.894999	1.44971	0	0.333333	2.33333	0.781571	1.39374	0.0816985	1.08779	0.75478	Notsignificant	Notsignificant		ABC transporter B family member 6 OS=Arabidopsis thaliana OX=3702 GN=ABCB6 PE=1 SV=2
ATCG01060	P62090	PSAC	2	1	0	3	5	1	0.33435	1.23651	0.842426	0.310036	1.22732	0.664638	1	3	0.733999	1.39331	0.0817631	1.08744	0.75478	Notsignificant	Notsignificant		Photosystem I iron-sulfur center OS=Arabidopsis thaliana OX=3702 GN=psaC PE=3 SV=2
AT2G14620	Q9ZVK1	XTH10	0	0	1	1	0	6	0.950561	0	1.46193	0.894999	0	1.47199	0.333333	2.33333	0.788997	1.39285	0.0818323	1.08708	0.75478	Notsignificant	Notsignificant		Probable xyloglucan endotransglucosylase/hydrolase protein 10 OS=Arabidopsis thaliana OX=3702 GN=XTH10 PE=2 SV=1
AT3G28380	Q9LSJ6	AB17B	0	0	0	1	3	0	0.950561	1.46012	0	0.894999	1.64236	0	0	1.33333	0.845786	1.39181	0.0819903	1.08624	0.75478	Notsignificant	Notsignificant		ABC transporter B family member 17 OS=Arabidopsis thaliana OX=3702 GN=ABCB17 PE=3 SV=1
AT1G63770	Q8H0S9	PSA	0	0	0	1	3	0	0.950561	1.46012	0	0.894999	1.64236	0	0	1.33333	0.845786	1.39181	0.0819903	1.08624	0.75478	Notsignificant	Notsignificant		Puromycin-sensitive aminopeptidase OS=Arabidopsis thaliana OX=3702 GN=MPA1 PE=2 SV=1
AT1G04280	Q0WUY1	NADKC	0	0	0	1	3	0	0.950561	1.46012	0	0.894999	1.64236	0	0	1.33333	0.845786	1.39181	0.0819903	1.08624	0.75478	Notsignificant	Notsignificant		Calmodulin calcium-dependent NAD kinase OS=Arabidopsis thaliana OX=3702 GN=NADKC PE=1 SV=1
AT1G76090	Q94JS4	SMT3B	0	0	0	1	3	0	0.950561	1.46012	0	0.894999	1.64236	0	0	1.33333	0.845786	1.39181	0.0819903	1.08624	0.75478	Notsignificant	Notsignificant		24-methylenesterol C-methyltransferase 3 OS=Arabidopsis thaliana OX=3702 GN=SMT3 PE=2 SV=1
AT5G15980	Q8LPF1	PP387	0	0	0	1	0	3	0.950561	0	1.45918	0.894999	0	1.66464	0	1.33333	0.853212	1.39126	0.0820726	1.0858	0.75478	Notsignificant	Notsignificant		Pentatricopeptide repeat-containing protein At5g15980, mitochondrial OS=Arabidopsis thaliana OX=3702 GN=At5g15980 PE=2 SV=1
AT3G25790	Q9LS00	HHO1	0	0	0	1	0	3	0.950561	0	1.45918	0.894999	0	1.66464	0	1.33333	0.853212	1.39126	0.0820726	1.0858	0.75478	Notsignificant	Notsignificant		Transcription factor HHO1 OS=Arabidopsis thaliana OX=3702 GN=HHO1 PE=2 SV=1
AT3G22370	Q39219	AOX1A	0	0	0	1	0	3	0.950561	0	1.45918	0.894999	0	1.66464	0	1.33333	0.853212	1.39126	0.0820726	1.0858	0.75478	Notsignificant	Notsignificant		Ubiquinol oxidase 1a, mitochondrial OS=Arabidopsis thaliana OX=3702 GN=AOX1A PE=1 SV=2
AT5G05190	Q9FHK4	EDR4	0	0	0	1	0	3	0.950561	0	1.45918	0.894999	0	1.66464	0	1.33333	0.853212	1.39126	0.0820726	1.0858	0.75478	Notsignificant	Notsignificant		Protein ENHANCED DISEASE RESISTANCE 4 OS=Arabidopsis thaliana OX=3702 GN=EDR4 PE=1 SV=1
AT4G21705	Q84JR3	PP334	0	0	0	1	0	3	0.950561	0	1.45918	0.894999	0	1.66464	0	1.33333	0.853212	1.39126	0.0820726	1.0858	0.75478	Notsignificant	Notsignificant		Pentatricopeptide repeat-containing protein At4g21705, mitochondrial OS=Arabidopsis thaliana OX=3702 GN=At4g21705 PE=2 SV=1
AT1G76670	Q9SRE4	URGT1	0	0	0	1	0	3	0.950561	0	1.45918	0.894999	0	1.66464	0	1.33333	0.853212	1.39126	0.0820726	1.0858	0.75478	Notsignificant	Notsignificant		UDP-rhamnose/UDP-galactose transporter 1 OS=Arabidopsis thaliana OX=3702 GN=URGT1 PE=1 SV=1
AT4G09650	Q9SSS9	ATPD	1	4	1	6	7	2	1.75832	0.348436	0.287392	1.70235	0.320431	0.249601	2	5	0.757462	1.38226	0.0834458	1.0786	0.75478	ET-AP_only	Notsignificant		ATP synthase subunit delta, chloroplastic OS=Arabidopsis thaliana OX=3702 GN=ATPD PE=1 SV=1
AT1G15890	Q9LMP6	DRL3	0	1	0	1	1	4	0.950561	-0.242811	1.68495	0.894999	-0.357641	1.98657	0.333333	2	0.841308	1.38142	0.0835743	1.07793	0.75478	Notsignificant	Notsignificant		Probable disease resistance protein At1g15890 OS=Arabidopsis thaliana OX=3702 GN=At1g15890 PE=3 SV=2
AT4G22890	Q8H112	PGL1A	0	2	1	3	3	3	1.64651	0.0698631	0.67013	1.895	0.057397	0.664638	1	3	0.872345	1.37785	0.0841249	1.07508	0.75478	TurboID_only	Notsignificant		PGR5-like protein 1A, chloroplastic OS=Arabidopsis thaliana OX=3702 GN=PGRL1A PE=1 SV=1
AT5G23120	O82660	P2SAF	3	2	0	4	6	2	0.24422	0.949473	1.19139	0.216927	0.864752	1.2496	1.66667	4	0.777093	1.37703	0.0842515	1.07442	0.75478	Notsignificant	Notsignificant		Photosystem II stability/assembly factor HCF136, chloroplastic OS=Arabidopsis thaliana OX=3702 GN=HCF136 PE=1 SV=1
AT4G02770	Q9S7H1	PSAD1	0	0	0	0	2	2	0	1.19216	1.19139	0	1.22732	1.2496	0	1.33333	0.825641	1.37614	0.0843886	1.07372	0.75478	Notsignificant	Notsignificant		Photosystem I reaction center subunit II-1, chloroplastic OS=Arabidopsis thaliana OX=3702 GN=psaD1 PE=1 SV=1
AT5G53970	Q9FN30	TAT2	0	0	0	0	2	2	0	1.19216	1.19139	0	1.22732	1.2496	0	1.33333	0.825641	1.37614	0.0843886	1.07372	0.75478	Notsignificant	Notsignificant		Probable aminotransferase TAT2 OS=Arabidopsis thaliana OX=3702 GN=At5g53970 PE=2 SV=1
AT5G49810	Q9LTB2	MMT1	0	0	0	0	2	2	0	1.19216	1.19139	0	1.22732	1.2496	0	1.33333	0.825641	1.37614	0.0843886	1.07372	0.75478	Notsignificant	Notsignificant		Methionine S-methyltransferase OS=Arabidopsis thaliana OX=3702 GN=MMT1 PE=1 SV=1
AT5G51270	Q9LU47	PUB53	0	0	0	0	2	2	0	1.19216	1.19139	0	1.22732	1.2496	0	1.33333	0.825641	1.37614	0.0843886	1.07372	0.75478	Notsignificant	Notsignificant		Putative U-box domain-containing protein 53 OS=Arabidopsis thaliana OX=3702 GN=PUB53 PE=3 SV=1
AT1G01700	Q9LQ89	ROGF2	0	0	0	0	2	2	0	1.19216	1.19139	0	1.22732	1.2496	0	1.33333	0.825641	1.37614	0.0843886	1.07372	0.75478	Notsignificant	Notsignificant		Rop guanine nucleotide exchange factor 2 OS=Arabidopsis thaliana OX=3702 GN=ROPGEF2 PE=1 SV=2
AT1G12130	Q9FWW3	GSXL6	0	0	0	0	2	2	0	1.19216	1.19139	0	1.22732	1.2496	0	1.33333	0.825641	1.37614	0.0843886	1.07372	0.75478	Notsignificant	Notsignificant		Flavin-containing monooxygenase FMO GS-OX-like 6 OS=Arabidopsis thaliana OX=3702 GN=At1g12130 PE=2 SV=1
AT1G29900	Q42601	CARB	0	0	0	0	2	2	0	1.19216	1.19139	0	1.22732	1.2496	0	1.33333	0.825641	1.37614	0.0843886	1.07372	0.75478	Notsignificant	Notsignificant		Carbamoyl-phosphate synthase large chain, chloroplastic OS=Arabidopsis thaliana OX=3702 GN=CARB PE=1 SV=1
AT4G00400	Q5XF03	GPAT8	0	0	0	0	2	2	0	1.19216	1.19139	0	1.22732	1.2496	0	1.33333	0.825641	1.37614	0.0843886	1.07372	0.75478	Notsignificant	Notsignificant		Probable glycerol-3-phosphate acyltransferase 8 OS=Arabidopsis thaliana OX=3702 GN=GPAT8 PE=2 SV=1
AT4G00410	Q5XF03	GPAT8	0	0	0	0	2	2	0	1.19216	1.19139	0	1.22732	1.2496	0	1.33333	0.825641	1.37614	0.0843886	1.07372	0.75478	Notsignificant	Notsignificant		Probable glycerol-3-phosphate acyltransferase 8 OS=Arabidopsis thaliana OX=3702 GN=GPAT8 PE=2 SV=1
AT5G05730	P32068	TRPE	0	0	0	0	2	2	0	1.19216	1.19139	0	1.22732	1.2496	0	1.33333	0.825641	1.37614	0.0843886	1.07372	0.75478	Notsignificant	Notsignificant		Anthranilate synthase alpha subunit 1, chloroplastic OS=Arabidopsis thaliana OX=3702 GN=ASA1 PE=1 SV=1
AT4G30170	Q96522	PER45	0	0	0	0	2	2	0	1.19216	1.19139	0	1.22732	1.2496	0	1.33333	0.825641	1.37614	0.0843886	1.07372	0.75478	Notsignificant	Notsignificant		Peroxidase 45 OS=Arabidopsis thaliana OX=3702 GN=PER45 PE=1 SV=1
AT1G60390	O80760	PGL2	0	0	0	0	2	2	0	1.19216	1.19139	0	1.22732	1.2496	0	1.33333	0.825641	1.37614	0.0843886	1.07372	0.75478	Notsignificant	Notsignificant		Polygalacturonase 1 beta-like protein 2 OS=Arabidopsis thaliana OX=3702 GN=PGL2 PE=2 SV=1
AT3G47110	Q9SD62	Y3471	0	0	0	0	2	2	0	1.19216	1.19139	0	1.22732	1.2496	0	1.33333	0.825641	1.37614	0.0843886	1.07372	0.75478	Notsignificant	Notsignificant		Putative receptor-like protein kinase At3g47110 OS=Arabidopsis thaliana OX=3702 GN=At3g47110 PE=3 SV=1
AT2G24050	O82233	IF4G2	0	0	0	0	2	2	0	1.19216	1.19139	0	1.22732	1.2496	0	1.33333	0.825641	1.37614	0.0843886	1.07372	0.75478	TurboID_only	Notsignificant		Eukaryotic translation initiation factor isoform 4G-2 OS=Arabidopsis thaliana OX=3702 GN=EIF(ISO)4G2 PE=1 SV=1
AT4G24750	Q0WWT7	STR11	1	1	0	3	2	2	0.899882	0.288448	1.19139	0.894999	0.227322	1.2496	0.666667	2.33333	0.790641	1.37393	0.0847311	1.07196	0.75478	Notsignificant	Notsignificant		Rhodanese-like domain-containing protein 11, chloroplastic OS=Arabidopsis thaliana OX=3702 GN=STR11 PE=2 SV=1
AT3G16420	O04314	JAL30	3	4	2	6	7	7	0.849243	0.348436	1.17444	0.702354	0.320431	1.07968	3	6.66667	0.70082	1.36954	0.0854145	1.06847	0.75478	Common	Notsignificant		PYK10-binding protein 1 OS=Arabidopsis thaliana OX=3702 GN=PBP1 PE=1 SV=1
AT2G30490	P92994	TCMO	4	2	0	6	5	2	0.472908	0.696354	1.19139	0.380426	0.642359	1.2496	2	4.33333	0.757462	1.36292	0.0864532	1.06322	0.75478	TurboID_only	Notsignificant		Trans-cinnamate 4-monooxygenase OS=Arabidopsis thaliana OX=3702 GN=CYP73A5 PE=2 SV=1
AT1G05190	O23049	RK6	2	5	1	4	7	7	0.693346	-0.00894248	1.66542	0.631965	0.057397	1.66464	2.66667	6	0.784667	1.35667	0.0874431	1.05827	0.75478	Notsignificant	Notsignificant		50S ribosomal protein L6, chloroplastic OS=Arabidopsis thaliana OX=3702 GN=RPL6 PE=2 SV=1
AT1G76850	Q8S3U9	SEC5A	2	4	3	6	8	6	1.27277	0.577011	0.497834	1.11739	0.490356	0.471993	3	6.66667	0.693247	1.3554	0.0876459	1.05727	0.75478	Notsignificant	Notsignificant		Exocyst complex component SEC5A OS=Arabidopsis thaliana OX=3702 GN=SEC5A PE=1 SV=1
AT2G30520	Q682S0	RPT2	0	0	1	3	5	0	1.64651	1.88509	-1.18709	1.895	2.22732	-1.33536	0.333333	2.66667	0.928986	1.3536	0.0879314	1.05586	0.75478	TurboID_only	Notsignificant		Root phototropism protein 2 OS=Arabidopsis thaliana OX=3702 GN=RPT2 PE=1 SV=2
AT2G37130	Q42580	PER21	0	1	0	2	4	0	1.34433	0.977478	0	1.47996	0.964288	0	0.333333	2	0.81475	1.3405	0.0900417	1.04556	0.75478	Notsignificant	Notsignificant		Peroxidase 21 OS=Arabidopsis thaliana OX=3702 GN=PER21 PE=1 SV=1
AT1G15340	Q9XI36	MBD10	0	0	1	2	0	4	1.34433	0	0.976167	1.47996	0	0.986566	0.333333	2	0.822176	1.33974	0.0901647	1.04496	0.75478	Notsignificant	Notsignificant		Methyl-CpG-binding domain-containing protein 10 OS=Arabidopsis thaliana OX=3702 GN=MBD10 PE=1 SV=1
AT1G79340	O64517	MCA4	0	1	0	3	3	0	1.64651	0.671319	0	1.895	0.642359	0	0.333333	2	0.845786	1.3382	0.0904156	1.04376	0.75478	Notsignificant	Notsignificant		Metacaspase-4 OS=Arabidopsis thaliana OX=3702 GN=AMC4 PE=1 SV=1
AT5G58230	O22467	MSI1	1	0	0	1	2	2	-0.0717787	1.19216	1.19139	-0.105001	1.22732	1.2496	0.333333	1.66667	0.790641	1.3347	0.090987	1.04102	0.75478	Notsignificant	Notsignificant		Histone-binding protein MSI1 OS=Arabidopsis thaliana OX=3702 GN=MSI1 PE=1 SV=1
AT4G04910	Q9M0Y8	NSF	1	1	0	2	4	1	0.490229	0.977478	0.842426	0.479961	0.964288	0.664638	0.666667	2.33333	0.702962	1.33376	0.091142	1.04028	0.75478	Notsignificant	Notsignificant		Vesicle-fusing ATPase OS=Arabidopsis thaliana OX=3702 GN=NSF PE=2 SV=2
AT4G13930	O23254	GLYC4	2	3	1	3	7	5	0.33435	0.740664	1.23508	0.310036	0.642359	1.2496	2	5	0.733999	1.33374	0.0911454	1.04027	0.75478	TurboID_only	Notsignificant		Serine hydroxymethyltransferase 4 OS=Arabidopsis thaliana OX=3702 GN=SHM4 PE=1 SV=1
AT1G32090	Q9FVQ5	CSCL1	0	0	0	0	3	1	0	1.46012	0.842426	0	1.64236	0.664638	0	1.33333	0.768999	1.32938	0.091862	1.03686	0.75478	Notsignificant	Notsignificant		CSC1-like protein At1g32090 OS=Arabidopsis thaliana OX=3702 GN=At1g32090 PE=1 SV=1
AT1G19920	Q43870	APS2	0	0	0	0	3	1	0	1.46012	0.842426	0	1.64236	0.664638	0	1.33333	0.768999	1.32938	0.091862	1.03686	0.75478	Notsignificant	Notsignificant		ATP sulfurylase 2 OS=Arabidopsis thaliana OX=3702 GN=APS2 PE=1 SV=1
AT4G19890	P0C8Q3	PP326	0	0	0	0	3	1	0	1.46012	0.842426	0	1.64236	0.664638	0	1.33333	0.768999	1.32938	0.091862	1.03686	0.75478	Notsignificant	Notsignificant		Pentatricopeptide repeat-containing protein At4g19890 OS=Arabidopsis thaliana OX=3702 GN=At4g19890 PE=2 SV=1
AT1G06220	Q9LNC5	CLO	0	0	0	0	1	3	0	0.842964	1.45918	0	0.642359	1.66464	0	1.33333	0.768999	1.32914	0.0919004	1.03668	0.75478	Notsignificant	Notsignificant		110 kDa U5 small nuclear ribonucleoprotein component CLO OS=Arabidopsis thaliana OX=3702 GN=CLO PE=1 SV=1
AT5G43300	Q680A6	GDPD3	0	0	0	0	1	3	0	0.842964	1.45918	0	0.642359	1.66464	0	1.33333	0.768999	1.32914	0.0919004	1.03668	0.75478	Notsignificant	Notsignificant		Glycerophosphodiester phosphodiesterase GDPD3 OS=Arabidopsis thaliana OX=3702 GN=GDPD3 PE=2 SV=1
AT1G58200	Q8L7W1	MSL3	0	0	0	0	1	3	0	0.842964	1.45918	0	0.642359	1.66464	0	1.33333	0.768999	1.32914	0.0919004	1.03668	0.75478	Notsignificant	Notsignificant		Mechanosensitive ion channel protein 3, chloroplastic OS=Arabidopsis thaliana OX=3702 GN=MSL3 PE=1 SV=1
AT1G54490	Q9FQ04	XRN4	0	0	0	0	1	3	0	0.842964	1.45918	0	0.642359	1.66464	0	1.33333	0.768999	1.32914	0.0919004	1.03668	0.75478	Notsignificant	Notsignificant		5'-3' exoribonuclease 4 OS=Arabidopsis thaliana OX=3702 GN=XRN4 PE=2 SV=1
AT3G01290	Q9SRH6	HIR3	0	0	0	0	1	3	0	0.842964	1.45918	0	0.642359	1.66464	0	1.33333	0.768999	1.32914	0.0919004	1.03668	0.75478	TurboID_only	Notsignificant		Hypersensitive-induced response protein 3 OS=Arabidopsis thaliana OX=3702 GN=HIR3 PE=1 SV=1
AT3G16610	Q9LUS3	PP237	0	0	0	0	1	3	0	0.842964	1.45918	0	0.642359	1.66464	0	1.33333	0.768999	1.32914	0.0919004	1.03668	0.75478	Notsignificant	Notsignificant		Pentatricopeptide repeat-containing protein At3g16610 OS=Arabidopsis thaliana OX=3702 GN=PCMP-E91 PE=2 SV=1
AT5G17520	Q9LF50	MEX1	0	0	0	0	1	3	0	0.842964	1.45918	0	0.642359	1.66464	0	1.33333	0.768999	1.32914	0.0919004	1.03668	0.75478	Notsignificant	Notsignificant		Maltose excess protein 1, chloroplastic OS=Arabidopsis thaliana OX=3702 GN=MEX1 PE=2 SV=2
AT5G24360	Q93VJ2	IRE1B	0	0	0	0	1	3	0	0.842964	1.45918	0	0.642359	1.66464	0	1.33333	0.768999	1.32914	0.0919004	1.03668	0.75478	Notsignificant	Notsignificant		Serine/threonine-protein kinase/endoribonuclease IRE1b OS=Arabidopsis thaliana OX=3702 GN=IRE1B PE=2 SV=1
AT4G19510	F4JT80	RPP2B	0	0	0	0	1	3	0	0.842964	1.45918	0	0.642359	1.66464	0	1.33333	0.768999	1.32914	0.0919004	1.03668	0.75478	Notsignificant	Notsignificant		Disease resistance protein RPP2B OS=Arabidopsis thaliana OX=3702 GN=RPP2B PE=1 SV=2
AT2G14050	F4IFF3	MCM9	0	0	0	0	1	3	0	0.842964	1.45918	0	0.642359	1.66464	0	1.33333	0.768999	1.32914	0.0919004	1.03668	0.75478	Notsignificant	Notsignificant		Probable DNA helicase MCM9 OS=Arabidopsis thaliana OX=3702 GN=MCM9 PE=3 SV=1
AT1G68520	Q8LG76	COL6	0	0	0	0	1	3	0	0.842964	1.45918	0	0.642359	1.66464	0	1.33333	0.768999	1.32914	0.0919004	1.03668	0.75478	Notsignificant	Notsignificant		Zinc finger protein CONSTANS-LIKE 6 OS=Arabidopsis thaliana OX=3702 GN=COL6 PE=2 SV=2
AT2G44990	Q7XJM2	CCD7	0	0	0	0	1	3	0	0.842964	1.45918	0	0.642359	1.66464	0	1.33333	0.768999	1.32914	0.0919004	1.03668	0.75478	Notsignificant	Notsignificant		Carotenoid cleavage dioxygenase 7, chloroplastic OS=Arabidopsis thaliana OX=3702 GN=CCD7 PE=1 SV=1
AT5G62810	Q9FXT6	PEX14	0	0	0	0	1	3	0	0.842964	1.45918	0	0.642359	1.66464	0	1.33333	0.768999	1.32914	0.0919004	1.03668	0.75478	Notsignificant	Notsignificant		Peroxisomal membrane protein PEX14 OS=Arabidopsis thaliana OX=3702 GN=PEX14 PE=1 SV=2
AT4G14310	F4JUQ2	KCAI	0	0	0	0	1	3	0	0.842964	1.45918	0	0.642359	1.66464	0	1.33333	0.768999	1.32914	0.0919004	1.03668	0.75478	Notsignificant	Notsignificant		KIN14B-interacting protein At4g14310 OS=Arabidopsis thaliana OX=3702 GN=At4g14310 PE=1 SV=1
AT2G40060	O04209	CLC2	0	0	0	0	1	3	0	0.842964	1.45918	0	0.642359	1.66464	0	1.33333	0.768999	1.32914	0.0919004	1.03668	0.75478	Notsignificant	Notsignificant		Clathrin light chain 2 OS=Arabidopsis thaliana OX=3702 GN=CLC2 PE=1 SV=1
AT1G47340	Q0V7S0	FB39	0	0	0	0	1	3	0	0.842964	1.45918	0	0.642359	1.66464	0	1.33333	0.768999	1.32914	0.0919004	1.03668	0.75478	Notsignificant	Notsignificant		F-box protein At1g47340 OS=Arabidopsis thaliana OX=3702 GN=At1g47340 PE=2 SV=1
AT1G19835	Q0WSY2	FPP4	0	0	0	0	1	3	0	0.842964	1.45918	0	0.642359	1.66464	0	1.33333	0.768999	1.32914	0.0919004	1.03668	0.75478	Notsignificant	Notsignificant		Filament-like plant protein 4 OS=Arabidopsis thaliana OX=3702 GN=FPP4 PE=1 SV=1
AT4G32717	P82643	DF230	0	0	0	0	1	3	0	0.842964	1.45918	0	0.642359	1.66464	0	1.33333	0.768999	1.32914	0.0919004	1.03668	0.75478	Notsignificant	Notsignificant		Putative defensin-like protein 230 OS=Arabidopsis thaliana OX=3702 GN=SCRL24 PE=3 SV=2
AT4G26120	Q9SZI3	NPR2	0	0	0	0	1	3	0	0.842964	1.45918	0	0.642359	1.66464	0	1.33333	0.768999	1.32914	0.0919004	1.03668	0.75478	Notsignificant	Notsignificant		Regulatory protein NPR2 OS=Arabidopsis thaliana OX=3702 GN=NPR2 PE=1 SV=1
AT3G49725	Q0WTB4	Y3725	0	0	0	0	1	3	0	0.842964	1.45918	0	0.642359	1.66464	0	1.33333	0.768999	1.32914	0.0919004	1.03668	0.75478	Notsignificant	Notsignificant		GTP-binding protein At3g49725, chloroplastic OS=Arabidopsis thaliana OX=3702 GN=At3g49725 PE=2 SV=2
AT3G53170	Q9SCP4	PP279	0	0	0	0	1	3	0	0.842964	1.45918	0	0.642359	1.66464	0	1.33333	0.768999	1.32914	0.0919004	1.03668	0.75478	Notsignificant	Notsignificant		Pentatricopeptide repeat-containing protein At3g53170 OS=Arabidopsis thaliana OX=3702 GN=At3g53170 PE=3 SV=1
AT5G56310	Q9FMA1	PP433	0	0	0	0	1	3	0	0.842964	1.45918	0	0.642359	1.66464	0	1.33333	0.768999	1.32914	0.0919004	1.03668	0.75478	Notsignificant	Notsignificant		Pentatricopeptide repeat-containing protein At5g56310 OS=Arabidopsis thaliana OX=3702 GN=PCMP-E13 PE=2 SV=1
AT3G07740	Q9SFD5	TAD2A	0	0	0	0	1	3	0	0.842964	1.45918	0	0.642359	1.66464	0	1.33333	0.768999	1.32914	0.0919004	1.03668	0.75478	Notsignificant	Notsignificant		Transcriptional adapter ADA2a OS=Arabidopsis thaliana OX=3702 GN=ADA2A PE=1 SV=1
AT3G44530	Q9LXN4	HIRA	0	0	0	0	1	3	0	0.842964	1.45918	0	0.642359	1.66464	0	1.33333	0.768999	1.32914	0.0919004	1.03668	0.75478	TurboID_only	Notsignificant		Protein HIRA OS=Arabidopsis thaliana OX=3702 GN=HIRA PE=1 SV=2
AT4G14040	Q93WN0	SEBP2	0	0	0	0	1	3	0	0.842964	1.45918	0	0.642359	1.66464	0	1.33333	0.768999	1.32914	0.0919004	1.03668	0.75478	Notsignificant	Notsignificant		Selenium-binding protein 2 OS=Arabidopsis thaliana OX=3702 GN=SBP2 PE=1 SV=1
AT1G50500	Q0WQF4	VP53A	0	2	0	2	6	0	1.34433	0.949473	0	1.47996	0.864752	0	0.666667	2.66667	0.781571	1.32433	0.0926968	1.03294	0.75478	Notsignificant	Notsignificant		Vacuolar protein sorting-associated protein 53 A OS=Arabidopsis thaliana OX=3702 GN=VPS53 PE=1 SV=1
AT3G06860	Q9ZPI5	MFP2	0	1	0	2	1	2	1.34433	-0.242811	1.19139	1.47996	-0.357641	1.2496	0.333333	1.66667	0.790641	1.32382	0.0927822	1.03254	0.75478	Notsignificant	Notsignificant		Peroxisomal fatty acid beta-oxidation multifunctional protein MFP2 OS=Arabidopsis thaliana OX=3702 GN=MFP2 PE=1 SV=1
AT1G77460	F4I718	CSI3	0	1	0	2	1	2	1.34433	-0.242811	1.19139	1.47996	-0.357641	1.2496	0.333333	1.66667	0.790641	1.32382	0.0927822	1.03254	0.75478	Notsignificant	Notsignificant		Protein CELLULOSE SYNTHASE INTERACTIVE 3 OS=Arabidopsis thaliana OX=3702 GN=CSI3 PE=1 SV=1
AT4G38062	P0CB23	Y4862	0	0	1	2	2	1	1.34433	1.19216	-0.243721	1.47996	1.22732	-0.335362	0.333333	1.66667	0.790641	1.32373	0.0927961	1.03247	0.75478	Notsignificant	Notsignificant		Uncharacterized protein At4g38062 OS=Arabidopsis thaliana OX=3702 GN=At4g38062 PE=4 SV=1
AT5G26360	Q84WV1	TCPG	0	2	0	1	2	4	0.950561	-0.343402	1.68495	0.894999	-0.357641	1.98657	0.666667	2.33333	0.841308	1.32335	0.0928598	1.03217	0.75478	Notsignificant	Notsignificant		T-complex protein 1 subunit gamma OS=Arabidopsis thaliana OX=3702 GN=CCT3 PE=1 SV=1
AT5G35410	Q9LDI3	CIPK24	2	2	2	6	6	3	1.27277	0.949473	0.0684698	1.11739	0.864752	0.0796758	2	5	0.687273	1.32254	0.0929938	1.03155	0.75478	TurboID_only	Notsignificant		CBL-interacting serine/threonine-protein kinase 24 OS=Arabidopsis thaliana OX=3702 GN=CIPK24 PE=1 SV=1
AT3G20050	P28769	TCPA	3	3	2	6	7	5	0.849243	0.740664	0.694756	0.702354	0.642359	0.664638	2.66667	6	0.669784	1.31905	0.0935761	1.02884	0.75478	Notsignificant	Notsignificant		T-complex protein 1 subunit alpha OS=Arabidopsis thaliana OX=3702 GN=CCT1 PE=1 SV=1
AT2G28000	P21238	CPNA1	10	8	3	14	17	7	0.569293	0.968445	0.73874	0.342458	0.642359	0.664638	7	12.6667	0.549819	1.31432	0.0943685	1.02517	0.75478	ET-AP_only	Notsignificant		Chaperonin 60 subunit alpha 1, chloroplastic OS=Arabidopsis thaliana OX=3702 GN=CPN60A1 PE=1 SV=2
AT3G28715	Q9LHA4	VHA-D2	5	3	4	8	11	6	0.650366	1.52746	0.0968401	0.479961	1.22732	0.150065	4	8.33333	0.619116	1.31328	0.0945446	1.02436	0.75478	TurboID_only	Notsignificant		V-type proton ATPase subunit d2 OS=Arabidopsis thaliana OX=3702 GN=VHA-d2 PE=2 SV=1
AT5G44180	Q9FFH1	RLT2	2	2	1	2	5	7	-0.101516	0.696354	1.66542	-0.105001	0.642359	1.66464	1.66667	4.66667	0.733999	1.30496	0.0959534	1.01794	0.75478	Notsignificant	Notsignificant		Homeobox-DDT domain protein RLT2 OS=Arabidopsis thaliana OX=3702 GN=RLT2 PE=1 SV=1
AT3G56150	O49160	EIF3C	1	3	1	4	7	2	1.23005	0.740664	0.287392	1.21693	0.642359	0.249601	1.66667	4.33333	0.702962	1.30372	0.0961646	1.01698	0.75478	Notsignificant	Notsignificant		Eukaryotic translation initiation factor 3 subunit C OS=Arabidopsis thaliana OX=3702 GN=TIF3C1 PE=1 SV=2
AT4G01310	O04603	RK5	6	2	4	7	7	10	0.094751	1.17623	0.982664	0.0876441	1.0574	0.802142	4	8	0.649061	1.30114	0.0966049	1.015	0.75478	ET-AP_only	Notsignificant		50S ribosomal protein L5, chloroplastic OS=Arabidopsis thaliana OX=3702 GN=RPL5 PE=2 SV=1
AT5G18950	Q8GYM2	PP393	0	1	0	3	1	1	1.64651	-0.242811	0.842426	1.895	-0.357641	0.664638	0.333333	1.66667	0.733999	1.2968	0.0973497	1.01167	0.75478	Notsignificant	Notsignificant		Pentatricopeptide repeat-containing protein At5g18950 OS=Arabidopsis thaliana OX=3702 GN=At5g18950 PE=2 SV=2
AT1G02060	O81908	PPR2	1	0	0	1	1	3	-0.0717787	0.842964	1.45918	-0.105001	0.642359	1.66464	0.333333	1.66667	0.733999	1.2877	0.0989249	1.00469	0.75478	TurboID_only	Notsignificant		Pentatricopeptide repeat-containing protein At1g02060, chloroplastic OS=Arabidopsis thaliana OX=3702 GN=At1g02060 PE=2 SV=2
AT4G25835	Q8RY66	AATPD	1	0	0	1	1	3	-0.0717787	0.842964	1.45918	-0.105001	0.642359	1.66464	0.333333	1.66667	0.733999	1.2877	0.0989249	1.00469	0.75478	Notsignificant	Notsignificant		AAA-ATPase At4g25835 OS=Arabidopsis thaliana OX=3702 GN=At4g25835 PE=2 SV=1
AT4G23650	Q42479	CDPK3	1	0	0	1	1	3	-0.0717787	0.842964	1.45918	-0.105001	0.642359	1.66464	0.333333	1.66667	0.733999	1.2877	0.0989249	1.00469	0.75478	Notsignificant	Notsignificant		Calcium-dependent protein kinase 3 OS=Arabidopsis thaliana OX=3702 GN=CPK3 PE=1 SV=1
AT3G59970	Q9SE60	MTHR1	7	7	4	11	15	8	0.729064	0.925735	0.574882	0.479961	0.642359	0.512635	6	11.3333	0.544985	1.28731	0.0989937	1.00439	0.75478	TurboID_only	Notsignificant		Methylenetetrahydrofolate reductase 1 OS=Arabidopsis thaliana OX=3702 GN=MTHFR1 PE=1 SV=1
AT3G28710	Q9LJI5	VHA-D1	4	3	6	8	10	8	0.980703	1.35122	-0.102427	0.742996	1.10179	0.0272084	4.33333	8.66667	0.623998	1.2872	0.0990118	1.00431	0.75478	TurboID_only	Notsignificant		V-type proton ATPase subunit d1 OS=Arabidopsis thaliana OX=3702 GN=VHA-d1 PE=2 SV=1
AT2G42540	Q42512	CR15A	0	0	0	0	0	7	0	0	2.2291	0	0	2.66464	0	2.33333	0.888213	1.28697	0.0990519	1.00414	0.75478	Notsignificant	Notsignificant		Protein COLD-REGULATED 15A, chloroplastic OS=Arabidopsis thaliana OX=3702 GN=COR15A PE=1 SV=1
AT5G27570	Q3E906	CD205	0	1	1	3	2	2	1.64651	0.288448	0.287392	1.895	0.227322	0.249601	0.666667	2.33333	0.790641	1.28308	0.0997328	1.00116	0.75478	Notsignificant	Notsignificant		Cell division cycle 20.5, cofactor of APC complex OS=Arabidopsis thaliana OX=3702 GN=CDC20-5 PE=1 SV=3
AT1G25490	Q38845	PP2A-A1	0	1	1	0	4	5	0	0.977478	1.23508	0	0.964288	1.2496	0.666667	3	0.737963	1.27742	0.100727	0.996856	0.75478	Notsignificant	Notsignificant		Serine/threonine-protein phosphatase 2A 65 kDa regulatory subunit A alpha isoform OS=Arabidopsis thaliana OX=3702 GN=PP2AA1 PE=1 SV=1
AT1G07570	Q06548	PBL9	0	1	1	0	4	5	0	0.977478	1.23508	0	0.964288	1.2496	0.666667	3	0.737963	1.27742	0.100727	0.996856	0.75478	TurboID_only	Notsignificant		Probable serine/threonine-protein kinase PBL9 OS=Arabidopsis thaliana OX=3702 GN=PBL9 PE=1 SV=1
AT3G22330	Q9LUW5	RH53	2	0	0	1	2	4	-0.666055	1.19216	1.68495	-0.689964	1.22732	1.98657	0.666667	2.33333	0.841308	1.27655	0.100881	0.996193	0.75478	TurboID_only	Notsignificant		DEAD-box ATP-dependent RNA helicase 53, mitochondrial OS=Arabidopsis thaliana OX=3702 GN=RH53 PE=1 SV=1
AT4G21880	O49711	PP335	0	0	2	1	1	4	0.950561	0.842964	0.406457	0.894999	0.642359	0.401604	0.666667	2	0.646321	1.27016	0.102014	0.991341	0.75478	Notsignificant	Notsignificant		Pentatricopeptide repeat-containing protein At4g21880, mitochondrial OS=Arabidopsis thaliana OX=3702 GN=At4g21880 PE=3 SV=2
AT1G15510	Q9M9E2	PPR45	0	0	3	0	3	7	0	1.46012	0.73874	0	1.64236	0.664638	1	3.33333	0.768999	1.26951	0.102129	0.99085	0.75478	Notsignificant	Notsignificant		Pentatricopeptide repeat-containing protein At1g15510, chloroplastic OS=Arabidopsis thaliana OX=3702 GN=PCMP-H73 PE=1 SV=1
AT2G47250	O22899	PRP43	0	0	3	0	1	10	0	0.842964	1.34905	0	0.642359	1.12407	1	3.66667	0.58881	1.26556	0.102835	0.987859	0.75478	Notsignificant	Notsignificant		Probable pre-mRNA-splicing factor ATP-dependent RNA helicase DEAH3 OS=Arabidopsis thaliana OX=3702 GN=At2g47250 PE=2 SV=1
AT3G13300	Q9LTT8	VCS	0	0	2	2	2	2	1.34433	1.19216	-0.344687	1.47996	1.22732	-0.335362	0.666667	2	0.790641	1.26544	0.102857	0.987766	0.75478	TurboID_only	Notsignificant		Enhancer of mRNA-decapping protein 4 OS=Arabidopsis thaliana OX=3702 GN=VCS PE=1 SV=1
AT5G15090	Q9SMX3	VDAC3	1	1	1	4	2	3	1.23005	0.288448	0.67013	1.21693	0.227322	0.664638	1	3	0.702962	1.26361	0.103186	0.986381	0.75478	Notsignificant	Notsignificant		Mitochondrial outer membrane protein porin 3 OS=Arabidopsis thaliana OX=3702 GN=VDAC3 PE=1 SV=3
AT4G37390	Q9SZT9	GH32	0	0	0	2	1	0	1.34433	0.842964	0	1.47996	0.642359	0	0	1	0.70744	1.26284	0.103324	0.985799	0.75478	Notsignificant	Notsignificant		Indole-3-acetic acid-amido synthetase GH3.2 OS=Arabidopsis thaliana OX=3702 GN=GH3.2 PE=1 SV=3
AT4G35000	Q42564	APX3	0	0	0	2	1	0	1.34433	0.842964	0	1.47996	0.642359	0	0	1	0.70744	1.26284	0.103324	0.985799	0.75478	Notsignificant	Notsignificant		L-ascorbate peroxidase 3 OS=Arabidopsis thaliana OX=3702 GN=APX3 PE=1 SV=1
AT4G10930	Q8L7I1	Y4193	0	0	0	2	1	0	1.34433	0.842964	0	1.47996	0.642359	0	0	1	0.70744	1.26284	0.103324	0.985799	0.75478	Notsignificant	Notsignificant		Uncharacterized protein At4g10930 OS=Arabidopsis thaliana OX=3702 GN=At4g10930 PE=2 SV=1
AT1G32530	Q8RX22	MIP1	0	0	0	2	0	1	1.34433	0	0.842426	1.47996	0	0.664638	0	1	0.714867	1.26253	0.10338	0.985565	0.75478	Notsignificant	Notsignificant		MND1-interacting protein 1 OS=Arabidopsis thaliana OX=3702 GN=MIP1 PE=1 SV=1
AT3G09200	Q42112	RLA02	0	0	0	2	0	1	1.34433	0	0.842426	1.47996	0	0.664638	0	1	0.714867	1.26253	0.10338	0.985565	0.75478	Notsignificant	Notsignificant		60S acidic ribosomal protein P0-2 OS=Arabidopsis thaliana OX=3702 GN=RPP0B PE=1 SV=2
AT1G33990	Q9FVW3	MES14	0	0	0	2	0	1	1.34433	0	0.842426	1.47996	0	0.664638	0	1	0.714867	1.26253	0.10338	0.985565	0.75478	Notsignificant	Notsignificant		Putative methylesterase 14, chloroplastic OS=Arabidopsis thaliana OX=3702 GN=MES14 PE=1 SV=1
AT5G13060	B7U179	ABAP1	0	0	0	2	0	1	1.34433	0	0.842426	1.47996	0	0.664638	0	1	0.714867	1.26253	0.10338	0.985565	0.75478	TurboID_only	Notsignificant		ARMADILLO BTB ARABIDOPSIS PROTEIN 1 OS=Arabidopsis thaliana OX=3702 GN=ABAP1 PE=1 SV=1
AT5G44100	Q9FFH8	CKL7	0	0	0	2	0	1	1.34433	0	0.842426	1.47996	0	0.664638	0	1	0.714867	1.26253	0.10338	0.985565	0.75478	Notsignificant	Notsignificant		Casein kinase 1-like protein 7 OS=Arabidopsis thaliana OX=3702 GN=CKL7 PE=2 SV=1
AT3G55350	Q9M2U3	ALPL	0	0	0	2	0	1	1.34433	0	0.842426	1.47996	0	0.664638	0	1	0.714867	1.26253	0.10338	0.985565	0.75478	Notsignificant	Notsignificant		Protein ALP1-like OS=Arabidopsis thaliana OX=3702 GN=At3g55350 PE=2 SV=1
AT2G23420	Q84WV8	NPRT2	0	0	0	2	0	1	1.34433	0	0.842426	1.47996	0	0.664638	0	1	0.714867	1.26253	0.10338	0.985565	0.75478	Notsignificant	Notsignificant		Nicotinate phosphoribosyltransferase 2 OS=Arabidopsis thaliana OX=3702 GN=NAPRT2 PE=2 SV=1
AT2G43400	O22854	ETFQO	0	0	0	2	0	1	1.34433	0	0.842426	1.47996	0	0.664638	0	1	0.714867	1.26253	0.10338	0.985565	0.75478	Notsignificant	Notsignificant		Electron transfer flavoprotein-ubiquinone oxidoreductase, mitochondrial OS=Arabidopsis thaliana OX=3702 GN=ETFQO PE=2 SV=1
AT2G28550	Q9SK03	RAP27	0	0	0	2	0	1	1.34433	0	0.842426	1.47996	0	0.664638	0	1	0.714867	1.26253	0.10338	0.985565	0.75478	Notsignificant	Notsignificant		Ethylene-responsive transcription factor RAP2-7 OS=Arabidopsis thaliana OX=3702 GN=RAP2-7 PE=2 SV=2
AT1G14920	Q9LQT8	GAI	0	0	0	2	0	1	1.34433	0	0.842426	1.47996	0	0.664638	0	1	0.714867	1.26253	0.10338	0.985565	0.75478	Notsignificant	Notsignificant		DELLA protein GAI OS=Arabidopsis thaliana OX=3702 GN=GAI PE=1 SV=1
AT1G04980	Q9MAU6	PDI22	0	0	1	1	0	5	0.950561	0	1.23508	0.894999	0	1.2496	0.333333	2	0.714867	1.26188	0.103496	0.985078	0.75478	Notsignificant	Notsignificant		Protein disulfide-isomerase like 2-2 OS=Arabidopsis thaliana OX=3702 GN=PDIL2-2 PE=2 SV=2
AT1G04020	F4I443	BARD1	0	0	1	1	0	5	0.950561	0	1.23508	0.894999	0	1.2496	0.333333	2	0.714867	1.26188	0.103496	0.985078	0.75478	Notsignificant	Notsignificant		BRCA1-associated RING domain protein 1 OS=Arabidopsis thaliana OX=3702 GN=BARD1 PE=1 SV=1
AT2G25210	P51424	RL391	0	0	5	2	1	7	1.34433	0.842964	-0.0111117	1.47996	0.642359	0.0796758	1.66667	3.33333	0.733999	1.25642	0.104482	0.98096	0.75478	Notsignificant	Notsignificant		60S ribosomal protein L39-1 OS=Arabidopsis thaliana OX=3702 GN=RPL39A PE=3 SV=2
AT4G31985	P51424	RL391	0	0	5	2	1	7	1.34433	0.842964	-0.0111117	1.47996	0.642359	0.0796758	1.66667	3.33333	0.733999	1.25642	0.104482	0.98096	0.75478	Notsignificant	Notsignificant		60S ribosomal protein L39-1 OS=Arabidopsis thaliana OX=3702 GN=RPL39A PE=3 SV=2
AT3G54720	Q9M1S8	GCP2	1	0	0	2	1	1	0.490229	0.842964	0.842426	0.479961	0.642359	0.664638	0.333333	1.33333	0.595653	1.25609	0.104541	0.980713	0.75478	Notsignificant	Notsignificant		Probable glutamate carboxypeptidase AMP1 OS=Arabidopsis thaliana OX=3702 GN=AMP1 PE=1 SV=3
AT5G16780	Q9LFE0	DOT2	0	0	1	0	2	4	0	1.19216	0.976167	0	1.22732	0.986566	0.333333	2	0.737963	1.25188	0.105306	0.977546	0.75478	Notsignificant	Notsignificant		SART-1 family protein DOT2 OS=Arabidopsis thaliana OX=3702 GN=DOT2 PE=1 SV=1
AT5G50700	P0DKC6	HSD1B	0	0	1	0	2	4	0	1.19216	0.976167	0	1.22732	0.986566	0.333333	2	0.737963	1.25188	0.105306	0.977546	0.75478	Notsignificant	Notsignificant		11-beta-hydroxysteroid dehydrogenase 1B OS=Arabidopsis thaliana OX=3702 GN=HSD1 PE=1 SV=1
AT3G27960	Q9LII8	KLCR2	0	0	1	1	3	1	0.950561	1.46012	-0.243721	0.894999	1.64236	-0.335362	0.333333	1.66667	0.733999	1.2511	0.10545	0.976954	0.75478	Notsignificant	Notsignificant		Protein KINESIN LIGHT CHAIN-RELATED 2 OS=Arabidopsis thaliana OX=3702 GN=KLCR2 PE=1 SV=1
AT2G34680	F4IIU4	AIR9	0	0	1	1	3	1	0.950561	1.46012	-0.243721	0.894999	1.64236	-0.335362	0.333333	1.66667	0.733999	1.2511	0.10545	0.976954	0.75478	TurboID_only	Notsignificant		187-kDa microtubule-associated protein AIR9 OS=Arabidopsis thaliana OX=3702 GN=AIR9 PE=1 SV=1
AT2G03750	Q8RV79	SOT11	0	0	1	1	3	1	0.950561	1.46012	-0.243721	0.894999	1.64236	-0.335362	0.333333	1.66667	0.733999	1.2511	0.10545	0.976954	0.75478	Notsignificant	Notsignificant		Cytosolic sulfotransferase 11 OS=Arabidopsis thaliana OX=3702 GN=SOT11 PE=2 SV=1
AT1G09470	Q4PT37	NEAP3	0	1	0	1	1	3	0.950561	-0.242811	1.45918	0.894999	-0.357641	1.66464	0.333333	1.66667	0.733999	1.25108	0.105453	0.97694	0.75478	Notsignificant	Notsignificant		Nuclear envelope-associated protein 3 OS=Arabidopsis thaliana OX=3702 GN=NEAP3 PE=1 SV=1
AT5G43010	Q9SEI3	PS10A	1	1	1	3	4	2	0.899882	0.977478	0.287392	0.894999	0.964288	0.249601	1	3	0.702962	1.24982	0.105683	0.975996	0.75478	Notsignificant	Notsignificant		26S proteasome regulatory subunit 10B homolog A OS=Arabidopsis thaliana OX=3702 GN=RPT4A PE=1 SV=1
AT1G12840	Q9SDS7	VATC	4	3	1	5	7	5	0.181551	0.740664	1.23508	0.158033	0.642359	1.2496	2.66667	5.66667	0.683331	1.24552	0.106471	0.972769	0.75478	Notsignificant	Notsignificant		V-type proton ATPase subunit C OS=Arabidopsis thaliana OX=3702 GN=VHA-C PE=1 SV=1
AT4G35800	P18616	NRPB1	0	0	2	0	3	5	0	1.46012	0.694756	0	1.64236	0.664638	0.666667	2.66667	0.768999	1.24412	0.106728	0.971722	0.75478	Notsignificant	Notsignificant		DNA-directed RNA polymerase II subunit 1 OS=Arabidopsis thaliana OX=3702 GN=NRPB1 PE=1 SV=3
AT3G04590	A1L4X7	AHL14	0	0	0	1	2	0	0.950561	1.19216	0	0.894999	1.22732	0	0	1	0.70744	1.2371	0.108025	0.966475	0.75478	Notsignificant	Notsignificant		AT-hook motif nuclear-localized protein 14 OS=Arabidopsis thaliana OX=3702 GN=AHL14 PE=1 SV=1
AT2G13690	Q9SKH2	Y2369	0	0	0	1	2	0	0.950561	1.19216	0	0.894999	1.22732	0	0	1	0.70744	1.2371	0.108025	0.966475	0.75478	Notsignificant	Notsignificant		BTB/POZ domain-containing protein At2g13690 OS=Arabidopsis thaliana OX=3702 GN=PRL1-IFG PE=2 SV=2
AT1G05010	Q06588	ACCO4	0	0	0	1	2	0	0.950561	1.19216	0	0.894999	1.22732	0	0	1	0.70744	1.2371	0.108025	0.966475	0.75478	TurboID_only	Notsignificant		1-aminocyclopropane-1-carboxylate oxidase 4 OS=Arabidopsis thaliana OX=3702 GN=ACO4 PE=1 SV=2
ATCG00140	P56760	ATPH	0	0	0	1	2	0	0.950561	1.19216	0	0.894999	1.22732	0	0	1	0.70744	1.2371	0.108025	0.966475	0.75478	Notsignificant	Notsignificant		ATP synthase subunit c, chloroplastic OS=Arabidopsis thaliana OX=3702 GN=atpH PE=3 SV=1
AT1G14470	Q9M9R6	PPR43	0	0	0	1	2	0	0.950561	1.19216	0	0.894999	1.22732	0	0	1	0.70744	1.2371	0.108025	0.966475	0.75478	Notsignificant	Notsignificant		Pentatricopeptide repeat-containing protein At1g14470 OS=Arabidopsis thaliana OX=3702 GN=PCMP-A4 PE=2 SV=2
AT3G14400	Q9FPS2	UBP25	0	0	0	1	2	0	0.950561	1.19216	0	0.894999	1.22732	0	0	1	0.70744	1.2371	0.108025	0.966475	0.75478	Notsignificant	Notsignificant		Ubiquitin carboxyl-terminal hydrolase 25 OS=Arabidopsis thaliana OX=3702 GN=UBP25 PE=2 SV=1
AT3G55220	P0DKL6	S130B	0	0	0	1	2	0	0.950561	1.19216	0	0.894999	1.22732	0	0	1	0.70744	1.2371	0.108025	0.966475	0.75478	Notsignificant	Notsignificant		Spliceosome-associated protein 130 B OS=Arabidopsis thaliana OX=3702 GN=SAP130B PE=2 SV=1
AT1G31440	Q9C865	SH3P1	0	0	0	1	2	0	0.950561	1.19216	0	0.894999	1.22732	0	0	1	0.70744	1.2371	0.108025	0.966475	0.75478	Notsignificant	Notsignificant		SH3 domain-containing protein 1 OS=Arabidopsis thaliana OX=3702 GN=SH3P1 PE=1 SV=1
AT3G52780	Q9LXI7	PPA20	0	0	0	1	2	0	0.950561	1.19216	0	0.894999	1.22732	0	0	1	0.70744	1.2371	0.108025	0.966475	0.75478	Notsignificant	Notsignificant		Probable purple acid phosphatase 20 OS=Arabidopsis thaliana OX=3702 GN=PAP20 PE=2 SV=1
AT3G26710	Q9LSE4	CCB1	0	0	0	1	2	0	0.950561	1.19216	0	0.894999	1.22732	0	0	1	0.70744	1.2371	0.108025	0.966475	0.75478	Notsignificant	Notsignificant		Protein COFACTOR ASSEMBLY OF COMPLEX C SUBUNIT B CCB1, chloroplastic OS=Arabidopsis thaliana OX=3702 GN=CCB1 PE=1 SV=1
AT1G79590	Q94KK7	SYP52	0	0	0	1	2	0	0.950561	1.19216	0	0.894999	1.22732	0	0	1	0.70744	1.2371	0.108025	0.966475	0.75478	Notsignificant	Notsignificant		Syntaxin-52 OS=Arabidopsis thaliana OX=3702 GN=SYP52 PE=1 SV=1
AT4G15560	Q38854	DXS	0	0	0	1	2	0	0.950561	1.19216	0	0.894999	1.22732	0	0	1	0.70744	1.2371	0.108025	0.966475	0.75478	Notsignificant	Notsignificant		1-deoxy-D-xylulose-5-phosphate synthase, chloroplastic OS=Arabidopsis thaliana OX=3702 GN=DXS PE=1 SV=2
AT3G16470	O04309	JAL35	0	0	0	1	2	0	0.950561	1.19216	0	0.894999	1.22732	0	0	1	0.70744	1.2371	0.108025	0.966475	0.75478	Common	Notsignificant		Jacalin-related lectin 35 OS=Arabidopsis thaliana OX=3702 GN=JAL35 PE=1 SV=1
AT5G42360	Q9FII1	FK118	0	0	0	1	2	0	0.950561	1.19216	0	0.894999	1.22732	0	0	1	0.70744	1.2371	0.108025	0.966475	0.75478	Notsignificant	Notsignificant		F-box/kelch-repeat protein At5g42360 OS=Arabidopsis thaliana OX=3702 GN=At5g42360 PE=2 SV=1
AT4G21540	Q8L7L1	SPHK1	0	0	0	1	2	0	0.950561	1.19216	0	0.894999	1.22732	0	0	1	0.70744	1.2371	0.108025	0.966475	0.75478	Notsignificant	Notsignificant		Sphingosine kinase 1 OS=Arabidopsis thaliana OX=3702 GN=SPHK1 PE=1 SV=1
AT3G19980	Q9LHE7	FYPP3	0	0	0	1	2	0	0.950561	1.19216	0	0.894999	1.22732	0	0	1	0.70744	1.2371	0.108025	0.966475	0.75478	Notsignificant	Notsignificant		Phytochrome-associated serine/threonine-protein phosphatase 3 OS=Arabidopsis thaliana OX=3702 GN=FYPP3 PE=1 SV=1
AT5G66990	Q9FGD1	RKD3	0	0	0	1	2	0	0.950561	1.19216	0	0.894999	1.22732	0	0	1	0.70744	1.2371	0.108025	0.966475	0.75478	Notsignificant	Notsignificant		Protein RKD3 OS=Arabidopsis thaliana OX=3702 GN=RKD3 PE=3 SV=1
AT1G45160	F4HPN2	IRE4	0	0	0	1	2	0	0.950561	1.19216	0	0.894999	1.22732	0	0	1	0.70744	1.2371	0.108025	0.966475	0.75478	Notsignificant	Notsignificant		Probable serine/threonine protein kinase IRE4 OS=Arabidopsis thaliana OX=3702 GN=IRE4 PE=2 SV=1
AT3G60550	Q9M205	CCU22	0	0	0	1	2	0	0.950561	1.19216	0	0.894999	1.22732	0	0	1	0.70744	1.2371	0.108025	0.966475	0.75478	Notsignificant	Notsignificant		Cyclin-U2-2 OS=Arabidopsis thaliana OX=3702 GN=CYCU2-2 PE=1 SV=1
AT1G77030	O49289	RH29	0	0	0	1	2	0	0.950561	1.19216	0	0.894999	1.22732	0	0	1	0.70744	1.2371	0.108025	0.966475	0.75478	TurboID_only	Notsignificant		Putative DEAD-box ATP-dependent RNA helicase 29 OS=Arabidopsis thaliana OX=3702 GN=RH29 PE=3 SV=1
AT5G43270	Q9S840	SPL2	0	0	0	1	0	2	0.950561	0	1.19139	0.894999	0	1.2496	0	1	0.714867	1.23666	0.108107	0.966146	0.75478	Notsignificant	Notsignificant		Squamosa promoter-binding-like protein 2 OS=Arabidopsis thaliana OX=3702 GN=SPL2 PE=2 SV=1
AT1G71280	Q9FVV4	RH55	0	0	0	1	0	2	0.950561	0	1.19139	0.894999	0	1.2496	0	1	0.714867	1.23666	0.108107	0.966146	0.75478	Notsignificant	Notsignificant		DEAD-box ATP-dependent RNA helicase 55 OS=Arabidopsis thaliana OX=3702 GN=RH55 PE=3 SV=1
AT2G27690	Q9ZUX1	C94C1	0	0	0	1	0	2	0.950561	0	1.19139	0.894999	0	1.2496	0	1	0.714867	1.23666	0.108107	0.966146	0.75478	Notsignificant	Notsignificant		Cytochrome P450 94C1 OS=Arabidopsis thaliana OX=3702 GN=CYP94C1 PE=1 SV=1
AT3G16910	Q8VZF1	AEE7	0	0	0	1	0	2	0.950561	0	1.19139	0.894999	0	1.2496	0	1	0.714867	1.23666	0.108107	0.966146	0.75478	Notsignificant	Notsignificant		Acetate/butyrate--CoA ligase AAE7, peroxisomal OS=Arabidopsis thaliana OX=3702 GN=AAE7 PE=1 SV=1
AT1G07520	Q3EDH0	SCL31	0	0	0	1	0	2	0.950561	0	1.19139	0.894999	0	1.2496	0	1	0.714867	1.23666	0.108107	0.966146	0.75478	Notsignificant	Notsignificant		Scarecrow-like protein 31 OS=Arabidopsis thaliana OX=3702 GN=SCL31 PE=2 SV=3
AT5G37450	C0LGU1	Y5374	0	0	0	1	0	2	0.950561	0	1.19139	0.894999	0	1.2496	0	1	0.714867	1.23666	0.108107	0.966146	0.75478	Notsignificant	Notsignificant		Probable LRR receptor-like serine/threonine-protein kinase At5g37450 OS=Arabidopsis thaliana OX=3702 GN=At5g37450 PE=1 SV=1
AT4G11900	Q9T058	Y4119	0	0	0	1	0	2	0.950561	0	1.19139	0.894999	0	1.2496	0	1	0.714867	1.23666	0.108107	0.966146	0.75478	Notsignificant	Notsignificant		G-type lectin S-receptor-like serine/threonine-protein kinase At4g11900 OS=Arabidopsis thaliana OX=3702 GN=At4g11900 PE=2 SV=1
AT5G03795	Q9FFN2	GLYT3	0	0	0	1	0	2	0.950561	0	1.19139	0.894999	0	1.2496	0	1	0.714867	1.23666	0.108107	0.966146	0.75478	Notsignificant	Notsignificant		Probable glycosyltransferase At5g03795 OS=Arabidopsis thaliana OX=3702 GN=At5g03795 PE=3 SV=2
AT4G29510	Q9SU94	ANM11	0	0	0	1	0	2	0.950561	0	1.19139	0.894999	0	1.2496	0	1	0.714867	1.23666	0.108107	0.966146	0.75478	Notsignificant	Notsignificant		Protein arginine N-methyltransferase 1.1 OS=Arabidopsis thaliana OX=3702 GN=PRMT11 PE=1 SV=1
AT5G49665	Q9LTA6	WAV3	0	0	0	1	0	2	0.950561	0	1.19139	0.894999	0	1.2496	0	1	0.714867	1.23666	0.108107	0.966146	0.75478	Notsignificant	Notsignificant		E3 ubiquitin-protein ligase WAV3 OS=Arabidopsis thaliana OX=3702 GN=WAV3 PE=1 SV=1
AT5G06620	Q9FG08	ATXR4	0	0	0	1	0	2	0.950561	0	1.19139	0.894999	0	1.2496	0	1	0.714867	1.23666	0.108107	0.966146	0.75478	Notsignificant	Notsignificant		Histone-lysine N-methyltransferase ATXR4 OS=Arabidopsis thaliana OX=3702 GN=ATXR4 PE=2 SV=2
AT5G27620	Q8W5S1	CCH11	0	0	0	1	0	2	0.950561	0	1.19139	0.894999	0	1.2496	0	1	0.714867	1.23666	0.108107	0.966146	0.75478	Notsignificant	Notsignificant		Cyclin-H1-1 OS=Arabidopsis thaliana OX=3702 GN=CYCH1-1 PE=1 SV=1
AT3G01820	Q8L7W7	KAD7	0	0	0	1	0	2	0.950561	0	1.19139	0.894999	0	1.2496	0	1	0.714867	1.23666	0.108107	0.966146	0.75478	Notsignificant	Notsignificant		Probable adenylate kinase 7, mitochondrial OS=Arabidopsis thaliana OX=3702 GN=At3g01820 PE=2 SV=1
AT2G02180	Q9ZUM2	TOM3	0	0	0	1	0	2	0.950561	0	1.19139	0.894999	0	1.2496	0	1	0.714867	1.23666	0.108107	0.966146	0.75478	Notsignificant	Notsignificant		Tobamovirus multiplication protein 3 OS=Arabidopsis thaliana OX=3702 GN=TOM3 PE=1 SV=2
AT2G43710	O22832	STAD7	0	0	0	1	0	2	0.950561	0	1.19139	0.894999	0	1.2496	0	1	0.714867	1.23666	0.108107	0.966146	0.75478	Notsignificant	Notsignificant		Stearoyl-[acyl-carrier-protein] 9-desaturase 7, chloroplastic OS=Arabidopsis thaliana OX=3702 GN=FAB2 PE=1 SV=1
AT1G54730	Q3ECP7	ERDL5	0	0	0	1	0	2	0.950561	0	1.19139	0.894999	0	1.2496	0	1	0.714867	1.23666	0.108107	0.966146	0.75478	Notsignificant	Notsignificant		Sugar transporter ERD6-like 5 OS=Arabidopsis thaliana OX=3702 GN=At1g54730 PE=2 SV=2
AT2G23060	O64815	HLS1L	0	0	0	1	0	2	0.950561	0	1.19139	0.894999	0	1.2496	0	1	0.714867	1.23666	0.108107	0.966146	0.75478	Notsignificant	Notsignificant		Probable N-acetyltransferase HLS1-like OS=Arabidopsis thaliana OX=3702 GN=At2g23060 PE=2 SV=1
AT2G24540	Q8LAW2	AFR	0	0	0	1	0	2	0.950561	0	1.19139	0.894999	0	1.2496	0	1	0.714867	1.23666	0.108107	0.966146	0.75478	Notsignificant	Notsignificant		F-box protein AFR OS=Arabidopsis thaliana OX=3702 GN=AFR PE=1 SV=2
AT1G17110	Q9FPS9	UBP15	0	0	0	1	0	2	0.950561	0	1.19139	0.894999	0	1.2496	0	1	0.714867	1.23666	0.108107	0.966146	0.75478	Notsignificant	Notsignificant		Ubiquitin carboxyl-terminal hydrolase 15 OS=Arabidopsis thaliana OX=3702 GN=UBP15 PE=1 SV=2
AT3G53160	Q9SCP5	U73C7	0	0	0	1	0	2	0.950561	0	1.19139	0.894999	0	1.2496	0	1	0.714867	1.23666	0.108107	0.966146	0.75478	Notsignificant	Notsignificant		UDP-glycosyltransferase 73C7 OS=Arabidopsis thaliana OX=3702 GN=UGT73C7 PE=2 SV=1
AT4G24830	Q9SZX3	ASSY	0	0	0	1	0	2	0.950561	0	1.19139	0.894999	0	1.2496	0	1	0.714867	1.23666	0.108107	0.966146	0.75478	Notsignificant	Notsignificant		Argininosuccinate synthase, chloroplastic OS=Arabidopsis thaliana OX=3702 GN=At4g24830 PE=1 SV=3
AT2G21090	Q9SKQ4	PP167	0	0	0	1	0	2	0.950561	0	1.19139	0.894999	0	1.2496	0	1	0.714867	1.23666	0.108107	0.966146	0.75478	Notsignificant	Notsignificant		Pentatricopeptide repeat-containing protein At2g21090 OS=Arabidopsis thaliana OX=3702 GN=PCMP-E48 PE=2 SV=1
AT1G31050	Q9FYJ6	BH111	0	0	0	1	0	2	0.950561	0	1.19139	0.894999	0	1.2496	0	1	0.714867	1.23666	0.108107	0.966146	0.75478	Notsignificant	Notsignificant		Transcription factor bHLH111 OS=Arabidopsis thaliana OX=3702 GN=BHLH111 PE=2 SV=1
AT5G13400	Q9LYR6	PTR49	0	0	0	1	0	2	0.950561	0	1.19139	0.894999	0	1.2496	0	1	0.714867	1.23666	0.108107	0.966146	0.75478	Notsignificant	Notsignificant		Protein NRT1/ PTR FAMILY 6.1 OS=Arabidopsis thaliana OX=3702 GN=NPF6.1 PE=2 SV=1
AT5G16820	O81821	HFA1B	0	0	0	1	0	2	0.950561	0	1.19139	0.894999	0	1.2496	0	1	0.714867	1.23666	0.108107	0.966146	0.75478	Notsignificant	Notsignificant		Heat stress transcription factor A-1b OS=Arabidopsis thaliana OX=3702 GN=HSFA1B PE=1 SV=2
AT3G59580	Q9M1B0	NLP9	0	0	0	1	0	2	0.950561	0	1.19139	0.894999	0	1.2496	0	1	0.714867	1.23666	0.108107	0.966146	0.75478	Notsignificant	Notsignificant		Protein NLP9 OS=Arabidopsis thaliana OX=3702 GN=NLP9 PE=2 SV=1
AT2G37390	Q58FZ0	NAKR2	0	0	0	1	0	2	0.950561	0	1.19139	0.894999	0	1.2496	0	1	0.714867	1.23666	0.108107	0.966146	0.75478	Notsignificant	Notsignificant		Protein SODIUM POTASSIUM ROOT DEFECTIVE 2 OS=Arabidopsis thaliana OX=3702 GN=NAKR2 PE=2 SV=1
AT1G79730	F4HQA1	PAF1	0	0	0	1	0	2	0.950561	0	1.19139	0.894999	0	1.2496	0	1	0.714867	1.23666	0.108107	0.966146	0.75478	Notsignificant	Notsignificant		Protein PAF1 homolog OS=Arabidopsis thaliana OX=3702 GN=VIP2 PE=1 SV=1
AT2G37600	O80929	RL361	0	0	0	1	0	2	0.950561	0	1.19139	0.894999	0	1.2496	0	1	0.714867	1.23666	0.108107	0.966146	0.75478	Notsignificant	Notsignificant		60S ribosomal protein L36-1 OS=Arabidopsis thaliana OX=3702 GN=RPL36A PE=3 SV=1
AT2G18730	Q8VZG1	DGK3	0	0	0	1	0	2	0.950561	0	1.19139	0.894999	0	1.2496	0	1	0.714867	1.23666	0.108107	0.966146	0.75478	Notsignificant	Notsignificant		Diacylglycerol kinase 3 OS=Arabidopsis thaliana OX=3702 GN=DGK3 PE=2 SV=1
AT5G60100	Q9LVG4	APRR3	0	0	0	1	0	2	0.950561	0	1.19139	0.894999	0	1.2496	0	1	0.714867	1.23666	0.108107	0.966146	0.75478	Notsignificant	Notsignificant		Two-component response regulator-like APRR3 OS=Arabidopsis thaliana OX=3702 GN=APRR3 PE=1 SV=1
AT4G11140	O82503	CRF1	0	0	0	1	0	2	0.950561	0	1.19139	0.894999	0	1.2496	0	1	0.714867	1.23666	0.108107	0.966146	0.75478	Notsignificant	Notsignificant		Ethylene-responsive transcription factor CRF1 OS=Arabidopsis thaliana OX=3702 GN=CRF1 PE=1 SV=1
AT3G53700	Q9LFF1	PP281	0	0	0	1	0	2	0.950561	0	1.19139	0.894999	0	1.2496	0	1	0.714867	1.23666	0.108107	0.966146	0.75478	Notsignificant	Notsignificant		Pentatricopeptide repeat-containing protein At3g53700, chloroplastic OS=Arabidopsis thaliana OX=3702 GN=MEE40 PE=2 SV=1
AT3G63370	Q9M1V3	PP296	0	0	0	1	0	2	0.950561	0	1.19139	0.894999	0	1.2496	0	1	0.714867	1.23666	0.108107	0.966146	0.75478	Notsignificant	Notsignificant		Pentatricopeptide repeat-containing protein At3g63370, chloroplastic OS=Arabidopsis thaliana OX=3702 GN=PCMP-H83 PE=2 SV=2
AT4G08350	Q9STN3	SPT51	0	0	0	1	0	2	0.950561	0	1.19139	0.894999	0	1.2496	0	1	0.714867	1.23666	0.108107	0.966146	0.75478	Notsignificant	Notsignificant		Putative transcription elongation factor SPT5 homolog 1 OS=Arabidopsis thaliana OX=3702 GN=At4g08350 PE=1 SV=2
AT3G52140	F4J5S1	CLU	1	1	1	1	5	4	-0.0717787	1.23651	0.976167	-0.105001	1.22732	0.986566	1	3.33333	0.702962	1.23605	0.108221	0.96569	0.75478	Notsignificant	Notsignificant		Clustered mitochondria protein OS=Arabidopsis thaliana OX=3702 GN=FMT PE=2 SV=1
AT5G18500	Q8LEB6	Y5185	1	1	0	3	5	0	0.899882	1.23651	0	0.894999	1.22732	0	0.666667	2.66667	0.70744	1.23345	0.108705	0.963751	0.75478	TurboID_only	Notsignificant		Probable receptor-like protein kinase At5g18500 OS=Arabidopsis thaliana OX=3702 GN=At5g18500 PE=2 SV=1
AT1G58230	F4I9T0	BCHB	0	0	1	0	3	3	0	1.46012	0.67013	0	1.64236	0.664638	0.333333	2	0.768999	1.2299	0.109367	0.961114	0.75478	Notsignificant	Notsignificant		BEACH domain-containing protein B OS=Arabidopsis thaliana OX=3702 GN=BCHB PE=4 SV=1
AT4G29000	Q9SZD1	TCX5	0	0	1	0	3	3	0	1.46012	0.67013	0	1.64236	0.664638	0.333333	2	0.768999	1.2299	0.109367	0.961114	0.75478	Notsignificant	Notsignificant		Protein tesmin/TSO1-like CXC 5 OS=Arabidopsis thaliana OX=3702 GN=TCX5 PE=1 SV=1
AT2G29550	P29515	TBB7	26	23	16	24	44	36	-0.642975	1.19957	1.57324	-0.216032	0.54925	0.786629	21.6667	34.6667	0.373282	1.22966	0.109412	0.960937	0.75478	ET-AP_only	Notsignificant		Tubulin beta-7 chain OS=Arabidopsis thaliana OX=3702 GN=TUBB7 PE=2 SV=1
AT1G06430	Q8W585	FTSH8	0	0	0	5	0	0	2.12576	0	0	2.47996	0	0	0	1.66667	0.826654	1.22731	0.109854	0.959185	0.75478	ET-AP_only	Notsignificant		ATP-dependent zinc metalloprotease FTSH 8, chloroplastic OS=Arabidopsis thaliana OX=3702 GN=FTSH8 PE=1 SV=1
AT3G17850	F4J6F6	IREH1	0	2	2	3	3	4	1.64651	0.0698631	0.406457	1.895	0.057397	0.401604	1.33333	3.33333	0.784667	1.22562	0.110171	0.957931	0.75478	Notsignificant	Notsignificant		Probable serine/threonine protein kinase IREH1 OS=Arabidopsis thaliana OX=3702 GN=IREH1 PE=1 SV=1
AT3G17360	Q27IK7	KN12C	0	0	3	2	2	3	1.34433	1.19216	-0.422169	1.47996	1.22732	-0.335362	1	2.33333	0.790641	1.2207	0.111099	0.95429	0.75478	Notsignificant	Notsignificant		Kinesin-like protein KIN-12C OS=Arabidopsis thaliana OX=3702 GN=KIN12C PE=1 SV=1
AT4G38600	Q6WWW4	UPL3	0	1	2	2	3	3	1.34433	0.671319	0.0684698	1.47996	0.642359	0.0796758	1	2.66667	0.733999	1.20327	0.114436	0.941437	0.75478	TurboID_only	Notsignificant		E3 ubiquitin-protein ligase UPL3 OS=Arabidopsis thaliana OX=3702 GN=UPL3 PE=1 SV=1
AT4G38610	Q6WWW4	UPL3	0	1	2	2	3	3	1.34433	0.671319	0.0684698	1.47996	0.642359	0.0796758	1	2.66667	0.733999	1.20327	0.114436	0.941437	0.75478	TurboID_only	Notsignificant		E3 ubiquitin-protein ligase UPL3 OS=Arabidopsis thaliana OX=3702 GN=UPL3 PE=1 SV=1
AT2G20630	Q9SIU8	P2C20	1	0	2	1	3	5	-0.0717787	1.46012	0.694756	-0.105001	1.64236	0.664638	1	3	0.733999	1.20268	0.114551	0.941003	0.75478	Notsignificant	Notsignificant		Probable protein phosphatase 2C 20 OS=Arabidopsis thaliana OX=3702 GN=PPC3-1.2 PE=1 SV=3
AT1G32050	Q9C6X2	SCAM4	0	1	0	1	2	1	0.950561	0.288448	0.842426	0.894999	0.227322	0.664638	0.333333	1.33333	0.595653	1.20172	0.114737	0.940298	0.75478	Notsignificant	Notsignificant		Secretory carrier-associated membrane protein 4 OS=Arabidopsis thaliana OX=3702 GN=SCAMP4 PE=1 SV=1
AT1G79940	Q0WT48	DNJ21	0	1	0	1	2	1	0.950561	0.288448	0.842426	0.894999	0.227322	0.664638	0.333333	1.33333	0.595653	1.20172	0.114737	0.940298	0.75478	TurboID_only	Notsignificant		DnaJ protein ERDJ2A OS=Arabidopsis thaliana OX=3702 GN=ERDJ2A PE=1 SV=1
AT4G24560	Q9SB51	UBP16	0	0	1	1	1	2	0.950561	0.842964	0.287392	0.894999	0.642359	0.249601	0.333333	1.33333	0.595653	1.20142	0.114795	0.940079	0.75478	Notsignificant	Notsignificant		Ubiquitin carboxyl-terminal hydrolase 16 OS=Arabidopsis thaliana OX=3702 GN=UBP16 PE=1 SV=1
AT2G17510	Q9SHL7	RP44A	0	0	1	1	1	2	0.950561	0.842964	0.287392	0.894999	0.642359	0.249601	0.333333	1.33333	0.595653	1.20142	0.114795	0.940079	0.75478	Notsignificant	Notsignificant		Exosome complex exonuclease RRP44 homolog A OS=Arabidopsis thaliana OX=3702 GN=RRP44A PE=2 SV=2
AT5G04530	Q9LZ72	KCS19	0	0	1	1	1	2	0.950561	0.842964	0.287392	0.894999	0.642359	0.249601	0.333333	1.33333	0.595653	1.20142	0.114795	0.940079	0.75478	TurboID_only	Notsignificant		3-ketoacyl-CoA synthase 19 OS=Arabidopsis thaliana OX=3702 GN=KCS19 PE=2 SV=1
AT3G07050	Q9M8Z5	NSN1	0	0	1	1	1	2	0.950561	0.842964	0.287392	0.894999	0.642359	0.249601	0.333333	1.33333	0.595653	1.20142	0.114795	0.940079	0.75478	Notsignificant	Notsignificant		Guanine nucleotide-binding protein-like NSN1 OS=Arabidopsis thaliana OX=3702 GN=NSN1 PE=1 SV=1
AT2G46340	Q9SYX2	SPA1	0	0	1	1	1	2	0.950561	0.842964	0.287392	0.894999	0.642359	0.249601	0.333333	1.33333	0.595653	1.20142	0.114795	0.940079	0.75478	Notsignificant	Notsignificant		Protein SUPPRESSOR OF PHYA-105 1 OS=Arabidopsis thaliana OX=3702 GN=SPA1 PE=1 SV=1
AT2G46350	Q9SYX2	SPA1	0	0	1	1	1	2	0.950561	0.842964	0.287392	0.894999	0.642359	0.249601	0.333333	1.33333	0.595653	1.20142	0.114795	0.940079	0.75478	Notsignificant	Notsignificant		Protein SUPPRESSOR OF PHYA-105 1 OS=Arabidopsis thaliana OX=3702 GN=SPA1 PE=1 SV=1
AT4G05190	F4JGP4	KN14D	0	0	1	1	1	2	0.950561	0.842964	0.287392	0.894999	0.642359	0.249601	0.333333	1.33333	0.595653	1.20142	0.114795	0.940079	0.75478	Notsignificant	Notsignificant		Kinesin-like protein KIN-14D OS=Arabidopsis thaliana OX=3702 GN=KIN14D PE=2 SV=1
AT3G10310	F4J2M6	KN14L	0	1	1	2	4	1	1.34433	0.977478	-0.243721	1.47996	0.964288	-0.335362	0.666667	2.33333	0.702962	1.19979	0.115111	0.938882	0.75478	Notsignificant	Notsignificant		Kinesin-like protein KIN-14L OS=Arabidopsis thaliana OX=3702 GN=KIN14L PE=3 SV=2
AT1G50030	Q9FR53	TOR	0	1	1	2	1	4	1.34433	-0.242811	0.976167	1.47996	-0.357641	0.986566	0.666667	2.33333	0.702962	1.19955	0.115156	0.938713	0.75478	Notsignificant	Notsignificant		Serine/threonine-protein kinase TOR OS=Arabidopsis thaliana OX=3702 GN=TOR PE=1 SV=1
AT5G15450	Q9LF37	CLPB3	0	0	2	1	3	2	0.950561	1.46012	-0.344687	0.894999	1.64236	-0.335362	0.666667	2	0.733999	1.1928	0.116473	0.933774	0.75478	TurboID_only	Notsignificant		Chaperone protein ClpB3, chloroplastic OS=Arabidopsis thaliana OX=3702 GN=CLPB3 PE=1 SV=1
AT1G47890	Q9C699	RLP7	0	0	0	0	0	6	0	0	2.06371	0	0	2.47199	0	2	0.823998	1.19148	0.116732	0.93281	0.75478	Notsignificant	Notsignificant		Receptor-like protein 7 OS=Arabidopsis thaliana OX=3702 GN=RLP7 PE=3 SV=2
AT2G42960	Q9SJG2	Y2296	0	0	0	0	0	6	0	0	2.06371	0	0	2.47199	0	2	0.823998	1.19148	0.116732	0.93281	0.75478	TurboID_only	Notsignificant		Probable receptor-like protein kinase At2g42960 OS=Arabidopsis thaliana OX=3702 GN=At2g42960 PE=3 SV=1
AT2G45540	F4IG73	BCHC2	6	11	5	12	18	9	1.20131	0.394583	0.440119	0.788084	0.305325	0.401604	7.33333	13	0.498337	1.17549	0.119899	0.921185	0.75478	TurboID_only	Notsignificant		BEACH domain-containing protein C2 OS=Arabidopsis thaliana OX=3702 GN=BCHC2 PE=1 SV=1
AT1G07320	O50061	RK4	0	0	0	0	2	1	0	1.19216	0.842426	0	1.22732	0.664638	0	1	0.630653	1.17467	0.120064	0.920587	0.75478	Notsignificant	Notsignificant		50S ribosomal protein L4, chloroplastic OS=Arabidopsis thaliana OX=3702 GN=RPL4 PE=2 SV=2
AT1G72250	F4IBQ9	KN14Q	0	0	0	0	2	1	0	1.19216	0.842426	0	1.22732	0.664638	0	1	0.630653	1.17467	0.120064	0.920587	0.75478	Notsignificant	Notsignificant		Kinesin-like protein KIN-14Q OS=Arabidopsis thaliana OX=3702 GN=KIN14Q PE=3 SV=1
AT2G20815	Q8S8I1	QWRF3	0	0	0	0	2	1	0	1.19216	0.842426	0	1.22732	0.664638	0	1	0.630653	1.17467	0.120064	0.920587	0.75478	Notsignificant	Notsignificant		QWRF motif-containing protein 3 OS=Arabidopsis thaliana OX=3702 GN=QWRF3 PE=2 SV=1
AT1G10560	Q9XIJ5	PUB18	0	0	0	0	2	1	0	1.19216	0.842426	0	1.22732	0.664638	0	1	0.630653	1.17467	0.120064	0.920587	0.75478	Notsignificant	Notsignificant		U-box domain-containing protein 18 OS=Arabidopsis thaliana OX=3702 GN=PUB18 PE=1 SV=1
AT3G14540	Q9LUE0	TPS19	0	0	0	0	2	1	0	1.19216	0.842426	0	1.22732	0.664638	0	1	0.630653	1.17467	0.120064	0.920587	0.75478	Notsignificant	Notsignificant		Terpenoid synthase 19 OS=Arabidopsis thaliana OX=3702 GN=TPS19 PE=2 SV=1
AT1G22620	Q7XZU3	SAC1	0	0	0	0	2	1	0	1.19216	0.842426	0	1.22732	0.664638	0	1	0.630653	1.17467	0.120064	0.920587	0.75478	Notsignificant	Notsignificant		Phosphoinositide phosphatase SAC1 OS=Arabidopsis thaliana OX=3702 GN=SAC1 PE=1 SV=1
AT5G07720	Q9LF80	XXT3	0	0	0	0	2	1	0	1.19216	0.842426	0	1.22732	0.664638	0	1	0.630653	1.17467	0.120064	0.920587	0.75478	Notsignificant	Notsignificant		Probable xyloglucan 6-xylosyltransferase 3 OS=Arabidopsis thaliana OX=3702 GN=XXT3 PE=2 SV=1
AT3G04600	Q9SR15	SYWC	0	0	0	0	2	1	0	1.19216	0.842426	0	1.22732	0.664638	0	1	0.630653	1.17467	0.120064	0.920587	0.75478	Notsignificant	Notsignificant		Tryptophan--tRNA ligase, cytoplasmic OS=Arabidopsis thaliana OX=3702 GN=At3g04600 PE=2 SV=1
AT5G38150	Q9FF41	PMI15	0	0	0	0	2	1	0	1.19216	0.842426	0	1.22732	0.664638	0	1	0.630653	1.17467	0.120064	0.920587	0.75478	Notsignificant	Notsignificant		Protein PLASTID MOVEMENT IMPAIRED 15 OS=Arabidopsis thaliana OX=3702 GN=PMI15 PE=2 SV=3
AT3G20290	Q94CF0	EHD1	0	0	0	0	2	1	0	1.19216	0.842426	0	1.22732	0.664638	0	1	0.630653	1.17467	0.120064	0.920587	0.75478	Notsignificant	Notsignificant		EH domain-containing protein 1 OS=Arabidopsis thaliana OX=3702 GN=EHD1 PE=1 SV=1
AT2G35880	Q9SJ62	WDL4	0	0	0	0	2	1	0	1.19216	0.842426	0	1.22732	0.664638	0	1	0.630653	1.17467	0.120064	0.920587	0.75478	Notsignificant	Notsignificant		Protein WVD2-like 4 OS=Arabidopsis thaliana OX=3702 GN=WDL4 PE=1 SV=2
AT5G01170	Q9LFB9	OPSL1	0	0	0	0	2	1	0	1.19216	0.842426	0	1.22732	0.664638	0	1	0.630653	1.17467	0.120064	0.920587	0.75478	Notsignificant	Notsignificant		Protein OCTOPUS-like OS=Arabidopsis thaliana OX=3702 GN=OPSL1 PE=2 SV=1
AT5G08415	Q8LEE8	LISC	0	0	0	0	2	1	0	1.19216	0.842426	0	1.22732	0.664638	0	1	0.630653	1.17467	0.120064	0.920587	0.75478	TurboID_only	Notsignificant		Lipoyl synthase, chloroplastic OS=Arabidopsis thaliana OX=3702 GN=LIP1P PE=1 SV=2
AT4G21710	P38420	NRPB2	0	0	0	0	2	1	0	1.19216	0.842426	0	1.22732	0.664638	0	1	0.630653	1.17467	0.120064	0.920587	0.75478	Notsignificant	Notsignificant		DNA-directed RNA polymerase II subunit 2 OS=Arabidopsis thaliana OX=3702 GN=NRPB2 PE=1 SV=2
AT1G05820	Q9MA44	SIPL5	0	0	0	0	2	1	0	1.19216	0.842426	0	1.22732	0.664638	0	1	0.630653	1.17467	0.120064	0.920587	0.75478	Notsignificant	Notsignificant		Signal peptide peptidase-like 5 OS=Arabidopsis thaliana OX=3702 GN=SPPL5 PE=2 SV=1
AT5G46630	O23140	AP2M	0	0	0	0	1	2	0	0.842964	1.19139	0	0.642359	1.2496	0	1	0.630653	1.17454	0.12009	0.920493	0.75478	Notsignificant	Notsignificant		AP-2 complex subunit mu OS=Arabidopsis thaliana OX=3702 GN=AP2M PE=1 SV=1
AT3G53340	Q67XJ2	NFYBA	0	0	0	0	1	2	0	0.842964	1.19139	0	0.642359	1.2496	0	1	0.630653	1.17454	0.12009	0.920493	0.75478	Notsignificant	Notsignificant		Nuclear transcription factor Y subunit B-10 OS=Arabidopsis thaliana OX=3702 GN=NFYB10 PE=1 SV=1
AT1G01900	Q84WS0	SBT11	0	0	0	0	1	2	0	0.842964	1.19139	0	0.642359	1.2496	0	1	0.630653	1.17454	0.12009	0.920493	0.75478	Notsignificant	Notsignificant		Subtilisin-like protease SBT1.1 OS=Arabidopsis thaliana OX=3702 GN=SBTI1.1 PE=1 SV=1
AT1G08540	O22056	SIGB	0	0	0	0	1	2	0	0.842964	1.19139	0	0.642359	1.2496	0	1	0.630653	1.17454	0.12009	0.920493	0.75478	Notsignificant	Notsignificant		RNA polymerase sigma factor sigB OS=Arabidopsis thaliana OX=3702 GN=SIGB PE=2 SV=2
AT5G48230	Q8S4Y1	THIC1	0	0	0	0	1	2	0	0.842964	1.19139	0	0.642359	1.2496	0	1	0.630653	1.17454	0.12009	0.920493	0.75478	TurboID_only	Notsignificant		Acetyl-CoA acetyltransferase, cytosolic 1 OS=Arabidopsis thaliana OX=3702 GN=AAT1 PE=1 SV=1
AT1G63470	Q8GXB3	AHL5	0	0	0	0	1	2	0	0.842964	1.19139	0	0.642359	1.2496	0	1	0.630653	1.17454	0.12009	0.920493	0.75478	Notsignificant	Notsignificant		AT-hook motif nuclear-localized protein 5 OS=Arabidopsis thaliana OX=3702 GN=AHL5 PE=1 SV=1
AT3G28180	Q9LJP4	CSLC4	0	0	0	0	1	2	0	0.842964	1.19139	0	0.642359	1.2496	0	1	0.630653	1.17454	0.12009	0.920493	0.75478	Notsignificant	Notsignificant		Xyloglucan glycosyltransferase 4 OS=Arabidopsis thaliana OX=3702 GN=CSLC4 PE=1 SV=1
AT5G38710	Q6NKX1	PROD2	0	0	0	0	1	2	0	0.842964	1.19139	0	0.642359	1.2496	0	1	0.630653	1.17454	0.12009	0.920493	0.75478	TurboID_only	Notsignificant		Proline dehydrogenase 2, mitochondrial OS=Arabidopsis thaliana OX=3702 GN=POX2 PE=2 SV=1
AT5G14780	Q9S7E4	FDH	0	0	0	0	1	2	0	0.842964	1.19139	0	0.642359	1.2496	0	1	0.630653	1.17454	0.12009	0.920493	0.75478	Notsignificant	Notsignificant		Formate dehydrogenase, chloroplastic/mitochondrial OS=Arabidopsis thaliana OX=3702 GN=FDH1 PE=1 SV=1
AT5G50230	Q6NNP0	ATG16	0	0	0	0	1	2	0	0.842964	1.19139	0	0.642359	1.2496	0	1	0.630653	1.17454	0.12009	0.920493	0.75478	Notsignificant	Notsignificant		Autophagy-related protein 16 OS=Arabidopsis thaliana OX=3702 GN=ATG16 PE=2 SV=1
AT5G05540	Q9FFG1	SDN2	0	0	0	0	1	2	0	0.842964	1.19139	0	0.642359	1.2496	0	1	0.630653	1.17454	0.12009	0.920493	0.75478	Notsignificant	Notsignificant		Small RNA degrading nuclease 2 OS=Arabidopsis thaliana OX=3702 GN=SDN2 PE=2 SV=1
AT3G48650	Q9SMN4	U496J	0	0	0	0	1	2	0	0.842964	1.19139	0	0.642359	1.2496	0	1	0.630653	1.17454	0.12009	0.920493	0.75478	Notsignificant	Notsignificant		UPF0496 protein At3g48650 OS=Arabidopsis thaliana OX=3702 GN=At3g48650 PE=2 SV=1
AT1G21700	Q9XI07	SWI3C	0	0	0	0	1	2	0	0.842964	1.19139	0	0.642359	1.2496	0	1	0.630653	1.17454	0.12009	0.920493	0.75478	Notsignificant	Notsignificant		SWI/SNF complex subunit SWI3C OS=Arabidopsis thaliana OX=3702 GN=SWI3C PE=1 SV=1
AT5G62020	Q9SCW4	HFB2A	0	0	0	0	1	2	0	0.842964	1.19139	0	0.642359	1.2496	0	1	0.630653	1.17454	0.12009	0.920493	0.75478	TurboID_only	Notsignificant		Heat stress transcription factor B-2a OS=Arabidopsis thaliana OX=3702 GN=HSFB2A PE=2 SV=1
AT5G45140	F4KD38	NRPC2	0	0	0	0	1	2	0	0.842964	1.19139	0	0.642359	1.2496	0	1	0.630653	1.17454	0.12009	0.920493	0.75478	ET-AP_only	Notsignificant		DNA-directed RNA polymerase III subunit 2 OS=Arabidopsis thaliana OX=3702 GN=NRPC2 PE=2 SV=1
AT2G32510	O80888	M3K17	0	0	0	0	1	2	0	0.842964	1.19139	0	0.642359	1.2496	0	1	0.630653	1.17454	0.12009	0.920493	0.75478	Notsignificant	Notsignificant		Mitogen-activated protein kinase kinase kinase 17 OS=Arabidopsis thaliana OX=3702 GN=MAPKKK17 PE=1 SV=1
AT2G42530	Q9SIN5	CR15B	0	0	0	0	1	2	0	0.842964	1.19139	0	0.642359	1.2496	0	1	0.630653	1.17454	0.12009	0.920493	0.75478	Notsignificant	Notsignificant		Protein COLD-REGULATED 15B, chloroplastic OS=Arabidopsis thaliana OX=3702 GN=COR15B PE=1 SV=1
AT1G05150	O23052	Y1515	0	0	0	0	1	2	0	0.842964	1.19139	0	0.642359	1.2496	0	1	0.630653	1.17454	0.12009	0.920493	0.75478	Notsignificant	Notsignificant		Uncharacterized TPR repeat-containing protein At1g05150 OS=Arabidopsis thaliana OX=3702 GN=At1g05150 PE=1 SV=1
AT4G02960	Q9ZT94	POLR2	0	0	0	0	1	2	0	0.842964	1.19139	0	0.642359	1.2496	0	1	0.630653	1.17454	0.12009	0.920493	0.75478	Notsignificant	Notsignificant		Retrovirus-related Pol polyprotein from transposon RE2 OS=Arabidopsis thaliana OX=3702 GN=RE2 PE=4 SV=1
AT1G71860	O82656	PTP1	0	0	0	0	1	2	0	0.842964	1.19139	0	0.642359	1.2496	0	1	0.630653	1.17454	0.12009	0.920493	0.75478	Notsignificant	Notsignificant		Protein-tyrosine-phosphatase PTP1 OS=Arabidopsis thaliana OX=3702 GN=PTP1 PE=1 SV=1
AT1G11840	O65398	GLX1	0	0	0	0	1	2	0	0.842964	1.19139	0	0.642359	1.2496	0	1	0.630653	1.17454	0.12009	0.920493	0.75478	Notsignificant	Notsignificant		Lactoylglutathione lyase GLX1 OS=Arabidopsis thaliana OX=3702 GN=GLX1 PE=1 SV=1
AT1G53080	Q9LNN3	LECT4	0	0	0	0	1	2	0	0.842964	1.19139	0	0.642359	1.2496	0	1	0.630653	1.17454	0.12009	0.920493	0.75478	Notsignificant	Notsignificant		Lectin-like protein At1g53080 OS=Arabidopsis thaliana OX=3702 GN=At1g53080 PE=2 SV=1
AT5G07430	Q9LY17	PME50	0	0	0	0	1	2	0	0.842964	1.19139	0	0.642359	1.2496	0	1	0.630653	1.17454	0.12009	0.920493	0.75478	Notsignificant	Notsignificant		Probable pectinesterase 50 OS=Arabidopsis thaliana OX=3702 GN=PME50 PE=2 SV=1
AT1G63880	Q9CAK1	RLM1B	0	0	0	0	1	2	0	0.842964	1.19139	0	0.642359	1.2496	0	1	0.630653	1.17454	0.12009	0.920493	0.75478	Notsignificant	Notsignificant		Disease resistance protein RML1B OS=Arabidopsis thaliana OX=3702 GN=RLM1B PE=2 SV=1
AT1G34140	F4HT49	PABP1	0	0	0	0	1	2	0	0.842964	1.19139	0	0.642359	1.2496	0	1	0.630653	1.17454	0.12009	0.920493	0.75478	Notsignificant	Notsignificant		Polyadenylate-binding protein 1 OS=Arabidopsis thaliana OX=3702 GN=PAB1 PE=2 SV=2
AT3G16650	Q39190	PRL2	0	0	0	0	1	2	0	0.842964	1.19139	0	0.642359	1.2496	0	1	0.630653	1.17454	0.12009	0.920493	0.75478	Notsignificant	Notsignificant		Protein pleiotropic regulator PRL2 OS=Arabidopsis thaliana OX=3702 GN=PRL2 PE=2 SV=2
AT5G54590	Q9FIU5	CRLK1	0	0	0	0	1	2	0	0.842964	1.19139	0	0.642359	1.2496	0	1	0.630653	1.17454	0.12009	0.920493	0.75478	TurboID_only	Notsignificant		Calcium/calmodulin-regulated receptor-like kinase 1 OS=Arabidopsis thaliana OX=3702 GN=CRLK1 PE=1 SV=1
AT4G16370	O23482	OPT3	0	0	0	0	1	2	0	0.842964	1.19139	0	0.642359	1.2496	0	1	0.630653	1.17454	0.12009	0.920493	0.75478	TurboID_only	Notsignificant		Oligopeptide transporter 3 OS=Arabidopsis thaliana OX=3702 GN=OPT3 PE=2 SV=3
AT5G40200	Q9FL12	DEGP9	0	0	0	0	1	2	0	0.842964	1.19139	0	0.642359	1.2496	0	1	0.630653	1.17454	0.12009	0.920493	0.75478	Notsignificant	Notsignificant		Protease Do-like 9 OS=Arabidopsis thaliana OX=3702 GN=DEGP9 PE=1 SV=1
AT2G41790	O22941	IDE1	0	0	0	0	1	2	0	0.842964	1.19139	0	0.642359	1.2496	0	1	0.630653	1.17454	0.12009	0.920493	0.75478	Notsignificant	Notsignificant		Insulin-degrading enzyme-like 1, peroxisomal OS=Arabidopsis thaliana OX=3702 GN=PXM16 PE=2 SV=1
AT3G44480	F4J339	RPP1	0	0	0	0	1	2	0	0.842964	1.19139	0	0.642359	1.2496	0	1	0.630653	1.17454	0.12009	0.920493	0.75478	Notsignificant	Notsignificant		Probable disease resistance protein RPP1 OS=Arabidopsis thaliana OX=3702 GN=RPP1 PE=1 SV=1
AT4G26140	Q9SCV0	BGA12	0	0	0	0	1	2	0	0.842964	1.19139	0	0.642359	1.2496	0	1	0.630653	1.17454	0.12009	0.920493	0.75478	Notsignificant	Notsignificant		Beta-galactosidase 12 OS=Arabidopsis thaliana OX=3702 GN=BGAL12 PE=2 SV=1
AT5G15280	Q9LXF4	PP384	0	0	0	0	1	2	0	0.842964	1.19139	0	0.642359	1.2496	0	1	0.630653	1.17454	0.12009	0.920493	0.75478	Notsignificant	Notsignificant		Pentatricopeptide repeat-containing protein At5g15280, mitochondrial OS=Arabidopsis thaliana OX=3702 GN=At5g15280 PE=1 SV=1
AT2G40090	O04212	Y2090	0	0	0	0	1	2	0	0.842964	1.19139	0	0.642359	1.2496	0	1	0.630653	1.17454	0.12009	0.920493	0.75478	Notsignificant	Notsignificant		Putative ABC1 protein At2g40090 OS=Arabidopsis thaliana OX=3702 GN=At2g40090 PE=2 SV=2
AT5G08470	Q9FNP1	PEX1	0	0	0	0	1	2	0	0.842964	1.19139	0	0.642359	1.2496	0	1	0.630653	1.17454	0.12009	0.920493	0.75478	Notsignificant	Notsignificant		Peroxisome biogenesis protein 1 OS=Arabidopsis thaliana OX=3702 GN=PEX1 PE=1 SV=2
AT2G44440	Q08A72	EML4	0	0	0	0	1	2	0	0.842964	1.19139	0	0.642359	1.2496	0	1	0.630653	1.17454	0.12009	0.920493	0.75478	Notsignificant	Notsignificant		Protein EMSY-LIKE 4 OS=Arabidopsis thaliana OX=3702 GN=EML4 PE=2 SV=1
AT5G17790	Q8S9K3	VAR3	0	0	0	0	1	2	0	0.842964	1.19139	0	0.642359	1.2496	0	1	0.630653	1.17454	0.12009	0.920493	0.75478	Notsignificant	Notsignificant		Zinc finger protein VAR3, chloroplastic OS=Arabidopsis thaliana OX=3702 GN=VAR3 PE=1 SV=2
AT1G57870	Q9FVS6	KSG4	0	0	0	0	1	2	0	0.842964	1.19139	0	0.642359	1.2496	0	1	0.630653	1.17454	0.12009	0.920493	0.75478	Notsignificant	Notsignificant		Shaggy-related protein kinase delta OS=Arabidopsis thaliana OX=3702 GN=ASK4 PE=2 SV=1
AT5G57010	Q058N0	IQM5	0	0	0	0	1	2	0	0.842964	1.19139	0	0.642359	1.2496	0	1	0.630653	1.17454	0.12009	0.920493	0.75478	Notsignificant	Notsignificant		IQ domain-containing protein IQM5 OS=Arabidopsis thaliana OX=3702 GN=IQM5 PE=2 SV=1
AT5G17030	Q9LFK0	U78D3	0	0	0	0	1	2	0	0.842964	1.19139	0	0.642359	1.2496	0	1	0.630653	1.17454	0.12009	0.920493	0.75478	Notsignificant	Notsignificant		UDP-glycosyltransferase 78D3 OS=Arabidopsis thaliana OX=3702 GN=UGT78D3 PE=2 SV=1
AT5G36000	Q9FGB8	FB332	0	0	0	0	1	2	0	0.842964	1.19139	0	0.642359	1.2496	0	1	0.630653	1.17454	0.12009	0.920493	0.75478	Notsignificant	Notsignificant		Probable F-box protein At5g36000 OS=Arabidopsis thaliana OX=3702 GN=At5g36000 PE=2 SV=2
AT3G51850	Q8W4I7	CDPKD	0	0	0	0	1	2	0	0.842964	1.19139	0	0.642359	1.2496	0	1	0.630653	1.17454	0.12009	0.920493	0.75478	Notsignificant	Notsignificant		Calcium-dependent protein kinase 13 OS=Arabidopsis thaliana OX=3702 GN=CPK13 PE=1 SV=2
AT4G30890	Q9FPS3	UBP24	0	0	0	0	1	2	0	0.842964	1.19139	0	0.642359	1.2496	0	1	0.630653	1.17454	0.12009	0.920493	0.75478	Notsignificant	Notsignificant		Ubiquitin carboxyl-terminal hydrolase 24 OS=Arabidopsis thaliana OX=3702 GN=UBP24 PE=1 SV=1
AT1G08290	Q9SGD1	ZWIP3	0	0	0	0	1	2	0	0.842964	1.19139	0	0.642359	1.2496	0	1	0.630653	1.17454	0.12009	0.920493	0.75478	Notsignificant	Notsignificant		Zinc finger protein WIP3 OS=Arabidopsis thaliana OX=3702 GN=WIP3 PE=2 SV=1
AT1G49590	Q7XA66	ZOP1	0	0	0	0	1	2	0	0.842964	1.19139	0	0.642359	1.2496	0	1	0.630653	1.17454	0.12009	0.920493	0.75478	Notsignificant	Notsignificant		Zinc finger protein ZOP1 OS=Arabidopsis thaliana OX=3702 GN=ZOP1 PE=1 SV=1
AT4G34910	Q9SW44	RH16	0	0	0	0	1	2	0	0.842964	1.19139	0	0.642359	1.2496	0	1	0.630653	1.17454	0.12009	0.920493	0.75478	Notsignificant	Notsignificant		DEAD-box ATP-dependent RNA helicase 16 OS=Arabidopsis thaliana OX=3702 GN=RH16 PE=2 SV=1
AT3G24240	Q9LHP4	RCH2	0	0	0	0	1	2	0	0.842964	1.19139	0	0.642359	1.2496	0	1	0.630653	1.17454	0.12009	0.920493	0.75478	Notsignificant	Notsignificant		Receptor-like protein kinase 2 OS=Arabidopsis thaliana OX=3702 GN=RCH2 PE=1 SV=1
AT5G07670	Q8VYT5	FB254	0	0	0	0	1	2	0	0.842964	1.19139	0	0.642359	1.2496	0	1	0.630653	1.17454	0.12009	0.920493	0.75478	Notsignificant	Notsignificant		F-box protein At5g07670 OS=Arabidopsis thaliana OX=3702 GN=At5g07670 PE=2 SV=1
AT5G03540	Q9LZD3	E70A1	0	0	0	0	1	2	0	0.842964	1.19139	0	0.642359	1.2496	0	1	0.630653	1.17454	0.12009	0.920493	0.75478	Notsignificant	Notsignificant		Exocyst complex component EXO70A1 OS=Arabidopsis thaliana OX=3702 GN=EXO70A1 PE=1 SV=1
AT3G24340	Q9LK10	CLSY4	0	0	0	0	1	2	0	0.842964	1.19139	0	0.642359	1.2496	0	1	0.630653	1.17454	0.12009	0.920493	0.75478	Notsignificant	Notsignificant		SNF2 domain-containing protein CLASSY 4 OS=Arabidopsis thaliana OX=3702 GN=CLSY4 PE=1 SV=1
AT2G18230	P21216	IPYR2	0	0	0	0	1	2	0	0.842964	1.19139	0	0.642359	1.2496	0	1	0.630653	1.17454	0.12009	0.920493	0.75478	Notsignificant	Notsignificant		Soluble inorganic pyrophosphatase 2 OS=Arabidopsis thaliana OX=3702 GN=PPA2 PE=2 SV=2
AT5G08280	Q43316	HEM3	0	0	0	0	1	2	0	0.842964	1.19139	0	0.642359	1.2496	0	1	0.630653	1.17454	0.12009	0.920493	0.75478	Notsignificant	Notsignificant		Porphobilinogen deaminase, chloroplastic OS=Arabidopsis thaliana OX=3702 GN=HEMC PE=1 SV=1
AT1G67690	F4HTQ1	MPRO1	0	0	0	0	1	2	0	0.842964	1.19139	0	0.642359	1.2496	0	1	0.630653	1.17454	0.12009	0.920493	0.75478	Notsignificant	Notsignificant		Probable thimet oligopeptidase OS=Arabidopsis thaliana OX=3702 GN=At1g67690 PE=3 SV=1
AT2G26820	O81025	IAN10	0	0	0	0	1	2	0	0.842964	1.19139	0	0.642359	1.2496	0	1	0.630653	1.17454	0.12009	0.920493	0.75478	Notsignificant	Notsignificant		Immune-associated nucleotide-binding protein 10 OS=Arabidopsis thaliana OX=3702 GN=IAN10 PE=3 SV=1
AT5G20630	P94072	GL33	1	1	0	3	2	1	0.899882	0.288448	0.842426	0.894999	0.227322	0.664638	0.666667	2	0.595653	1.17246	0.120507	0.918989	0.75478	Notsignificant	Notsignificant		Germin-like protein subfamily 3 member 3 OS=Arabidopsis thaliana OX=3702 GN=GER3 PE=1 SV=1
AT5G12250	P29514	TBB6	17	19	15	20	34	29	0.185308	0.841655	0.999412	0.117391	0.449714	0.571529	17	27.6667	0.379545	1.16993	0.121015	0.917161	0.75478	Common	Notsignificant		Tubulin beta-6 chain OS=Arabidopsis thaliana OX=3702 GN=TUBB6 PE=2 SV=1
AT3G07770	F4JFN3	HS906	5	2	1	5	6	5	-0.160538	0.949473	1.23508	-0.105001	0.864752	1.2496	2.66667	5.33333	0.669784	1.16857	0.121289	0.916178	0.75478	Notsignificant	Notsignificant		Heat shock protein 90-6, mitochondrial OS=Arabidopsis thaliana OX=3702 GN=HSP90-6 PE=1 SV=1
AT3G17390	Q9LUT2	METK4	18	14	3	18	21	15	-0.30482	0.184964	2.13971	-0.105001	0.194901	1.66464	11.6667	18	0.584846	1.16616	0.121774	0.914446	0.75478	ET-AP_only	Notsignificant		S-adenosylmethionine synthase 4 OS=Arabidopsis thaliana OX=3702 GN=METK4 PE=1 SV=1
AT1G11280	Q9SXB3	Y1112	0	1	0	2	3	0	1.34433	0.671319	0	1.47996	0.642359	0	0.333333	1.66667	0.70744	1.16374	0.122265	0.912697	0.75478	TurboID_only	Notsignificant		G-type lectin S-receptor-like serine/threonine-protein kinase At1g11280 OS=Arabidopsis thaliana OX=3702 GN=At1g11280 PE=2 SV=1
AT4G30920	Q944P7	AMPL2	0	1	0	2	3	0	1.34433	0.671319	0	1.47996	0.642359	0	0.333333	1.66667	0.70744	1.16374	0.122265	0.912697	0.75478	Notsignificant	Notsignificant		Leucine aminopeptidase 2, chloroplastic OS=Arabidopsis thaliana OX=3702 GN=LAP2 PE=2 SV=2
AT3G25500	Q9SE97	FH1	0	1	0	2	3	0	1.34433	0.671319	0	1.47996	0.642359	0	0.333333	1.66667	0.70744	1.16374	0.122265	0.912697	0.75478	Notsignificant	Notsignificant		Formin-like protein 1 OS=Arabidopsis thaliana OX=3702 GN=FH1 PE=1 SV=1
AT1G09780	O04499	PMG1	0	0	1	2	0	3	1.34433	0	0.67013	1.47996	0	0.664638	0.333333	1.66667	0.714867	1.16305	0.122404	0.912203	0.75478	TurboID_only	Notsignificant		2,3-bisphosphoglycerate-independent phosphoglycerate mutase 1 OS=Arabidopsis thaliana OX=3702 GN=PGM1 PE=2 SV=3
AT1G68750	Q8GVE8	CAPP4	0	0	1	2	0	3	1.34433	0	0.67013	1.47996	0	0.664638	0.333333	1.66667	0.714867	1.16305	0.122404	0.912203	0.75478	Notsignificant	Notsignificant		Phosphoenolpyruvate carboxylase 4 OS=Arabidopsis thaliana OX=3702 GN=PPC4 PE=2 SV=1
AT2G30400	O04351	OFP2	0	0	1	2	0	3	1.34433	0	0.67013	1.47996	0	0.664638	0.333333	1.66667	0.714867	1.16305	0.122404	0.912203	0.75478	Notsignificant	Notsignificant		Transcription repressor OFP2 OS=Arabidopsis thaliana OX=3702 GN=OFP2 PE=1 SV=1
AT3G45030	P49200	RS201	2	1	5	2	7	9	-0.101516	1.66705	0.440119	-0.105001	1.64236	0.401604	2.66667	6	0.646321	1.15797	0.123439	0.908548	0.75478	Notsignificant	Notsignificant		40S ribosomal protein S20-1 OS=Arabidopsis thaliana OX=3702 GN=RPS20A PE=2 SV=2
AT5G62300	P49200	RS201	2	1	5	2	7	9	-0.101516	1.66705	0.440119	-0.105001	1.64236	0.401604	2.66667	6	0.646321	1.15797	0.123439	0.908548	0.75478	Notsignificant	Notsignificant		40S ribosomal protein S20-1 OS=Arabidopsis thaliana OX=3702 GN=RPS20A PE=2 SV=2
AT3G63540	P82658	TL19	1	3	0	4	3	2	1.23005	-0.420599	1.19139	1.21693	-0.357641	1.2496	1.33333	3	0.702962	1.15519	0.124006	0.906556	0.75478	Notsignificant	Notsignificant		Thylakoid lumenal 19 kDa protein, chloroplastic OS=Arabidopsis thaliana OX=3702 GN=At3g63540 PE=1 SV=2
AT5G43900	Q9LKB9	MYO6	0	0	3	1	5	2	0.950561	1.88509	-0.839227	0.894999	2.22732	-0.750399	1	2.66667	0.790641	1.15264	0.12453	0.904727	0.75478	Notsignificant	Notsignificant		Myosin-6 OS=Arabidopsis thaliana OX=3702 GN=XI-2 PE=1 SV=1
AT1G16710	Q9FWQ5	HAC12	0	1	0	0	1	7	0	-0.242811	2.2291	0	-0.357641	2.66464	0.333333	2.66667	0.768999	1.14679	0.125735	0.900543	0.75478	Notsignificant	Notsignificant		Histone acetyltransferase HAC12 OS=Arabidopsis thaliana OX=3702 GN=HAC12 PE=3 SV=2
AT3G18740	Q9LSA3	RL303	2	2	1	3	4	5	0.33435	0.407954	1.23508	0.310036	0.379325	1.2496	1.66667	4	0.646321	1.14164	0.126801	0.896878	0.75478	ET-AP_only	Notsignificant		60S ribosomal protein L30-3 OS=Arabidopsis thaliana OX=3702 GN=RPL30C PE=3 SV=1
AT5G60050	Q9LVG9	Y5600	0	1	2	2	4	2	1.34433	0.977478	-0.344687	1.47996	0.964288	-0.335362	1	2.66667	0.702962	1.14149	0.126832	0.89677	0.75478	Notsignificant	Notsignificant		BTB/POZ domain-containing protein At5g60050 OS=Arabidopsis thaliana OX=3702 GN=At5g60050 PE=2 SV=1
AT3G27670	Q7XZF5	RST1	0	0	1	0	4	2	0	1.68604	0.287392	0	1.96429	0.249601	0.333333	2	0.737963	1.13936	0.127276	0.895253	0.75478	Notsignificant	Notsignificant		Protein RST1 OS=Arabidopsis thaliana OX=3702 GN=RST1 PE=2 SV=2
AT2G31880	Q9SKB2	SOBIR1	0	1	0	0	2	4	0	0.288448	1.68495	0	0.227322	1.98657	0.333333	2	0.737963	1.13934	0.127281	0.895238	0.75478	TurboID_only	Notsignificant		Leucine-rich repeat receptor-like serine/threonine/tyrosine-protein kinase SOBIR1 OS=Arabidopsis thaliana OX=3702 GN=SOBIR1 PE=1 SV=1
AT1G48830	Q9C514	RS71	0	2	0	4	3	0	1.90128	0.0698631	0	2.21693	0.057397	0	0.666667	2.33333	0.758108	1.13804	0.127552	0.894313	0.75478	Notsignificant	Notsignificant		40S ribosomal protein S7-1 OS=Arabidopsis thaliana OX=3702 GN=RPS7A PE=2 SV=1
AT3G03780	Q9SRV5	METE2	9	0	11	16	0	21	1.14884	0	0.819473	0.660534	0	0.539107	6.66667	12.3333	0.39988	1.13641	0.127893	0.893152	0.75478	Notsignificant	Notsignificant		5-methyltetrahydropteroyltriglutamate--homocysteine methyltransferase 2 OS=Arabidopsis thaliana OX=3702 GN=MS2 PE=1 SV=1
AT3G46740	Q9STE8	TC753	8	5	2	10	12	5	0.256816	1.01509	0.694756	0.184506	0.757837	0.664638	5	9	0.53566	1.13545	0.128092	0.892477	0.75478	TurboID_only	Notsignificant		Protein TOC75-3, chloroplastic OS=Arabidopsis thaliana OX=3702 GN=TOC75-3 PE=1 SV=1
AT5G63420	Q84W56	RNJ	1	0	0	1	1	2	-0.0717787	0.842964	1.19139	-0.105001	0.642359	1.2496	0.333333	1.33333	0.595653	1.13309	0.128587	0.890802	0.75478	Notsignificant	Notsignificant		Ribonuclease J OS=Arabidopsis thaliana OX=3702 GN=RNJ PE=1 SV=1
AT3G28850	Q9LH89	Y3885	1	0	0	1	1	2	-0.0717787	0.842964	1.19139	-0.105001	0.642359	1.2496	0.333333	1.33333	0.595653	1.13309	0.128587	0.890802	0.75478	Notsignificant	Notsignificant		Uncharacterized protein At3g28850 OS=Arabidopsis thaliana OX=3702 GN=At3g28850 PE=4 SV=1
AT3G09740	Q9SF29	SYP71	1	0	0	1	1	2	-0.0717787	0.842964	1.19139	-0.105001	0.642359	1.2496	0.333333	1.33333	0.595653	1.13309	0.128587	0.890802	0.75478	TurboID_only	Notsignificant		Syntaxin-71 OS=Arabidopsis thaliana OX=3702 GN=SYP71 PE=1 SV=1
AT5G14610	Q9LYJ9	RH46	0	2	0	0	3	5	0	0.0698631	1.88386	0	0.057397	2.2496	0.666667	2.66667	0.768999	1.12798	0.129663	0.887183	0.75478	Notsignificant	Notsignificant		DEAD-box ATP-dependent RNA helicase 46 OS=Arabidopsis thaliana OX=3702 GN=RH46 PE=2 SV=2
AT2G42520	Q84W89	RH37	7	6	1	7	9	9	-0.189972	0.121033	2.02254	-0.105001	0.156933	1.98657	4.66667	8.33333	0.679499	1.12791	0.129679	0.887132	0.75478	Notsignificant	Notsignificant		DEAD-box ATP-dependent RNA helicase 37 OS=Arabidopsis thaliana OX=3702 GN=RH37 PE=2 SV=2
AT1G21170	F4HWE6	SEC5B	1	2	1	3	3	4	0.899882	0.0698631	0.976167	0.894999	0.057397	0.986566	1.33333	3.33333	0.646321	1.12347	0.130618	0.883996	0.75478	Notsignificant	Notsignificant		Exocyst complex component SEC5B OS=Arabidopsis thaliana OX=3702 GN=SEC5B PE=1 SV=1
AT2G16480	Q9SIV5	C3H19	0	1	0	2	1	1	1.34433	-0.242811	0.842426	1.47996	-0.357641	0.664638	0.333333	1.33333	0.595653	1.12234	0.130859	0.883196	0.75478	Notsignificant	Notsignificant		Zinc finger CCCH domain-containing protein 19 OS=Arabidopsis thaliana OX=3702 GN=NERD PE=1 SV=3
AT2G16485	Q9SIV5	C3H19	0	1	0	2	1	1	1.34433	-0.242811	0.842426	1.47996	-0.357641	0.664638	0.333333	1.33333	0.595653	1.12234	0.130859	0.883196	0.75478	Notsignificant	Notsignificant		Zinc finger CCCH domain-containing protein 19 OS=Arabidopsis thaliana OX=3702 GN=NERD PE=1 SV=3
AT4G25440	Q9FNZ2	C3H48	0	1	0	2	1	1	1.34433	-0.242811	0.842426	1.47996	-0.357641	0.664638	0.333333	1.33333	0.595653	1.12234	0.130859	0.883196	0.75478	Notsignificant	Notsignificant		Zinc finger CCCH domain-containing protein 48 OS=Arabidopsis thaliana OX=3702 GN=ZFWD1 PE=2 SV=1
AT2G48000	Q9ZU88	PP204	0	0	1	2	1	1	1.34433	0.842964	-0.243721	1.47996	0.642359	-0.335362	0.333333	1.33333	0.595653	1.12212	0.130905	0.883045	0.75478	Notsignificant	Notsignificant		Pentatricopeptide repeat-containing protein At2g48000 OS=Arabidopsis thaliana OX=3702 GN=At2g48000 PE=2 SV=1
AT2G01910	Q9SIS3	MA656	0	0	1	2	1	1	1.34433	0.842964	-0.243721	1.47996	0.642359	-0.335362	0.333333	1.33333	0.595653	1.12212	0.130905	0.883045	0.75478	Notsignificant	Notsignificant		65-kDa microtubule-associated protein 6 OS=Arabidopsis thaliana OX=3702 GN=MAP65-6 PE=1 SV=1
AT5G27030	Q84JM4	TPR3	0	0	1	2	1	1	1.34433	0.842964	-0.243721	1.47996	0.642359	-0.335362	0.333333	1.33333	0.595653	1.12212	0.130905	0.883045	0.75478	Notsignificant	Notsignificant		Topless-related protein 3 OS=Arabidopsis thaliana OX=3702 GN=TPR3 PE=1 SV=1
ATCG00660	P56794	RK20	0	0	1	2	1	1	1.34433	0.842964	-0.243721	1.47996	0.642359	-0.335362	0.333333	1.33333	0.595653	1.12212	0.130905	0.883045	0.75478	Notsignificant	Notsignificant		50S ribosomal protein L20, chloroplastic OS=Arabidopsis thaliana OX=3702 GN=rpl20 PE=3 SV=1
AT4G34050	O49499	CAMT4	0	1	0	3	2	0	1.64651	0.288448	0	1.895	0.227322	0	0.333333	1.66667	0.70744	1.11715	0.131965	0.879541	0.75478	Notsignificant	Notsignificant		Caffeoyl-CoA O-methyltransferase 1 OS=Arabidopsis thaliana OX=3702 GN=CCOAOMT1 PE=1 SV=1
AT2G34150	Q6AWX6	SCAR1	0	0	1	3	0	2	1.64651	0	0.287392	1.895	0	0.249601	0.333333	1.66667	0.714867	1.11654	0.132096	0.879112	0.75478	Notsignificant	Notsignificant		Protein SCAR1 OS=Arabidopsis thaliana OX=3702 GN=SCAR1 PE=1 SV=1
AT1G30630	Q9SA78	COPE1	1	1	0	2	1	4	0.490229	-0.242811	1.68495	0.479961	-0.357641	1.98657	0.666667	2.33333	0.702962	1.11565	0.132286	0.878487	0.75478	Notsignificant	Notsignificant		Coatomer subunit epsilon-1 OS=Arabidopsis thaliana OX=3702 GN=At1g30630 PE=2 SV=1
AT1G53500	Q9LPG6	RHM2	2	2	1	4	6	2	0.693346	0.949473	0.287392	0.631965	0.864752	0.249601	1.66667	4	0.582106	1.11441	0.132552	0.877613	0.75478	Notsignificant	Notsignificant		Trifunctional UDP-glucose 4,6-dehydratase/UDP-4-keto-6-deoxy-D-glucose 3,5-epimerase/UDP-4-keto-L-rhamnose-reductase RHM2 OS=Arabidopsis thaliana OX=3702 GN=RHM2 PE=1 SV=1
AT3G57330	Q9M2L4	ACA11	0	1	0	1	4	0	0.950561	0.977478	0	0.894999	0.964288	0	0.333333	1.66667	0.619762	1.11315	0.132821	0.876733	0.75478	Notsignificant	Notsignificant		Putative calcium-transporting ATPase 11, plasma membrane-type OS=Arabidopsis thaliana OX=3702 GN=ACA11 PE=1 SV=1
AT3G44200	Q0WPH8	NEK5	0	0	1	1	0	4	0.950561	0	0.976167	0.894999	0	0.986566	0.333333	1.66667	0.627188	1.1124	0.132984	0.876201	0.75478	Notsignificant	Notsignificant		Serine/threonine-protein kinase Nek5 OS=Arabidopsis thaliana OX=3702 GN=NEK5 PE=1 SV=1
AT3G09920	Q8L850	PI5K9	0	0	1	1	0	4	0.950561	0	0.976167	0.894999	0	0.986566	0.333333	1.66667	0.627188	1.1124	0.132984	0.876201	0.75478	Notsignificant	Notsignificant		Phosphatidylinositol 4-phosphate 5-kinase 9 OS=Arabidopsis thaliana OX=3702 GN=PIP5K9 PE=1 SV=2
AT1G53140	F4HPR5	DRP5A	0	0	1	1	0	4	0.950561	0	0.976167	0.894999	0	0.986566	0.333333	1.66667	0.627188	1.1124	0.132984	0.876201	0.75478	Notsignificant	Notsignificant		Dynamin-related protein 5A OS=Arabidopsis thaliana OX=3702 GN=DRP5A PE=2 SV=1
AT2G17790	Q7X659	VP35A	0	0	1	1	0	4	0.950561	0	0.976167	0.894999	0	0.986566	0.333333	1.66667	0.627188	1.1124	0.132984	0.876201	0.75478	Notsignificant	Notsignificant		Vacuolar protein sorting-associated protein 35A OS=Arabidopsis thaliana OX=3702 GN=VPS35A PE=1 SV=1
AT2G39260	F4IUX6	RENT2	0	1	1	2	2	2	1.34433	0.288448	0.287392	1.47996	0.227322	0.249601	0.666667	2	0.652295	1.10861	0.133799	0.873548	0.75478	Notsignificant	Notsignificant		Regulator of nonsense transcripts UPF2 OS=Arabidopsis thaliana OX=3702 GN=UPF2 PE=2 SV=1
AT4G20940	C0LGQ9	GHR1	0	1	1	1	3	2	0.950561	0.671319	0.287392	0.894999	0.642359	0.249601	0.666667	2	0.595653	1.10232	0.135162	0.869147	0.75478	TurboID_only	Notsignificant		LRR receptor-like serine/threonine-protein kinase GHR1 OS=Arabidopsis thaliana OX=3702 GN=GHR1 PE=1 SV=2
AT2G21770	Q9SJ22	CESA9	0	1	1	1	2	3	0.950561	0.288448	0.67013	0.894999	0.227322	0.664638	0.666667	2	0.595653	1.10224	0.135178	0.869093	0.75478	Notsignificant	Notsignificant		Probable cellulose synthase A catalytic subunit 9 [UDP-forming] OS=Arabidopsis thaliana OX=3702 GN=CESA9 PE=2 SV=1
AT2G38020	Q93VQ0	VCL1	1	0	1	1	4	2	-0.0717787	1.68604	0.287392	-0.105001	1.96429	0.249601	0.666667	2.33333	0.702962	1.09792	0.13612	0.866079	0.75478	Notsignificant	Notsignificant		Protein VACUOLELESS1 OS=Arabidopsis thaliana OX=3702 GN=VCL1 PE=1 SV=1
AT3G19130	Q0WW84	RB47B	0	0	0	4	0	0	1.90128	0	0	2.21693	0	0	0	1.33333	0.738976	1.09771	0.136167	0.865929	0.75478	Notsignificant	Notsignificant		Polyadenylate-binding protein RBP47B OS=Arabidopsis thaliana OX=3702 GN=RBP47B PE=2 SV=1
AT3G54540	Q9M1H3	AB4F	0	1	0	1	1	2	0.950561	-0.242811	1.19139	0.894999	-0.357641	1.2496	0.333333	1.33333	0.595653	1.09647	0.136436	0.865069	0.75478	Notsignificant	Notsignificant		ABC transporter F family member 4 OS=Arabidopsis thaliana OX=3702 GN=ABCF4 PE=2 SV=1
AT1G47420	Q9SX77	SDH5	0	1	0	1	1	2	0.950561	-0.242811	1.19139	0.894999	-0.357641	1.2496	0.333333	1.33333	0.595653	1.09647	0.136436	0.865069	0.75478	Notsignificant	Notsignificant		Succinate dehydrogenase subunit 5, mitochondrial OS=Arabidopsis thaliana OX=3702 GN=SDH5 PE=1 SV=1
AT2G38560	Q9ZVH8	RDO2	0	1	0	1	1	2	0.950561	-0.242811	1.19139	0.894999	-0.357641	1.2496	0.333333	1.33333	0.595653	1.09647	0.136436	0.865069	0.75478	Notsignificant	Notsignificant		Transcription elongation factor TFIIS OS=Arabidopsis thaliana OX=3702 GN=TFIIS PE=1 SV=1
AT3G55770	Q9M047	WLI2B	0	0	1	1	2	1	0.950561	1.19216	-0.243721	0.894999	1.22732	-0.335362	0.333333	1.33333	0.595653	1.09639	0.136455	0.865011	0.75478	TurboID_only	Notsignificant		LIM domain-containing protein WLIM2b OS=Arabidopsis thaliana OX=3702 GN=WLIM2B PE=1 SV=1
AT2G37500	Q9ZUR7	ARGJ	0	0	1	1	2	1	0.950561	1.19216	-0.243721	0.894999	1.22732	-0.335362	0.333333	1.33333	0.595653	1.09639	0.136455	0.865011	0.75478	TurboID_only	Notsignificant		Arginine biosynthesis bifunctional protein ArgJ, chloroplastic OS=Arabidopsis thaliana OX=3702 GN=At2g37500 PE=1 SV=2
AT5G20690	Q3E991	PRK6	0	0	1	1	2	1	0.950561	1.19216	-0.243721	0.894999	1.22732	-0.335362	0.333333	1.33333	0.595653	1.09639	0.136455	0.865011	0.75478	Notsignificant	Notsignificant		Pollen receptor-like kinase 6 OS=Arabidopsis thaliana OX=3702 GN=PRK6 PE=1 SV=4
AT4G40060	Q940J1	ATB16	0	0	1	1	2	1	0.950561	1.19216	-0.243721	0.894999	1.22732	-0.335362	0.333333	1.33333	0.595653	1.09639	0.136455	0.865011	0.75478	Notsignificant	Notsignificant		Homeobox-leucine zipper protein ATHB-16 OS=Arabidopsis thaliana OX=3702 GN=ATHB-16 PE=2 SV=2
AT1G06030	Q9LNE3	SCRK2	0	0	1	1	2	1	0.950561	1.19216	-0.243721	0.894999	1.22732	-0.335362	0.333333	1.33333	0.595653	1.09639	0.136455	0.865011	0.75478	Notsignificant	Notsignificant		Probable fructokinase-2 OS=Arabidopsis thaliana OX=3702 GN=At1g06030 PE=2 SV=1
AT1G64790	F4I893	ILA	1	3	1	6	2	4	1.75832	-0.837751	0.976167	1.70235	-0.772678	0.986566	1.66667	4	0.638747	1.09508	0.136741	0.864102	0.75478	TurboID_only	Notsignificant		Protein ILITYHIA OS=Arabidopsis thaliana OX=3702 GN=ILA PE=1 SV=1
AT5G38280	Q9FF29	PR5K	0	2	0	0	2	7	0	-0.343402	2.2291	0	-0.357641	2.66464	0.666667	3	0.768999	1.08871	0.138141	0.859677	0.75478	Notsignificant	Notsignificant		PR5-like receptor kinase OS=Arabidopsis thaliana OX=3702 GN=PR5K PE=1 SV=1
AT1G47560	Q9SX86	SEC3B	0	0	0	0	5	0	0	1.88509	0	0	2.22732	0	0	1.66667	0.742441	1.08836	0.138218	0.859434	0.75478	Notsignificant	Notsignificant		Exocyst complex component SEC3B OS=Arabidopsis thaliana OX=3702 GN=SEC3B PE=2 SV=1
AT1G09100	O04019	PS6AB	0	0	0	0	5	0	0	1.88509	0	0	2.22732	0	0	1.66667	0.742441	1.08836	0.138218	0.859434	0.75478	Notsignificant	Notsignificant		26S proteasome regulatory subunit 6A homolog B OS=Arabidopsis thaliana OX=3702 GN=RPT5B PE=1 SV=3
AT2G33610	Q84JG2	SWI3B	0	0	0	0	0	5	0	0	1.88386	0	0	2.2496	0	1.66667	0.749867	1.08765	0.138375	0.858943	0.75478	Notsignificant	Notsignificant		SWI/SNF complex subunit SWI3B OS=Arabidopsis thaliana OX=3702 GN=SWI3B PE=1 SV=1
AT1G64660	Q9SGU9	MGL	0	0	0	0	0	5	0	0	1.88386	0	0	2.2496	0	1.66667	0.749867	1.08765	0.138375	0.858943	0.75478	Notsignificant	Notsignificant		Methionine gamma-lyase OS=Arabidopsis thaliana OX=3702 GN=MGL PE=1 SV=1
AT1G62630	Q9SI85	DRL14	0	0	0	0	0	5	0	0	1.88386	0	0	2.2496	0	1.66667	0.749867	1.08765	0.138375	0.858943	0.75478	Notsignificant	Notsignificant		Probable disease resistance protein At1g62630 OS=Arabidopsis thaliana OX=3702 GN=At1g62630 PE=3 SV=2
AT5G07710	Q9FLR0	NEN1	0	0	0	0	0	5	0	0	1.88386	0	0	2.2496	0	1.66667	0.749867	1.08765	0.138375	0.858943	0.75478	Notsignificant	Notsignificant		Protein NEN1 OS=Arabidopsis thaliana OX=3702 GN=NEN1 PE=2 SV=1
AT5G12470	Q94CJ5	RER4	0	0	2	0	3	4	0	1.46012	0.406457	0	1.64236	0.401604	0.666667	2.33333	0.681321	1.07767	0.140591	0.852043	0.75478	TurboID_only	Notsignificant		Protein RETICULATA-RELATED 4, chloroplastic OS=Arabidopsis thaliana OX=3702 GN=RER4 PE=2 SV=1
AT3G54280	B5BT18	BTAF1	0	1	0	0	3	2	0	0.671319	1.19139	0	0.642359	1.2496	0.333333	1.66667	0.630653	1.07544	0.14109	0.850505	0.75478	Notsignificant	Notsignificant		TATA-binding protein-associated factor BTAF1 OS=Arabidopsis thaliana OX=3702 GN=BTAF1 PE=1 SV=1
AT1G75370	Q8GXC6	SFH5	0	1	0	0	3	2	0	0.671319	1.19139	0	0.642359	1.2496	0.333333	1.66667	0.630653	1.07544	0.14109	0.850505	0.75478	Notsignificant	Notsignificant		Phosphatidylinositol/phosphatidylcholine transfer protein SFH5 OS=Arabidopsis thaliana OX=3702 GN=SFH5 PE=2 SV=1
AT1G06143	Q56X05	PPR15	0	0	1	0	2	3	0	1.19216	0.67013	0	1.22732	0.664638	0.333333	1.66667	0.630653	1.07519	0.141144	0.850337	0.75478	Notsignificant	Notsignificant		Pentatricopeptide repeat-containing protein At1g06143 OS=Arabidopsis thaliana OX=3702 GN=EMB1444 PE=2 SV=2
AT4G16700	Q84V22	PSD1	0	0	1	0	2	3	0	1.19216	0.67013	0	1.22732	0.664638	0.333333	1.66667	0.630653	1.07519	0.141144	0.850337	0.75478	Notsignificant	Notsignificant		Phosphatidylserine decarboxylase proenzyme 1, mitochondrial OS=Arabidopsis thaliana OX=3702 GN=PSD1 PE=2 SV=1
AT4G22758	Q56XJ7	Y4276	0	0	1	0	2	3	0	1.19216	0.67013	0	1.22732	0.664638	0.333333	1.66667	0.630653	1.07519	0.141144	0.850337	0.75478	Notsignificant	Notsignificant		Uncharacterized protein At4g22758 OS=Arabidopsis thaliana OX=3702 GN=At4g22758 PE=2 SV=1
AT4G14605	F4JVI3	MTEF5	0	0	1	0	2	3	0	1.19216	0.67013	0	1.22732	0.664638	0.333333	1.66667	0.630653	1.07519	0.141144	0.850337	0.75478	Notsignificant	Notsignificant		Transcription termination factor MTERF5, chloroplastic OS=Arabidopsis thaliana OX=3702 GN=MTERF5 PE=2 SV=1
AT2G37420	Q0WQJ7	KN5B	0	0	1	0	2	3	0	1.19216	0.67013	0	1.22732	0.664638	0.333333	1.66667	0.630653	1.07519	0.141144	0.850337	0.75478	Notsignificant	Notsignificant		Kinesin-like protein KIN-5B OS=Arabidopsis thaliana OX=3702 GN=KIN5B PE=2 SV=1
AT5G14580	Q9S7G6	PNP2	0	0	2	1	1	3	0.950561	0.842964	0.0684698	0.894999	0.642359	0.0796758	0.666667	1.66667	0.539011	1.07502	0.141182	0.85022	0.75478	Notsignificant	Notsignificant		Polyribonucleotide nucleotidyltransferase 2, mitochondrial OS=Arabidopsis thaliana OX=3702 GN=PNP2 PE=2 SV=1
AT1G17840	Q8RXN0	AB11G	2	3	0	2	6	3	-0.101516	0.499673	1.45918	-0.105001	0.449714	1.66464	1.66667	3.66667	0.669784	1.07233	0.141785	0.84837	0.75478	TurboID_only	Notsignificant		ABC transporter G family member 11 OS=Arabidopsis thaliana OX=3702 GN=ABCG11 PE=1 SV=1
AT3G10610	Q9SQZ1	RS173	0	0	1	0	0	8	0	0	1.85105	0	0	1.83456	0.333333	2.66667	0.611521	1.06871	0.142601	0.845877	0.75478	Notsignificant	Notsignificant		40S ribosomal protein S17-3 OS=Arabidopsis thaliana OX=3702 GN=RPS17C PE=2 SV=3
AT5G44070	Q9S7Z3	PCS1	1	0	1	3	2	1	0.899882	1.19216	-0.243721	0.894999	1.22732	-0.335362	0.666667	2	0.595653	1.06713	0.142957	0.844794	0.75478	Notsignificant	Notsignificant		Glutathione gamma-glutamylcysteinyltransferase 1 OS=Arabidopsis thaliana OX=3702 GN=PCS1 PE=1 SV=1
AT2G26570	O48724	WEB1	1	2	2	2	6	4	0.490229	0.949473	0.406457	0.479961	0.864752	0.401604	1.66667	4	0.582106	1.06588	0.143239	0.843939	0.75478	Notsignificant	Notsignificant		Protein WEAK CHLOROPLAST MOVEMENT UNDER BLUE LIGHT 1 OS=Arabidopsis thaliana OX=3702 GN=WEB1 PE=1 SV=1
AT3G58570	Q9M2F9	RH52	6	6	1	7	8	8	0.094751	-0.100078	1.85105	0.0876441	0.00492958	1.83456	4.33333	7.66667	0.642379	1.06563	0.143296	0.843767	0.75478	Notsignificant	Notsignificant		DEAD-box ATP-dependent RNA helicase 52 OS=Arabidopsis thaliana OX=3702 GN=RH52 PE=1 SV=1
AT1G06950	Q8LPR9	TI110	14	15	5	16	23	15	0.0877093	0.258635	1.49891	0.0755712	0.227322	1.07968	11.3333	18	0.460856	1.06536	0.143357	0.843581	0.75478	Common	Notsignificant		Protein TIC110, chloroplastic OS=Arabidopsis thaliana OX=3702 GN=TIC110 PE=1 SV=1
AT5G08550	Q9FNN3	ILP1	0	0	2	2	1	2	1.34433	0.842964	-0.344687	1.47996	0.642359	-0.335362	0.666667	1.66667	0.595653	1.06383	0.143702	0.842536	0.75478	Notsignificant	Notsignificant		Transcriptional repressor ILP1 OS=Arabidopsis thaliana OX=3702 GN=ILP1 PE=1 SV=1
AT1G62320	F4HYR3	CSCL6	0	0	2	2	1	2	1.34433	0.842964	-0.344687	1.47996	0.642359	-0.335362	0.666667	1.66667	0.595653	1.06383	0.143702	0.842536	0.75478	Notsignificant	Notsignificant		CSC1-like protein At1g62320 OS=Arabidopsis thaliana OX=3702 GN=At1g62320 PE=3 SV=2
AT1G79830	Q0WVL7	GOGC5	0	1	3	2	1	7	1.34433	-0.242811	0.73874	1.47996	-0.357641	0.664638	1.33333	3.33333	0.595653	1.06248	0.14401	0.841608	0.75478	Notsignificant	Notsignificant		Golgin candidate 5 OS=Arabidopsis thaliana OX=3702 GN=GC5 PE=1 SV=1
AT3G53420	P43286	PIP2;1	3	3	7	6	8	10	0.849243	0.960431	0.0278048	0.702354	0.812284	0.12407	4.33333	8	0.546236	1.06087	0.144375	0.840509	0.75478	Common	Notsignificant		Aquaporin PIP2-1 OS=Arabidopsis thaliana OX=3702 GN=PIP2-1 PE=1 SV=1
AT5G49680	Q6IMT0	KIP	0	1	4	2	3	5	1.34433	0.671319	-0.178775	1.47996	0.642359	-0.0723273	1.66667	3.33333	0.683331	1.06052	0.144454	0.840272	0.75478	Notsignificant	Notsignificant		Protein KINKY POLLEN OS=Arabidopsis thaliana OX=3702 GN=KIP PE=2 SV=1
AT3G58510	Q8LA13	RH11	6	4	1	8	5	7	0.345447	-0.176883	1.66542	0.257569	-0.0946061	1.66464	3.66667	6.66667	0.6092	1.05885	0.144834	0.839129	0.75478	Notsignificant	Notsignificant		DEAD-box ATP-dependent RNA helicase 11 OS=Arabidopsis thaliana OX=3702 GN=RH11 PE=1 SV=1
AT1G06680	Q42029	PSBP1	3	3	0	4	7	1	0.24422	0.740664	0.842426	0.216927	0.642359	0.664638	2	4	0.507975	1.055	0.145713	0.836501	0.75478	TurboID_only	Notsignificant		Oxygen-evolving enhancer protein 2-1, chloroplastic OS=Arabidopsis thaliana OX=3702 GN=PSBP1 PE=1 SV=2
AT3G60660	Q9LZZ7	SKA1	1	0	0	0	2	4	-1.05207	1.19216	1.68495	-1.105	1.22732	1.98657	0.333333	2	0.702962	1.05369	0.146014	0.835607	0.75478	TurboID_only	Notsignificant		Spindle and kinetochore-associated protein 1 homolog OS=Arabidopsis thaliana OX=3702 GN=At3g60660 PE=2 SV=1
AT5G49030	Q8RXK8	SYIM	0	0	1	0	1	4	0	0.842964	0.976167	0	0.642359	0.986566	0.333333	1.66667	0.542975	1.05028	0.146796	0.833287	0.75478	Notsignificant	Notsignificant		Isoleucine--tRNA ligase, chloroplastic/mitochondrial OS=Arabidopsis thaliana OX=3702 GN=OVA2 PE=2 SV=1
AT1G54610	Q9ZVM9	Y1461	1	0	2	1	2	5	-0.0717787	1.19216	0.694756	-0.105001	1.22732	0.664638	1	2.66667	0.595653	1.04797	0.147327	0.831719	0.75478	Notsignificant	Notsignificant		Probable serine/threonine-protein kinase At1g54610 OS=Arabidopsis thaliana OX=3702 GN=At1g54610 PE=1 SV=1
AT1G67230	F4HRT5	CRWN1	2	1	2	3	2	7	0.33435	0.288448	1.17444	0.310036	0.227322	1.07968	1.66667	4	0.539011	1.03764	0.149719	0.824722	0.75478	Notsignificant	Notsignificant		Protein CROWDED NUCLEI 1 OS=Arabidopsis thaliana OX=3702 GN=CRWN1 PE=1 SV=1
AT2G42500	Q07100	PP2A3	2	0	0	3	0	3	0.33435	0	1.45918	0.310036	0	1.66464	0.666667	2	0.658225	1.03549	0.150219	0.823275	0.75478	Notsignificant	Notsignificant		Serine/threonine-protein phosphatase PP2A-3 catalytic subunit OS=Arabidopsis thaliana OX=3702 GN=PP2A3 PE=1 SV=2
AT5G61580	Q9FKG3	PFKA4	0	0	0	1	1	0	0.950561	0.842964	0	0.894999	0.642359	0	0	0.666667	0.512453	1.03549	0.15022	0.823273	0.75478	Notsignificant	Notsignificant		ATP-dependent 6-phosphofructokinase 4, chloroplastic OS=Arabidopsis thaliana OX=3702 GN=PFK4 PE=1 SV=1
AT4G25320	Q9SB31	AHL3	0	0	0	1	1	0	0.950561	0.842964	0	0.894999	0.642359	0	0	0.666667	0.512453	1.03549	0.15022	0.823273	0.75478	Notsignificant	Notsignificant		AT-hook motif nuclear-localized protein 3 OS=Arabidopsis thaliana OX=3702 GN=AHL3 PE=1 SV=1
AT5G24830	Q8L6Y3	PP396	0	0	0	1	1	0	0.950561	0.842964	0	0.894999	0.642359	0	0	0.666667	0.512453	1.03549	0.15022	0.823273	0.75478	Notsignificant	Notsignificant		Pentatricopeptide repeat-containing protein At5g24830 OS=Arabidopsis thaliana OX=3702 GN=At5g24830 PE=2 SV=1
AT1G11580	Q1JPL7	PME18	0	0	0	1	1	0	0.950561	0.842964	0	0.894999	0.642359	0	0	0.666667	0.512453	1.03549	0.15022	0.823273	0.75478	Notsignificant	Notsignificant		Pectinesterase/pectinesterase inhibitor 18 OS=Arabidopsis thaliana OX=3702 GN=PME18 PE=1 SV=3
AT1G10730	Q9SAC9	AP1M1	0	0	0	1	1	0	0.950561	0.842964	0	0.894999	0.642359	0	0	0.666667	0.512453	1.03549	0.15022	0.823273	0.75478	Notsignificant	Notsignificant		AP-1 complex subunit mu-1 OS=Arabidopsis thaliana OX=3702 GN=AP1M1 PE=3 SV=1
AT4G24840	F4JRR1	COG2	0	0	0	1	1	0	0.950561	0.842964	0	0.894999	0.642359	0	0	0.666667	0.512453	1.03549	0.15022	0.823273	0.75478	Notsignificant	Notsignificant		Conserved oligomeric Golgi complex subunit 2 OS=Arabidopsis thaliana OX=3702 GN=COG2 PE=1 SV=1
AT1G32220	Q9FVR6	Y1222	0	0	0	1	1	0	0.950561	0.842964	0	0.894999	0.642359	0	0	0.666667	0.512453	1.03549	0.15022	0.823273	0.75478	Notsignificant	Notsignificant		Uncharacterized protein At1g32220, chloroplastic OS=Arabidopsis thaliana OX=3702 GN=At1g32220 PE=1 SV=1
AT5G41620	Q66GQ2	Y5162	0	0	0	1	1	0	0.950561	0.842964	0	0.894999	0.642359	0	0	0.666667	0.512453	1.03549	0.15022	0.823273	0.75478	Notsignificant	Notsignificant		Uncharacterized protein At5g41620 OS=Arabidopsis thaliana OX=3702 GN=At5g41620 PE=2 SV=2
AT2G17480	O22757	MLO8	0	0	0	1	1	0	0.950561	0.842964	0	0.894999	0.642359	0	0	0.666667	0.512453	1.03549	0.15022	0.823273	0.75478	Notsignificant	Notsignificant		MLO-like protein 8 OS=Arabidopsis thaliana OX=3702 GN=MLO8 PE=1 SV=2
AT1G08820	B9DHD7	VAP22	0	0	0	1	1	0	0.950561	0.842964	0	0.894999	0.642359	0	0	0.666667	0.512453	1.03549	0.15022	0.823273	0.75478	Notsignificant	Notsignificant		Vesicle-associated protein 2-2 OS=Arabidopsis thaliana OX=3702 GN=PVA22 PE=1 SV=1
AT3G28500	Q9LH85	RLA23	0	0	0	1	1	0	0.950561	0.842964	0	0.894999	0.642359	0	0	0.666667	0.512453	1.03549	0.15022	0.823273	0.75478	Notsignificant	Notsignificant		60S acidic ribosomal protein P2-3 OS=Arabidopsis thaliana OX=3702 GN=RPP2C PE=1 SV=1
AT2G36680	Q3EBL9	VP372	0	0	0	1	1	0	0.950561	0.842964	0	0.894999	0.642359	0	0	0.666667	0.512453	1.03549	0.15022	0.823273	0.75478	Notsignificant	Notsignificant		Vacuolar protein-sorting-associated protein 37 homolog 2 OS=Arabidopsis thaliana OX=3702 GN=VPS37-2 PE=1 SV=1
AT3G43790	Q3EAQ5	PTR36	0	0	0	1	1	0	0.950561	0.842964	0	0.894999	0.642359	0	0	0.666667	0.512453	1.03549	0.15022	0.823273	0.75478	Notsignificant	Notsignificant		Probable peptide/nitrate transporter At3g43790 OS=Arabidopsis thaliana OX=3702 GN=ZIFL2 PE=2 SV=2
AT3G49060	Q94A51	PUB32	0	0	0	1	1	0	0.950561	0.842964	0	0.894999	0.642359	0	0	0.666667	0.512453	1.03549	0.15022	0.823273	0.75478	Notsignificant	Notsignificant		U-box domain-containing protein 32 OS=Arabidopsis thaliana OX=3702 GN=PUB32 PE=2 SV=1
AT2G07734	Q31708	RT04	0	0	0	1	1	0	0.950561	0.842964	0	0.894999	0.642359	0	0	0.666667	0.512453	1.03549	0.15022	0.823273	0.75478	Notsignificant	Notsignificant		Ribosomal protein S4, mitochondrial OS=Arabidopsis thaliana OX=3702 GN=RPS4 PE=2 SV=2
ATMG00290	Q31708	RT04	0	0	0	1	1	0	0.950561	0.842964	0	0.894999	0.642359	0	0	0.666667	0.512453	1.03549	0.15022	0.823273	0.75478	Notsignificant	Notsignificant		Ribosomal protein S4, mitochondrial OS=Arabidopsis thaliana OX=3702 GN=RPS4 PE=2 SV=2
AT5G59590	Q9LTH2	U76E2	0	0	0	1	1	0	0.950561	0.842964	0	0.894999	0.642359	0	0	0.666667	0.512453	1.03549	0.15022	0.823273	0.75478	Notsignificant	Notsignificant		UDP-glycosyltransferase 76E2 OS=Arabidopsis thaliana OX=3702 GN=UGT76E2 PE=2 SV=1
AT5G28040	F4K5T4	STKLU	0	0	0	1	1	0	0.950561	0.842964	0	0.894999	0.642359	0	0	0.666667	0.512453	1.03549	0.15022	0.823273	0.75478	Notsignificant	Notsignificant		Probable transcription factor At5g28040 OS=Arabidopsis thaliana OX=3702 GN=At5g28040 PE=1 SV=1
AT1G31120	Q9SA05	POT10	0	0	0	1	1	0	0.950561	0.842964	0	0.894999	0.642359	0	0	0.666667	0.512453	1.03549	0.15022	0.823273	0.75478	Notsignificant	Notsignificant		Potassium transporter 10 OS=Arabidopsis thaliana OX=3702 GN=POT10 PE=2 SV=2
AT1G43910	Q9LP11	AATP1	0	0	0	1	1	0	0.950561	0.842964	0	0.894999	0.642359	0	0	0.666667	0.512453	1.03549	0.15022	0.823273	0.75478	Notsignificant	Notsignificant		AAA-ATPase At1g43910 OS=Arabidopsis thaliana OX=3702 GN=At1g43910 PE=1 SV=1
AT4G27000	Q93W34	RP45C	0	0	0	1	1	0	0.950561	0.842964	0	0.894999	0.642359	0	0	0.666667	0.512453	1.03549	0.15022	0.823273	0.75478	Notsignificant	Notsignificant		Polyadenylate-binding protein RBP45C OS=Arabidopsis thaliana OX=3702 GN=RBP45C PE=2 SV=1
AT1G62710	Q39044	VPEB	0	0	0	1	1	0	0.950561	0.842964	0	0.894999	0.642359	0	0	0.666667	0.512453	1.03549	0.15022	0.823273	0.75478	Notsignificant	Notsignificant		Vacuolar-processing enzyme beta-isozyme OS=Arabidopsis thaliana OX=3702 GN=bVPE PE=2 SV=3
AT5G58060	Q9ZRD6	YKT61	0	0	0	1	1	0	0.950561	0.842964	0	0.894999	0.642359	0	0	0.666667	0.512453	1.03549	0.15022	0.823273	0.75478	TurboID_only	Notsignificant		VAMP-like protein YKT61 OS=Arabidopsis thaliana OX=3702 GN=YKT61 PE=2 SV=1
AT4G23320	O65483	CRK24	0	0	0	1	1	0	0.950561	0.842964	0	0.894999	0.642359	0	0	0.666667	0.512453	1.03549	0.15022	0.823273	0.75478	Notsignificant	Notsignificant		Cysteine-rich receptor-like protein kinase 24 OS=Arabidopsis thaliana OX=3702 GN=CRK24 PE=3 SV=2
AT2G30470	Q8W4L5	VAL1	0	0	0	1	1	0	0.950561	0.842964	0	0.894999	0.642359	0	0	0.666667	0.512453	1.03549	0.15022	0.823273	0.75478	TurboID_only	Notsignificant		B3 domain-containing transcription repressor VAL1 OS=Arabidopsis thaliana OX=3702 GN=VAL1 PE=1 SV=1
AT1G66610	Q9C6H4	SINL1	0	0	0	1	1	0	0.950561	0.842964	0	0.894999	0.642359	0	0	0.666667	0.512453	1.03549	0.15022	0.823273	0.75478	Notsignificant	Notsignificant		E3 ubiquitin-protein ligase SINA-like 1 OS=Arabidopsis thaliana OX=3702 GN=At1g66610 PE=2 SV=1
AT1G11810	Q9SA94	FB5	0	0	0	1	1	0	0.950561	0.842964	0	0.894999	0.642359	0	0	0.666667	0.512453	1.03549	0.15022	0.823273	0.75478	NA	Notsignificant		F-box protein At1g11810 OS=Arabidopsis thaliana OX=3702 GN=At1g11810 PE=2 SV=1
AT5G17990	Q02166	TRPD	0	0	0	1	1	0	0.950561	0.842964	0	0.894999	0.642359	0	0	0.666667	0.512453	1.03549	0.15022	0.823273	0.75478	Notsignificant	Notsignificant		Anthranilate phosphoribosyltransferase, chloroplastic OS=Arabidopsis thaliana OX=3702 GN=PAT1 PE=2 SV=1
AT4G22770	O49658	AHL2	0	0	0	1	1	0	0.950561	0.842964	0	0.894999	0.642359	0	0	0.666667	0.512453	1.03549	0.15022	0.823273	0.75478	TurboID_only	Notsignificant		AT-hook motif nuclear-localized protein 2 OS=Arabidopsis thaliana OX=3702 GN=AHL2 PE=2 SV=1
AT4G36750	O23207	FQRL2	0	0	0	1	1	0	0.950561	0.842964	0	0.894999	0.642359	0	0	0.666667	0.512453	1.03549	0.15022	0.823273	0.75478	Notsignificant	Notsignificant		Probable NAD(P)H dehydrogenase (quinone) FQR1-like 2 OS=Arabidopsis thaliana OX=3702 GN=At4g36750 PE=1 SV=1
AT2G07170	F4IK92	TORL2	0	0	0	1	1	0	0.950561	0.842964	0	0.894999	0.642359	0	0	0.666667	0.512453	1.03549	0.15022	0.823273	0.75478	Notsignificant	Notsignificant		TORTIFOLIA1-like protein 2 OS=Arabidopsis thaliana OX=3702 GN=TOR1L2 PE=4 SV=1
AT4G11820	P54873	HMCS	0	0	0	1	1	0	0.950561	0.842964	0	0.894999	0.642359	0	0	0.666667	0.512453	1.03549	0.15022	0.823273	0.75478	TurboID_only	Notsignificant		Hydroxymethylglutaryl-CoA synthase OS=Arabidopsis thaliana OX=3702 GN=HMGS PE=1 SV=2
AT3G63440	Q9LY71	CKX6	0	0	0	1	1	0	0.950561	0.842964	0	0.894999	0.642359	0	0	0.666667	0.512453	1.03549	0.15022	0.823273	0.75478	Notsignificant	Notsignificant		Cytokinin dehydrogenase 6 OS=Arabidopsis thaliana OX=3702 GN=CKX6 PE=2 SV=2
AT3G13730	Q94IA6	C90D1	0	0	0	1	1	0	0.950561	0.842964	0	0.894999	0.642359	0	0	0.666667	0.512453	1.03549	0.15022	0.823273	0.75478	Notsignificant	Notsignificant		3-epi-6-deoxocathasterone 23-monooxygenase CYP90D1 OS=Arabidopsis thaliana OX=3702 GN=CYP90D1 PE=1 SV=1
AT3G04460	Q9M841	PEX12	0	0	0	1	1	0	0.950561	0.842964	0	0.894999	0.642359	0	0	0.666667	0.512453	1.03549	0.15022	0.823273	0.75478	Notsignificant	Notsignificant		Peroxisome biogenesis protein 12 OS=Arabidopsis thaliana OX=3702 GN=PEX12 PE=1 SV=2
AT1G78370	Q8L7C9	GSTUK	0	0	0	1	1	0	0.950561	0.842964	0	0.894999	0.642359	0	0	0.666667	0.512453	1.03549	0.15022	0.823273	0.75478	Notsignificant	Notsignificant		Glutathione S-transferase U20 OS=Arabidopsis thaliana OX=3702 GN=GSTU20 PE=1 SV=1
AT2G15090	Q4V3C9	KCS8	0	0	0	1	1	0	0.950561	0.842964	0	0.894999	0.642359	0	0	0.666667	0.512453	1.03549	0.15022	0.823273	0.75478	Notsignificant	Notsignificant		3-ketoacyl-CoA synthase 8 OS=Arabidopsis thaliana OX=3702 GN=KCS8 PE=2 SV=1
AT3G04280	Q9M8Y4	ARR22	0	0	0	1	1	0	0.950561	0.842964	0	0.894999	0.642359	0	0	0.666667	0.512453	1.03549	0.15022	0.823273	0.75478	Notsignificant	Notsignificant		Two-component response regulator ARR22 OS=Arabidopsis thaliana OX=3702 GN=ARR22 PE=2 SV=1
AT5G50020	Q8VYS8	ZDH24	0	0	0	1	1	0	0.950561	0.842964	0	0.894999	0.642359	0	0	0.666667	0.512453	1.03549	0.15022	0.823273	0.75478	Notsignificant	Notsignificant		Probable protein S-acyltransferase 9 OS=Arabidopsis thaliana OX=3702 GN=PAT09 PE=2 SV=1
AT1G74320	Q8L518	CK2	0	0	0	1	1	0	0.950561	0.842964	0	0.894999	0.642359	0	0	0.666667	0.512453	1.03549	0.15022	0.823273	0.75478	Notsignificant	Notsignificant		Probable choline kinase 2 OS=Arabidopsis thaliana OX=3702 GN=At1g74320 PE=2 SV=1
AT1G50410	Q94BR5	CHR28	0	0	0	1	1	0	0.950561	0.842964	0	0.894999	0.642359	0	0	0.666667	0.512453	1.03549	0.15022	0.823273	0.75478	Notsignificant	Notsignificant		Helicase-like transcription factor CHR28 OS=Arabidopsis thaliana OX=3702 GN=CHR28 PE=1 SV=1
AT3G15670	Q9LW12	LEA29	0	0	0	1	1	0	0.950561	0.842964	0	0.894999	0.642359	0	0	0.666667	0.512453	1.03549	0.15022	0.823273	0.75478	TurboID_only	Notsignificant		Late embryogenesis abundant protein 29 OS=Arabidopsis thaliana OX=3702 GN=LEA29 PE=2 SV=1
AT2G33255	Q8RYE9	GPPL3	0	0	0	1	1	0	0.950561	0.842964	0	0.894999	0.642359	0	0	0.666667	0.512453	1.03549	0.15022	0.823273	0.75478	Notsignificant	Notsignificant		Haloacid dehalogenase-like hydrolase domain-containing protein At2g33255 OS=Arabidopsis thaliana OX=3702 GN=At2g33255 PE=1 SV=1
AT2G38110	O80437	GPAT6	0	0	0	1	1	0	0.950561	0.842964	0	0.894999	0.642359	0	0	0.666667	0.512453	1.03549	0.15022	0.823273	0.75478	Notsignificant	Notsignificant		Glycerol-3-phosphate 2-O-acyltransferase 6 OS=Arabidopsis thaliana OX=3702 GN=GPAT6 PE=1 SV=1
AT3G27210	Q9LK32	Y3721	0	0	0	1	1	0	0.950561	0.842964	0	0.894999	0.642359	0	0	0.666667	0.512453	1.03549	0.15022	0.823273	0.75478	Notsignificant	Notsignificant		Uncharacterized protein At3g27210 OS=Arabidopsis thaliana OX=3702 GN=Y-2 PE=1 SV=1
AT4G30210	Q9SUM3	NCPR2	0	0	0	1	1	0	0.950561	0.842964	0	0.894999	0.642359	0	0	0.666667	0.512453	1.03549	0.15022	0.823273	0.75478	Notsignificant	Notsignificant		NADPH--cytochrome P450 reductase 2 OS=Arabidopsis thaliana OX=3702 GN=ATR2 PE=1 SV=1
AT4G08480	O81472	MP3K2	0	0	0	1	1	0	0.950561	0.842964	0	0.894999	0.642359	0	0	0.666667	0.512453	1.03549	0.15022	0.823273	0.75478	Notsignificant	Notsignificant		Mitogen-activated protein kinase kinase kinase 9 OS=Arabidopsis thaliana OX=3702 GN=MEKK2 PE=1 SV=1
AT1G16070	Q9S9M8	TLP8	0	0	0	1	1	0	0.950561	0.842964	0	0.894999	0.642359	0	0	0.666667	0.512453	1.03549	0.15022	0.823273	0.75478	Notsignificant	Notsignificant		Tubby-like protein 8 OS=Arabidopsis thaliana OX=3702 GN=TULP8 PE=2 SV=1
AT1G53570	F4HRJ4	M3K3A	0	0	0	1	1	0	0.950561	0.842964	0	0.894999	0.642359	0	0	0.666667	0.512453	1.03549	0.15022	0.823273	0.75478	Notsignificant	Notsignificant		Mitogen-activated protein kinase kinase kinase 3 OS=Arabidopsis thaliana OX=3702 GN=MAPKKK3 PE=1 SV=1
AT1G13460	Q8LF36	2A5T	0	0	0	1	1	0	0.950561	0.842964	0	0.894999	0.642359	0	0	0.666667	0.512453	1.03549	0.15022	0.823273	0.75478	Notsignificant	Notsignificant		Serine/threonine protein phosphatase 2A 57 kDa regulatory subunit B' theta isoform OS=Arabidopsis thaliana OX=3702 GN=B'THETA PE=1 SV=2
AT4G03390	Q6R2K3	SRF3	0	0	0	1	1	0	0.950561	0.842964	0	0.894999	0.642359	0	0	0.666667	0.512453	1.03549	0.15022	0.823273	0.75478	TurboID_only	Notsignificant		Protein STRUBBELIG-RECEPTOR FAMILY 3 OS=Arabidopsis thaliana OX=3702 GN=SRF3 PE=1 SV=1
AT3G05260	Q9MA93	GRDH2	0	0	0	1	1	0	0.950561	0.842964	0	0.894999	0.642359	0	0	0.666667	0.512453	1.03549	0.15022	0.823273	0.75478	Notsignificant	Notsignificant		Glucose and ribitol dehydrogenase homolog 2 OS=Arabidopsis thaliana OX=3702 GN=At3g05260 PE=2 SV=1
AT1G74230	Q9C909	RBG5	0	0	0	1	1	0	0.950561	0.842964	0	0.894999	0.642359	0	0	0.666667	0.512453	1.03549	0.15022	0.823273	0.75478	Notsignificant	Notsignificant		Glycine-rich RNA-binding protein 5, mitochondrial OS=Arabidopsis thaliana OX=3702 GN=RBG5 PE=1 SV=1
AT2G15080	Q9ZUK3	RLP19	0	0	0	1	1	0	0.950561	0.842964	0	0.894999	0.642359	0	0	0.666667	0.512453	1.03549	0.15022	0.823273	0.75478	Notsignificant	Notsignificant		Receptor-like protein 19 OS=Arabidopsis thaliana OX=3702 GN=RLP19 PE=2 SV=1
AT1G08410	Q9SJF1	LSG12	0	0	0	1	1	0	0.950561	0.842964	0	0.894999	0.642359	0	0	0.666667	0.512453	1.03549	0.15022	0.823273	0.75478	Notsignificant	Notsignificant		GTPase LSG1-2 OS=Arabidopsis thaliana OX=3702 GN=LSG1-2 PE=1 SV=1
AT1G20180	Q6DYE5	U496K	0	0	0	1	1	0	0.950561	0.842964	0	0.894999	0.642359	0	0	0.666667	0.512453	1.03549	0.15022	0.823273	0.75478	Notsignificant	Notsignificant		UPF0496 protein At1g20180 OS=Arabidopsis thaliana OX=3702 GN=At1g20180 PE=2 SV=2
AT4G16150	O23463	CMTA5	0	0	0	1	1	0	0.950561	0.842964	0	0.894999	0.642359	0	0	0.666667	0.512453	1.03549	0.15022	0.823273	0.75478	Notsignificant	Notsignificant		Calmodulin-binding transcription activator 5 OS=Arabidopsis thaliana OX=3702 GN=CAMTA5 PE=2 SV=2
AT3G57090	Q9M1J1	FIS1A	0	0	0	1	1	0	0.950561	0.842964	0	0.894999	0.642359	0	0	0.666667	0.512453	1.03549	0.15022	0.823273	0.75478	Notsignificant	Notsignificant		Mitochondrial fission 1 protein A OS=Arabidopsis thaliana OX=3702 GN=FIS1A PE=1 SV=1
AT4G27780	Q9STP8	ACBP2	0	0	0	1	1	0	0.950561	0.842964	0	0.894999	0.642359	0	0	0.666667	0.512453	1.03549	0.15022	0.823273	0.75478	Notsignificant	Notsignificant		Acyl-CoA-binding domain-containing protein 2 OS=Arabidopsis thaliana OX=3702 GN=ACBP2 PE=1 SV=1
AT4G38390	Q9SVE6	RHS17	0	0	0	1	1	0	0.950561	0.842964	0	0.894999	0.642359	0	0	0.666667	0.512453	1.03549	0.15022	0.823273	0.75478	Notsignificant	Notsignificant		Protein ROOT HAIR SPECIFIC 17 OS=Arabidopsis thaliana OX=3702 GN=RHS17 PE=2 SV=1
AT4G15415	Q8RW96	2A5G	0	0	0	1	1	0	0.950561	0.842964	0	0.894999	0.642359	0	0	0.666667	0.512453	1.03549	0.15022	0.823273	0.75478	Notsignificant	Notsignificant		Serine/threonine protein phosphatase 2A 59 kDa regulatory subunit B' gamma isoform OS=Arabidopsis thaliana OX=3702 GN=B'GAMMA PE=1 SV=2
AT5G51540	F4KDA5	MIP	0	0	0	1	1	0	0.950561	0.842964	0	0.894999	0.642359	0	0	0.666667	0.512453	1.03549	0.15022	0.823273	0.75478	Notsignificant	Notsignificant		Mitochondrial intermediate peptidase, mitochondrial OS=Arabidopsis thaliana OX=3702 GN=OCT1 PE=3 SV=1
AT4G25880	Q9C5E7	PUM6	0	0	0	1	1	0	0.950561	0.842964	0	0.894999	0.642359	0	0	0.666667	0.512453	1.03549	0.15022	0.823273	0.75478	Notsignificant	Notsignificant		Pumilio homolog 6, chloroplastic OS=Arabidopsis thaliana OX=3702 GN=APUM6 PE=1 SV=1
AT5G04740	Q9LZ23	ACR12	0	0	0	1	1	0	0.950561	0.842964	0	0.894999	0.642359	0	0	0.666667	0.512453	1.03549	0.15022	0.823273	0.75478	Notsignificant	Notsignificant		ACT domain-containing protein ACR12 OS=Arabidopsis thaliana OX=3702 GN=ACR12 PE=2 SV=1
AT3G57030	Q4V3D9	SSL10	0	0	0	1	1	0	0.950561	0.842964	0	0.894999	0.642359	0	0	0.666667	0.512453	1.03549	0.15022	0.823273	0.75478	Notsignificant	Notsignificant		Protein STRICTOSIDINE SYNTHASE-LIKE 10 OS=Arabidopsis thaliana OX=3702 GN=SSL10 PE=2 SV=1
AT4G10520	Q9ZSB0	SBT39	0	0	0	1	1	0	0.950561	0.842964	0	0.894999	0.642359	0	0	0.666667	0.512453	1.03549	0.15022	0.823273	0.75478	Notsignificant	Notsignificant		Subtilisin-like protease SBT3.9 OS=Arabidopsis thaliana OX=3702 GN=SBT3.9 PE=3 SV=1
AT1G65730	Q9SHY2	YSL7	0	0	0	1	1	0	0.950561	0.842964	0	0.894999	0.642359	0	0	0.666667	0.512453	1.03549	0.15022	0.823273	0.75478	Notsignificant	Notsignificant		Probable metal-nicotianamine transporter YSL7 OS=Arabidopsis thaliana OX=3702 GN=YSL7 PE=2 SV=1
AT4G29080	Q9ZSY8	IAA27	0	0	0	1	1	0	0.950561	0.842964	0	0.894999	0.642359	0	0	0.666667	0.512453	1.03549	0.15022	0.823273	0.75478	Notsignificant	Notsignificant		Auxin-responsive protein IAA27 OS=Arabidopsis thaliana OX=3702 GN=IAA27 PE=1 SV=1
AT2G36180	Q9SJN6	CML31	0	0	0	1	1	0	0.950561	0.842964	0	0.894999	0.642359	0	0	0.666667	0.512453	1.03549	0.15022	0.823273	0.75478	Notsignificant	Notsignificant		Probable calcium-binding protein CML31 OS=Arabidopsis thaliana OX=3702 GN=CML31 PE=2 SV=2
AT5G51790	Q9FLI0	BH120	0	0	0	1	1	0	0.950561	0.842964	0	0.894999	0.642359	0	0	0.666667	0.512453	1.03549	0.15022	0.823273	0.75478	Notsignificant	Notsignificant		Transcription factor bHLH120 OS=Arabidopsis thaliana OX=3702 GN=BHLH120 PE=2 SV=2
AT3G26180	Q9LTM3	C71BK	0	0	0	1	1	0	0.950561	0.842964	0	0.894999	0.642359	0	0	0.666667	0.512453	1.03549	0.15022	0.823273	0.75478	Notsignificant	Notsignificant		Cytochrome P450 71B20 OS=Arabidopsis thaliana OX=3702 GN=CYP71B20 PE=2 SV=1
AT4G02500	O22775	XXT2	0	0	0	1	1	0	0.950561	0.842964	0	0.894999	0.642359	0	0	0.666667	0.512453	1.03549	0.15022	0.823273	0.75478	Notsignificant	Notsignificant		Xyloglucan 6-xylosyltransferase 2 OS=Arabidopsis thaliana OX=3702 GN=XXT2 PE=1 SV=1
AT5G35520	Q2V0Z5	MIS12	0	0	0	1	0	1	0.950561	0	0.842426	0.894999	0	0.664638	0	0.666667	0.519879	1.03518	0.150292	0.823064	0.75478	Notsignificant	Notsignificant		Protein MIS12 homolog OS=Arabidopsis thaliana OX=3702 GN=MIS12 PE=3 SV=1
AT2G04740	Q9SJ85	Y2474	0	0	0	1	0	1	0.950561	0	0.842426	0.894999	0	0.664638	0	0.666667	0.519879	1.03518	0.150292	0.823064	0.75478	Notsignificant	Notsignificant		BTB/POZ domain-containing protein At2g04740 OS=Arabidopsis thaliana OX=3702 GN=At2g04740 PE=2 SV=2
AT3G59290	Q93YP4	EPN3	0	0	0	1	0	1	0.950561	0	0.842426	0.894999	0	0.664638	0	0.666667	0.519879	1.03518	0.150292	0.823064	0.75478	Notsignificant	Notsignificant		Clathrin interactor EPSIN 3 OS=Arabidopsis thaliana OX=3702 GN=EPSIN3 PE=2 SV=1
AT3G55990	Q9LY46	TBL29	0	0	0	1	0	1	0.950561	0	0.842426	0.894999	0	0.664638	0	0.666667	0.519879	1.03518	0.150292	0.823064	0.75478	Notsignificant	Notsignificant		Protein ESKIMO 1 OS=Arabidopsis thaliana OX=3702 GN=ESK1 PE=1 SV=1
AT1G70330	Q8VXY7	ENT1	0	0	0	1	0	1	0.950561	0	0.842426	0.894999	0	0.664638	0	0.666667	0.519879	1.03518	0.150292	0.823064	0.75478	Notsignificant	Notsignificant		Equilibrative nucleotide transporter 1 OS=Arabidopsis thaliana OX=3702 GN=ENT1 PE=1 SV=1
AT1G36060	Q9SKW5	ERF55	0	0	0	1	0	1	0.950561	0	0.842426	0.894999	0	0.664638	0	0.666667	0.519879	1.03518	0.150292	0.823064	0.75478	Notsignificant	Notsignificant		Ethylene-responsive transcription factor ERF055 OS=Arabidopsis thaliana OX=3702 GN=ERF055 PE=2 SV=1
AT4G02940	Q9ZT92	AK10B	0	0	0	1	0	1	0.950561	0	0.842426	0.894999	0	0.664638	0	0.666667	0.519879	1.03518	0.150292	0.823064	0.75478	Notsignificant	Notsignificant		RNA demethylase ALKBH10B OS=Arabidopsis thaliana OX=3702 GN=ALKBH10B PE=1 SV=1
AT2G26830	O81024	EKI	0	0	0	1	0	1	0.950561	0	0.842426	0.894999	0	0.664638	0	0.666667	0.519879	1.03518	0.150292	0.823064	0.75478	Notsignificant	Notsignificant		Probable ethanolamine kinase OS=Arabidopsis thaliana OX=3702 GN=EMB1187 PE=2 SV=1
AT1G07740	Q9LQQ1	PPR20	0	0	0	1	0	1	0.950561	0	0.842426	0.894999	0	0.664638	0	0.666667	0.519879	1.03518	0.150292	0.823064	0.75478	Notsignificant	Notsignificant		Pentatricopeptide repeat-containing protein At1g07740, mitochondrial OS=Arabidopsis thaliana OX=3702 GN=At1g07740 PE=2 SV=1
AT3G45390	Q7FK82	LRK12	0	0	0	1	0	1	0.950561	0	0.842426	0.894999	0	0.664638	0	0.666667	0.519879	1.03518	0.150292	0.823064	0.75478	NA	Notsignificant		Probable L-type lectin-domain containing receptor kinase I.2 OS=Arabidopsis thaliana OX=3702 GN=LECRK12 PE=2 SV=2
AT2G42210	O48528	OP163	0	0	0	1	0	1	0.950561	0	0.842426	0.894999	0	0.664638	0	0.666667	0.519879	1.03518	0.150292	0.823064	0.75478	Notsignificant	Notsignificant		Outer envelope pore protein 16-3, chloroplastic/mitochondrial OS=Arabidopsis thaliana OX=3702 GN=OEP163 PE=1 SV=1
AT2G02090	Q9ZUL5	CHR19	0	0	0	1	0	1	0.950561	0	0.842426	0.894999	0	0.664638	0	0.666667	0.519879	1.03518	0.150292	0.823064	0.75478	Notsignificant	Notsignificant		Protein CHROMATIN REMODELING 19 OS=Arabidopsis thaliana OX=3702 GN=ETL1 PE=1 SV=1
AT3G01350	Q9SRI2	PTR31	0	0	0	1	0	1	0.950561	0	0.842426	0.894999	0	0.664638	0	0.666667	0.519879	1.03518	0.150292	0.823064	0.75478	Notsignificant	Notsignificant		Protein NRT1/ PTR FAMILY 5.9 OS=Arabidopsis thaliana OX=3702 GN=NPF5.9 PE=2 SV=1
AT2G28850	Q9ZV29	C7103	0	0	0	1	0	1	0.950561	0	0.842426	0.894999	0	0.664638	0	0.666667	0.519879	1.03518	0.150292	0.823064	0.75478	Notsignificant	Notsignificant		Cytochrome P450 710A3 OS=Arabidopsis thaliana OX=3702 GN=CYP710A3 PE=2 SV=1
AT1G50700	Q9C6P3	CDPKX	0	0	0	1	0	1	0.950561	0	0.842426	0.894999	0	0.664638	0	0.666667	0.519879	1.03518	0.150292	0.823064	0.75478	Notsignificant	Notsignificant		Calcium-dependent protein kinase 33 OS=Arabidopsis thaliana OX=3702 GN=CPK33 PE=1 SV=1
AT5G35170	Q8VYL1	KAD5	0	0	0	1	0	1	0.950561	0	0.842426	0.894999	0	0.664638	0	0.666667	0.519879	1.03518	0.150292	0.823064	0.75478	Notsignificant	Notsignificant		Adenylate kinase 5, chloroplastic OS=Arabidopsis thaliana OX=3702 GN=At5g35170 PE=1 SV=1
AT4G26250	Q8H1S1	GOLS6	0	0	0	1	0	1	0.950561	0	0.842426	0.894999	0	0.664638	0	0.666667	0.519879	1.03518	0.150292	0.823064	0.75478	Notsignificant	Notsignificant		Galactinol synthase 6 OS=Arabidopsis thaliana OX=3702 GN=GOLS6 PE=2 SV=1
AT3G22500	Q9LJ95	LEA32	0	0	0	1	0	1	0.950561	0	0.842426	0.894999	0	0.664638	0	0.666667	0.519879	1.03518	0.150292	0.823064	0.75478	Notsignificant	Notsignificant		Late embryogenesis abundant protein 32 OS=Arabidopsis thaliana OX=3702 GN=ECP31 PE=2 SV=1
AT1G76310	Q9SFW6	CCB24	0	0	0	1	0	1	0.950561	0	0.842426	0.894999	0	0.664638	0	0.666667	0.519879	1.03518	0.150292	0.823064	0.75478	Notsignificant	Notsignificant		Cyclin-B2-4 OS=Arabidopsis thaliana OX=3702 GN=CYCB2-4 PE=2 SV=2
AT1G59980	Q6XL73	DNJ39	0	0	0	1	0	1	0.950561	0	0.842426	0.894999	0	0.664638	0	0.666667	0.519879	1.03518	0.150292	0.823064	0.75478	Notsignificant	Notsignificant		Chaperone protein dnaJ 39 OS=Arabidopsis thaliana OX=3702 GN=ATJ39 PE=2 SV=2
AT4G10440	Q9SZX8	PMTH	0	0	0	1	0	1	0.950561	0	0.842426	0.894999	0	0.664638	0	0.666667	0.519879	1.03518	0.150292	0.823064	0.75478	Notsignificant	Notsignificant		Probable methyltransferase PMT17 OS=Arabidopsis thaliana OX=3702 GN=At4g10440 PE=3 SV=1
AT4G15410	Q7Y175	PUX5	0	0	0	1	0	1	0.950561	0	0.842426	0.894999	0	0.664638	0	0.666667	0.519879	1.03518	0.150292	0.823064	0.75478	TurboID_only	Notsignificant		Plant UBX domain-containing protein 5 OS=Arabidopsis thaliana OX=3702 GN=PUX5 PE=1 SV=1
AT3G06080	Q9LDG2	TBL10	0	0	0	1	0	1	0.950561	0	0.842426	0.894999	0	0.664638	0	0.666667	0.519879	1.03518	0.150292	0.823064	0.75478	Notsignificant	Notsignificant		Protein trichome birefringence-like 10 OS=Arabidopsis thaliana OX=3702 GN=TBL10 PE=2 SV=1
AT1G69580	F4I274	PHL8	0	0	0	1	0	1	0.950561	0	0.842426	0.894999	0	0.664638	0	0.666667	0.519879	1.03518	0.150292	0.823064	0.75478	Notsignificant	Notsignificant		Myb family transcription factor PHL8 OS=Arabidopsis thaliana OX=3702 GN=PHL8 PE=2 SV=1
AT2G03380	Q9ZQ74	PP146	0	0	0	1	0	1	0.950561	0	0.842426	0.894999	0	0.664638	0	0.666667	0.519879	1.03518	0.150292	0.823064	0.75478	Notsignificant	Notsignificant		Pentatricopeptide repeat-containing protein At2g03380, mitochondrial OS=Arabidopsis thaliana OX=3702 GN=PCMP-E47 PE=3 SV=1
AT1G10780	Q9SAC4	FB2	0	0	0	1	0	1	0.950561	0	0.842426	0.894999	0	0.664638	0	0.666667	0.519879	1.03518	0.150292	0.823064	0.75478	TurboID_only	Notsignificant		F-box protein At1g10780 OS=Arabidopsis thaliana OX=3702 GN=At1g10780 PE=2 SV=1
AT1G62180	P92981	2024-04-02	0	0	0	1	0	1	0.950561	0	0.842426	0.894999	0	0.664638	0	0.666667	0.519879	1.03518	0.150292	0.823064	0.75478	Notsignificant	Notsignificant		5'-adenylylsulfate reductase 2, chloroplastic OS=Arabidopsis thaliana OX=3702 GN=APR2 PE=1 SV=2
AT3G62980	Q570C0	TIR1	0	0	0	1	0	1	0.950561	0	0.842426	0.894999	0	0.664638	0	0.666667	0.519879	1.03518	0.150292	0.823064	0.75478	Notsignificant	Notsignificant		Protein TRANSPORT INHIBITOR RESPONSE 1 OS=Arabidopsis thaliana OX=3702 GN=TIR1 PE=1 SV=2
AT4G31500	O65782	C83B1	0	0	0	1	0	1	0.950561	0	0.842426	0.894999	0	0.664638	0	0.666667	0.519879	1.03518	0.150292	0.823064	0.75478	Notsignificant	Notsignificant		Cytochrome P450 83B1 OS=Arabidopsis thaliana OX=3702 GN=CYP83B1 PE=1 SV=1
AT3G57420	Q9SCN0	STL2	0	0	0	1	0	1	0.950561	0	0.842426	0.894999	0	0.664638	0	0.666667	0.519879	1.03518	0.150292	0.823064	0.75478	Notsignificant	Notsignificant		Probable glycosyltransferase STELLO2 OS=Arabidopsis thaliana OX=3702 GN=STL2 PE=1 SV=1
AT1G31672	P0DO00	AMO2	0	0	0	1	0	1	0.950561	0	0.842426	0.894999	0	0.664638	0	0.666667	0.519879	1.03518	0.150292	0.823064	0.75478	Notsignificant	Notsignificant		Primary amine oxidase 2 OS=Arabidopsis thaliana OX=3702 GN=At1g31672 PE=3 SV=1
AT5G62680	Q9LV10	PTR53	0	0	0	1	0	1	0.950561	0	0.842426	0.894999	0	0.664638	0	0.666667	0.519879	1.03518	0.150292	0.823064	0.75478	Notsignificant	Notsignificant		Protein NRT1/ PTR FAMILY 2.11 OS=Arabidopsis thaliana OX=3702 GN=NPF2.11 PE=1 SV=1
AT3G19090	Q9LHL3	LRP6C	0	0	0	1	0	1	0.950561	0	0.842426	0.894999	0	0.664638	0	0.666667	0.519879	1.03518	0.150292	0.823064	0.75478	Notsignificant	Notsignificant		La-related protein 6C OS=Arabidopsis thaliana OX=3702 GN=LARP6C PE=3 SV=1
AT3G28520	Q9LH83	AATP6	0	0	0	1	0	1	0.950561	0	0.842426	0.894999	0	0.664638	0	0.666667	0.519879	1.03518	0.150292	0.823064	0.75478	Notsignificant	Notsignificant		AAA-ATPase At3g28520 OS=Arabidopsis thaliana OX=3702 GN=At3g28520 PE=3 SV=1
AT1G25480	Q9C6L8	ALMT4	0	0	0	1	0	1	0.950561	0	0.842426	0.894999	0	0.664638	0	0.666667	0.519879	1.03518	0.150292	0.823064	0.75478	Notsignificant	Notsignificant		Aluminum-activated malate transporter 4 OS=Arabidopsis thaliana OX=3702 GN=ALMT4 PE=3 SV=1
AT1G69200	F4I0K2	SCKL2	0	0	0	1	0	1	0.950561	0	0.842426	0.894999	0	0.664638	0	0.666667	0.519879	1.03518	0.150292	0.823064	0.75478	TurboID_only	Notsignificant		Fructokinase-like 2, chloroplastic OS=Arabidopsis thaliana OX=3702 GN=FLN2 PE=1 SV=2
AT4G25500	P92965	RS40	0	0	0	1	0	1	0.950561	0	0.842426	0.894999	0	0.664638	0	0.666667	0.519879	1.03518	0.150292	0.823064	0.75478	Notsignificant	Notsignificant		Serine/arginine-rich splicing factor RS40 OS=Arabidopsis thaliana OX=3702 GN=RS40 PE=1 SV=2
AT1G12140	A8MRX0	GSOX5	0	0	0	1	0	1	0.950561	0	0.842426	0.894999	0	0.664638	0	0.666667	0.519879	1.03518	0.150292	0.823064	0.75478	Notsignificant	Notsignificant		Flavin-containing monooxygenase FMO GS-OX5 OS=Arabidopsis thaliana OX=3702 GN=FMOGS-OX5 PE=1 SV=2
AT4G01660	Q9SBB2	ABC1	0	0	0	1	0	1	0.950561	0	0.842426	0.894999	0	0.664638	0	0.666667	0.519879	1.03518	0.150292	0.823064	0.75478	Notsignificant	Notsignificant		Protein ABC transporter 1, mitochondrial OS=Arabidopsis thaliana OX=3702 GN=ABC1 PE=2 SV=1
AT3G23980	Q9LIQ9	BLI	0	0	0	1	0	1	0.950561	0	0.842426	0.894999	0	0.664638	0	0.666667	0.519879	1.03518	0.150292	0.823064	0.75478	Notsignificant	Notsignificant		Protein BLISTER OS=Arabidopsis thaliana OX=3702 GN=BLI PE=1 SV=1
AT3G06490	Q9LDE1	MY108	0	0	0	1	0	1	0.950561	0	0.842426	0.894999	0	0.664638	0	0.666667	0.519879	1.03518	0.150292	0.823064	0.75478	Notsignificant	Notsignificant		Transcription factor MYB108 OS=Arabidopsis thaliana OX=3702 GN=MYB108 PE=1 SV=1
AT1G19360	Q9LN62	RRA3	0	0	0	1	0	1	0.950561	0	0.842426	0.894999	0	0.664638	0	0.666667	0.519879	1.03518	0.150292	0.823064	0.75478	Notsignificant	Notsignificant		Arabinosyltransferase RRA3 OS=Arabidopsis thaliana OX=3702 GN=RRA3 PE=2 SV=1
AT5G21090	Q9FPJ5	LRR1	0	0	0	1	0	1	0.950561	0	0.842426	0.894999	0	0.664638	0	0.666667	0.519879	1.03518	0.150292	0.823064	0.75478	Notsignificant	Notsignificant		Leucine-rich repeat protein 1 OS=Arabidopsis thaliana OX=3702 GN=LRR1 PE=1 SV=1
AT5G46550	Q9LS28	GTE12	0	0	0	1	0	1	0.950561	0	0.842426	0.894999	0	0.664638	0	0.666667	0.519879	1.03518	0.150292	0.823064	0.75478	Notsignificant	Notsignificant		Transcription factor GTE12 OS=Arabidopsis thaliana OX=3702 GN=GTE12 PE=2 SV=2
AT4G33460	Q8H1R4	AB10I	0	0	0	1	0	1	0.950561	0	0.842426	0.894999	0	0.664638	0	0.666667	0.519879	1.03518	0.150292	0.823064	0.75478	Notsignificant	Notsignificant		ABC transporter I family member 10 OS=Arabidopsis thaliana OX=3702 GN=ABCI10 PE=2 SV=1
AT4G26080	P49597	P2C56	0	0	0	1	0	1	0.950561	0	0.842426	0.894999	0	0.664638	0	0.666667	0.519879	1.03518	0.150292	0.823064	0.75478	Notsignificant	Notsignificant		Protein phosphatase 2C 56 OS=Arabidopsis thaliana OX=3702 GN=ABI1 PE=1 SV=2
AT3G49850	Q9M2X3	TRB3	0	0	0	1	0	1	0.950561	0	0.842426	0.894999	0	0.664638	0	0.666667	0.519879	1.03518	0.150292	0.823064	0.75478	Notsignificant	Notsignificant		Telomere repeat-binding factor 3 OS=Arabidopsis thaliana OX=3702 GN=TRB3 PE=1 SV=1
AT2G37585	Q8S8P3	GT14C	0	0	0	1	0	1	0.950561	0	0.842426	0.894999	0	0.664638	0	0.666667	0.519879	1.03518	0.150292	0.823064	0.75478	Notsignificant	Notsignificant		Beta-glucuronosyltransferase GlcAT14C OS=Arabidopsis thaliana OX=3702 GN=GLCAT14C PE=2 SV=1
AT1G05600	Q9SYK1	PPR11	0	0	0	1	0	1	0.950561	0	0.842426	0.894999	0	0.664638	0	0.666667	0.519879	1.03518	0.150292	0.823064	0.75478	Notsignificant	Notsignificant		Pentatricopeptide repeat-containing protein At1g05600 OS=Arabidopsis thaliana OX=3702 GN=At1g05600 PE=2 SV=1
AT3G17310	Q8H1E8	DRM3	0	0	0	1	0	1	0.950561	0	0.842426	0.894999	0	0.664638	0	0.666667	0.519879	1.03518	0.150292	0.823064	0.75478	Notsignificant	Notsignificant		Probable inactive DNA (cytosine-5)-methyltransferase DRM3 OS=Arabidopsis thaliana OX=3702 GN=DRM3 PE=1 SV=1
AT5G13300	Q5W7F2	AGD3	0	2	0	0	6	1	0	0.949473	0.842426	0	0.864752	0.664638	0.666667	2.33333	0.509797	1.03455	0.150439	0.82264	0.75478	Notsignificant	Notsignificant		ADP-ribosylation factor GTPase-activating protein AGD3 OS=Arabidopsis thaliana OX=3702 GN=AGD3 PE=1 SV=1
AT5G24650	Q9FLT9	HP302	1	1	0	1	3	2	-0.0717787	0.671319	1.19139	-0.105001	0.642359	1.2496	0.666667	2	0.595653	1.034	0.150569	0.822264	0.75478	Notsignificant	Notsignificant		Chloroplastic import inner membrane translocase subunit HP30-2 OS=Arabidopsis thaliana OX=3702 GN=HP30-2 PE=1 SV=1
AT4G19210	Q8LPJ4	AB2E	2	2	1	4	4	3	0.693346	0.407954	0.67013	0.631965	0.379325	0.664638	1.66667	3.66667	0.558643	1.02274	0.153216	0.814695	0.75478	Notsignificant	Notsignificant		ABC transporter E family member 2 OS=Arabidopsis thaliana OX=3702 GN=ABCE2 PE=2 SV=1
AT4G24190	Q9STX5	ENPL	2	2	2	2	5	7	-0.101516	0.696354	1.17444	-0.105001	0.642359	1.07968	2	4.66667	0.539011	1.02149	0.15351	0.813863	0.75478	Notsignificant	Notsignificant		Endoplasmin homolog OS=Arabidopsis thaliana OX=3702 GN=HSP90-7 PE=1 SV=1
AT2G45820	O80837	REM1.3	4	2	5	7	9	5	0.737597	1.57243	-0.545059	0.573071	1.37933	-0.335362	3.66667	7	0.539011	1.019	0.154101	0.812195	0.75478	TurboID_only	Notsignificant		Remorin OS=Arabidopsis thaliana OX=3702 GN=DBP PE=1 SV=1
AT5G17920	O50008	METS1	15	27	18	27	30	35	1.5269	-0.894162	1.11609	0.702354	-0.210799	0.586636	20	30.6667	0.359397	1.00968	0.156324	0.805975	0.75478	Common	Notsignificant		5-methyltetrahydropteroyltriglutamate--homocysteine methyltransferase 1 OS=Arabidopsis thaliana OX=3702 GN=MS1 PE=1 SV=1
AT2G05710	Q9SIB9	ACO3M	1	2	4	4	5	5	1.23005	0.696354	-0.178775	1.21693	0.642359	-0.0723273	2.33333	4.66667	0.595653	1.009	0.156488	0.805518	0.75478	Notsignificant	Notsignificant		Aconitate hydratase 3, mitochondrial OS=Arabidopsis thaliana OX=3702 GN=ACO3 PE=1 SV=2
AT1G10270	Q9SY69	PPR29	0	1	0	0	2	3	0	0.288448	1.45918	0	0.227322	1.66464	0.333333	1.66667	0.630653	1.00899	0.156489	0.805516	0.75478	Notsignificant	Notsignificant		Pentatricopeptide repeat-containing protein At1g10270 OS=Arabidopsis thaliana OX=3702 GN=GRP23 PE=1 SV=1
AT1G10390	Q8RY25	NU98A	0	0	1	0	3	2	0	1.46012	0.287392	0	1.64236	0.249601	0.333333	1.66667	0.630653	1.00893	0.156505	0.805472	0.75478	Notsignificant	Notsignificant		Nuclear pore complex protein NUP98A OS=Arabidopsis thaliana OX=3702 GN=NUP98A PE=1 SV=1
AT5G23900	Q9FF90	RL133	2	3	5	6	5	8	1.27277	0.231893	0.223024	1.11739	0.227322	0.249601	3.33333	6.33333	0.531438	0.997479	0.159266	0.797877	0.75478	Notsignificant	Notsignificant		60S ribosomal protein L13-3 OS=Arabidopsis thaliana OX=3702 GN=RPL13D PE=1 SV=1
AT5G16300	Q9FFF3	COG1	0	2	2	1	3	5	0.950561	0.0698631	0.694756	0.894999	0.057397	0.664638	1.33333	3	0.539011	0.99026	0.161024	0.793111	0.75478	Notsignificant	Notsignificant		Conserved oligomeric Golgi complex subunit 1 OS=Arabidopsis thaliana OX=3702 GN=COG1 PE=1 SV=1
AT2G43210	Q9ZW74	PUX11	0	0	2	3	0	3	1.64651	0	0.0684698	1.895	0	0.0796758	0.666667	2	0.658225	0.990145	0.161052	0.793035	0.75478	Notsignificant	Notsignificant		Plant UBX domain-containing protein 11 OS=Arabidopsis thaliana OX=3702 GN=PUX11 PE=1 SV=2
AT5G53460	Q9LV03	GLUT1	1	0	1	2	3	1	0.490229	1.46012	-0.243721	0.479961	1.64236	-0.335362	0.666667	2	0.595653	0.985322	0.162233	0.789861	0.75478	Notsignificant	Notsignificant		Glutamate synthase 1 [NADH], chloroplastic OS=Arabidopsis thaliana OX=3702 GN=GLT1 PE=1 SV=2
AT4G23400	Q8LAA6	PIP1;5	1	2	2	4	4	3	1.23005	0.407954	0.0684698	1.21693	0.379325	0.0796758	1.66667	3.66667	0.558643	0.985235	0.162254	0.789804	0.75478	TurboID_only	Notsignificant		Probable aquaporin PIP1-5 OS=Arabidopsis thaliana OX=3702 GN=PIP1-5 PE=1 SV=2
AT1G53440	C0LGG9	AT1G53440	5	2	0	6	9	0	0.133614	1.57243	0	0.117391	1.37933	0	2.33333	5	0.498905	0.984983	0.162316	0.789638	0.75478	TurboID_only	Notsignificant		Probable LRR receptor-like serine/threonine-protein kinase At1g53440 OS=Arabidopsis thaliana OX=3702 GN=At1g53440 PE=2 SV=2
AT1G13020	Q9SAD7	IF4B2	0	0	4	2	1	4	1.34433	0.842964	-0.487498	1.47996	0.642359	-0.335362	1.33333	2.33333	0.595653	0.98138	0.163203	0.787273	0.75478	TurboID_only	Notsignificant		Eukaryotic translation initiation factor 4B2 OS=Arabidopsis thaliana OX=3702 GN=EIF4B2 PE=1 SV=1
AT3G54470	Q42586	UMPS	1	4	1	3	5	4	0.899882	-0.176883	0.976167	0.894999	-0.0946061	0.986566	2	4	0.595653	0.981014	0.163293	0.787033	0.75478	Notsignificant	Notsignificant		Uridine 5'-monophosphate synthase OS=Arabidopsis thaliana OX=3702 GN=PYRE-F PE=2 SV=2
AT4G24620	Q8H103	G6PIP	0	1	1	3	1	2	1.64651	-0.242811	0.287392	1.895	-0.357641	0.249601	0.666667	2	0.595653	0.976353	0.164445	0.78398	0.75478	Notsignificant	Notsignificant		Glucose-6-phosphate isomerase 1, chloroplastic OS=Arabidopsis thaliana OX=3702 GN=PGI1 PE=1 SV=1
AT5G27640	Q9C5Z1	EIF3B	2	2	2	3	4	6	0.33435	0.407954	0.947779	0.310036	0.379325	0.887031	2	4.33333	0.525464	0.97577	0.164589	0.783599	0.75478	TurboID_only	Notsignificant		Eukaryotic translation initiation factor 3 subunit B OS=Arabidopsis thaliana OX=3702 GN=TIF3B1 PE=1 SV=1
AT3G13380	Q9LJF3	BRL3	0	0	3	0	2	6	0	1.19216	0.497834	0	1.22732	0.471993	1	2.66667	0.566438	0.975717	0.164602	0.783564	0.75478	Notsignificant	Notsignificant		Receptor-like protein kinase BRI1-like 3 OS=Arabidopsis thaliana OX=3702 GN=BRL3 PE=1 SV=1
AT3G25860	Q9SQI8	ODP24	0	0	0	0	4	0	0	1.68604	0	0	1.96429	0	0	1.33333	0.654763	0.973436	0.165168	0.782073	0.75478	Notsignificant	Notsignificant		Dihydrolipoyllysine-residue acetyltransferase component 4 of pyruvate dehydrogenase complex, chloroplastic OS=Arabidopsis thaliana OX=3702 GN=LTA2 PE=2 SV=1
AT4G39600	Q9SV98	FK103	0	0	0	0	1	1	0	0.842964	0.842426	0	0.642359	0.664638	0	0.666667	0.435666	0.97306	0.165262	0.781828	0.75478	Notsignificant	Notsignificant		Putative F-box/kelch-repeat protein At4g39600 OS=Arabidopsis thaliana OX=3702 GN=At4g39600 PE=4 SV=1
AT4G00370	Q8GX78	ANTR2	0	0	0	0	1	1	0	0.842964	0.842426	0	0.642359	0.664638	0	0.666667	0.435666	0.97306	0.165262	0.781828	0.75478	Notsignificant	Notsignificant		Ascorbate transporter, chloroplastic OS=Arabidopsis thaliana OX=3702 GN=PHT4;4 PE=1 SV=1
AT1G49190	Q9M9B9	ARR19	0	0	0	0	1	1	0	0.842964	0.842426	0	0.642359	0.664638	0	0.666667	0.435666	0.97306	0.165262	0.781828	0.75478	TurboID_only	Notsignificant		Putative two-component response regulator ARR19 OS=Arabidopsis thaliana OX=3702 GN=ARR19 PE=2 SV=2
AT4G34850	Q8LDM2	PKSB	0	0	0	0	1	1	0	0.842964	0.842426	0	0.642359	0.664638	0	0.666667	0.435666	0.97306	0.165262	0.781828	0.75478	Notsignificant	Notsignificant		Type III polyketide synthase B OS=Arabidopsis thaliana OX=3702 GN=PKSB PE=1 SV=1
AT3G11330	Q8VYG9	PIRL9	0	0	0	0	1	1	0	0.842964	0.842426	0	0.642359	0.664638	0	0.666667	0.435666	0.97306	0.165262	0.781828	0.75478	Notsignificant	Notsignificant		Plant intracellular Ras-group-related LRR protein 9 OS=Arabidopsis thaliana OX=3702 GN=PIRL9 PE=2 SV=1
AT1G78670	Q9ZV85	GGH3	0	0	0	0	1	1	0	0.842964	0.842426	0	0.642359	0.664638	0	0.666667	0.435666	0.97306	0.165262	0.781828	0.75478	Notsignificant	Notsignificant		Probable gamma-glutamyl hydrolase 3 OS=Arabidopsis thaliana OX=3702 GN=GGH3 PE=2 SV=1
AT1G59740	Q93VV5	PTR16	0	0	0	0	1	1	0	0.842964	0.842426	0	0.642359	0.664638	0	0.666667	0.435666	0.97306	0.165262	0.781828	0.75478	Notsignificant	Notsignificant		Protein NRT1/ PTR FAMILY 4.3 OS=Arabidopsis thaliana OX=3702 GN=NPF4.3 PE=2 SV=1
AT4G10540	Q9SZY3	SBT38	0	0	0	0	1	1	0	0.842964	0.842426	0	0.642359	0.664638	0	0.666667	0.435666	0.97306	0.165262	0.781828	0.75478	Notsignificant	Notsignificant		Subtilisin-like protease SBT3.8 OS=Arabidopsis thaliana OX=3702 GN=SBT3.8 PE=3 SV=1
AT1G02250	O81914	NAC5	0	0	0	0	1	1	0	0.842964	0.842426	0	0.642359	0.664638	0	0.666667	0.435666	0.97306	0.165262	0.781828	0.75478	Notsignificant	Notsignificant		NAC domain-containing protein 5 OS=Arabidopsis thaliana OX=3702 GN=NAC005 PE=2 SV=2
AT2G38720	Q9ZVJ3	MA655	0	0	0	0	1	1	0	0.842964	0.842426	0	0.642359	0.664638	0	0.666667	0.435666	0.97306	0.165262	0.781828	0.75478	Notsignificant	Notsignificant		65-kDa microtubule-associated protein 5 OS=Arabidopsis thaliana OX=3702 GN=MAP65-5 PE=1 SV=2
AT5G57490	Q9FKM2	VDAC4	0	0	0	0	1	1	0	0.842964	0.842426	0	0.642359	0.664638	0	0.666667	0.435666	0.97306	0.165262	0.781828	0.75478	Notsignificant	Notsignificant		Mitochondrial outer membrane protein porin 4 OS=Arabidopsis thaliana OX=3702 GN=VDAC4 PE=1 SV=1
AT5G55855	Q3E8A8	SUMO7	0	0	0	0	1	1	0	0.842964	0.842426	0	0.642359	0.664638	0	0.666667	0.435666	0.97306	0.165262	0.781828	0.75478	Notsignificant	Notsignificant		Putative small ubiquitin-related modifier 7 OS=Arabidopsis thaliana OX=3702 GN=SUMO7 PE=1 SV=2
AT2G32860	O48779	BGL33	0	0	0	0	1	1	0	0.842964	0.842426	0	0.642359	0.664638	0	0.666667	0.435666	0.97306	0.165262	0.781828	0.75478	Notsignificant	Notsignificant		Beta-glucosidase 33 OS=Arabidopsis thaliana OX=3702 GN=BGLU33 PE=2 SV=1
AT1G62280	Q5E930	SLAH1	0	0	0	0	1	1	0	0.842964	0.842426	0	0.642359	0.664638	0	0.666667	0.435666	0.97306	0.165262	0.781828	0.75478	Notsignificant	Notsignificant		S-type anion channel SLAH1 OS=Arabidopsis thaliana OX=3702 GN=SLAH1 PE=2 SV=1
AT1G76180	P42763	ERD14	0	0	0	0	1	1	0	0.842964	0.842426	0	0.642359	0.664638	0	0.666667	0.435666	0.97306	0.165262	0.781828	0.75478	Notsignificant	Notsignificant		Dehydrin ERD14 OS=Arabidopsis thaliana OX=3702 GN=ERD14 PE=1 SV=1
AT5G50260	Q9FGR9	CEP1	0	0	0	0	1	1	0	0.842964	0.842426	0	0.642359	0.664638	0	0.666667	0.435666	0.97306	0.165262	0.781828	0.75478	Notsignificant	Notsignificant		KDEL-tailed cysteine endopeptidase CEP1 OS=Arabidopsis thaliana OX=3702 GN=CEP1 PE=1 SV=1
AT5G02820	Q9LZ03	TOP6A	0	0	0	0	1	1	0	0.842964	0.842426	0	0.642359	0.664638	0	0.666667	0.435666	0.97306	0.165262	0.781828	0.75478	Notsignificant	Notsignificant		DNA topoisomerase 6 subunit A OS=Arabidopsis thaliana OX=3702 GN=TOP6A PE=1 SV=1
AT5G59200	Q9FIF7	PP435	0	0	0	0	1	1	0	0.842964	0.842426	0	0.642359	0.664638	0	0.666667	0.435666	0.97306	0.165262	0.781828	0.75478	TurboID_only	Notsignificant		Putative pentatricopeptide repeat-containing protein At5g59200, chloroplastic OS=Arabidopsis thaliana OX=3702 GN=PCMP-E41 PE=3 SV=1
AT2G11810	Q9SI93	MGDG3	0	0	0	0	1	1	0	0.842964	0.842426	0	0.642359	0.664638	0	0.666667	0.435666	0.97306	0.165262	0.781828	0.75478	Notsignificant	Notsignificant		Monogalactosyldiacylglycerol synthase 3, chloroplastic OS=Arabidopsis thaliana OX=3702 GN=MGD3 PE=1 SV=2
AT3G60030	Q9S7P5	SPL12	0	0	0	0	1	1	0	0.842964	0.842426	0	0.642359	0.664638	0	0.666667	0.435666	0.97306	0.165262	0.781828	0.75478	Notsignificant	Notsignificant		Squamosa promoter-binding-like protein 12 OS=Arabidopsis thaliana OX=3702 GN=SPL12 PE=1 SV=1
AT4G25550	Q8GXS3	CFIS2	0	0	0	0	1	1	0	0.842964	0.842426	0	0.642359	0.664638	0	0.666667	0.435666	0.97306	0.165262	0.781828	0.75478	Notsignificant	Notsignificant		Pre-mRNA cleavage factor Im 25 kDa subunit 2 OS=Arabidopsis thaliana OX=3702 GN=CFIS2 PE=1 SV=1
AT3G26290	Q9LTL0	C71BQ	0	0	0	0	1	1	0	0.842964	0.842426	0	0.642359	0.664638	0	0.666667	0.435666	0.97306	0.165262	0.781828	0.75478	Notsignificant	Notsignificant		Cytochrome P450 71B26 OS=Arabidopsis thaliana OX=3702 GN=CYP71B26 PE=2 SV=1
AT1G68190	Q9C9F4	COLX	0	0	0	0	1	1	0	0.842964	0.842426	0	0.642359	0.664638	0	0.666667	0.435666	0.97306	0.165262	0.781828	0.75478	Notsignificant	Notsignificant		Putative zinc finger protein At1g68190 OS=Arabidopsis thaliana OX=3702 GN=At1g68190 PE=2 SV=1
AT5G11190	Q9LFN7	SHN2	0	0	0	0	1	1	0	0.842964	0.842426	0	0.642359	0.664638	0	0.666667	0.435666	0.97306	0.165262	0.781828	0.75478	Notsignificant	Notsignificant		Ethylene-responsive transcription factor SHINE 2 OS=Arabidopsis thaliana OX=3702 GN=SHN2 PE=2 SV=1
AT3G45700	Q9M173	PTR41	0	0	0	0	1	1	0	0.842964	0.842426	0	0.642359	0.664638	0	0.666667	0.435666	0.97306	0.165262	0.781828	0.75478	Notsignificant	Notsignificant		Protein NRT1/ PTR FAMILY 2.4 OS=Arabidopsis thaliana OX=3702 GN=NPF2.4 PE=2 SV=1
AT3G17280	Q9LUU3	FBK58	0	0	0	0	1	1	0	0.842964	0.842426	0	0.642359	0.664638	0	0.666667	0.435666	0.97306	0.165262	0.781828	0.75478	Notsignificant	Notsignificant		Putative F-box/kelch-repeat protein At3g17280 OS=Arabidopsis thaliana OX=3702 GN=At3g17280 PE=4 SV=1
AT4G11910	Q66WT5	SGR2	0	0	0	0	1	1	0	0.842964	0.842426	0	0.642359	0.664638	0	0.666667	0.435666	0.97306	0.165262	0.781828	0.75478	Notsignificant	Notsignificant		Magnesium dechelatase SGR2, chloroplastic OS=Arabidopsis thaliana OX=3702 GN=SGR2 PE=1 SV=1
AT4G09900	Q940H7	MES12	0	0	0	0	1	1	0	0.842964	0.842426	0	0.642359	0.664638	0	0.666667	0.435666	0.97306	0.165262	0.781828	0.75478	Notsignificant	Notsignificant		Putative methylesterase 12, chloroplastic OS=Arabidopsis thaliana OX=3702 GN=MES12 PE=2 SV=1
AT4G09910	Q940H7	MES12	0	0	0	0	1	1	0	0.842964	0.842426	0	0.642359	0.664638	0	0.666667	0.435666	0.97306	0.165262	0.781828	0.75478	Notsignificant	Notsignificant		Putative methylesterase 12, chloroplastic OS=Arabidopsis thaliana OX=3702 GN=MES12 PE=2 SV=1
AT1G15400	Q9XI29	MASS2	0	0	0	0	1	1	0	0.842964	0.842426	0	0.642359	0.664638	0	0.666667	0.435666	0.97306	0.165262	0.781828	0.75478	Notsignificant	Notsignificant		Uncharacterized protein At1g15400 OS=Arabidopsis thaliana OX=3702 GN=At1g15400 PE=1 SV=2
AT4G11980	Q9SZ63	NUD14	0	0	0	0	1	1	0	0.842964	0.842426	0	0.642359	0.664638	0	0.666667	0.435666	0.97306	0.165262	0.781828	0.75478	Notsignificant	Notsignificant		Nudix hydrolase 14, chloroplastic OS=Arabidopsis thaliana OX=3702 GN=NUDT14 PE=1 SV=2
AT5G05970	B3H5K9	NEDD1	0	0	0	0	1	1	0	0.842964	0.842426	0	0.642359	0.664638	0	0.666667	0.435666	0.97306	0.165262	0.781828	0.75478	Notsignificant	Notsignificant		Protein NEDD1 OS=Arabidopsis thaliana OX=3702 GN=NEDD1 PE=2 SV=1
AT4G18470	Q9SWA6	SNI1	0	0	0	0	1	1	0	0.842964	0.842426	0	0.642359	0.664638	0	0.666667	0.435666	0.97306	0.165262	0.781828	0.75478	Notsignificant	Notsignificant		Negative regulator of systemic acquired resistance SNI1 OS=Arabidopsis thaliana OX=3702 GN=SNI1 PE=1 SV=1
AT5G39493	Q9FLY6	SPH15	0	0	0	0	1	1	0	0.842964	0.842426	0	0.642359	0.664638	0	0.666667	0.435666	0.97306	0.165262	0.781828	0.75478	Notsignificant	Notsignificant		S-protein homolog 15 OS=Arabidopsis thaliana OX=3702 GN=SPH15 PE=1 SV=1
AT4G13990	Q84R16	GT14	0	0	0	0	1	1	0	0.842964	0.842426	0	0.642359	0.664638	0	0.666667	0.435666	0.97306	0.165262	0.781828	0.75478	Notsignificant	Notsignificant		Probable xyloglucan galactosyltransferase GT14 OS=Arabidopsis thaliana OX=3702 GN=GT14 PE=2 SV=1
AT2G04540	Q8L3X9	KASM	0	0	0	0	1	1	0	0.842964	0.842426	0	0.642359	0.664638	0	0.666667	0.435666	0.97306	0.165262	0.781828	0.75478	Notsignificant	Notsignificant		3-oxoacyl-[acyl-carrier-protein] synthase, mitochondrial OS=Arabidopsis thaliana OX=3702 GN=KAS PE=1 SV=1
AT4G15880	Q94F30	ESD4	0	0	0	0	1	1	0	0.842964	0.842426	0	0.642359	0.664638	0	0.666667	0.435666	0.97306	0.165262	0.781828	0.75478	Notsignificant	Notsignificant		Ubiquitin-like-specific protease ESD4 OS=Arabidopsis thaliana OX=3702 GN=ESD4 PE=1 SV=1
AT1G04600	F4I5Q6	MYO7	0	0	0	0	1	1	0	0.842964	0.842426	0	0.642359	0.664638	0	0.666667	0.435666	0.97306	0.165262	0.781828	0.75478	Notsignificant	Notsignificant		Myosin-7 OS=Arabidopsis thaliana OX=3702 GN=XI-A PE=3 SV=1
AT5G05760	Q9FFK1	SYP31	0	0	0	0	1	1	0	0.842964	0.842426	0	0.642359	0.664638	0	0.666667	0.435666	0.97306	0.165262	0.781828	0.75478	Notsignificant	Notsignificant		Syntaxin-31 OS=Arabidopsis thaliana OX=3702 GN=SYP31 PE=1 SV=1
AT4G23496	Q8LGD1	SP1L5	0	0	0	0	1	1	0	0.842964	0.842426	0	0.642359	0.664638	0	0.666667	0.435666	0.97306	0.165262	0.781828	0.75478	Notsignificant	Notsignificant		Protein SPIRAL1-like 5 OS=Arabidopsis thaliana OX=3702 GN=SP1L5 PE=2 SV=1
AT3G25760	Q9LS03	AOC1	0	0	0	0	1	1	0	0.842964	0.842426	0	0.642359	0.664638	0	0.666667	0.435666	0.97306	0.165262	0.781828	0.75478	Notsignificant	Notsignificant		Allene oxide cyclase 1, chloroplastic OS=Arabidopsis thaliana OX=3702 GN=AOC1 PE=1 SV=1
AT5G27350	Q94CI7	EDL17	0	0	0	0	1	1	0	0.842964	0.842426	0	0.642359	0.664638	0	0.666667	0.435666	0.97306	0.165262	0.781828	0.75478	Notsignificant	Notsignificant		Sugar transporter ERD6-like 17 OS=Arabidopsis thaliana OX=3702 GN=SFP1 PE=2 SV=2
AT2G34900	Q84XV2	GTE1	0	0	0	0	1	1	0	0.842964	0.842426	0	0.642359	0.664638	0	0.666667	0.435666	0.97306	0.165262	0.781828	0.75478	Notsignificant	Notsignificant		Transcription factor GTE1 OS=Arabidopsis thaliana OX=3702 GN=GTE1 PE=2 SV=1
AT1G10810	Q9C5B9	ALKR1	0	0	0	0	1	1	0	0.842964	0.842426	0	0.642359	0.664638	0	0.666667	0.435666	0.97306	0.165262	0.781828	0.75478	Notsignificant	Notsignificant		Probable aldo-keto reductase 1 OS=Arabidopsis thaliana OX=3702 GN=At1g10810 PE=2 SV=1
AT5G20360	F4K487	PHOX3	0	0	0	0	1	1	0	0.842964	0.842426	0	0.642359	0.664638	0	0.666667	0.435666	0.97306	0.165262	0.781828	0.75478	Notsignificant	Notsignificant		Protein PHOX3 OS=Arabidopsis thaliana OX=3702 GN=PHOX3 PE=1 SV=1
AT1G47500	Q9SX80	R47CP	0	0	0	0	1	1	0	0.842964	0.842426	0	0.642359	0.664638	0	0.666667	0.435666	0.97306	0.165262	0.781828	0.75478	Notsignificant	Notsignificant		Polyadenylate-binding protein RBP47C' OS=Arabidopsis thaliana OX=3702 GN=RBP47C' PE=2 SV=1
AT2G47450	O22265	SR43C	0	0	0	0	1	1	0	0.842964	0.842426	0	0.642359	0.664638	0	0.666667	0.435666	0.97306	0.165262	0.781828	0.75478	Notsignificant	Notsignificant		Signal recognition particle 43 kDa protein, chloroplastic OS=Arabidopsis thaliana OX=3702 GN=CAO PE=1 SV=2
AT1G31080	Q9SA02	FB26	0	0	0	0	1	1	0	0.842964	0.842426	0	0.642359	0.664638	0	0.666667	0.435666	0.97306	0.165262	0.781828	0.75478	Notsignificant	Notsignificant		F-box protein At1g31080 OS=Arabidopsis thaliana OX=3702 GN=At1g31080 PE=2 SV=1
AT3G21790	Q9LSY5	U71B7	0	0	0	0	1	1	0	0.842964	0.842426	0	0.642359	0.664638	0	0.666667	0.435666	0.97306	0.165262	0.781828	0.75478	Notsignificant	Notsignificant		UDP-glycosyltransferase 71B7 OS=Arabidopsis thaliana OX=3702 GN=UGT71B7 PE=2 SV=2
AT3G55920	Q8L8W5	CP21B	0	0	0	0	1	1	0	0.842964	0.842426	0	0.642359	0.664638	0	0.666667	0.435666	0.97306	0.165262	0.781828	0.75478	Notsignificant	Notsignificant		Peptidyl-prolyl cis-trans isomerase CYP21-2 OS=Arabidopsis thaliana OX=3702 GN=CYP21-2 PE=2 SV=1
AT1G08340	Q6NKT5	RGAP5	0	0	0	0	1	1	0	0.842964	0.842426	0	0.642359	0.664638	0	0.666667	0.435666	0.97306	0.165262	0.781828	0.75478	Notsignificant	Notsignificant		Rho GTPase-activating protein 5 OS=Arabidopsis thaliana OX=3702 GN=ROPGAP5 PE=2 SV=1
AT3G24495	Q9SMV7	MSH7	0	0	0	0	1	1	0	0.842964	0.842426	0	0.642359	0.664638	0	0.666667	0.435666	0.97306	0.165262	0.781828	0.75478	Notsignificant	Notsignificant		DNA mismatch repair protein MSH7 OS=Arabidopsis thaliana OX=3702 GN=MSH7 PE=1 SV=1
AT4G15040	O23357	SBT42	0	0	0	0	1	1	0	0.842964	0.842426	0	0.642359	0.664638	0	0.666667	0.435666	0.97306	0.165262	0.781828	0.75478	TurboID_only	Notsignificant		Subtilisin-like protease SBT4.2 OS=Arabidopsis thaliana OX=3702 GN=SBT4.2 PE=3 SV=3
AT5G43170	Q9SSW0	AZF3	0	0	0	0	1	1	0	0.842964	0.842426	0	0.642359	0.664638	0	0.666667	0.435666	0.97306	0.165262	0.781828	0.75478	Notsignificant	Notsignificant		Zinc finger protein AZF3 OS=Arabidopsis thaliana OX=3702 GN=AZF3 PE=1 SV=1
AT4G19170	O49675	CCD4	0	0	0	0	1	1	0	0.842964	0.842426	0	0.642359	0.664638	0	0.666667	0.435666	0.97306	0.165262	0.781828	0.75478	Notsignificant	Notsignificant		Probable carotenoid cleavage dioxygenase 4, chloroplastic OS=Arabidopsis thaliana OX=3702 GN=CCD4 PE=1 SV=1
AT2G34380	Q8L615	SEI3	0	0	0	0	1	1	0	0.842964	0.842426	0	0.642359	0.664638	0	0.666667	0.435666	0.97306	0.165262	0.781828	0.75478	Notsignificant	Notsignificant		Seipin-3 OS=Arabidopsis thaliana OX=3702 GN=SEI3 PE=2 SV=1
AT3G58590	Q0WN01	PP286	0	0	0	0	1	1	0	0.842964	0.842426	0	0.642359	0.664638	0	0.666667	0.435666	0.97306	0.165262	0.781828	0.75478	Notsignificant	Notsignificant		Pentatricopeptide repeat-containing protein At3g58590 OS=Arabidopsis thaliana OX=3702 GN=At3g58590 PE=2 SV=2
AT4G14430	O23299	ECI2	0	0	0	0	1	1	0	0.842964	0.842426	0	0.642359	0.664638	0	0.666667	0.435666	0.97306	0.165262	0.781828	0.75478	Notsignificant	Notsignificant		Enoyl-CoA delta isomerase 2, peroxisomal OS=Arabidopsis thaliana OX=3702 GN=ECI2 PE=1 SV=1
AT5G43690	Q9FG94	SOT1	0	0	0	0	1	1	0	0.842964	0.842426	0	0.642359	0.664638	0	0.666667	0.435666	0.97306	0.165262	0.781828	0.75478	Notsignificant	Notsignificant		Cytosolic sulfotransferase 1 OS=Arabidopsis thaliana OX=3702 GN=SOT1 PE=2 SV=1
AT2G02710	O64511	TLOV1	0	0	0	0	1	1	0	0.842964	0.842426	0	0.642359	0.664638	0	0.666667	0.435666	0.97306	0.165262	0.781828	0.75478	Notsignificant	Notsignificant		Protein TWIN LOV 1 OS=Arabidopsis thaliana OX=3702 GN=TLP1 PE=1 SV=2
AT2G37610	O80930	SMR12	0	0	0	0	1	1	0	0.842964	0.842426	0	0.642359	0.664638	0	0.666667	0.435666	0.97306	0.165262	0.781828	0.75478	Notsignificant	Notsignificant		Cyclin-dependent protein kinase inhibitor SMR12 OS=Arabidopsis thaliana OX=3702 GN=SMR12 PE=3 SV=1
AT1G21610	Q8RX78	UBN1	0	0	0	0	1	1	0	0.842964	0.842426	0	0.642359	0.664638	0	0.666667	0.435666	0.97306	0.165262	0.781828	0.75478	Notsignificant	Notsignificant		Ubinuclein-1 OS=Arabidopsis thaliana OX=3702 GN=UBN1 PE=1 SV=1
AT5G66610	Q9FJX9	DAR7	0	0	0	0	1	1	0	0.842964	0.842426	0	0.642359	0.664638	0	0.666667	0.435666	0.97306	0.165262	0.781828	0.75478	Notsignificant	Notsignificant		Protein DA1-related 7 OS=Arabidopsis thaliana OX=3702 GN=DAR7 PE=2 SV=2
AT1G16430	Q9SA42	MD22A	0	0	0	0	1	1	0	0.842964	0.842426	0	0.642359	0.664638	0	0.666667	0.435666	0.97306	0.165262	0.781828	0.75478	Notsignificant	Notsignificant		Mediator of RNA polymerase II transcription subunit 22a OS=Arabidopsis thaliana OX=3702 GN=MED22A PE=1 SV=1
AT4G02390	Q11207	PARP2	0	0	0	0	1	1	0	0.842964	0.842426	0	0.642359	0.664638	0	0.666667	0.435666	0.97306	0.165262	0.781828	0.75478	Notsignificant	Notsignificant		Poly [ADP-ribose] polymerase 2 OS=Arabidopsis thaliana OX=3702 GN=PARP2 PE=2 SV=1
AT1G21210	Q9LMN6	WAK4	0	0	0	0	1	1	0	0.842964	0.842426	0	0.642359	0.664638	0	0.666667	0.435666	0.97306	0.165262	0.781828	0.75478	Notsignificant	Notsignificant		Wall-associated receptor kinase 4 OS=Arabidopsis thaliana OX=3702 GN=WAK4 PE=2 SV=1
AT4G33820	Q84WT5	XYN5L	0	0	0	0	1	1	0	0.842964	0.842426	0	0.642359	0.664638	0	0.666667	0.435666	0.97306	0.165262	0.781828	0.75478	Notsignificant	Notsignificant		Endo-1,4-beta-xylanase 5-like OS=Arabidopsis thaliana OX=3702 GN=At4g33820 PE=2 SV=1
AT4G39756	P0C2F9	FK105	0	0	0	0	1	1	0	0.842964	0.842426	0	0.642359	0.664638	0	0.666667	0.435666	0.97306	0.165262	0.781828	0.75478	Notsignificant	Notsignificant		Putative F-box/kelch-repeat protein At4g39756 OS=Arabidopsis thaliana OX=3702 GN=At4g39756 PE=4 SV=1
AT4G02970	Q9ZT95	R7SL1	0	0	0	0	1	1	0	0.842964	0.842426	0	0.642359	0.664638	0	0.666667	0.435666	0.97306	0.165262	0.781828	0.75478	Notsignificant	Notsignificant		Ubiquitin domain-containing protein 7SL RNA1 OS=Arabidopsis thaliana OX=3702 GN=7SL1 PE=3 SV=2
AT5G67270	Q9FGQ6	EB1C	0	0	0	0	1	1	0	0.842964	0.842426	0	0.642359	0.664638	0	0.666667	0.435666	0.97306	0.165262	0.781828	0.75478	Notsignificant	Notsignificant		Microtubule-associated protein RP/EB family member 1C OS=Arabidopsis thaliana OX=3702 GN=EB1C PE=1 SV=1
AT5G23540	Q9LT08	PSDE	0	0	0	0	1	1	0	0.842964	0.842426	0	0.642359	0.664638	0	0.666667	0.435666	0.97306	0.165262	0.781828	0.75478	Notsignificant	Notsignificant		26S proteasome non-ATPase regulatory subunit 14 homolog OS=Arabidopsis thaliana OX=3702 GN=RPN11 PE=1 SV=1
AT2G31170	F4IPY2	SYCM	0	0	0	0	1	1	0	0.842964	0.842426	0	0.642359	0.664638	0	0.666667	0.435666	0.97306	0.165262	0.781828	0.75478	Notsignificant	Notsignificant		Cysteine--tRNA ligase, chloroplastic/mitochondrial OS=Arabidopsis thaliana OX=3702 GN=SYCO PE=2 SV=1
AT1G59750	Q8L7G0	ARFA	0	0	0	0	1	1	0	0.842964	0.842426	0	0.642359	0.664638	0	0.666667	0.435666	0.97306	0.165262	0.781828	0.75478	Notsignificant	Notsignificant		Auxin response factor 1 OS=Arabidopsis thaliana OX=3702 GN=ARF1 PE=1 SV=2
AT2G36990	Q9LD95	SIGF	0	0	0	0	1	1	0	0.842964	0.842426	0	0.642359	0.664638	0	0.666667	0.435666	0.97306	0.165262	0.781828	0.75478	Notsignificant	Notsignificant		RNA polymerase sigma factor sigF, chloroplastic OS=Arabidopsis thaliana OX=3702 GN=SIGF PE=1 SV=1
AT1G05910	F4IAE9	Y1591	0	0	0	0	1	1	0	0.842964	0.842426	0	0.642359	0.664638	0	0.666667	0.435666	0.97306	0.165262	0.781828	0.75478	Notsignificant	Notsignificant		ATPase family AAA domain-containing protein At1g05910 OS=Arabidopsis thaliana OX=3702 GN=At1g05910 PE=2 SV=1
AT4G30520	Q8VYT3	Y4052	0	0	0	0	1	1	0	0.842964	0.842426	0	0.642359	0.664638	0	0.666667	0.435666	0.97306	0.165262	0.781828	0.75478	Notsignificant	Notsignificant		Probable LRR receptor-like serine/threonine-protein kinase At4g30520 OS=Arabidopsis thaliana OX=3702 GN=At4g30520 PE=1 SV=1
AT1G12460	C0LGE4	Y1124	0	0	0	0	1	1	0	0.842964	0.842426	0	0.642359	0.664638	0	0.666667	0.435666	0.97306	0.165262	0.781828	0.75478	Notsignificant	Notsignificant		Probable LRR receptor-like serine/threonine-protein kinase At1g12460 OS=Arabidopsis thaliana OX=3702 GN=At1g12460 PE=1 SV=1
AT1G12410	Q9XJ36	CLPR2	0	0	0	0	1	1	0	0.842964	0.842426	0	0.642359	0.664638	0	0.666667	0.435666	0.97306	0.165262	0.781828	0.75478	Notsignificant	Notsignificant		ATP-dependent Clp protease proteolytic subunit-related protein 2, chloroplastic OS=Arabidopsis thaliana OX=3702 GN=CLPR2 PE=1 SV=1
AT4G34370	Q949V6	ARI1	0	0	0	0	1	1	0	0.842964	0.842426	0	0.642359	0.664638	0	0.666667	0.435666	0.97306	0.165262	0.781828	0.75478	Notsignificant	Notsignificant		Probable E3 ubiquitin-protein ligase ARI1 OS=Arabidopsis thaliana OX=3702 GN=ARI1 PE=2 SV=1
AT5G45710	Q9FK72	HFA4C	0	0	0	0	1	1	0	0.842964	0.842426	0	0.642359	0.664638	0	0.666667	0.435666	0.97306	0.165262	0.781828	0.75478	Notsignificant	Notsignificant		Heat stress transcription factor A-4c OS=Arabidopsis thaliana OX=3702 GN=HSFA4C PE=2 SV=1
AT3G58680	Q9LXT3	MBF1B	0	0	0	0	1	1	0	0.842964	0.842426	0	0.642359	0.664638	0	0.666667	0.435666	0.97306	0.165262	0.781828	0.75478	Notsignificant	Notsignificant		Multiprotein-bridging factor 1b OS=Arabidopsis thaliana OX=3702 GN=MBF1B PE=2 SV=1
AT4G34260	Q8L7W8	FUCO2	0	0	0	0	1	1	0	0.842964	0.842426	0	0.642359	0.664638	0	0.666667	0.435666	0.97306	0.165262	0.781828	0.75478	Notsignificant	Notsignificant		Alpha-L-fucosidase 2 OS=Arabidopsis thaliana OX=3702 GN=FUC95A PE=1 SV=1
AT5G06100	Q8W1W6	MYB33	0	0	0	0	1	1	0	0.842964	0.842426	0	0.642359	0.664638	0	0.666667	0.435666	0.97306	0.165262	0.781828	0.75478	Notsignificant	Notsignificant		Transcription factor MYB33 OS=Arabidopsis thaliana OX=3702 GN=MYB33 PE=2 SV=1
AT2G40790	Q8GXV2	CXXS2	0	0	0	0	1	1	0	0.842964	0.842426	0	0.642359	0.664638	0	0.666667	0.435666	0.97306	0.165262	0.781828	0.75478	Notsignificant	Notsignificant		Thioredoxin-like protein CXXS2 OS=Arabidopsis thaliana OX=3702 GN=CXXS2 PE=2 SV=1
AT4G34090	Q94JY0	PAB	0	0	0	0	1	1	0	0.842964	0.842426	0	0.642359	0.664638	0	0.666667	0.435666	0.97306	0.165262	0.781828	0.75478	Notsignificant	Notsignificant		Protein IN CHLOROPLAST ATPASE BIOGENESIS, chloroplastic OS=Arabidopsis thaliana OX=3702 GN=PAB PE=1 SV=1
AT5G25150	Q6S7B0	TAF5	0	0	0	0	1	1	0	0.842964	0.842426	0	0.642359	0.664638	0	0.666667	0.435666	0.97306	0.165262	0.781828	0.75478	Notsignificant	Notsignificant		Transcription initiation factor TFIID subunit 5 OS=Arabidopsis thaliana OX=3702 GN=TAF5 PE=1 SV=1
AT2G07680	Q9SKX0	AB13C	0	0	0	0	1	1	0	0.842964	0.842426	0	0.642359	0.664638	0	0.666667	0.435666	0.97306	0.165262	0.781828	0.75478	Notsignificant	Notsignificant		ABC transporter C family member 13 OS=Arabidopsis thaliana OX=3702 GN=ABCC13 PE=2 SV=3
AT5G05160	Q9FHK7	Y5516	0	0	0	0	1	1	0	0.842964	0.842426	0	0.642359	0.664638	0	0.666667	0.435666	0.97306	0.165262	0.781828	0.75478	Notsignificant	Notsignificant		Probable leucine-rich repeat receptor-like protein kinase At5g05160 OS=Arabidopsis thaliana OX=3702 GN=At5g05160 PE=2 SV=1
AT4G04880	Q8LPL7	ADAL	0	0	0	0	1	1	0	0.842964	0.842426	0	0.642359	0.664638	0	0.666667	0.435666	0.97306	0.165262	0.781828	0.75478	Notsignificant	Notsignificant		N6-mAMP deaminase OS=Arabidopsis thaliana OX=3702 GN=MAPDA PE=1 SV=1
AT1G13120	Q0WPZ7	GLE1	0	0	0	0	1	1	0	0.842964	0.842426	0	0.642359	0.664638	0	0.666667	0.435666	0.97306	0.165262	0.781828	0.75478	Notsignificant	Notsignificant		Protein GLE1 OS=Arabidopsis thaliana OX=3702 GN=GLE1 PE=1 SV=1
AT2G17410	Q940Y3	ARID3	0	0	0	0	1	1	0	0.842964	0.842426	0	0.642359	0.664638	0	0.666667	0.435666	0.97306	0.165262	0.781828	0.75478	Notsignificant	Notsignificant		AT-rich interactive domain-containing protein 3 OS=Arabidopsis thaliana OX=3702 GN=ARID3 PE=1 SV=1
AT2G22910	Q84JF4	NAGS1	0	0	0	0	1	1	0	0.842964	0.842426	0	0.642359	0.664638	0	0.666667	0.435666	0.97306	0.165262	0.781828	0.75478	Notsignificant	Notsignificant		Probable amino-acid acetyltransferase NAGS1, chloroplastic OS=Arabidopsis thaliana OX=3702 GN=NAGS1 PE=2 SV=1
AT3G59220	Q9LX49	PRN1	0	0	0	0	1	1	0	0.842964	0.842426	0	0.642359	0.664638	0	0.666667	0.435666	0.97306	0.165262	0.781828	0.75478	Notsignificant	Notsignificant		Pirin-1 OS=Arabidopsis thaliana OX=3702 GN=PRN1 PE=1 SV=1
AT3G54220	Q9M384	SCR	0	0	0	0	1	1	0	0.842964	0.842426	0	0.642359	0.664638	0	0.666667	0.435666	0.97306	0.165262	0.781828	0.75478	Notsignificant	Notsignificant		Protein SCARECROW OS=Arabidopsis thaliana OX=3702 GN=SCR PE=1 SV=1
AT5G40890	P92941	CLCA	0	0	0	0	1	1	0	0.842964	0.842426	0	0.642359	0.664638	0	0.666667	0.435666	0.97306	0.165262	0.781828	0.75478	Notsignificant	Notsignificant		Chloride channel protein CLC-a OS=Arabidopsis thaliana OX=3702 GN=CLC-A PE=1 SV=2
AT4G19191	P0C8Q2	PP323	0	0	0	0	1	1	0	0.842964	0.842426	0	0.642359	0.664638	0	0.666667	0.435666	0.97306	0.165262	0.781828	0.75478	Notsignificant	Notsignificant		Pentatricopeptide repeat-containing protein At4g19191, mitochondrial OS=Arabidopsis thaliana OX=3702 GN=PCMP-E1 PE=2 SV=1
AT1G51590	Q9C512	MNS1	0	0	0	0	1	1	0	0.842964	0.842426	0	0.642359	0.664638	0	0.666667	0.435666	0.97306	0.165262	0.781828	0.75478	ET-AP_only	Notsignificant		Mannosyl-oligosaccharide 1,2-alpha-mannosidase MNS1 OS=Arabidopsis thaliana OX=3702 GN=MNS1 PE=1 SV=1
AT5G57710	Q9FHH2	SMAX1	0	0	0	0	1	1	0	0.842964	0.842426	0	0.642359	0.664638	0	0.666667	0.435666	0.97306	0.165262	0.781828	0.75478	Notsignificant	Notsignificant		Protein SUPPRESSOR OF MAX2 1 OS=Arabidopsis thaliana OX=3702 GN=SMAX1 PE=1 SV=1
AT4G10170	Q9SN26	PHL11	0	0	0	0	1	1	0	0.842964	0.842426	0	0.642359	0.664638	0	0.666667	0.435666	0.97306	0.165262	0.781828	0.75478	Notsignificant	Notsignificant		Phytolongin Phyl1.1 OS=Arabidopsis thaliana OX=3702 GN=PHYL1.1 PE=2 SV=1
AT2G34640	F4IHY7	PTA12	0	0	0	0	1	1	0	0.842964	0.842426	0	0.642359	0.664638	0	0.666667	0.435666	0.97306	0.165262	0.781828	0.75478	Notsignificant	Notsignificant		Protein PLASTID TRANSCRIPTIONALLY ACTIVE 12, chloroplastic OS=Arabidopsis thaliana OX=3702 GN=PTAC12 PE=1 SV=1
AT5G51380	Q9FGN3	FB290	0	0	0	0	1	1	0	0.842964	0.842426	0	0.642359	0.664638	0	0.666667	0.435666	0.97306	0.165262	0.781828	0.75478	Notsignificant	Notsignificant		F-box protein At5g51380 OS=Arabidopsis thaliana OX=3702 GN=At5g51380 PE=2 SV=1
AT5G16710	Q8LE52	DHAR3	0	0	0	0	1	1	0	0.842964	0.842426	0	0.642359	0.664638	0	0.666667	0.435666	0.97306	0.165262	0.781828	0.75478	Notsignificant	Notsignificant		Glutathione S-transferase DHAR3, chloroplastic OS=Arabidopsis thaliana OX=3702 GN=DHAR3 PE=1 SV=1
AT1G05940	Q9C5D6	CAAT9	0	0	0	0	1	1	0	0.842964	0.842426	0	0.642359	0.664638	0	0.666667	0.435666	0.97306	0.165262	0.781828	0.75478	Notsignificant	Notsignificant		Cationic amino acid transporter 9, chloroplastic OS=Arabidopsis thaliana OX=3702 GN=CAT9 PE=2 SV=1
AT2G28590	Q9SIB6	PBL6	0	0	0	0	0	4	0	0	1.68495	0	0	1.98657	0	1.33333	0.662189	0.972805	0.165325	0.781661	0.75478	TurboID_only	Notsignificant		Probable serine/threonine-protein kinase PBL6 OS=Arabidopsis thaliana OX=3702 GN=PBL6 PE=2 SV=1
AT5G47850	Q9FIJ6	ACCR4	0	0	0	0	0	4	0	0	1.68495	0	0	1.98657	0	1.33333	0.662189	0.972805	0.165325	0.781661	0.75478	Notsignificant	Notsignificant		Serine/threonine-protein kinase-like protein CCR4 OS=Arabidopsis thaliana OX=3702 GN=CCR4 PE=1 SV=1
AT5G54180	Q9FK23	MTEF8	0	0	0	0	0	4	0	0	1.68495	0	0	1.98657	0	1.33333	0.662189	0.972805	0.165325	0.781661	0.75478	TurboID_only	Notsignificant		Transcription termination factor MTERF8, chloroplastic OS=Arabidopsis thaliana OX=3702 GN=MTERF8 PE=1 SV=1
AT5G60990	Q8GY84	RH10	0	0	0	0	0	4	0	0	1.68495	0	0	1.98657	0	1.33333	0.662189	0.972805	0.165325	0.781661	0.75478	Notsignificant	Notsignificant		DEAD-box ATP-dependent RNA helicase 10 OS=Arabidopsis thaliana OX=3702 GN=RH10 PE=1 SV=2
AT4G08700	Q8RY83	PUP13	0	0	0	0	0	4	0	0	1.68495	0	0	1.98657	0	1.33333	0.662189	0.972805	0.165325	0.781661	0.75478	Notsignificant	Notsignificant		Probable purine permease 13 OS=Arabidopsis thaliana OX=3702 GN=PUP13 PE=2 SV=1
AT3G25730	Q9LS06	RAVL4	0	0	0	0	0	4	0	0	1.68495	0	0	1.98657	0	1.33333	0.662189	0.972805	0.165325	0.781661	0.75478	Notsignificant	Notsignificant		AP2/ERF and B3 domain-containing transcription factor ARF14 OS=Arabidopsis thaliana OX=3702 GN=ARF14 PE=2 SV=1
AT1G79930	Q9S7C0	HSP7O	0	0	0	0	0	4	0	0	1.68495	0	0	1.98657	0	1.33333	0.662189	0.972805	0.165325	0.781661	0.75478	Notsignificant	Notsignificant		Heat shock 70 kDa protein 14 OS=Arabidopsis thaliana OX=3702 GN=HSP70-14 PE=1 SV=1
AT3G08860	Q9SR86	AGT23	0	0	0	0	0	4	0	0	1.68495	0	0	1.98657	0	1.33333	0.662189	0.972805	0.165325	0.781661	0.75478	Notsignificant	Notsignificant		Alanine--glyoxylate aminotransferase 2 homolog 3, mitochondrial OS=Arabidopsis thaliana OX=3702 GN=At3g08860 PE=2 SV=1
AT5G05700	Q9ZT48	ATE1	0	0	0	0	0	4	0	0	1.68495	0	0	1.98657	0	1.33333	0.662189	0.972805	0.165325	0.781661	0.75478	Notsignificant	Notsignificant		Arginyl-tRNA--protein transferase 1 OS=Arabidopsis thaliana OX=3702 GN=ATE1 PE=2 SV=2
AT1G07870	Q9LQQ8	PBL5	0	0	0	0	0	4	0	0	1.68495	0	0	1.98657	0	1.33333	0.662189	0.972805	0.165325	0.781661	0.75478	TurboID_only	Notsignificant		Probable serine/threonine-protein kinase PBL5 OS=Arabidopsis thaliana OX=3702 GN=PBL5 PE=2 SV=1
AT5G05490	Q9S7T7	SCC11	0	0	0	0	0	4	0	0	1.68495	0	0	1.98657	0	1.33333	0.662189	0.972805	0.165325	0.781661	0.75478	Notsignificant	Notsignificant		Sister chromatid cohesion 1 protein 1 OS=Arabidopsis thaliana OX=3702 GN=SYN1 PE=2 SV=2
AT1G20650	Q9LDZ5	PBL21	0	0	0	0	0	4	0	0	1.68495	0	0	1.98657	0	1.33333	0.662189	0.972805	0.165325	0.781661	0.75478	Notsignificant	Notsignificant		Probable serine/threonine-protein kinase PBL21 OS=Arabidopsis thaliana OX=3702 GN=PBL21 PE=1 SV=1
AT2G47220	Q0WNB1	DUF5	0	0	0	0	0	4	0	0	1.68495	0	0	1.98657	0	1.33333	0.662189	0.972805	0.165325	0.781661	0.75478	Notsignificant	Notsignificant		DUF724 domain-containing protein 5 OS=Arabidopsis thaliana OX=3702 GN=DUF5 PE=1 SV=1
AT4G23190	Q9ZP16	CRK11	0	0	0	0	0	4	0	0	1.68495	0	0	1.98657	0	1.33333	0.662189	0.972805	0.165325	0.781661	0.75478	Notsignificant	Notsignificant		Cysteine-rich receptor-like protein kinase 11 OS=Arabidopsis thaliana OX=3702 GN=CRK11 PE=2 SV=2
AT2G33835	Q84VG7	FES1	0	0	0	0	0	4	0	0	1.68495	0	0	1.98657	0	1.33333	0.662189	0.972805	0.165325	0.781661	0.75478	Notsignificant	Notsignificant		Protein FRIGIDA-ESSENTIAL 1 OS=Arabidopsis thaliana OX=3702 GN=FES1 PE=1 SV=2
AT3G01300	Q9SRH7	Y3130	0	0	0	0	0	4	0	0	1.68495	0	0	1.98657	0	1.33333	0.662189	0.972805	0.165325	0.781661	0.75478	Notsignificant	Notsignificant		Receptor-like serine/threonine-protein kinase At3g01300 OS=Arabidopsis thaliana OX=3702 GN=At3g01300 PE=2 SV=1
AT3G14690	Q9LUC5	C7A15	0	0	0	0	0	4	0	0	1.68495	0	0	1.98657	0	1.33333	0.662189	0.972805	0.165325	0.781661	0.75478	Notsignificant	Notsignificant		Cytochrome P450 72A15 OS=Arabidopsis thaliana OX=3702 GN=CYP72A15 PE=2 SV=1
AT4G27300	O81833	SD11	0	0	0	0	0	4	0	0	1.68495	0	0	1.98657	0	1.33333	0.662189	0.972805	0.165325	0.781661	0.75478	Notsignificant	Notsignificant		G-type lectin S-receptor-like serine/threonine-protein kinase SD1-1 OS=Arabidopsis thaliana OX=3702 GN=SD11 PE=1 SV=1
AT1G08200	Q9SGE0	AXS2	0	0	0	0	0	4	0	0	1.68495	0	0	1.98657	0	1.33333	0.662189	0.972805	0.165325	0.781661	0.75478	TurboID_only	Notsignificant		UDP-D-apiose/UDP-D-xylose synthase 2 OS=Arabidopsis thaliana OX=3702 GN=AXS2 PE=2 SV=1
AT1G55460	Q9ZVU5	KIN17	0	0	0	0	0	4	0	0	1.68495	0	0	1.98657	0	1.33333	0.662189	0.972805	0.165325	0.781661	0.75478	Notsignificant	Notsignificant		KIN17-like protein OS=Arabidopsis thaliana OX=3702 GN=KIN17 PE=1 SV=1
AT2G26290	O64842	PBL12	0	0	0	0	0	4	0	0	1.68495	0	0	1.98657	0	1.33333	0.662189	0.972805	0.165325	0.781661	0.75478	TurboID_only	Notsignificant		Probable serine/threonine-protein kinase PBL12 OS=Arabidopsis thaliana OX=3702 GN=PBL12 PE=2 SV=1
AT1G29720	Q9ASQ6	RKFL1	0	0	0	0	0	4	0	0	1.68495	0	0	1.98657	0	1.33333	0.662189	0.972805	0.165325	0.781661	0.75478	Notsignificant	Notsignificant		Probable LRR receptor-like serine/threonine-protein kinase At1g29720 OS=Arabidopsis thaliana OX=3702 GN=RFK1 PE=2 SV=3
AT3G62540	Q3EAF8	PP294	0	0	0	0	0	4	0	0	1.68495	0	0	1.98657	0	1.33333	0.662189	0.972805	0.165325	0.781661	0.75478	Notsignificant	Notsignificant		Pentatricopeptide repeat-containing protein At3g62540, mitochondrial OS=Arabidopsis thaliana OX=3702 GN=At3g62540 PE=2 SV=1
AT2G21130	Q9SKQ0	CP19B	0	0	0	0	0	4	0	0	1.68495	0	0	1.98657	0	1.33333	0.662189	0.972805	0.165325	0.781661	0.75478	Notsignificant	Notsignificant		Peptidyl-prolyl cis-trans isomerase CYP19-2 OS=Arabidopsis thaliana OX=3702 GN=CYP19-2 PE=2 SV=1
AT3G26940	Q9LSE1	CDG1	0	0	0	0	0	4	0	0	1.68495	0	0	1.98657	0	1.33333	0.662189	0.972805	0.165325	0.781661	0.75478	Notsignificant	Notsignificant		Serine/threonine-protein kinase CDG1 OS=Arabidopsis thaliana OX=3702 GN=CDG1 PE=1 SV=1
AT3G17510	Q8RWC9	CIPK1	0	0	0	0	0	4	0	0	1.68495	0	0	1.98657	0	1.33333	0.662189	0.972805	0.165325	0.781661	0.75478	Notsignificant	Notsignificant		CBL-interacting serine/threonine-protein kinase 1 OS=Arabidopsis thaliana OX=3702 GN=CIPK1 PE=1 SV=2
AT1G20330	Q39227	SMT2	0	1	1	1	4	1	0.950561	0.977478	-0.243721	0.894999	0.964288	-0.335362	0.666667	2	0.507975	0.972441	0.165416	0.781424	0.75478	Notsignificant	Notsignificant		24-methylenesterol C-methyltransferase 2 OS=Arabidopsis thaliana OX=3702 GN=SMT2 PE=1 SV=2
AT2G40010	O04204	RLA01	1	0	0	2	2	0	0.490229	1.19216	0	0.479961	1.22732	0	0.333333	1.33333	0.569094	0.971326	0.165693	0.780696	0.75478	ET-AP_only	Notsignificant		60S acidic ribosomal protein P0-1 OS=Arabidopsis thaliana OX=3702 GN=RPP0A PE=1 SV=1
AT5G47010	Q9FJR0	RENT1	1	0	0	2	2	0	0.490229	1.19216	0	0.479961	1.22732	0	0.333333	1.33333	0.569094	0.971326	0.165693	0.780696	0.75478	Notsignificant	Notsignificant		Regulator of nonsense transcripts 1 homolog OS=Arabidopsis thaliana OX=3702 GN=UPF1 PE=1 SV=2
AT1G47380	Q9FX08	P2C12	1	0	0	2	2	0	0.490229	1.19216	0	0.479961	1.22732	0	0.333333	1.33333	0.569094	0.971326	0.165693	0.780696	0.75478	Notsignificant	Notsignificant		Probable protein phosphatase 2C 12 OS=Arabidopsis thaliana OX=3702 GN=At1g47380 PE=2 SV=1
AT5G54960	Q9FFT4	PDC2	1	0	0	2	0	2	0.490229	0	1.19139	0.479961	0	1.2496	0.333333	1.33333	0.576521	0.970884	0.165803	0.780408	0.75478	TurboID_only	Notsignificant		Pyruvate decarboxylase 2 OS=Arabidopsis thaliana OX=3702 GN=PDC2 PE=2 SV=1
AT4G19520	F4JT82	RPP2C	1	0	0	2	0	2	0.490229	0	1.19139	0.479961	0	1.2496	0.333333	1.33333	0.576521	0.970884	0.165803	0.780408	0.75478	Notsignificant	Notsignificant		Probable disease resistance protein At4g19520 OS=Arabidopsis thaliana OX=3702 GN=At4g19520 PE=3 SV=1
AT3G46780	Q9STF2	PTA16	1	1	0	1	2	3	-0.0717787	0.288448	1.45918	-0.105001	0.227322	1.66464	0.666667	2	0.595653	0.967552	0.166634	0.778236	0.75478	Notsignificant	Notsignificant		Protein PLASTID TRANSCRIPTIONALLY ACTIVE 16, chloroplastic OS=Arabidopsis thaliana OX=3702 GN=PTAC16 PE=1 SV=1
AT3G10390	Q9CAE3	FLD	1	0	1	1	3	2	-0.0717787	1.46012	0.287392	-0.105001	1.64236	0.249601	0.666667	2	0.595653	0.967486	0.166651	0.778193	0.75478	Notsignificant	Notsignificant		Protein FLOWERING LOCUS D OS=Arabidopsis thaliana OX=3702 GN=FLD PE=1 SV=1
AT4G00430	Q39196	PIP1;4	4	1	4	4	6	7	-0.143581	1.46346	0.346384	-0.105001	1.44971	0.34271	3	5.66667	0.562475	0.962018	0.16802	0.774639	0.75478	ET-AP_only	Notsignificant		Probable aquaporin PIP1-4 OS=Arabidopsis thaliana OX=3702 GN=PIP1.4 PE=1 SV=1
AT1G30400	Q9C8G9	AB1C	0	0	1	3	2	0	1.64651	1.19216	-1.18709	1.895	1.22732	-1.33536	0.333333	1.66667	0.595653	0.953538	0.170159	0.769146	0.75478	TurboID_only	Notsignificant		ABC transporter C family member 1 OS=Arabidopsis thaliana OX=3702 GN=ABCC1 PE=1 SV=1
AT1G54270	P41377	IF4A2	14	15	7	19	20	17	0.580491	-0.158311	1.22764	0.310036	0.0346769	0.834563	12	18.6667	0.393092	0.952527	0.170415	0.768492	0.75478	Notsignificant	Notsignificant		Eukaryotic initiation factor 4A-2 OS=Arabidopsis thaliana OX=3702 GN=TIF4A-2 PE=1 SV=1
ATCG00480	P19366	ATPB	16	23	10	26	32	17	1.21753	-0.0419931	0.471794	0.562424	0.101791	0.375132	16.3333	25	0.346449	0.951087	0.17078	0.767563	0.75478	Common	Notsignificant		ATP synthase subunit beta, chloroplastic OS=Arabidopsis thaliana OX=3702 GN=atpB PE=1 SV=2
AT1G02030	Q39092	ZAT1	0	0	0	3	0	0	1.64651	0	0	1.895	0	0	0	1	0.631666	0.950614	0.1709	0.767258	0.75478	Notsignificant	Notsignificant		Zinc finger protein ZAT1 OS=Arabidopsis thaliana OX=3702 GN=ZAT1 PE=2 SV=1
AT3G53890	Q9M337	RS211	0	0	0	3	0	0	1.64651	0	0	1.895	0	0	0	1	0.631666	0.950614	0.1709	0.767258	0.75478	Notsignificant	Notsignificant		40S ribosomal protein S21-1 OS=Arabidopsis thaliana OX=3702 GN=RPS21B PE=1 SV=1
AT1G03100	Q9SA60	PPR6	0	0	0	3	0	0	1.64651	0	0	1.895	0	0	0	1	0.631666	0.950614	0.1709	0.767258	0.75478	Notsignificant	Notsignificant		Pentatricopeptide repeat-containing protein At1g03100, mitochondrial OS=Arabidopsis thaliana OX=3702 GN=At1g03100 PE=2 SV=1
AT1G31230	Q9SA18	AKH1	0	1	2	1	2	4	0.950561	0.288448	0.406457	0.894999	0.227322	0.401604	1	2.33333	0.507975	0.95001	0.171054	0.766868	0.75478	Notsignificant	Notsignificant		Bifunctional aspartokinase/homoserine dehydrogenase 1, chloroplastic OS=Arabidopsis thaliana OX=3702 GN=AKHSDH1 PE=1 SV=1
AT1G42550	Q9C8E6	PMI1	5	7	2	10	8	6	1.09655	-0.403095	0.947779	0.769468	-0.187716	0.887031	4.66667	8	0.489594	0.947567	0.171675	0.765293	0.75478	TurboID_only	Notsignificant		Protein PLASTID MOVEMENT IMPAIRED 1 OS=Arabidopsis thaliana OX=3702 GN=PMI1 PE=1 SV=1
AT1G18150	Q9LM33	MPK8	0	1	0	2	2	0	1.34433	0.288448	0	1.47996	0.227322	0	0.333333	1.33333	0.569094	0.942687	0.172921	0.762153	0.75478	TurboID_only	Notsignificant		Mitogen-activated protein kinase 8 OS=Arabidopsis thaliana OX=3702 GN=MPK8 PE=1 SV=2
AT1G20950	Q9SYP2	PFPA1	0	1	0	2	2	0	1.34433	0.288448	0	1.47996	0.227322	0	0.333333	1.33333	0.569094	0.942687	0.172921	0.762153	0.75478	Notsignificant	Notsignificant		Pyrophosphate--fructose 6-phosphate 1-phosphotransferase subunit alpha 1 OS=Arabidopsis thaliana OX=3702 GN=PFP-ALPHA1 PE=2 SV=1
AT3G62830	Q9LZI2	UXS2	0	0	1	2	0	2	1.34433	0	0.287392	1.47996	0	0.249601	0.333333	1.33333	0.576521	0.942077	0.173077	0.761762	0.75478	Notsignificant	Notsignificant		UDP-glucuronic acid decarboxylase 2 OS=Arabidopsis thaliana OX=3702 GN=UXS2 PE=1 SV=1
AT3G27730	Q5D892	MER3	0	0	1	2	0	2	1.34433	0	0.287392	1.47996	0	0.249601	0.333333	1.33333	0.576521	0.942077	0.173077	0.761762	0.75478	Notsignificant	Notsignificant		DExH-box ATP-dependent RNA helicase DExH17 OS=Arabidopsis thaliana OX=3702 GN=MER3 PE=2 SV=1
AT2G14750	Q43295	APK1	0	1	0	1	3	0	0.950561	0.671319	0	0.894999	0.642359	0	0.333333	1.33333	0.512453	0.936393	0.174535	0.758116	0.75478	Notsignificant	Notsignificant		Adenylyl-sulfate kinase 1, chloroplastic OS=Arabidopsis thaliana OX=3702 GN=APK1 PE=1 SV=1
AT4G19600	Q8GYM6	CCT14	0	1	0	1	3	0	0.950561	0.671319	0	0.894999	0.642359	0	0.333333	1.33333	0.512453	0.936393	0.174535	0.758116	0.75478	Notsignificant	Notsignificant		Cyclin-T1-4 OS=Arabidopsis thaliana OX=3702 GN=CYCT1-4 PE=1 SV=1
AT4G29610	Q9SU86	CDA6	0	0	1	1	0	3	0.950561	0	0.67013	0.894999	0	0.664638	0.333333	1.33333	0.519879	0.935707	0.174712	0.757677	0.75478	Notsignificant	Notsignificant		Cytidine deaminase 6 OS=Arabidopsis thaliana OX=3702 GN=CDA6 PE=3 SV=1
AT1G57820	Q8VYZ0	ORTH2	0	0	1	1	0	3	0.950561	0	0.67013	0.894999	0	0.664638	0.333333	1.33333	0.519879	0.935707	0.174712	0.757677	0.75478	Notsignificant	Notsignificant		E3 ubiquitin-protein ligase ORTHRUS 2 OS=Arabidopsis thaliana OX=3702 GN=ORTH2 PE=1 SV=1
AT1G65470	Q9SXY0	FAS1	0	0	1	1	0	3	0.950561	0	0.67013	0.894999	0	0.664638	0.333333	1.33333	0.519879	0.935707	0.174712	0.757677	0.75478	Notsignificant	Notsignificant		Chromatin assembly factor 1 subunit FAS1 OS=Arabidopsis thaliana OX=3702 GN=FAS1 PE=1 SV=1
AT1G71710	Q8H0Z6	IP5P3	0	0	1	1	0	3	0.950561	0	0.67013	0.894999	0	0.664638	0.333333	1.33333	0.519879	0.935707	0.174712	0.757677	0.75478	Notsignificant	Notsignificant		Type IV inositol polyphosphate 5-phosphatase 3 OS=Arabidopsis thaliana OX=3702 GN=IP5P3 PE=1 SV=1
AT4G31780	O81770	MGDG1	0	0	1	1	0	3	0.950561	0	0.67013	0.894999	0	0.664638	0.333333	1.33333	0.519879	0.935707	0.174712	0.757677	0.75478	Notsignificant	Notsignificant		Monogalactosyldiacylglycerol synthase 1, chloroplastic OS=Arabidopsis thaliana OX=3702 GN=MGD1 PE=1 SV=1
AT3G55450	Q8H186	PBL1	0	0	1	1	0	3	0.950561	0	0.67013	0.894999	0	0.664638	0.333333	1.33333	0.519879	0.935707	0.174712	0.757677	0.75478	Notsignificant	Notsignificant		Probable serine/threonine-protein kinase PBL1 OS=Arabidopsis thaliana OX=3702 GN=PBL1 PE=1 SV=1
AT3G10010	Q9SR66	DML2	0	0	1	1	0	3	0.950561	0	0.67013	0.894999	0	0.664638	0.333333	1.33333	0.519879	0.935707	0.174712	0.757677	0.75478	Notsignificant	Notsignificant		DEMETER-like protein 2 OS=Arabidopsis thaliana OX=3702 GN=DML2 PE=3 SV=2
AT5G23880	Q9LKF9	CPSF2	1	0	1	2	1	2	0.490229	0.842964	0.287392	0.479961	0.642359	0.249601	0.666667	1.66667	0.457307	0.935645	0.174728	0.757637	0.75478	TurboID_only	Notsignificant		Cleavage and polyadenylation specificity factor subunit 2 OS=Arabidopsis thaliana OX=3702 GN=CPSF100 PE=1 SV=2
AT3G43980	Q680P8	RS29	1	0	0	1	1	1	-0.0717787	0.842964	0.842426	-0.105001	0.642359	0.664638	0.333333	1	0.400666	0.931619	0.175767	0.755063	0.75478	Notsignificant	Notsignificant		40S ribosomal protein S29 OS=Arabidopsis thaliana OX=3702 GN=RPS29A PE=3 SV=2
AT3G44010	Q680P8	RS29	1	0	0	1	1	1	-0.0717787	0.842964	0.842426	-0.105001	0.642359	0.664638	0.333333	1	0.400666	0.931619	0.175767	0.755063	0.75478	Notsignificant	Notsignificant		40S ribosomal protein S29 OS=Arabidopsis thaliana OX=3702 GN=RPS29A PE=3 SV=2
AT4G33865	Q680P8	RS29	1	0	0	1	1	1	-0.0717787	0.842964	0.842426	-0.105001	0.642359	0.664638	0.333333	1	0.400666	0.931619	0.175767	0.755063	0.75478	Notsignificant	Notsignificant		40S ribosomal protein S29 OS=Arabidopsis thaliana OX=3702 GN=RPS29A PE=3 SV=2
AT1G67730	Q8L9C4	KCR1	1	0	0	1	1	1	-0.0717787	0.842964	0.842426	-0.105001	0.642359	0.664638	0.333333	1	0.400666	0.931619	0.175767	0.755063	0.75478	Notsignificant	Notsignificant		Very-long-chain 3-oxoacyl-CoA reductase 1 OS=Arabidopsis thaliana OX=3702 GN=KCR1 PE=1 SV=1
AT1G56690	Q9FXB9	PPR84	1	0	0	1	1	1	-0.0717787	0.842964	0.842426	-0.105001	0.642359	0.664638	0.333333	1	0.400666	0.931619	0.175767	0.755063	0.75478	Notsignificant	Notsignificant		Pentatricopeptide repeat-containing protein At1g56690, mitochondrial OS=Arabidopsis thaliana OX=3702 GN=PCMP-H69 PE=2 SV=1
AT4G39520	Q9SVA6	DRG3	1	0	0	1	0	4	-0.0717787	0	1.68495	-0.105001	0	1.98657	0.333333	1.66667	0.627188	0.931363	0.175833	0.7549	0.75478	Notsignificant	Notsignificant		Developmentally-regulated G-protein 3 OS=Arabidopsis thaliana OX=3702 GN=DRG3 PE=1 SV=1
AT4G17660	F4JPX3	PBL20	1	0	0	1	0	4	-0.0717787	0	1.68495	-0.105001	0	1.98657	0.333333	1.66667	0.627188	0.931363	0.175833	0.7549	0.75478	Notsignificant	Notsignificant		Probable serine/threonine-protein kinase PBL20 OS=Arabidopsis thaliana OX=3702 GN=PBL20 PE=3 SV=1
AT5G62690	Q56YW9	TBB2	33	32	27	35	55	47	-0.176	0.902305	0.878012	-0.0225389	0.40532	0.442246	30.6667	45.6667	0.275009	0.926253	0.177157	0.751641	0.75478	ET-AP_only	Notsignificant		Tubulin beta-2 chain OS=Arabidopsis thaliana OX=3702 GN=TUBB2 PE=2 SV=2
AT5G51970	Q9FJ95	DHSO	1	0	0	0	2	3	-1.05207	1.19216	1.45918	-1.105	1.22732	1.66464	0.333333	1.66667	0.595653	0.923338	0.177916	0.749786	0.75478	TurboID_only	Notsignificant		Sorbitol dehydrogenase OS=Arabidopsis thaliana OX=3702 GN=SDH PE=1 SV=1
AT5G54440	F4K0C4	TR130	1	1	0	1	7	0	-0.0717787	1.66705	0	-0.105001	1.64236	0	0.666667	2.66667	0.512453	0.921032	0.178517	0.748321	0.75478	Notsignificant	Notsignificant		Trafficking protein particle complex II-specific subunit 130 homolog OS=Arabidopsis thaliana OX=3702 GN=TRS130 PE=1 SV=1
AT1G77940	Q8VZ19	RL302	1	2	1	3	4	2	0.899882	0.407954	0.287392	0.894999	0.379325	0.249601	1.33333	3	0.507975	0.921006	0.178524	0.748304	0.75478	Notsignificant	Notsignificant		60S ribosomal protein L30-2 OS=Arabidopsis thaliana OX=3702 GN=RPL30B PE=3 SV=1
AT5G19390	Q8RWQ4	RGAP7	1	2	2	2	5	4	0.490229	0.696354	0.406457	0.479961	0.642359	0.401604	1.66667	3.66667	0.507975	0.919741	0.178854	0.747501	0.75478	TurboID_only	Notsignificant		Rho GTPase-activating protein 7 OS=Arabidopsis thaliana OX=3702 GN=ROPGAP7 PE=2 SV=1
AT5G50920	Q9FI56	CLPC1	6	7	3	6	12	10	-0.17587	0.415676	1.34905	-0.105001	0.342799	1.12407	5.33333	9.33333	0.453956	0.917329	0.179485	0.745971	0.75478	ET-AP_only	Notsignificant		Chaperone protein ClpC1, chloroplastic OS=Arabidopsis thaliana OX=3702 GN=CLPC1 PE=1 SV=1
AT2G02480	O64728	STI	1	1	1	1	4	3	-0.0717787	0.977478	0.67013	-0.105001	0.964288	0.664638	1	2.66667	0.507975	0.909805	0.181463	0.741213	0.75478	Notsignificant	Notsignificant		Protein STICHEL OS=Arabidopsis thaliana OX=3702 GN=STI PE=1 SV=2
AT5G54650	Q94B77	FH5	0	0	3	2	0	5	1.34433	0	0.230141	1.47996	0	0.249601	1	2.33333	0.576521	0.909023	0.181669	0.740719	0.75478	Notsignificant	Notsignificant		Formin-like protein 5 OS=Arabidopsis thaliana OX=3702 GN=FH5 PE=2 SV=2
AT3G60330	Q9LY32	AHA7	0	0	2	0	0	9	0	0	1.57046	0	0	1.4016	0.666667	3	0.467201	0.906707	0.182281	0.739259	0.75478	Notsignificant	Notsignificant		ATPase 7, plasma membrane-type OS=Arabidopsis thaliana OX=3702 GN=AHA7 PE=3 SV=1
AT1G66950	Q7PC84	AB39G	1	1	5	3	3	7	0.899882	0.671319	-0.0111117	0.894999	0.642359	0.0796758	2.33333	4.33333	0.539011	0.900718	0.183869	0.735491	0.75478	Notsignificant	Notsignificant		ABC transporter G family member 39 OS=Arabidopsis thaliana OX=3702 GN=ABCG39 PE=3 SV=1
AT3G12580	Q9LHA8	HS704	22	27	16	29	37	31	0.619893	-0.105349	1.03971	0.278328	0.0829321	0.577175	21.6667	32.3333	0.312812	0.897352	0.184766	0.733379	0.75478	Common	Notsignificant		Probable mediator of RNA polymerase II transcription subunit 37c OS=Arabidopsis thaliana OX=3702 GN=MED37C PE=1 SV=1
AT3G03110	F4IZR5	XPO1B	0	1	0	1	1	1	0.950561	-0.242811	0.842426	0.894999	-0.357641	0.664638	0.333333	1	0.400666	0.894994	0.185395	0.731902	0.75478	Notsignificant	Notsignificant		Protein EXPORTIN 1B OS=Arabidopsis thaliana OX=3702 GN=XPO1B PE=2 SV=1
AT1G16540	Q9C5X8	MOCOS	0	1	0	1	1	1	0.950561	-0.242811	0.842426	0.894999	-0.357641	0.664638	0.333333	1	0.400666	0.894994	0.185395	0.731902	0.75478	Notsignificant	Notsignificant		Molybdenum cofactor sulfurase OS=Arabidopsis thaliana OX=3702 GN=ABA3 PE=1 SV=1
AT3G02880	Q9M8T0	Y3288	0	0	1	1	1	1	0.950561	0.842964	-0.243721	0.894999	0.642359	-0.335362	0.333333	1	0.400666	0.89478	0.185452	0.731767	0.75478	Notsignificant	Notsignificant		Probable inactive receptor kinase At3g02880 OS=Arabidopsis thaliana OX=3702 GN=At3g02880 PE=1 SV=1
AT5G10790	Q9LEW0	UBP22	0	0	1	1	1	1	0.950561	0.842964	-0.243721	0.894999	0.642359	-0.335362	0.333333	1	0.400666	0.89478	0.185452	0.731767	0.75478	Notsignificant	Notsignificant		Ubiquitin C-terminal hydrolase 22 OS=Arabidopsis thaliana OX=3702 GN=UBP22 PE=1 SV=1
AT3G54660	P42770	GSHRP	0	0	1	1	1	1	0.950561	0.842964	-0.243721	0.894999	0.642359	-0.335362	0.333333	1	0.400666	0.89478	0.185452	0.731767	0.75478	Notsignificant	Notsignificant		Glutathione reductase, chloroplastic OS=Arabidopsis thaliana OX=3702 GN=EMB2360 PE=2 SV=1
AT4G00970	O23081	CRK41	0	0	1	1	1	1	0.950561	0.842964	-0.243721	0.894999	0.642359	-0.335362	0.333333	1	0.400666	0.89478	0.185452	0.731767	0.75478	Notsignificant	Notsignificant		Cysteine-rich receptor-like protein kinase 41 OS=Arabidopsis thaliana OX=3702 GN=CRK41 PE=3 SV=2
AT3G07340	Q9SRT2	BH062	0	0	1	1	1	1	0.950561	0.842964	-0.243721	0.894999	0.642359	-0.335362	0.333333	1	0.400666	0.89478	0.185452	0.731767	0.75478	Notsignificant	Notsignificant		Transcription factor bHLH62 OS=Arabidopsis thaliana OX=3702 GN=BHLH62 PE=2 SV=1
AT2G40620	O22873	BZP18	0	0	1	1	1	1	0.950561	0.842964	-0.243721	0.894999	0.642359	-0.335362	0.333333	1	0.400666	0.89478	0.185452	0.731767	0.75478	Notsignificant	Notsignificant		bZIP transcription factor 18 OS=Arabidopsis thaliana OX=3702 GN=BZIP18 PE=1 SV=1
AT4G33390	Q9SZB6	WEL1	0	0	1	1	1	1	0.950561	0.842964	-0.243721	0.894999	0.642359	-0.335362	0.333333	1	0.400666	0.89478	0.185452	0.731767	0.75478	Notsignificant	Notsignificant		Protein WEAK CHLOROPLAST MOVEMENT UNDER BLUE LIGHT-like 1 OS=Arabidopsis thaliana OX=3702 GN=WEL1 PE=2 SV=1
AT1G15130	F4HXZ1	BRO1	0	0	1	1	1	1	0.950561	0.842964	-0.243721	0.894999	0.642359	-0.335362	0.333333	1	0.400666	0.89478	0.185452	0.731767	0.75478	Notsignificant	Notsignificant		Vacuolar-sorting protein BRO1 OS=Arabidopsis thaliana OX=3702 GN=BRO1 PE=1 SV=1
AT5G66631	B3H4P1	PP450	0	0	1	1	1	1	0.950561	0.842964	-0.243721	0.894999	0.642359	-0.335362	0.333333	1	0.400666	0.89478	0.185452	0.731767	0.75478	Notsignificant	Notsignificant		Pentatricopeptide repeat-containing protein At5g66631 OS=Arabidopsis thaliana OX=3702 GN=At5g66631 PE=2 SV=1
AT2G27300	Q9XIN7	NAC40	0	0	1	1	1	1	0.950561	0.842964	-0.243721	0.894999	0.642359	-0.335362	0.333333	1	0.400666	0.89478	0.185452	0.731767	0.75478	Notsignificant	Notsignificant		NAC domain-containing protein 40 OS=Arabidopsis thaliana OX=3702 GN=NTL8 PE=1 SV=1
AT1G69480	Q6R8G0	PHO1A	0	0	1	1	1	1	0.950561	0.842964	-0.243721	0.894999	0.642359	-0.335362	0.333333	1	0.400666	0.89478	0.185452	0.731767	0.75478	Notsignificant	Notsignificant		Phosphate transporter PHO1 homolog 10 OS=Arabidopsis thaliana OX=3702 GN=PHO1-H10 PE=2 SV=1
AT5G57870	Q93ZT6	IF4G1	2	1	1	2	3	4	-0.101516	0.671319	0.976167	-0.105001	0.642359	0.986566	1.33333	3	0.507975	0.892566	0.186045	0.730382	0.75478	Notsignificant	Notsignificant		Eukaryotic translation initiation factor isoform 4G-1 OS=Arabidopsis thaliana OX=3702 GN=EIF(ISO)4G1 PE=1 SV=1
AT1G06670	F4IDQ6	NIH	2	1	3	3	4	5	0.33435	0.977478	0.230141	0.310036	0.964288	0.249601	2	4	0.507975	0.890256	0.186664	0.728939	0.75478	Notsignificant	Notsignificant		DExH-box ATP-dependent RNA helicase DExH2 OS=Arabidopsis thaliana OX=3702 GN=NIH PE=1 SV=1
AT1G14840	Q9LQU7	MP704	2	1	0	2	1	5	-0.101516	-0.242811	1.88386	-0.105001	-0.357641	2.2496	1	2.66667	0.595653	0.888852	0.187041	0.728062	0.75478	Notsignificant	Notsignificant		Microtubule-associated protein 70-4 OS=Arabidopsis thaliana OX=3702 GN=MAP70.4 PE=1 SV=1
AT3G55320	Q9M3B9	AB20B	0	1	2	0	6	3	0	1.46346	0.0684698	0	1.44971	0.0796758	1	3	0.509797	0.884461	0.188224	0.725326	0.75478	Notsignificant	Notsignificant		ABC transporter B family member 20 OS=Arabidopsis thaliana OX=3702 GN=ABCB20 PE=1 SV=1
AT3G60860	Q9LZX8	BIG2	1	3	0	2	3	3	0.490229	-0.420599	1.45918	0.479961	-0.357641	1.66464	1.33333	2.66667	0.595653	0.882658	0.18871	0.724204	0.75478	Notsignificant	Notsignificant		Brefeldin A-inhibited guanine nucleotide-exchange protein 2 OS=Arabidopsis thaliana OX=3702 GN=BIG2 PE=2 SV=1
AT4G29040	Q9SZD4	PRS4A	1	3	0	2	3	3	0.490229	-0.420599	1.45918	0.479961	-0.357641	1.66464	1.33333	2.66667	0.595653	0.882658	0.18871	0.724204	0.75478	Notsignificant	Notsignificant		26S proteasome regulatory subunit 4 homolog A OS=Arabidopsis thaliana OX=3702 GN=RPT2A PE=1 SV=1
AT4G18600	Q5XPK0	SCARL	0	1	1	0	2	5	0	0.288448	1.23508	0	0.227322	1.2496	0.666667	2.33333	0.492308	0.879611	0.189535	0.72231	0.75478	TurboID_only	Notsignificant		Scar-like domain-containing protein WAVE 5 OS=Arabidopsis thaliana OX=3702 GN=WAVE5 PE=1 SV=2
AT1G48850	P57720	AROC	0	1	1	0	2	5	0	0.288448	1.23508	0	0.227322	1.2496	0.666667	2.33333	0.492308	0.879611	0.189535	0.72231	0.75478	Notsignificant	Notsignificant		Chorismate synthase, chloroplastic OS=Arabidopsis thaliana OX=3702 GN=EMB1144 PE=2 SV=2
AT1G50010	B9DGT7	TBA2	0	19	16	0	35	27	0	0.948692	0.572631	0	0.490356	0.38453	11.6667	20.6667	0.291629	0.878337	0.189881	0.72152	0.75478	Notsignificant	Notsignificant		Tubulin alpha-2 chain OS=Arabidopsis thaliana OX=3702 GN=TUBA2 PE=2 SV=2
AT3G60840	Q9LZY0	MA654	0	1	0	0	3	1	0	0.671319	0.842426	0	0.642359	0.664638	0.333333	1.33333	0.435666	0.873961	0.19107	0.718808	0.75478	Notsignificant	Notsignificant		65-kDa microtubule-associated protein 4 OS=Arabidopsis thaliana OX=3702 GN=MAP65-4 PE=1 SV=2
AT5G48110	Q9FI27	TPS20	0	0	1	0	1	3	0	0.842964	0.67013	0	0.642359	0.664638	0.333333	1.33333	0.435666	0.873585	0.191172	0.718576	0.75478	Notsignificant	Notsignificant		Inactive terpenoid synthase 20, chloroplastic OS=Arabidopsis thaliana OX=3702 GN=TPS20 PE=1 SV=3
AT3G19930	Q39228	STP4	0	0	1	0	1	3	0	0.842964	0.67013	0	0.642359	0.664638	0.333333	1.33333	0.435666	0.873585	0.191172	0.718576	0.75478	Notsignificant	Notsignificant		Sugar transport protein 4 OS=Arabidopsis thaliana OX=3702 GN=STP4 PE=1 SV=1
AT4G31950	O49396	C82C3	0	0	1	0	1	3	0	0.842964	0.67013	0	0.642359	0.664638	0.333333	1.33333	0.435666	0.873585	0.191172	0.718576	0.75478	Notsignificant	Notsignificant		Cytochrome P450 82C3 OS=Arabidopsis thaliana OX=3702 GN=CYP82C3 PE=2 SV=3
AT5G45650	Q9FK76	SBT56	0	0	1	0	1	3	0	0.842964	0.67013	0	0.642359	0.664638	0.333333	1.33333	0.435666	0.873585	0.191172	0.718576	0.75478	Notsignificant	Notsignificant		Subtilisin-like protease SBT5.6 OS=Arabidopsis thaliana OX=3702 GN=SBT5.6 PE=2 SV=1
AT2G17033	Q8GWA9	PP157	0	0	1	0	1	3	0	0.842964	0.67013	0	0.642359	0.664638	0.333333	1.33333	0.435666	0.873585	0.191172	0.718576	0.75478	Notsignificant	Notsignificant		Pentatricopeptide repeat-containing protein At2g17033 OS=Arabidopsis thaliana OX=3702 GN=At2g17033 PE=2 SV=1
AT5G44190	Q9FFH0	GLK2	0	0	1	0	1	3	0	0.842964	0.67013	0	0.642359	0.664638	0.333333	1.33333	0.435666	0.873585	0.191172	0.718576	0.75478	Notsignificant	Notsignificant		Transcription activator GLK2 OS=Arabidopsis thaliana OX=3702 GN=GLK2 PE=1 SV=1
AT5G23150	Q9XER9	HUA2	0	0	1	0	1	3	0	0.842964	0.67013	0	0.642359	0.664638	0.333333	1.33333	0.435666	0.873585	0.191172	0.718576	0.75478	Notsignificant	Notsignificant		ENHANCER OF AG-4 protein 2 OS=Arabidopsis thaliana OX=3702 GN=HUA2 PE=2 SV=1
AT1G12470	F4IDS7	VPS18	0	0	1	0	1	3	0	0.842964	0.67013	0	0.642359	0.664638	0.333333	1.33333	0.435666	0.873585	0.191172	0.718576	0.75478	Notsignificant	Notsignificant		Vacuolar sorting protein 18 OS=Arabidopsis thaliana OX=3702 GN=VPS18 PE=1 SV=1
AT5G65890	Q9FHP1	ACR1	0	0	1	0	1	3	0	0.842964	0.67013	0	0.642359	0.664638	0.333333	1.33333	0.435666	0.873585	0.191172	0.718576	0.75478	Notsignificant	Notsignificant		ACT domain-containing protein ACR1 OS=Arabidopsis thaliana OX=3702 GN=ACR1 PE=2 SV=1
AT1G61010	Q9C952	CPSF3	0	0	1	0	1	3	0	0.842964	0.67013	0	0.642359	0.664638	0.333333	1.33333	0.435666	0.873585	0.191172	0.718576	0.75478	Notsignificant	Notsignificant		Cleavage and polyadenylation specificity factor subunit 3-I OS=Arabidopsis thaliana OX=3702 GN=CPSF73-I PE=1 SV=1
AT1G48900	P49967	SR543	0	0	1	0	1	3	0	0.842964	0.67013	0	0.642359	0.664638	0.333333	1.33333	0.435666	0.873585	0.191172	0.718576	0.75478	TurboID_only	Notsignificant		Signal recognition particle 54 kDa protein 3 OS=Arabidopsis thaliana OX=3702 GN=SRP-54C PE=2 SV=2
AT3G48000	Q9SU63	AL2B4	2	1	0	1	2	5	-0.666055	0.288448	1.88386	-0.689964	0.227322	2.2496	1	2.66667	0.595653	0.869638	0.192249	0.716136	0.75478	Notsignificant	Notsignificant		Aldehyde dehydrogenase family 2 member B4, mitochondrial OS=Arabidopsis thaliana OX=3702 GN=ALDH2B4 PE=1 SV=1
AT4G09980	Q94AI4	METL1	1	0	12	2	1	18	0.490229	0.842964	0.167795	0.479961	0.642359	0.212126	4.33333	7	0.444816	0.866596	0.193082	0.714259	0.75478	ET-AP_only	Notsignificant		N6-adenosine-methyltransferase non-catalytic subunit MTB OS=Arabidopsis thaliana OX=3702 GN=MTB PE=1 SV=1
AT5G65460	Q9FKP4	KN14B	6	8	1	12	8	4	1.20131	-0.686988	0.976167	0.788084	-0.357641	0.986566	5	8	0.472337	0.860535	0.194747	0.710529	0.75478	Notsignificant	Notsignificant		Kinesin-like protein KIN-14B OS=Arabidopsis thaliana OX=3702 GN=KIN14B PE=1 SV=1
AT1G50240	Q2QAV0	TIO	0	1	0	0	2	2	0	0.288448	1.19139	0	0.227322	1.2496	0.333333	1.33333	0.492308	0.854386	0.196445	0.706758	0.75478	Notsignificant	Notsignificant		Serine/threonine-protein kinase TIO OS=Arabidopsis thaliana OX=3702 GN=TIO PE=1 SV=1
AT5G28300	Q8H181	GTL2	0	1	0	0	2	2	0	0.288448	1.19139	0	0.227322	1.2496	0.333333	1.33333	0.492308	0.854386	0.196445	0.706758	0.75478	Notsignificant	Notsignificant		Trihelix transcription factor GTL2 OS=Arabidopsis thaliana OX=3702 GN=At5g28300 PE=2 SV=1
AT2G41720	Q8RWS8	PP199	0	1	0	0	2	2	0	0.288448	1.19139	0	0.227322	1.2496	0.333333	1.33333	0.492308	0.854386	0.196445	0.706758	0.75478	Notsignificant	Notsignificant		Pentatricopeptide repeat-containing protein At2g41720 OS=Arabidopsis thaliana OX=3702 GN=EMB2654 PE=2 SV=1
AT1G65440	A8MS85	SPT61	0	1	0	0	2	2	0	0.288448	1.19139	0	0.227322	1.2496	0.333333	1.33333	0.492308	0.854386	0.196445	0.706758	0.75478	TurboID_only	Notsignificant		Transcription elongation factor SPT6 homolog OS=Arabidopsis thaliana OX=3702 GN=SPT6 PE=1 SV=1
AT1G18830	F4ICD9	SC31A	0	1	0	0	2	2	0	0.288448	1.19139	0	0.227322	1.2496	0.333333	1.33333	0.492308	0.854386	0.196445	0.706758	0.75478	Notsignificant	Notsignificant		Protein transport protein SEC31 homolog A OS=Arabidopsis thaliana OX=3702 GN=SEC31A PE=1 SV=1
AT5G47910	Q9FIJ0	RBOHD	0	0	1	0	2	2	0	1.19216	0.287392	0	1.22732	0.249601	0.333333	1.33333	0.492308	0.854218	0.196492	0.706655	0.75478	Notsignificant	Notsignificant		Respiratory burst oxidase homolog protein D OS=Arabidopsis thaliana OX=3702 GN=RBOHD PE=1 SV=1
AT3G10270	Q9SS38	GYRBP	0	0	1	0	2	2	0	1.19216	0.287392	0	1.22732	0.249601	0.333333	1.33333	0.492308	0.854218	0.196492	0.706655	0.75478	Notsignificant	Notsignificant		DNA gyrase subunit B, chloroplastic OS=Arabidopsis thaliana OX=3702 GN=GYRBC PE=2 SV=3
AT2G43910	Q0WP12	HOL1	0	0	1	0	2	2	0	1.19216	0.287392	0	1.22732	0.249601	0.333333	1.33333	0.492308	0.854218	0.196492	0.706655	0.75478	Notsignificant	Notsignificant		Thiocyanate methyltransferase 1 OS=Arabidopsis thaliana OX=3702 GN=HOL1 PE=1 SV=2
AT3G48810	Q9M302	PP270	0	0	1	0	2	2	0	1.19216	0.287392	0	1.22732	0.249601	0.333333	1.33333	0.492308	0.854218	0.196492	0.706655	0.75478	Notsignificant	Notsignificant		Pentatricopeptide repeat-containing protein At3g48810 OS=Arabidopsis thaliana OX=3702 GN=At3g48810 PE=2 SV=1
AT5G52850	Q9FLX6	PP430	0	0	1	0	2	2	0	1.19216	0.287392	0	1.22732	0.249601	0.333333	1.33333	0.492308	0.854218	0.196492	0.706655	0.75478	Notsignificant	Notsignificant		Pentatricopeptide repeat-containing protein At5g52850, chloroplastic OS=Arabidopsis thaliana OX=3702 GN=PCMP-H31 PE=2 SV=1
AT2G18760	Q9ZV43	CHR8	0	0	1	0	2	2	0	1.19216	0.287392	0	1.22732	0.249601	0.333333	1.33333	0.492308	0.854218	0.196492	0.706655	0.75478	Notsignificant	Notsignificant		Protein CHROMATIN REMODELING 8 OS=Arabidopsis thaliana OX=3702 GN=CHR8 PE=2 SV=1
AT1G48120	Q9LNG5	PPP7L	0	0	1	0	2	2	0	1.19216	0.287392	0	1.22732	0.249601	0.333333	1.33333	0.492308	0.854218	0.196492	0.706655	0.75478	Notsignificant	Notsignificant		Serine/threonine-protein phosphatase 7 long form homolog OS=Arabidopsis thaliana OX=3702 GN=MAIL3 PE=2 SV=1
AT2G01750	Q9ZUA3	MP703	0	0	1	0	2	2	0	1.19216	0.287392	0	1.22732	0.249601	0.333333	1.33333	0.492308	0.854218	0.196492	0.706655	0.75478	Notsignificant	Notsignificant		Microtubule-associated protein 70-3 OS=Arabidopsis thaliana OX=3702 GN=MAP70.3 PE=2 SV=1
AT4G26760	Q8LEG3	MA652	0	0	1	0	2	2	0	1.19216	0.287392	0	1.22732	0.249601	0.333333	1.33333	0.492308	0.854218	0.196492	0.706655	0.75478	Notsignificant	Notsignificant		65-kDa microtubule-associated protein 2 OS=Arabidopsis thaliana OX=3702 GN=MAP65-2 PE=1 SV=1
AT2G26910	O81016	AB32G	0	0	1	0	2	2	0	1.19216	0.287392	0	1.22732	0.249601	0.333333	1.33333	0.492308	0.854218	0.196492	0.706655	0.75478	TurboID_only	Notsignificant		ABC transporter G family member 32 OS=Arabidopsis thaliana OX=3702 GN=ABCG32 PE=1 SV=1
AT5G43130	F4K4L7	TAF4B	0	0	1	0	2	2	0	1.19216	0.287392	0	1.22732	0.249601	0.333333	1.33333	0.492308	0.854218	0.196492	0.706655	0.75478	Notsignificant	Notsignificant		Transcription initiation factor TFIID subunit 4b OS=Arabidopsis thaliana OX=3702 GN=TAF4B PE=1 SV=1
AT5G48360	Q8GX37	FH9	0	0	1	0	2	2	0	1.19216	0.287392	0	1.22732	0.249601	0.333333	1.33333	0.492308	0.854218	0.196492	0.706655	0.75478	Notsignificant	Notsignificant		Formin-like protein 9 OS=Arabidopsis thaliana OX=3702 GN=FH9 PE=2 SV=2
AT1G30360	Q9C8G5	CSCLD	2	1	3	1	4	9	-0.666055	0.977478	1.16088	-0.689964	0.964288	0.986566	2	4.66667	0.420297	0.850032	0.197654	0.704095	0.75478	ET-AP_only	Notsignificant		CSC1-like protein ERD4 OS=Arabidopsis thaliana OX=3702 GN=ERD4 PE=1 SV=1
AT2G26140	O80983	FTSH4	0	0	4	3	0	5	1.64651	0	-0.178775	1.895	0	-0.0723273	1.33333	2.66667	0.607557	0.847398	0.198387	0.702488	0.75478	Notsignificant	Notsignificant		ATP-dependent zinc metalloprotease FTSH 4, mitochondrial OS=Arabidopsis thaliana OX=3702 GN=FTSH4 PE=1 SV=2
AT1G55490	P21240	CPNB1	9	16	4	14	19	11	0.801027	-0.501587	1.16693	0.479961	-0.123175	0.927673	9.66667	14.6667	0.428153	0.846611	0.198606	0.702007	0.75478	ET-AP_only	Notsignificant		Chaperonin 60 subunit beta 1, chloroplastic OS=Arabidopsis thaliana OX=3702 GN=CPN60B1 PE=1 SV=3
AT3G06720	Q96321	IMPA1	0	0	0	0	3	0	0	1.46012	0	0	1.64236	0	0	1	0.547453	0.843001	0.199614	0.699809	0.75478	Notsignificant	Notsignificant		Importin subunit alpha-1 OS=Arabidopsis thaliana OX=3702 GN=IMPA1 PE=1 SV=2
AT1G80490	Q0WV90	TPR1	0	0	0	0	3	0	0	1.46012	0	0	1.64236	0	0	1	0.547453	0.843001	0.199614	0.699809	0.75478	Notsignificant	Notsignificant		Topless-related protein 1 OS=Arabidopsis thaliana OX=3702 GN=TPR1 PE=1 SV=3
AT5G14760	Q94AY1	NADB	0	0	0	0	3	0	0	1.46012	0	0	1.64236	0	0	1	0.547453	0.843001	0.199614	0.699809	0.75478	Notsignificant	Notsignificant		L-aspartate oxidase, chloroplastic OS=Arabidopsis thaliana OX=3702 GN=AO PE=1 SV=1
AT3G14330	Q9LUL5	PP229	0	0	0	0	3	0	0	1.46012	0	0	1.64236	0	0	1	0.547453	0.843001	0.199614	0.699809	0.75478	Notsignificant	Notsignificant		Pentatricopeptide repeat-containing protein At3g14330 OS=Arabidopsis thaliana OX=3702 GN=PCMP-H57 PE=2 SV=2
AT3G11630	Q96291	BAS1A	0	0	0	0	3	0	0	1.46012	0	0	1.64236	0	0	1	0.547453	0.843001	0.199614	0.699809	0.75478	TurboID_only	Notsignificant		2-Cys peroxiredoxin BAS1, chloroplastic OS=Arabidopsis thaliana OX=3702 GN=BAS1 PE=1 SV=2
AT3G49160	Q9M3B6	PKP4	0	0	0	0	3	0	0	1.46012	0	0	1.64236	0	0	1	0.547453	0.843001	0.199614	0.699809	0.75478	Notsignificant	Notsignificant		Plastidial pyruvate kinase 4, chloroplastic OS=Arabidopsis thaliana OX=3702 GN=PKP4 PE=2 SV=1
AT1G06640	Q9C5K7	ACCH2	0	0	0	0	3	0	0	1.46012	0	0	1.64236	0	0	1	0.547453	0.843001	0.199614	0.699809	0.75478	Notsignificant	Notsignificant		1-aminocyclopropane-1-carboxylate oxidase homolog 2 OS=Arabidopsis thaliana OX=3702 GN=At1g06640 PE=2 SV=1
AT5G10900	Q9LEV0	PPP7I	0	0	0	0	3	0	0	1.46012	0	0	1.64236	0	0	1	0.547453	0.843001	0.199614	0.699809	0.75478	Notsignificant	Notsignificant		Serine/threonine-protein phosphatase 7 inactive homolog OS=Arabidopsis thaliana OX=3702 GN=At5g10900 PE=3 SV=1
AT2G41220	Q9T0P4	GLTB2	0	0	0	0	3	0	0	1.46012	0	0	1.64236	0	0	1	0.547453	0.843001	0.199614	0.699809	0.75478	Notsignificant	Notsignificant		Ferredoxin-dependent glutamate synthase 2, chloroplastic OS=Arabidopsis thaliana OX=3702 GN=GLU2 PE=1 SV=2
AT3G06440	Q9ASW1	B3GTG	0	0	0	0	3	0	0	1.46012	0	0	1.64236	0	0	1	0.547453	0.843001	0.199614	0.699809	0.75478	NA	Notsignificant		Hydroxyproline O-galactosyltransferase GALT3 OS=Arabidopsis thaliana OX=3702 GN=GALT3 PE=2 SV=1
AT5G17420	Q9SWW6	CESA7	0	0	0	0	3	0	0	1.46012	0	0	1.64236	0	0	1	0.547453	0.843001	0.199614	0.699809	0.75478	TurboID_only	Notsignificant		Cellulose synthase A catalytic subunit 7 [UDP-forming] OS=Arabidopsis thaliana OX=3702 GN=CESA7 PE=1 SV=1
AT5G11710	Q8VY07	EPN1	0	0	0	0	3	0	0	1.46012	0	0	1.64236	0	0	1	0.547453	0.843001	0.199614	0.699809	0.75478	Notsignificant	Notsignificant		Clathrin interactor EPSIN 1 OS=Arabidopsis thaliana OX=3702 GN=EPSIN1 PE=1 SV=1
AT1G72120	Q8VZE2	PTR22	0	0	0	0	3	0	0	1.46012	0	0	1.64236	0	0	1	0.547453	0.843001	0.199614	0.699809	0.75478	Notsignificant	Notsignificant		Protein NRT1/ PTR FAMILY 5.14 OS=Arabidopsis thaliana OX=3702 GN=NPF5.14 PE=2 SV=2
AT1G61370	O64783	AT1G61370	0	0	0	0	3	0	0	1.46012	0	0	1.64236	0	0	1	0.547453	0.843001	0.199614	0.699809	0.75478	TurboID_only	Notsignificant		G-type lectin S-receptor-like serine/threonine-protein kinase At1g61370 OS=Arabidopsis thaliana OX=3702 GN=At1g61370 PE=3 SV=2
AT5G07760	P0C5K4	FH21A	0	0	0	0	3	0	0	1.46012	0	0	1.64236	0	0	1	0.547453	0.843001	0.199614	0.699809	0.75478	Notsignificant	Notsignificant		Putative formin-like protein 21a OS=Arabidopsis thaliana OX=3702 GN=FH21A PE=3 SV=1
AT1G48480	Q9LP77	Y1848	0	0	0	0	3	0	0	1.46012	0	0	1.64236	0	0	1	0.547453	0.843001	0.199614	0.699809	0.75478	Notsignificant	Notsignificant		Probable inactive receptor kinase At1g48480 OS=Arabidopsis thaliana OX=3702 GN=RKL1 PE=1 SV=1
AT2G06990	Q9ZVW2	HEN2	0	0	0	0	3	0	0	1.46012	0	0	1.64236	0	0	1	0.547453	0.843001	0.199614	0.699809	0.75478	Notsignificant	Notsignificant		DExH-box ATP-dependent RNA helicase DExH10 OS=Arabidopsis thaliana OX=3702 GN=HEN2 PE=1 SV=2
AT5G16240	Q9LF04	STAD1	0	0	0	0	3	0	0	1.46012	0	0	1.64236	0	0	1	0.547453	0.843001	0.199614	0.699809	0.75478	Notsignificant	Notsignificant		Stearoyl-[acyl-carrier-protein] 9-desaturase 1, chloroplastic OS=Arabidopsis thaliana OX=3702 GN=S-ACP-DES1 PE=1 SV=1
AT2G02980	Q8LK93	PP145	0	0	0	0	0	3	0	0	1.45918	0	0	1.66464	0	1	0.554879	0.842458	0.199766	0.699479	0.75478	Notsignificant	Notsignificant		Pentatricopeptide repeat-containing protein At2g02980, chloroplastic OS=Arabidopsis thaliana OX=3702 GN=PCMP-H26 PE=2 SV=2
AT1G53600	Q9C8L6	PPR80	0	0	0	0	0	3	0	0	1.45918	0	0	1.66464	0	1	0.554879	0.842458	0.199766	0.699479	0.75478	Notsignificant	Notsignificant		Pentatricopeptide repeat-containing protein At1g53600, mitochondrial OS=Arabidopsis thaliana OX=3702 GN=PCMP-E63 PE=2 SV=2
AT2G42130	Q8S9M1	PAP13	0	0	0	0	0	3	0	0	1.45918	0	0	1.66464	0	1	0.554879	0.842458	0.199766	0.699479	0.75478	Notsignificant	Notsignificant		Probable plastid-lipid-associated protein 13, chloroplastic OS=Arabidopsis thaliana OX=3702 GN=PAP13 PE=1 SV=2
AT4G17210	O23564	Y4721	0	0	0	0	0	3	0	0	1.45918	0	0	1.66464	0	1	0.554879	0.842458	0.199766	0.699479	0.75478	Notsignificant	Notsignificant		Putative WEB family protein At4g17210 OS=Arabidopsis thaliana OX=3702 GN=At4g17210 PE=3 SV=1
AT3G18830	Q8VZ80	PLT5	0	0	0	0	0	3	0	0	1.45918	0	0	1.66464	0	1	0.554879	0.842458	0.199766	0.699479	0.75478	Notsignificant	Notsignificant		Polyol transporter 5 OS=Arabidopsis thaliana OX=3702 GN=PLT5 PE=1 SV=2
AT3G57800	Q3EAI1	BH060	0	0	0	0	0	3	0	0	1.45918	0	0	1.66464	0	1	0.554879	0.842458	0.199766	0.699479	0.75478	Notsignificant	Notsignificant		Transcription factor bHLH60 OS=Arabidopsis thaliana OX=3702 GN=BHLH60 PE=1 SV=1
AT2G14120	Q8LFT2	DRP3B	0	0	0	0	0	3	0	0	1.45918	0	0	1.66464	0	1	0.554879	0.842458	0.199766	0.699479	0.75478	Notsignificant	Notsignificant		Dynamin-related protein 3B OS=Arabidopsis thaliana OX=3702 GN=DRP3B PE=1 SV=2
AT3G23340	Q9LW62	CKL10	0	0	0	0	0	3	0	0	1.45918	0	0	1.66464	0	1	0.554879	0.842458	0.199766	0.699479	0.75478	Notsignificant	Notsignificant		Casein kinase 1-like protein 10 OS=Arabidopsis thaliana OX=3702 GN=CKL10 PE=2 SV=1
AT5G17040	Q9LFJ9	U78D4	0	0	0	0	0	3	0	0	1.45918	0	0	1.66464	0	1	0.554879	0.842458	0.199766	0.699479	0.75478	Notsignificant	Notsignificant		UDP-glycosyltransferase 78D4 OS=Arabidopsis thaliana OX=3702 GN=UGT78D4 PE=2 SV=2
AT4G27420	Q9SZR9	AB9G	0	0	0	0	0	3	0	0	1.45918	0	0	1.66464	0	1	0.554879	0.842458	0.199766	0.699479	0.75478	Notsignificant	Notsignificant		ABC transporter G family member 9 OS=Arabidopsis thaliana OX=3702 GN=ABCG9 PE=3 SV=2
AT2G19380	O64571	UBA1C	0	0	0	0	0	3	0	0	1.45918	0	0	1.66464	0	1	0.554879	0.842458	0.199766	0.699479	0.75478	Notsignificant	Notsignificant		UBP1-associated proteins 1C OS=Arabidopsis thaliana OX=3702 GN=UBA1C PE=3 SV=2
AT4G02000	O04244	Y4200	0	0	0	0	0	3	0	0	1.45918	0	0	1.66464	0	1	0.554879	0.842458	0.199766	0.699479	0.75478	Notsignificant	Notsignificant		Uncharacterized protein At4g02000 OS=Arabidopsis thaliana OX=3702 GN=At4g02000 PE=2 SV=1
AT1G52410	F4ICX9	TSA1	0	0	0	0	0	3	0	0	1.45918	0	0	1.66464	0	1	0.554879	0.842458	0.199766	0.699479	0.75478	Notsignificant	Notsignificant		TSK-associating protein 1 OS=Arabidopsis thaliana OX=3702 GN=TSA1 PE=1 SV=1
AT5G53320	Q9FK10	Y5332	0	0	0	0	0	3	0	0	1.45918	0	0	1.66464	0	1	0.554879	0.842458	0.199766	0.699479	0.75478	Notsignificant	Notsignificant		Probable inactive receptor kinase At5g53320 OS=Arabidopsis thaliana OX=3702 GN=At5g53320 PE=1 SV=1
AT2G36200	P82266	KN5C	0	0	0	0	0	3	0	0	1.45918	0	0	1.66464	0	1	0.554879	0.842458	0.199766	0.699479	0.75478	Notsignificant	Notsignificant		Kinesin-like protein KIN-5C OS=Arabidopsis thaliana OX=3702 GN=KIN5C PE=2 SV=2
AT2G29940	Q7PC88	AB31G	0	0	0	0	0	3	0	0	1.45918	0	0	1.66464	0	1	0.554879	0.842458	0.199766	0.699479	0.75478	Notsignificant	Notsignificant		ABC transporter G family member 31 OS=Arabidopsis thaliana OX=3702 GN=ABCG31 PE=1 SV=1
AT3G02990	Q9SCW5	HFA1E	0	0	0	0	0	3	0	0	1.45918	0	0	1.66464	0	1	0.554879	0.842458	0.199766	0.699479	0.75478	Notsignificant	Notsignificant		Heat stress transcription factor A-1e OS=Arabidopsis thaliana OX=3702 GN=HSFA1E PE=2 SV=2
AT1G20816	Q6ID99	OP21A	0	0	0	0	0	3	0	0	1.45918	0	0	1.66464	0	1	0.554879	0.842458	0.199766	0.699479	0.75478	Notsignificant	Notsignificant		Outer envelope pore protein 21A, chloroplastic OS=Arabidopsis thaliana OX=3702 GN=OEP21A PE=2 SV=1
AT5G49870	Q9LTY2	JAL48	0	0	0	0	0	3	0	0	1.45918	0	0	1.66464	0	1	0.554879	0.842458	0.199766	0.699479	0.75478	Notsignificant	Notsignificant		Jacalin-related lectin 48 OS=Arabidopsis thaliana OX=3702 GN=JAL48 PE=2 SV=1
AT3G03520	Q9SRQ6	NPC3	0	0	0	0	0	3	0	0	1.45918	0	0	1.66464	0	1	0.554879	0.842458	0.199766	0.699479	0.75478	Notsignificant	Notsignificant		Non-specific phospholipase C3 OS=Arabidopsis thaliana OX=3702 GN=NPC3 PE=2 SV=1
AT2G24590	Q9SJA6	RZ22A	0	0	0	0	0	3	0	0	1.45918	0	0	1.66464	0	1	0.554879	0.842458	0.199766	0.699479	0.75478	Notsignificant	Notsignificant		Serine/arginine-rich splicing factor RSZ22A OS=Arabidopsis thaliana OX=3702 GN=RSZ22A PE=1 SV=1
AT1G55690	Q501H5	SFH13	0	0	0	0	0	3	0	0	1.45918	0	0	1.66464	0	1	0.554879	0.842458	0.199766	0.699479	0.75478	Notsignificant	Notsignificant		Phosphatidylinositol/phosphatidylcholine transfer protein SFH13 OS=Arabidopsis thaliana OX=3702 GN=SFH13 PE=2 SV=1
AT1G31660	Q8RWS4	BYST	0	0	0	0	0	3	0	0	1.45918	0	0	1.66464	0	1	0.554879	0.842458	0.199766	0.699479	0.75478	Notsignificant	Notsignificant		Bystin OS=Arabidopsis thaliana OX=3702 GN=ENP1 PE=1 SV=1
AT2G30240	O22920	CHX13	0	0	0	0	0	3	0	0	1.45918	0	0	1.66464	0	1	0.554879	0.842458	0.199766	0.699479	0.75478	Notsignificant	Notsignificant		Cation/H(+) symporter 13 OS=Arabidopsis thaliana OX=3702 GN=CHX13 PE=1 SV=1
AT1G51370	Q6DBN6	FDL6	0	0	0	0	0	3	0	0	1.45918	0	0	1.66464	0	1	0.554879	0.842458	0.199766	0.699479	0.75478	Notsignificant	Notsignificant		F-box/FBD/LRR-repeat protein At1g51370 OS=Arabidopsis thaliana OX=3702 GN=At1g51370 PE=2 SV=1
AT3G61730	Q9M365	FB331	0	0	0	0	0	3	0	0	1.45918	0	0	1.66464	0	1	0.554879	0.842458	0.199766	0.699479	0.75478	Notsignificant	Notsignificant		Probable F-box protein At3g61730 OS=Arabidopsis thaliana OX=3702 GN=RMF PE=1 SV=2
AT5G49690	Q9LTA3	U91C1	0	0	0	0	0	3	0	0	1.45918	0	0	1.66464	0	1	0.554879	0.842458	0.199766	0.699479	0.75478	Notsignificant	Notsignificant		UDP-glycosyltransferase 91C1 OS=Arabidopsis thaliana OX=3702 GN=UGT91C1 PE=2 SV=1
AT2G46440	Q9SKD6	CNG11	0	0	0	0	0	3	0	0	1.45918	0	0	1.66464	0	1	0.554879	0.842458	0.199766	0.699479	0.75478	Notsignificant	Notsignificant		Cyclic nucleotide-gated ion channel 11 OS=Arabidopsis thaliana OX=3702 GN=CNGC11 PE=2 SV=2
AT1G28200	Q9SE96	GEML1	0	0	0	0	0	3	0	0	1.45918	0	0	1.66464	0	1	0.554879	0.842458	0.199766	0.699479	0.75478	Notsignificant	Notsignificant		GEM-like protein 1 OS=Arabidopsis thaliana OX=3702 GN=FIP1 PE=1 SV=1
AT1G16670	Q93YN1	CRPK1	0	0	0	0	0	3	0	0	1.45918	0	0	1.66464	0	1	0.554879	0.842458	0.199766	0.699479	0.75478	Notsignificant	Notsignificant		Cold-responsive protein kinase 1 OS=Arabidopsis thaliana OX=3702 GN=CRPK1 PE=1 SV=1
AT4G14360	Q93YV7	PMT3	0	0	0	0	0	3	0	0	1.45918	0	0	1.66464	0	1	0.554879	0.842458	0.199766	0.699479	0.75478	Notsignificant	Notsignificant		Probable methyltransferase PMT3 OS=Arabidopsis thaliana OX=3702 GN=At4g14360 PE=2 SV=1
AT3G18480	Q9LS42	CASP	0	0	0	0	0	3	0	0	1.45918	0	0	1.66464	0	1	0.554879	0.842458	0.199766	0.699479	0.75478	Notsignificant	Notsignificant		Protein CASP OS=Arabidopsis thaliana OX=3702 GN=CASP PE=1 SV=2
AT1G61400	O64780	Y1614	0	0	0	0	0	3	0	0	1.45918	0	0	1.66464	0	1	0.554879	0.842458	0.199766	0.699479	0.75478	Notsignificant	Notsignificant		G-type lectin S-receptor-like serine/threonine-protein kinase At1g61400 OS=Arabidopsis thaliana OX=3702 GN=At1g61400 PE=3 SV=4
AT4G39240	Q9T031	FBK96	0	0	0	0	0	3	0	0	1.45918	0	0	1.66464	0	1	0.554879	0.842458	0.199766	0.699479	0.75478	Notsignificant	Notsignificant		F-box/kelch-repeat protein At4g39240 OS=Arabidopsis thaliana OX=3702 GN=At4g39240 PE=2 SV=1
AT5G24280	F4KFS5	GMI1	0	0	0	0	0	3	0	0	1.45918	0	0	1.66464	0	1	0.554879	0.842458	0.199766	0.699479	0.75478	Notsignificant	Notsignificant		Structural maintenance of chromosomes flexible hinge domain-containing protein GMI1 OS=Arabidopsis thaliana OX=3702 GN=GMI1 PE=2 SV=1
AT1G31970	Q9C551	RH5	0	0	0	0	0	3	0	0	1.45918	0	0	1.66464	0	1	0.554879	0.842458	0.199766	0.699479	0.75478	Notsignificant	Notsignificant		DEAD-box ATP-dependent RNA helicase 5 OS=Arabidopsis thaliana OX=3702 GN=RH5 PE=1 SV=1
AT5G45250	Q9XGM3	RPS4	0	0	0	0	0	3	0	0	1.45918	0	0	1.66464	0	1	0.554879	0.842458	0.199766	0.699479	0.75478	Notsignificant	Notsignificant		Disease resistance protein RPS4 OS=Arabidopsis thaliana OX=3702 GN=RPS4 PE=1 SV=1
AT2G18140	Q9SI17	PER14	0	0	0	0	0	3	0	0	1.45918	0	0	1.66464	0	1	0.554879	0.842458	0.199766	0.699479	0.75478	Notsignificant	Notsignificant		Peroxidase 14 OS=Arabidopsis thaliana OX=3702 GN=PER14 PE=3 SV=1
AT2G21800	Q84M98	EME1A	0	0	0	0	0	3	0	0	1.45918	0	0	1.66464	0	1	0.554879	0.842458	0.199766	0.699479	0.75478	Notsignificant	Notsignificant		Crossover junction endonuclease EME1A OS=Arabidopsis thaliana OX=3702 GN=EME1A PE=1 SV=1
AT3G49430	A2RVS6	SR34A	0	0	0	0	0	3	0	0	1.45918	0	0	1.66464	0	1	0.554879	0.842458	0.199766	0.699479	0.75478	Notsignificant	Notsignificant		Serine/arginine-rich splicing factor SR34A OS=Arabidopsis thaliana OX=3702 GN=SR34A PE=2 SV=1
AT4G36700	F4JQG6	VCL43	0	0	0	0	0	3	0	0	1.45918	0	0	1.66464	0	1	0.554879	0.842458	0.199766	0.699479	0.75478	Notsignificant	Notsignificant		Vicilin-like seed storage protein At4g36700 OS=Arabidopsis thaliana OX=3702 GN=At4g36700 PE=3 SV=1
AT3G07540	Q9SRR2	FH10	0	0	0	0	0	3	0	0	1.45918	0	0	1.66464	0	1	0.554879	0.842458	0.199766	0.699479	0.75478	Notsignificant	Notsignificant		Formin-like protein 10 OS=Arabidopsis thaliana OX=3702 GN=FH10 PE=2 SV=1
AT2G02150	P0C894	PP143	0	0	0	0	0	3	0	0	1.45918	0	0	1.66464	0	1	0.554879	0.842458	0.199766	0.699479	0.75478	Notsignificant	Notsignificant		Putative pentatricopeptide repeat-containing protein At2g02150 OS=Arabidopsis thaliana OX=3702 GN=At2g02150 PE=3 SV=1
AT5G35780	Q9FFM6	Y5578	0	0	0	0	0	3	0	0	1.45918	0	0	1.66464	0	1	0.554879	0.842458	0.199766	0.699479	0.75478	Notsignificant	Notsignificant		Putative B3 domain-containing protein At5g35780 OS=Arabidopsis thaliana OX=3702 GN=At5g35780 PE=3 SV=2
AT4G17750	P41151	HFA1A	0	0	0	0	0	3	0	0	1.45918	0	0	1.66464	0	1	0.554879	0.842458	0.199766	0.699479	0.75478	Notsignificant	Notsignificant		Heat stress transcription factor A-1a OS=Arabidopsis thaliana OX=3702 GN=HSFA1A PE=1 SV=2
AT1G79700	A0JPZ8	AP2L3	0	0	0	0	0	3	0	0	1.45918	0	0	1.66464	0	1	0.554879	0.842458	0.199766	0.699479	0.75478	Notsignificant	Notsignificant		AP2-like ethylene-responsive transcription factor At1g79700 OS=Arabidopsis thaliana OX=3702 GN=At1g79700 PE=2 SV=1
AT1G61680	Q84UV0	LINS	0	0	0	0	0	3	0	0	1.45918	0	0	1.66464	0	1	0.554879	0.842458	0.199766	0.699479	0.75478	Notsignificant	Notsignificant		S-(+)-linalool synthase, chloroplastic OS=Arabidopsis thaliana OX=3702 GN=TPS14 PE=2 SV=2
AT5G59710	Q9FPW4	VIP2	0	0	0	0	0	3	0	0	1.45918	0	0	1.66464	0	1	0.554879	0.842458	0.199766	0.699479	0.75478	Notsignificant	Notsignificant		Probable NOT transcription complex subunit VIP2 OS=Arabidopsis thaliana OX=3702 GN=VIP2 PE=1 SV=2
AT3G10572	Q8W4B2	APEM9	0	0	0	0	0	3	0	0	1.45918	0	0	1.66464	0	1	0.554879	0.842458	0.199766	0.699479	0.75478	Notsignificant	Notsignificant		Protein APEM9 OS=Arabidopsis thaliana OX=3702 GN=APEM9 PE=1 SV=1
AT3G48850	Q9M2Z8	MPCP2	0	0	0	0	0	3	0	0	1.45918	0	0	1.66464	0	1	0.554879	0.842458	0.199766	0.699479	0.75478	Notsignificant	Notsignificant		Mitochondrial phosphate carrier protein 2, mitochondrial OS=Arabidopsis thaliana OX=3702 GN=MPT2 PE=2 SV=1
AT4G18750	Q9SN39	PP320	0	0	0	0	0	3	0	0	1.45918	0	0	1.66464	0	1	0.554879	0.842458	0.199766	0.699479	0.75478	Notsignificant	Notsignificant		Pentatricopeptide repeat-containing protein DOT4, chloroplastic OS=Arabidopsis thaliana OX=3702 GN=DOT4 PE=2 SV=1
AT1G70760	Q9CAC5	NDHL	0	0	0	0	0	3	0	0	1.45918	0	0	1.66464	0	1	0.554879	0.842458	0.199766	0.699479	0.75478	Notsignificant	Notsignificant		NAD(P)H-quinone oxidoreductase subunit L, chloroplastic OS=Arabidopsis thaliana OX=3702 GN=ndhL PE=2 SV=1
AT2G31370	Q04088	POF21	0	0	0	0	0	3	0	0	1.45918	0	0	1.66464	0	1	0.554879	0.842458	0.199766	0.699479	0.75478	Notsignificant	Notsignificant		Probable transcription factor PosF21 OS=Arabidopsis thaliana OX=3702 GN=POSF21 PE=2 SV=1
AT2G24070	F4INP9	QWRF4	0	0	0	0	0	3	0	0	1.45918	0	0	1.66464	0	1	0.554879	0.842458	0.199766	0.699479	0.75478	Notsignificant	Notsignificant		QWRF motif-containing protein 4 OS=Arabidopsis thaliana OX=3702 GN=QWRF4 PE=3 SV=1
AT3G46550	Q9SNC3	FLA4	0	0	0	0	0	3	0	0	1.45918	0	0	1.66464	0	1	0.554879	0.842458	0.199766	0.699479	0.75478	Notsignificant	Notsignificant		Fasciclin-like arabinogalactan protein 4 OS=Arabidopsis thaliana OX=3702 GN=FLA4 PE=1 SV=1
AT1G09570	P14712	PHYA	0	0	0	0	0	3	0	0	1.45918	0	0	1.66464	0	1	0.554879	0.842458	0.199766	0.699479	0.75478	Notsignificant	Notsignificant		Phytochrome A OS=Arabidopsis thaliana OX=3702 GN=PHYA PE=1 SV=2
AT3G55980	Q93ZS9	C3H47	0	0	0	0	0	3	0	0	1.45918	0	0	1.66464	0	1	0.554879	0.842458	0.199766	0.699479	0.75478	Notsignificant	Notsignificant		Zinc finger CCCH domain-containing protein 47 OS=Arabidopsis thaliana OX=3702 GN=At3g55980 PE=2 SV=1
AT3G09060	Q9SS81	PP221	0	0	0	0	0	3	0	0	1.45918	0	0	1.66464	0	1	0.554879	0.842458	0.199766	0.699479	0.75478	Notsignificant	Notsignificant		Pentatricopeptide repeat-containing protein At3g09060 OS=Arabidopsis thaliana OX=3702 GN=At3g09060 PE=2 SV=1
AT2G31260	Q8RUS5	ATG9	0	0	0	0	0	3	0	0	1.45918	0	0	1.66464	0	1	0.554879	0.842458	0.199766	0.699479	0.75478	Notsignificant	Notsignificant		Autophagy-related protein 9 OS=Arabidopsis thaliana OX=3702 GN=ATG9 PE=2 SV=1
AT3G21940	Q9LRL7	CRR22	0	0	0	0	0	3	0	0	1.45918	0	0	1.66464	0	1	0.554879	0.842458	0.199766	0.699479	0.75478	Notsignificant	Notsignificant		Putative cysteine-rich repeat secretory protein 22 OS=Arabidopsis thaliana OX=3702 GN=CRRSP22 PE=5 SV=2
AT2G46070	Q8GYQ5	MPK12	0	0	0	0	0	3	0	0	1.45918	0	0	1.66464	0	1	0.554879	0.842458	0.199766	0.699479	0.75478	Notsignificant	Notsignificant		Mitogen-activated protein kinase 12 OS=Arabidopsis thaliana OX=3702 GN=MPK12 PE=1 SV=1
AT5G06910	Q9FL54	DNAJ6	0	0	0	0	0	3	0	0	1.45918	0	0	1.66464	0	1	0.554879	0.842458	0.199766	0.699479	0.75478	Notsignificant	Notsignificant		Chaperone protein dnaJ 6 OS=Arabidopsis thaliana OX=3702 GN=ATJ6 PE=2 SV=1
AT1G20640	Q9LE38	NLP4	0	0	0	0	0	3	0	0	1.45918	0	0	1.66464	0	1	0.554879	0.842458	0.199766	0.699479	0.75478	Notsignificant	Notsignificant		Protein NLP4 OS=Arabidopsis thaliana OX=3702 GN=NLP4 PE=2 SV=1
AT3G01180	Q9MAC8	SSY2	0	0	0	0	0	3	0	0	1.45918	0	0	1.66464	0	1	0.554879	0.842458	0.199766	0.699479	0.75478	Notsignificant	Notsignificant		Starch synthase 2, chloroplastic/amyloplastic OS=Arabidopsis thaliana OX=3702 GN=SS2 PE=1 SV=1
AT2G34880	O64752	JMJ15	0	0	0	0	0	3	0	0	1.45918	0	0	1.66464	0	1	0.554879	0.842458	0.199766	0.699479	0.75478	Notsignificant	Notsignificant		Lysine-specific demethylase JMJ15 OS=Arabidopsis thaliana OX=3702 GN=JMJ15 PE=2 SV=1
AT1G69010	Q9CAA4	BIM2	0	0	6	1	1	7	0.950561	0.842964	-0.339991	0.894999	0.642359	-0.142717	2	3	0.464881	0.839198	0.200679	0.697498	0.75478	Notsignificant	Notsignificant		Transcription factor BIM2 OS=Arabidopsis thaliana OX=3702 GN=BIM2 PE=1 SV=1
AT4G35470	Q9SVW8	PIRL4	1	1	1	1	5	2	-0.0717787	1.23651	0.287392	-0.105001	1.22732	0.249601	1	2.66667	0.457307	0.838382	0.200908	0.697003	0.75478	Notsignificant	Notsignificant		Plant intracellular Ras-group-related LRR protein 4 OS=Arabidopsis thaliana OX=3702 GN=PIRL4 PE=1 SV=1
AT5G63950	Q8W103	CHR24	1	1	1	2	3	2	0.490229	0.671319	0.287392	0.479961	0.642359	0.249601	1	2.33333	0.457307	0.836546	0.201424	0.695889	0.75478	Notsignificant	Notsignificant		Protein CHROMATIN REMODELING 24 OS=Arabidopsis thaliana OX=3702 GN=CHR24 PE=2 SV=1
AT1G22710	Q39231	SUC2	0	0	2	1	1	2	0.950561	0.842964	-0.344687	0.894999	0.642359	-0.335362	0.666667	1.33333	0.400666	0.836487	0.20144	0.695853	0.75478	ET-AP_only	Notsignificant		Sucrose transport protein SUC2 OS=Arabidopsis thaliana OX=3702 GN=SUC2 PE=1 SV=2
AT3G14300	Q9LUL8	PME26	0	0	2	1	1	2	0.950561	0.842964	-0.344687	0.894999	0.642359	-0.335362	0.666667	1.33333	0.400666	0.836487	0.20144	0.695853	0.75478	Notsignificant	Notsignificant		Putative pectinesterase/pectinesterase inhibitor 26 OS=Arabidopsis thaliana OX=3702 GN=PME26 PE=2 SV=1
AT2G29740	O82382	U71C2	0	0	2	1	1	2	0.950561	0.842964	-0.344687	0.894999	0.642359	-0.335362	0.666667	1.33333	0.400666	0.836487	0.20144	0.695853	0.75478	Notsignificant	Notsignificant		UDP-glycosyltransferase 71C2 OS=Arabidopsis thaliana OX=3702 GN=UGT71C2 PE=1 SV=1
AT4G12010	Q9SZ66	DSC1	0	1	0	0	1	4	0	-0.242811	1.68495	0	-0.357641	1.98657	0.333333	1.66667	0.542975	0.832618	0.20253	0.69351	0.75478	Notsignificant	Notsignificant		Disease resistance-like protein DSC1 OS=Arabidopsis thaliana OX=3702 GN=DSC1 PE=1 SV=1
AT5G56860	Q5HZ36	GAT21	0	1	0	0	1	4	0	-0.242811	1.68495	0	-0.357641	1.98657	0.333333	1.66667	0.542975	0.832618	0.20253	0.69351	0.75478	TurboID_only	Notsignificant		GATA transcription factor 21 OS=Arabidopsis thaliana OX=3702 GN=GATA21 PE=1 SV=2
AT1G08260	F4HW04	DPOE1	0	1	0	0	1	4	0	-0.242811	1.68495	0	-0.357641	1.98657	0.333333	1.66667	0.542975	0.832618	0.20253	0.69351	0.75478	Notsignificant	Notsignificant		DNA polymerase epsilon catalytic subunit A OS=Arabidopsis thaliana OX=3702 GN=POL2A PE=1 SV=1
AT1G64910	Q9XIQ5	U7B10	0	1	0	0	1	4	0	-0.242811	1.68495	0	-0.357641	1.98657	0.333333	1.66667	0.542975	0.832618	0.20253	0.69351	0.75478	Notsignificant	Notsignificant		UDP-glycosyltransferase 79B10 OS=Arabidopsis thaliana OX=3702 GN=UGT79B10 PE=2 SV=1
AT1G16720	Q8W4D6	HC173	1	0	1	1	1	3	-0.0717787	0.842964	0.67013	-0.105001	0.642359	0.664638	0.666667	1.66667	0.400666	0.832144	0.202664	0.693224	0.75478	Notsignificant	Notsignificant		Protein HIGH CHLOROPHYLL FLUORESCENCE PHENOTYPE 173, chloroplastic OS=Arabidopsis thaliana OX=3702 GN=HCF173 PE=1 SV=1
AT2G13370	F4IV99	CHR5	1	0	1	1	1	3	-0.0717787	0.842964	0.67013	-0.105001	0.642359	0.664638	0.666667	1.66667	0.400666	0.832144	0.202664	0.693224	0.75478	Notsignificant	Notsignificant		Protein CHROMATIN REMODELING 5 OS=Arabidopsis thaliana OX=3702 GN=CHR5 PE=1 SV=1
AT3G54670	Q6Q1P4	SMC1	1	0	1	1	1	3	-0.0717787	0.842964	0.67013	-0.105001	0.642359	0.664638	0.666667	1.66667	0.400666	0.832144	0.202664	0.693224	0.75478	Notsignificant	Notsignificant		Structural maintenance of chromosomes protein 1 OS=Arabidopsis thaliana OX=3702 GN=SMC1 PE=2 SV=2
AT1G16220	Q9SA22	P2C06	1	1	0	2	1	2	0.490229	-0.242811	1.19139	0.479961	-0.357641	1.2496	0.666667	1.66667	0.457307	0.830697	0.203072	0.692349	0.75478	Notsignificant	Notsignificant		Probable protein phosphatase 2C 6 OS=Arabidopsis thaliana OX=3702 GN=At1g16220 PE=2 SV=1
AT3G01280	Q9SRH5	VDAC1	1	0	1	2	2	1	0.490229	1.19216	-0.243721	0.479961	1.22732	-0.335362	0.666667	1.66667	0.457307	0.830614	0.203096	0.692299	0.75478	TurboID_only	Notsignificant		Mitochondrial outer membrane protein porin 1 OS=Arabidopsis thaliana OX=3702 GN=VDAC1 PE=1 SV=3
AT3G13920	P41376	IF4A1	15	15	10	20	22	19	0.546519	0.123407	0.768287	0.287316	0.165921	0.527135	13.3333	20.3333	0.326791	0.830353	0.20317	0.692141	0.75478	ET-AP_only	Notsignificant		Eukaryotic initiation factor 4A-1 OS=Arabidopsis thaliana OX=3702 GN=EIF4A1 PE=1 SV=1
AT1G52100	Q5XF82	JAL11	2	0	1	0	4	5	-1.48789	1.68604	1.23508	-1.68996	1.96429	1.2496	1	3	0.507975	0.827477	0.203983	0.690405	0.75478	TurboID_only	Notsignificant		Jacalin-related lectin 11 OS=Arabidopsis thaliana OX=3702 GN=JAL11 PE=2 SV=1
AT4G34660	Q8VWF1	SH3P2	0	2	2	1	4	3	0.950561	0.407954	0.0684698	0.894999	0.379325	0.0796758	1.33333	2.66667	0.451333	0.82387	0.205007	0.688232	0.75478	Notsignificant	Notsignificant		SH3 domain-containing protein 2 OS=Arabidopsis thaliana OX=3702 GN=SH3P2 PE=1 SV=1
AT5G01590	Q7Y1W1	TIC56	0	0	3	0	2	5	0	1.19216	0.230141	0	1.22732	0.249601	1	2.33333	0.492308	0.821164	0.205776	0.686605	0.75478	TurboID_only	Notsignificant		Protein TIC 56, chloroplastic OS=Arabidopsis thaliana OX=3702 GN=TIC56 PE=1 SV=1
AT3G61240	Q9M2E0	RH12	0	2	0	2	3	0	1.34433	0.0698631	0	1.47996	0.057397	0	0.666667	1.66667	0.512453	0.816487	0.207111	0.683797	0.75478	Notsignificant	Notsignificant		DEAD-box ATP-dependent RNA helicase 12 OS=Arabidopsis thaliana OX=3702 GN=RH12 PE=2 SV=1
AT5G16460	Q9FFD9	SEI1	0	0	2	2	0	3	1.34433	0	0.0684698	1.47996	0	0.0796758	0.666667	1.66667	0.519879	0.815683	0.207341	0.683315	0.75478	Notsignificant	Notsignificant		Seipin-1 OS=Arabidopsis thaliana OX=3702 GN=SEI1 PE=2 SV=1
AT1G67560	Q9CAG3	LOX6	0	0	2	2	0	3	1.34433	0	0.0684698	1.47996	0	0.0796758	0.666667	1.66667	0.519879	0.815683	0.207341	0.683315	0.75478	Notsignificant	Notsignificant		Lipoxygenase 6, chloroplastic OS=Arabidopsis thaliana OX=3702 GN=LOX6 PE=2 SV=1
AT3G01540	Q8H136	RH14	2	2	1	3	4	3	0.33435	0.407954	0.67013	0.310036	0.379325	0.664638	1.66667	3.33333	0.451333	0.815469	0.207402	0.683187	0.75478	Notsignificant	Notsignificant		DEAD-box ATP-dependent RNA helicase 14 OS=Arabidopsis thaliana OX=3702 GN=RH14 PE=1 SV=2
AT1G09430	O80526	ACLA3	1	1	0	1	2	2	-0.0717787	0.288448	1.19139	-0.105001	0.227322	1.2496	0.666667	1.66667	0.457307	0.812945	0.208125	0.681676	0.75478	Notsignificant	Notsignificant		ATP-citrate synthase alpha chain protein 3 OS=Arabidopsis thaliana OX=3702 GN=ACLA-3 PE=2 SV=1
AT3G53520	Q8VZC0	UXS1	1	1	0	1	2	2	-0.0717787	0.288448	1.19139	-0.105001	0.227322	1.2496	0.666667	1.66667	0.457307	0.812945	0.208125	0.681676	0.75478	Notsignificant	Notsignificant		UDP-glucuronic acid decarboxylase 1 OS=Arabidopsis thaliana OX=3702 GN=UXS1 PE=1 SV=1
AT1G04480	P49690	RL23	18	16	10	21	24	21	0.164233	0.197757	1.0459	0.106503	0.198753	0.664638	14.6667	22	0.323298	0.812845	0.208154	0.681616	0.75478	ET-AP_only	Notsignificant		60S ribosomal protein L23 OS=Arabidopsis thaliana OX=3702 GN=RPL23A PE=2 SV=3
AT2G33370	P49690	RL23	18	16	10	21	24	21	0.164233	0.197757	1.0459	0.106503	0.198753	0.664638	14.6667	22	0.323298	0.812845	0.208154	0.681616	0.75478	ET-AP_only	Notsignificant		60S ribosomal protein L23 OS=Arabidopsis thaliana OX=3702 GN=RPL23A PE=2 SV=3
AT3G04400	P49690	RL23	18	16	10	21	24	21	0.164233	0.197757	1.0459	0.106503	0.198753	0.664638	14.6667	22	0.323298	0.812845	0.208154	0.681616	0.75478	ET-AP_only	Notsignificant		60S ribosomal protein L23 OS=Arabidopsis thaliana OX=3702 GN=RPL23A PE=2 SV=3
AT4G38630	P55034	PSMD4	1	0	1	1	2	2	-0.0717787	1.19216	0.287392	-0.105001	1.22732	0.249601	0.666667	1.66667	0.457307	0.812777	0.208173	0.681576	0.75478	Notsignificant	Notsignificant		26S proteasome non-ATPase regulatory subunit 4 homolog OS=Arabidopsis thaliana OX=3702 GN=RPN10 PE=1 SV=1
AT5G19510	Q9SCX3	EF1B2	1	0	1	1	2	2	-0.0717787	1.19216	0.287392	-0.105001	1.22732	0.249601	0.666667	1.66667	0.457307	0.812777	0.208173	0.681576	0.75478	Notsignificant	Notsignificant		Elongation factor 1-beta 2 OS=Arabidopsis thaliana OX=3702 GN=At5g19510 PE=1 SV=1
AT3G62120	Q9M1R2	SYPC	0	2	2	2	2	4	1.34433	-0.343402	0.406457	1.47996	-0.357641	0.401604	1.33333	2.66667	0.507975	0.812556	0.208236	0.681443	0.75478	Notsignificant	Notsignificant		Proline--tRNA ligase, cytoplasmic OS=Arabidopsis thaliana OX=3702 GN=At3g62120 PE=1 SV=1
AT2G26890	F4IVL6	GRV2	0	1	0	3	1	0	1.64651	-0.242811	0	1.895	-0.357641	0	0.333333	1.33333	0.512453	0.810427	0.208847	0.680171	0.75478	TurboID_only	Notsignificant		DnaJ homolog subfamily C GRV2 OS=Arabidopsis thaliana OX=3702 GN=GRV2 PE=1 SV=1
AT3G18190	Q9LV21	TCPD	0	0	1	3	0	1	1.64651	0	-0.243721	1.895	0	-0.335362	0.333333	1.33333	0.519879	0.809902	0.208998	0.679857	0.75478	Notsignificant	Notsignificant		T-complex protein 1 subunit delta OS=Arabidopsis thaliana OX=3702 GN=CCT4 PE=1 SV=1
AT2G31900	F4IRU3	MYO12	0	4	0	0	4	5	0	-0.485688	1.88386	0	-0.357641	2.2496	1.33333	3	0.630653	0.807238	0.209765	0.678267	0.75478	Notsignificant	Notsignificant		Myosin-12 OS=Arabidopsis thaliana OX=3702 GN=XI-F PE=2 SV=1
AT1G80410	Q8VZM1	NAA15	1	5	2	5	8	2	1.51103	0.225267	-0.344687	1.47996	0.227322	-0.335362	2.66667	5	0.457307	0.803446	0.210858	0.676009	0.75478	Notsignificant	Notsignificant		N-terminal acetyltransferase A complex auxiliary subunit NAA15 OS=Arabidopsis thaliana OX=3702 GN=NAA15 PE=1 SV=1
AT5G52640	P27323	HS901	0	2	2	0	5	5	0	0.696354	0.694756	0	0.642359	0.664638	1.33333	3.33333	0.435666	0.803158	0.210942	0.675837	0.75478	Notsignificant	Notsignificant		Heat shock protein 90-1 OS=Arabidopsis thaliana OX=3702 GN=HSP90-1 PE=1 SV=3
AT5G12140	Q945Q1	CYT1	0	1	1	2	2	1	1.34433	0.288448	-0.243721	1.47996	0.227322	-0.335362	0.666667	1.66667	0.457307	0.801975	0.211284	0.675134	0.75478	Notsignificant	Notsignificant		Cysteine proteinase inhibitor 1 OS=Arabidopsis thaliana OX=3702 GN=CYS1 PE=1 SV=2
AT1G16400	Q9FUY7	C79F2	0	1	1	2	1	2	1.34433	-0.242811	0.287392	1.47996	-0.357641	0.249601	0.666667	1.66667	0.457307	0.80189	0.211308	0.675084	0.75478	Notsignificant	Notsignificant		Hexahomomethionine N-hydroxylase OS=Arabidopsis thaliana OX=3702 GN=CYP79F2 PE=1 SV=2
AT3G05220	Q0WV37	HIP34	3	4	1	2	6	8	-0.561353	0.0988123	1.85105	-0.520039	0.127786	1.83456	2.66667	5.33333	0.48077	0.801657	0.211376	0.674945	0.75478	Notsignificant	Notsignificant		Heavy metal-associated isoprenylated plant protein 34 OS=Arabidopsis thaliana OX=3702 GN=HIPP34 PE=2 SV=1
AT5G04200	Q9FYE1	MCA9	1	0	0	1	3	0	-0.0717787	1.46012	0	-0.105001	1.64236	0	0.333333	1.33333	0.512453	0.80156	0.211404	0.674887	0.75478	Notsignificant	Notsignificant		Metacaspase-9 OS=Arabidopsis thaliana OX=3702 GN=AMC9 PE=1 SV=1
AT4G14905	Q8GXX4	FK133	1	0	0	1	0	3	-0.0717787	0	1.45918	-0.105001	0	1.66464	0.333333	1.33333	0.519879	0.801016	0.211561	0.674564	0.75478	Notsignificant	Notsignificant		F-box/kelch-repeat protein At4g14905 OS=Arabidopsis thaliana OX=3702 GN=At4g14905 PE=2 SV=1
AT5G05260	Q9FLC8	C79A2	1	0	0	1	0	3	-0.0717787	0	1.45918	-0.105001	0	1.66464	0.333333	1.33333	0.519879	0.801016	0.211561	0.674564	0.75478	Notsignificant	Notsignificant		Phenylalanine N-monooxygenase OS=Arabidopsis thaliana OX=3702 GN=CYP79A2 PE=1 SV=1
AT5G62740	Q9FM19	HIR1	1	0	0	1	0	3	-0.0717787	0	1.45918	-0.105001	0	1.66464	0.333333	1.33333	0.519879	0.801016	0.211561	0.674564	0.75478	Notsignificant	Notsignificant		Hypersensitive-induced response protein 1 OS=Arabidopsis thaliana OX=3702 GN=HIR1 PE=1 SV=1
AT1G52620	Q9SSR4	PPR77	1	0	0	1	0	3	-0.0717787	0	1.45918	-0.105001	0	1.66464	0.333333	1.33333	0.519879	0.801016	0.211561	0.674564	0.75478	Notsignificant	Notsignificant		Pentatricopeptide repeat-containing protein At1g52620 OS=Arabidopsis thaliana OX=3702 GN=At1g52620 PE=2 SV=1
AT1G16140	Q9S9M3	WAKLC	1	0	0	1	0	3	-0.0717787	0	1.45918	-0.105001	0	1.66464	0.333333	1.33333	0.519879	0.801016	0.211561	0.674564	0.75478	Notsignificant	Notsignificant		Wall-associated receptor kinase-like 3 OS=Arabidopsis thaliana OX=3702 GN=WAKL3 PE=2 SV=2
AT3G54050	P25851	F16P1	5	8	1	10	8	4	1.09655	-0.686988	0.976167	0.769468	-0.357641	0.986566	4.66667	7.33333	0.466131	0.800051	0.211841	0.673991	0.75478	Notsignificant	Notsignificant		Fructose-1,6-bisphosphatase 1, chloroplastic OS=Arabidopsis thaliana OX=3702 GN=CFBP1 PE=1 SV=2
AT4G21270	Q07970	KN14C	1	0	1	0	3	4	-1.05207	1.46012	0.976167	-1.105	1.64236	0.986566	0.666667	2.33333	0.507975	0.799179	0.212093	0.673473	0.75478	Notsignificant	Notsignificant		Kinesin-like protein KIN-14C OS=Arabidopsis thaliana OX=3702 GN=KIN14C PE=2 SV=1
AT5G56460	Q9FM85	PBL16	0	1	2	0	4	4	0	0.977478	0.406457	0	0.964288	0.401604	1	2.66667	0.455297	0.799015	0.212141	0.673376	0.75478	TurboID_only	Notsignificant		Probable serine/threonine-protein kinase PBL16 OS=Arabidopsis thaliana OX=3702 GN=PBL16 PE=1 SV=1
AT5G63120	Q8W4R3	RH30	0	0	2	0	0	8	0	0	1.38064	0	0	1.2496	0.666667	2.66667	0.416534	0.797112	0.212693	0.672247	0.75478	Notsignificant	Notsignificant		DEAD-box ATP-dependent RNA helicase 30 OS=Arabidopsis thaliana OX=3702 GN=RH30 PE=1 SV=2
AT1G09130	Q8L770	CLPR3	2	2	1	3	3	4	0.33435	0.0698631	0.976167	0.310036	0.057397	0.986566	1.66667	3.33333	0.451333	0.796963	0.212736	0.672158	0.75478	ET-AP_only	Notsignificant		ATP-dependent Clp protease proteolytic subunit-related protein 3, chloroplastic OS=Arabidopsis thaliana OX=3702 GN=CLPR3 PE=1 SV=1
AT2G44610	O80501	RAH1B	2	1	2	3	4	3	0.33435	0.977478	0.0684698	0.310036	0.964288	0.0796758	1.66667	3.33333	0.451333	0.796915	0.21275	0.67213	0.75478	Notsignificant	Notsignificant		Ras-related protein RABH1b OS=Arabidopsis thaliana OX=3702 GN=RABH1B PE=1 SV=1
AT1G51270	Q9SYC9	VAP14	0	1	1	1	1	3	0.950561	-0.242811	0.67013	0.894999	-0.357641	0.664638	0.666667	1.66667	0.400666	0.795519	0.213156	0.671303	0.75478	Notsignificant	Notsignificant		Vesicle-associated protein 1-4 OS=Arabidopsis thaliana OX=3702 GN=PVA14 PE=2 SV=1
AT3G24503	Q56YU0	AL2C4	0	1	1	1	1	3	0.950561	-0.242811	0.67013	0.894999	-0.357641	0.664638	0.666667	1.66667	0.400666	0.795519	0.213156	0.671303	0.75478	Notsignificant	Notsignificant		Aldehyde dehydrogenase family 2 member C4 OS=Arabidopsis thaliana OX=3702 GN=ALDH2C4 PE=1 SV=2
AT5G07350	Q8VZG7	TSN1	3	1	1	1	5	5	-1.10291	1.23651	1.23508	-1.105	1.22732	1.2496	1.66667	3.66667	0.457307	0.790205	0.214704	0.66816	0.75478	Notsignificant	Notsignificant		Ribonuclease TUDOR 1 OS=Arabidopsis thaliana OX=3702 GN=TSN1 PE=1 SV=1
AT3G03250	Q9M9P3	UGPA2	1	4	1	4	3	4	1.23005	-0.837863	0.976167	1.21693	-0.679569	0.986566	2	3.66667	0.507975	0.790021	0.214758	0.668051	0.75478	TurboID_only	Notsignificant		UTP--glucose-1-phosphate uridylyltransferase 2 OS=Arabidopsis thaliana OX=3702 GN=UGP2 PE=1 SV=1
AT1G62380	Q41931	ACCO2	2	0	0	2	3	0	-0.101516	1.46012	0	-0.105001	1.64236	0	0.666667	1.66667	0.512453	0.784391	0.216405	0.664732	0.75478	TurboID_only	Notsignificant		1-aminocyclopropane-1-carboxylate oxidase 2 OS=Arabidopsis thaliana OX=3702 GN=ACO2 PE=1 SV=2
AT5G60740	Q9FF46	AB28G	0	0	2	1	0	4	0.950561	0	0.406457	0.894999	0	0.401604	0.666667	1.66667	0.432201	0.783475	0.216674	0.664193	0.75478	Notsignificant	Notsignificant		ABC transporter G family member 28 OS=Arabidopsis thaliana OX=3702 GN=ABCG28 PE=3 SV=1
AT3G01310	F4J8C6	VIP1L	0	0	2	1	0	4	0.950561	0	0.406457	0.894999	0	0.401604	0.666667	1.66667	0.432201	0.783475	0.216674	0.664193	0.75478	Notsignificant	Notsignificant		Inositol hexakisphosphate and diphosphoinositol-pentakisphosphate kinase VIP1 OS=Arabidopsis thaliana OX=3702 GN=VIP1 PE=1 SV=1
AT1G08730	F4HXP9	MYO9	0	6	1	0	9	5	0	0.121033	1.23508	0	0.156933	1.2496	2.33333	4.66667	0.468844	0.782954	0.216827	0.663887	0.75478	TurboID_only	Notsignificant		Myosin-9 OS=Arabidopsis thaliana OX=3702 GN=XI-C PE=2 SV=1
AT3G63460	Q8L611	SC31B	4	5	2	5	8	6	0.181551	0.225267	0.947779	0.158033	0.227322	0.887031	3.66667	6.33333	0.424129	0.782077	0.217085	0.663371	0.75478	TurboID_only	Notsignificant		Protein transport protein SEC31 homolog B OS=Arabidopsis thaliana OX=3702 GN=SEC31B PE=1 SV=1
AT5G23860	P29516	TBB8	0	0	19	0	0	39	0	0	1.3539	0	0	0.664638	6.33333	13	0.221546	0.781673	0.217204	0.663133	0.75478	Notsignificant	Notsignificant		Tubulin beta-8 chain OS=Arabidopsis thaliana OX=3702 GN=TUBB8 PE=2 SV=2
AT5G07660	Q9FLR5	SMC6A	1	0	3	1	2	5	-0.0717787	1.19216	0.230141	-0.105001	1.22732	0.249601	1.33333	2.66667	0.457307	0.779723	0.217777	0.661988	0.75478	Notsignificant	Notsignificant		Structural maintenance of chromosomes protein 6A OS=Arabidopsis thaliana OX=3702 GN=SMC6A PE=2 SV=1
AT5G53130	O65717	CNGC1	0	0	1	2	2	0	1.34433	1.19216	-1.18709	1.47996	1.22732	-1.33536	0.333333	1.33333	0.457307	0.779075	0.217968	0.661608	0.75478	TurboID_only	Notsignificant		Cyclic nucleotide-gated ion channel 1 OS=Arabidopsis thaliana OX=3702 GN=CNGC1 PE=1 SV=1
AT5G63640	Q9FFQ0	TOL5	0	0	1	2	2	0	1.34433	1.19216	-1.18709	1.47996	1.22732	-1.33536	0.333333	1.33333	0.457307	0.779075	0.217968	0.661608	0.75478	Notsignificant	Notsignificant		TOM1-like protein 5 OS=Arabidopsis thaliana OX=3702 GN=TOL5 PE=1 SV=1
AT4G26390	O65595	KPYC	0	0	1	2	2	0	1.34433	1.19216	-1.18709	1.47996	1.22732	-1.33536	0.333333	1.33333	0.457307	0.779075	0.217968	0.661608	0.75478	Notsignificant	Notsignificant		Probable pyruvate kinase, cytosolic isozyme OS=Arabidopsis thaliana OX=3702 GN=At4g26390 PE=3 SV=1
AT2G22950	O64806	ACA7	0	3	0	2	2	1	1.34433	-0.837751	0.842426	1.47996	-0.772678	0.664638	1	1.66667	0.457307	0.77885	0.218034	0.661476	0.75478	Notsignificant	Notsignificant		Putative calcium-transporting ATPase 7, plasma membrane-type OS=Arabidopsis thaliana OX=3702 GN=ACA7 PE=3 SV=2
AT3G26935	Q0WQK2	ZDHC9	0	0	0	2	0	0	1.34433	0	0	1.47996	0	0	0	0.666667	0.49332	0.776152	0.21883	0.659894	0.75478	TurboID_only	Notsignificant		Probable protein S-acyltransferase 7 OS=Arabidopsis thaliana OX=3702 GN=PAT07 PE=1 SV=1
AT1G01370	Q8RVQ9	HTR12	0	0	0	2	0	0	1.34433	0	0	1.47996	0	0	0	0.666667	0.49332	0.776152	0.21883	0.659894	0.75478	Notsignificant	Notsignificant		Histone H3-like centromeric protein HTR12 OS=Arabidopsis thaliana OX=3702 GN=HTR12 PE=1 SV=3
AT1G80360	Q9C969	ISS1	0	0	0	2	0	0	1.34433	0	0	1.47996	0	0	0	0.666667	0.49332	0.776152	0.21883	0.659894	0.75478	Notsignificant	Notsignificant		Aromatic aminotransferase ISS1 OS=Arabidopsis thaliana OX=3702 GN=ISS1 PE=1 SV=1
AT4G25540	O65607	MSH3	0	0	0	2	0	0	1.34433	0	0	1.47996	0	0	0	0.666667	0.49332	0.776152	0.21883	0.659894	0.75478	Notsignificant	Notsignificant		DNA mismatch repair protein MSH3 OS=Arabidopsis thaliana OX=3702 GN=MSH3 PE=1 SV=2
AT5G07210	Q9LYP5	ARR21	0	0	0	2	0	0	1.34433	0	0	1.47996	0	0	0	0.666667	0.49332	0.776152	0.21883	0.659894	0.75478	Notsignificant	Notsignificant		Putative two-component response regulator ARR21 OS=Arabidopsis thaliana OX=3702 GN=ARR21 PE=2 SV=3
AT4G26420	F4JUY5	GAMT1	0	0	0	2	0	0	1.34433	0	0	1.47996	0	0	0	0.666667	0.49332	0.776152	0.21883	0.659894	0.75478	ET-AP_only	Notsignificant		Gibberellic acid methyltransferase 1 OS=Arabidopsis thaliana OX=3702 GN=GAMT1 PE=1 SV=1
AT3G56030	Q9LY43	PP283	0	0	0	2	0	0	1.34433	0	0	1.47996	0	0	0	0.666667	0.49332	0.776152	0.21883	0.659894	0.75478	Notsignificant	Notsignificant		Pentatricopeptide repeat-containing protein At3g56030, mitochondrial OS=Arabidopsis thaliana OX=3702 GN=At3g56030 PE=1 SV=2
AT2G47780	O82246	Y2778	0	0	0	2	0	0	1.34433	0	0	1.47996	0	0	0	0.666667	0.49332	0.776152	0.21883	0.659894	0.75478	Notsignificant	Notsignificant		REF/SRPP-like protein At2g47780 OS=Arabidopsis thaliana OX=3702 GN=At2g47780 PE=2 SV=1
AT3G16890	Q9LSQ2	PP239	0	0	0	2	0	0	1.34433	0	0	1.47996	0	0	0	0.666667	0.49332	0.776152	0.21883	0.659894	0.75478	Notsignificant	Notsignificant		Putative pentatricopeptide repeat-containing protein At3g16890, mitochondrial OS=Arabidopsis thaliana OX=3702 GN=PPR40 PE=3 SV=1
AT1G66830	Q9C9N5	Y1668	0	0	0	2	0	0	1.34433	0	0	1.47996	0	0	0	0.666667	0.49332	0.776152	0.21883	0.659894	0.75478	Notsignificant	Notsignificant		Probable inactive leucine-rich repeat receptor-like protein kinase At1g66830 OS=Arabidopsis thaliana OX=3702 GN=At1g66830 PE=2 SV=1
AT2G24690	Q8S8E8	REML1	0	0	0	2	0	0	1.34433	0	0	1.47996	0	0	0	0.666667	0.49332	0.776152	0.21883	0.659894	0.75478	Notsignificant	Notsignificant		B3 domain-containing protein REM-like 1 OS=Arabidopsis thaliana OX=3702 GN=At2g24690 PE=3 SV=2
AT1G56350	F4I532	PRFB2	0	0	0	2	0	0	1.34433	0	0	1.47996	0	0	0	0.666667	0.49332	0.776152	0.21883	0.659894	0.75478	Notsignificant	Notsignificant		Peptide chain release factor PrfB2, chloroplastic OS=Arabidopsis thaliana OX=3702 GN=PRFB2 PE=3 SV=1
AT2G20280	Q9SK74	C3H21	0	0	0	2	0	0	1.34433	0	0	1.47996	0	0	0	0.666667	0.49332	0.776152	0.21883	0.659894	0.75478	Notsignificant	Notsignificant		Zinc finger CCCH domain-containing protein 21 OS=Arabidopsis thaliana OX=3702 GN=At2g20280 PE=4 SV=1
AT1G19090	Q9LMB9	CRK1	0	0	0	2	0	0	1.34433	0	0	1.47996	0	0	0	0.666667	0.49332	0.776152	0.21883	0.659894	0.75478	Notsignificant	Notsignificant		Cysteine-rich receptor-like protein kinase 1 OS=Arabidopsis thaliana OX=3702 GN=CRK1 PE=2 SV=2
AT1G50680	Q9C6P5	RAVL2	0	0	0	2	0	0	1.34433	0	0	1.47996	0	0	0	0.666667	0.49332	0.776152	0.21883	0.659894	0.75478	TurboID_only	Notsignificant		AP2/ERF and B3 domain-containing transcription factor At1g50680 OS=Arabidopsis thaliana OX=3702 GN=At1g50680 PE=2 SV=1
AT2G43370	Q8VY74	U1135	0	0	0	2	0	0	1.34433	0	0	1.47996	0	0	0	0.666667	0.49332	0.776152	0.21883	0.659894	0.75478	Notsignificant	Notsignificant		U11/U12 small nuclear ribonucleoprotein 35 kDa protein OS=Arabidopsis thaliana OX=3702 GN=SNRNP35 PE=1 SV=1
AT5G58620	Q9LUZ4	C3H66	0	0	0	2	0	0	1.34433	0	0	1.47996	0	0	0	0.666667	0.49332	0.776152	0.21883	0.659894	0.75478	Notsignificant	Notsignificant		Zinc finger CCCH domain-containing protein 66 OS=Arabidopsis thaliana OX=3702 GN=At5g58620 PE=2 SV=1
AT5G12330	Q94CK9	LRP1	0	0	0	2	0	0	1.34433	0	0	1.47996	0	0	0	0.666667	0.49332	0.776152	0.21883	0.659894	0.75478	Notsignificant	Notsignificant		Protein LATERAL ROOT PRIMORDIUM 1 OS=Arabidopsis thaliana OX=3702 GN=LRP1 PE=1 SV=1
AT3G51160	P93031	GMD2	0	0	0	2	0	0	1.34433	0	0	1.47996	0	0	0	0.666667	0.49332	0.776152	0.21883	0.659894	0.75478	Notsignificant	Notsignificant		GDP-mannose 4,6 dehydratase 2 OS=Arabidopsis thaliana OX=3702 GN=MUR1 PE=1 SV=3
AT3G59940	Q9M1Y1	SKI20	0	0	0	2	0	0	1.34433	0	0	1.47996	0	0	0	0.666667	0.49332	0.776152	0.21883	0.659894	0.75478	Notsignificant	Notsignificant		F-box/kelch-repeat protein SKIP20 OS=Arabidopsis thaliana OX=3702 GN=SKIP20 PE=1 SV=1
AT4G08455	Q6DBN1	Y4845	0	0	0	2	0	0	1.34433	0	0	1.47996	0	0	0	0.666667	0.49332	0.776152	0.21883	0.659894	0.75478	Notsignificant	Notsignificant		BTB/POZ domain-containing protein At4g08455 OS=Arabidopsis thaliana OX=3702 GN=At4g08455 PE=1 SV=1
AT3G45140	P38418	LOX2	0	0	0	2	0	0	1.34433	0	0	1.47996	0	0	0	0.666667	0.49332	0.776152	0.21883	0.659894	0.75478	Notsignificant	Notsignificant		Lipoxygenase 2, chloroplastic OS=Arabidopsis thaliana OX=3702 GN=LOX2 PE=1 SV=1
AT4G04040	F4JGR5	PFPB2	0	0	0	2	0	0	1.34433	0	0	1.47996	0	0	0	0.666667	0.49332	0.776152	0.21883	0.659894	0.75478	Notsignificant	Notsignificant		Pyrophosphate--fructose 6-phosphate 1-phosphotransferase subunit beta 2 OS=Arabidopsis thaliana OX=3702 GN=PFP-BETA2 PE=3 SV=1
AT5G65940	Q9LKJ1	HIBC1	0	0	0	2	0	0	1.34433	0	0	1.47996	0	0	0	0.666667	0.49332	0.776152	0.21883	0.659894	0.75478	Notsignificant	Notsignificant		3-hydroxyisobutyryl-CoA hydrolase 1 OS=Arabidopsis thaliana OX=3702 GN=CHY1 PE=1 SV=1
AT4G12720	Q9SU14	NUDT7	0	0	0	2	0	0	1.34433	0	0	1.47996	0	0	0	0.666667	0.49332	0.776152	0.21883	0.659894	0.75478	Notsignificant	Notsignificant		Nudix hydrolase 7 OS=Arabidopsis thaliana OX=3702 GN=NUDT7 PE=1 SV=1
AT3G13624	Q9LHN6	FB141	0	0	0	2	0	0	1.34433	0	0	1.47996	0	0	0	0.666667	0.49332	0.776152	0.21883	0.659894	0.75478	Notsignificant	Notsignificant		Putative F-box protein At3g13624 OS=Arabidopsis thaliana OX=3702 GN=At3g13624 PE=4 SV=1
AT3G51130	Q9SD33	U183	0	0	0	2	0	0	1.34433	0	0	1.47996	0	0	0	0.666667	0.49332	0.776152	0.21883	0.659894	0.75478	Notsignificant	Notsignificant		UPF0183 protein At3g51130 OS=Arabidopsis thaliana OX=3702 GN=At3g51130 PE=2 SV=2
AT2G02280	Q9ZVR3	PP2B4	0	0	0	2	0	0	1.34433	0	0	1.47996	0	0	0	0.666667	0.49332	0.776152	0.21883	0.659894	0.75478	Notsignificant	Notsignificant		Putative protein PHLOEM PROTEIN 2-LIKE B4 OS=Arabidopsis thaliana OX=3702 GN=PP2B4 PE=4 SV=1
AT4G31820	Q8H1D3	NPY1	0	0	0	2	0	0	1.34433	0	0	1.47996	0	0	0	0.666667	0.49332	0.776152	0.21883	0.659894	0.75478	Notsignificant	Notsignificant		BTB/POZ domain-containing protein NPY1 OS=Arabidopsis thaliana OX=3702 GN=NPY1 PE=2 SV=1
AT3G54450	Q9M1I2	PTR46	0	0	0	2	0	0	1.34433	0	0	1.47996	0	0	0	0.666667	0.49332	0.776152	0.21883	0.659894	0.75478	Notsignificant	Notsignificant		Protein NRT1/ PTR FAMILY 5.4 OS=Arabidopsis thaliana OX=3702 GN=NPF5.4 PE=2 SV=1
AT5G53140	Q94AT1	P2C76	0	0	0	2	0	0	1.34433	0	0	1.47996	0	0	0	0.666667	0.49332	0.776152	0.21883	0.659894	0.75478	Notsignificant	Notsignificant		Probable protein phosphatase 2C 76 OS=Arabidopsis thaliana OX=3702 GN=At5g53140 PE=2 SV=1
ATMG01200	P92550	M1200	0	0	0	2	0	0	1.34433	0	0	1.47996	0	0	0	0.666667	0.49332	0.776152	0.21883	0.659894	0.75478	Notsignificant	Notsignificant		Uncharacterized mitochondrial protein AtMg01200 OS=Arabidopsis thaliana OX=3702 GN=AtMg01200 PE=4 SV=1
AT4G13420	Q9M7K4	POT5	0	0	0	2	0	0	1.34433	0	0	1.47996	0	0	0	0.666667	0.49332	0.776152	0.21883	0.659894	0.75478	Notsignificant	Notsignificant		Potassium transporter 5 OS=Arabidopsis thaliana OX=3702 GN=POT5 PE=1 SV=1
AT5G42460	Q9FIH1	FB281	0	0	0	2	0	0	1.34433	0	0	1.47996	0	0	0	0.666667	0.49332	0.776152	0.21883	0.659894	0.75478	Notsignificant	Notsignificant		F-box protein At5g42460 OS=Arabidopsis thaliana OX=3702 GN=At5g42460 PE=2 SV=2
AT1G76550	Q9C9K3	PFPA2	0	0	0	2	0	0	1.34433	0	0	1.47996	0	0	0	0.666667	0.49332	0.776152	0.21883	0.659894	0.75478	TurboID_only	Notsignificant		Pyrophosphate--fructose 6-phosphate 1-phosphotransferase subunit alpha 2 OS=Arabidopsis thaliana OX=3702 GN=PFP-ALPHA2 PE=2 SV=1
AT1G60860	Q9C6C3	AGD2	0	0	0	2	0	0	1.34433	0	0	1.47996	0	0	0	0.666667	0.49332	0.776152	0.21883	0.659894	0.75478	Notsignificant	Notsignificant		ADP-ribosylation factor GTPase-activating protein AGD2 OS=Arabidopsis thaliana OX=3702 GN=AGD2 PE=2 SV=1
AT2G31040	O82279	CG160	0	0	0	2	0	0	1.34433	0	0	1.47996	0	0	0	0.666667	0.49332	0.776152	0.21883	0.659894	0.75478	Notsignificant	Notsignificant		Protein CONSERVED ONLY IN THE GREEN LINEAGE 160, chloroplastic OS=Arabidopsis thaliana OX=3702 GN=CGL160 PE=1 SV=1
AT4G26520	P22197	ALFC7	0	0	0	2	0	0	1.34433	0	0	1.47996	0	0	0	0.666667	0.49332	0.776152	0.21883	0.659894	0.75478	Notsignificant	Notsignificant		Fructose-bisphosphate aldolase 7, cytosolic OS=Arabidopsis thaliana OX=3702 GN=FBA7 PE=2 SV=2
AT3G13662	F4JDF3	DIR8	0	0	0	2	0	0	1.34433	0	0	1.47996	0	0	0	0.666667	0.49332	0.776152	0.21883	0.659894	0.75478	Notsignificant	Notsignificant		Dirigent protein 8 OS=Arabidopsis thaliana OX=3702 GN=DIR8 PE=3 SV=1
AT3G18470	Q9LS43	PCR7	0	0	0	2	0	0	1.34433	0	0	1.47996	0	0	0	0.666667	0.49332	0.776152	0.21883	0.659894	0.75478	Notsignificant	Notsignificant		Protein PLANT CADMIUM RESISTANCE 7 OS=Arabidopsis thaliana OX=3702 GN=PCR7 PE=2 SV=1
AT1G28660	Q9FPE4	GDL12	0	0	0	2	0	0	1.34433	0	0	1.47996	0	0	0	0.666667	0.49332	0.776152	0.21883	0.659894	0.75478	Notsignificant	Notsignificant		GDSL esterase/lipase At1g28660 OS=Arabidopsis thaliana OX=3702 GN=At1g28660 PE=2 SV=1
AT5G16715	F4KE63	SYVM2	0	0	0	2	0	0	1.34433	0	0	1.47996	0	0	0	0.666667	0.49332	0.776152	0.21883	0.659894	0.75478	Notsignificant	Notsignificant		Valine--tRNA ligase, chloroplastic/mitochondrial 2 OS=Arabidopsis thaliana OX=3702 GN=EMB2247 PE=3 SV=1
AT4G04775	Q9ZS96	Y4478	0	0	0	2	0	0	1.34433	0	0	1.47996	0	0	0	0.666667	0.49332	0.776152	0.21883	0.659894	0.75478	Notsignificant	Notsignificant		Uncharacterized protein At4g04775 OS=Arabidopsis thaliana OX=3702 GN=At4g04775 PE=2 SV=1
AT1G04380	P93821	ACCH7	0	0	0	2	0	0	1.34433	0	0	1.47996	0	0	0	0.666667	0.49332	0.776152	0.21883	0.659894	0.75478	Notsignificant	Notsignificant		1-aminocyclopropane-1-carboxylate oxidase homolog 7 OS=Arabidopsis thaliana OX=3702 GN=At1g04380 PE=1 SV=1
AT5G06670	F4K3X8	KN7L	0	0	2	0	4	2	0	1.68604	-0.344687	0	1.96429	-0.335362	0.666667	2	0.542975	0.774431	0.219338	0.658886	0.75478	Notsignificant	Notsignificant		Kinesin-like protein KIN-7L, chloroplastic OS=Arabidopsis thaliana OX=3702 GN=KIN7L PE=3 SV=2
AT4G14140	O23273	DNMT4	0	0	3	0	1	6	0	0.842964	0.497834	0	0.642359	0.471993	1	2.33333	0.371451	0.77411	0.219433	0.658698	0.75478	Notsignificant	Notsignificant		DNA (cytosine-5)-methyltransferase 4 OS=Arabidopsis thaliana OX=3702 GN=MET4 PE=1 SV=1
AT5G65220	Q9FJP3	RK29	1	2	0	2	2	2	0.490229	-0.343402	1.19139	0.479961	-0.357641	1.2496	1	2	0.457307	0.772621	0.219873	0.657827	0.75478	Notsignificant	Notsignificant		50S ribosomal protein L29, chloroplastic OS=Arabidopsis thaliana OX=3702 GN=RPL29 PE=1 SV=1
AT2G38530	Q9S7I3	NLTP2	1	2	0	2	2	2	0.490229	-0.343402	1.19139	0.479961	-0.357641	1.2496	1	2	0.457307	0.772621	0.219873	0.657827	0.75478	Common	Notsignificant		Non-specific lipid-transfer protein 2 OS=Arabidopsis thaliana OX=3702 GN=LTP2 PE=3 SV=1
AT5G19620	Q9C5J8	OEP80	1	0	0	2	1	0	0.490229	0.842964	0	0.479961	0.642359	0	0.333333	1	0.374107	0.769719	0.220733	0.656132	0.75478	Notsignificant	Notsignificant		Outer envelope protein 80, chloroplastic OS=Arabidopsis thaliana OX=3702 GN=OEP80 PE=2 SV=1
AT5G40760	Q9FJI5	G6PD6	1	0	0	2	0	1	0.490229	0	0.842426	0.479961	0	0.664638	0.333333	1	0.381533	0.769408	0.220825	0.655951	0.75478	Notsignificant	Notsignificant		Glucose-6-phosphate 1-dehydrogenase 6, cytoplasmic OS=Arabidopsis thaliana OX=3702 GN=G6PD6 PE=1 SV=1
AT4G20130	Q84JF5	PTA14	1	0	0	0	2	2	-1.05207	1.19216	1.19139	-1.105	1.22732	1.2496	0.333333	1.33333	0.457307	0.768731	0.221026	0.655556	0.75478	Notsignificant	Notsignificant		Protein PLASTID TRANSCRIPTIONALLY ACTIVE 14 OS=Arabidopsis thaliana OX=3702 GN=PTAC14 PE=1 SV=1
AT3G27300	Q9LK23	G6PD5	0	1	2	0	1	9	0	-0.242811	1.57046	0	-0.357641	1.4016	1	3.33333	0.347988	0.766519	0.221684	0.654266	0.75478	Notsignificant	Notsignificant		Glucose-6-phosphate 1-dehydrogenase 5, cytoplasmic OS=Arabidopsis thaliana OX=3702 GN=G6PD5 PE=1 SV=1
AT2G43460	O22860	RL38	3	1	2	4	3	4	0.24422	0.671319	0.406457	0.216927	0.642359	0.401604	2	3.66667	0.420297	0.763255	0.222656	0.652366	0.75478	Notsignificant	Notsignificant		60S ribosomal protein L38 OS=Arabidopsis thaliana OX=3702 GN=RPL38A PE=3 SV=1
AT3G59540	O22860	RL38	3	1	2	4	3	4	0.24422	0.671319	0.406457	0.216927	0.642359	0.401604	2	3.66667	0.420297	0.763255	0.222656	0.652366	0.75478	Notsignificant	Notsignificant		60S ribosomal protein L38 OS=Arabidopsis thaliana OX=3702 GN=RPL38A PE=3 SV=1
AT1G35160	P46077	14334	2	0	1	3	0	4	0.33435	0	0.976167	0.310036	0	0.986566	1	2.33333	0.432201	0.756627	0.224637	0.648519	0.75478	Notsignificant	Notsignificant		14-3-3-like protein GF14 phi OS=Arabidopsis thaliana OX=3702 GN=GRF4 PE=1 SV=2
AT1G09640	O04487	EF1G1	0	1	2	1	2	3	0.950561	0.288448	0.0684698	0.894999	0.227322	0.0796758	1	2	0.400666	0.754873	0.225163	0.647504	0.75478	Notsignificant	Notsignificant		Probable elongation factor 1-gamma 1 OS=Arabidopsis thaliana OX=3702 GN=At1g09640 PE=1 SV=1
AT2G22250	Q9SIE1	PAT	0	1	2	1	2	3	0.950561	0.288448	0.0684698	0.894999	0.227322	0.0796758	1	2	0.400666	0.754873	0.225163	0.647504	0.75478	Notsignificant	Notsignificant		Bifunctional aspartate aminotransferase and glutamate/aspartate-prephenate aminotransferase OS=Arabidopsis thaliana OX=3702 GN=PAT PE=1 SV=2
AT1G20110	Q9ASS2	FREE1	1	2	0	2	1	4	0.490229	-0.883225	1.68495	0.479961	-0.942603	1.98657	1	2.33333	0.507975	0.745908	0.227861	0.642329	0.75478	Notsignificant	Notsignificant		Protein FREE1 OS=Arabidopsis thaliana OX=3702 GN=FREE1 PE=1 SV=1
AT3G63500	Q84TI3	OBE4	0	1	2	1	3	2	0.950561	0.671319	-0.344687	0.894999	0.642359	-0.335362	1	2	0.400666	0.737388	0.230443	0.637436	0.75478	ET-AP_only	Notsignificant		Protein OBERON 4 OS=Arabidopsis thaliana OX=3702 GN=OBE4 PE=1 SV=2
AT5G59750	Q9FN89	RIBA3	0	1	2	1	3	2	0.950561	0.671319	-0.344687	0.894999	0.642359	-0.335362	1	2	0.400666	0.737388	0.230443	0.637436	0.75478	Notsignificant	Notsignificant		Monofunctional riboflavin biosynthesis protein RIBA 3, chloroplastic OS=Arabidopsis thaliana OX=3702 GN=RIBA3 PE=1 SV=1
AT4G35100	P93004	PIP27	6	5	3	7	9	7	0.094751	0.442434	0.73874	0.0876441	0.379325	0.664638	4.66667	7.66667	0.377202	0.736655	0.230666	0.637017	0.75478	ET-AP_only	Notsignificant		Aquaporin PIP2-7 OS=Arabidopsis thaliana OX=3702 GN=PIP2-7 PE=1 SV=2
AT5G06970	Q8RX56	UNC13	1	0	2	1	4	2	-0.0717787	1.68604	-0.344687	-0.105001	1.96429	-0.335362	1	2.33333	0.507975	0.732989	0.231782	0.634919	0.75478	TurboID_only	Notsignificant		Protein unc-13 homolog OS=Arabidopsis thaliana OX=3702 GN=PATROL1 PE=2 SV=1
AT3G15020	Q9LKA3	MDHM2	1	0	1	5	0	1	1.51103	0	-0.243721	1.47996	0	-0.335362	0.666667	2	0.381533	0.731681	0.232182	0.634172	0.75478	Notsignificant	Notsignificant		Malate dehydrogenase 2, mitochondrial OS=Arabidopsis thaliana OX=3702 GN=At3g15020 PE=1 SV=1
AT4G35830	Q42560	ACO1	2	2	1	2	5	3	-0.101516	0.696354	0.67013	-0.105001	0.642359	0.664638	1.66667	3.33333	0.400666	0.73033	0.232594	0.633401	0.75478	Notsignificant	Notsignificant		Aconitate hydratase 1 OS=Arabidopsis thaliana OX=3702 GN=ACO1 PE=1 SV=2
AT5G18610	Q1PDV6	PBL27	0	1	1	0	2	4	0	0.288448	0.976167	0	0.227322	0.986566	0.666667	2	0.404629	0.730126	0.232657	0.633285	0.75478	Notsignificant	Notsignificant		Serine/threonine-protein kinase PBL27 OS=Arabidopsis thaliana OX=3702 GN=PBL27 PE=1 SV=1
AT1G10900	Q9SUI2	PI5K7	0	0	2	0	2	3	0	1.19216	0.0684698	0	1.22732	0.0796758	0.666667	1.66667	0.435666	0.727823	0.233361	0.631972	0.75478	Notsignificant	Notsignificant		Phosphatidylinositol 4-phosphate 5-kinase 7 OS=Arabidopsis thaliana OX=3702 GN=PIP5K7 PE=1 SV=1
AT5G13980	Q8LPJ3	MANA2	0	0	2	0	2	3	0	1.19216	0.0684698	0	1.22732	0.0796758	0.666667	1.66667	0.435666	0.727823	0.233361	0.631972	0.75478	Notsignificant	Notsignificant		Probable alpha-mannosidase At5g13980 OS=Arabidopsis thaliana OX=3702 GN=At5g13980 PE=2 SV=1
AT4G17520	O23593	RGGB	0	0	2	0	2	3	0	1.19216	0.0684698	0	1.22732	0.0796758	0.666667	1.66667	0.435666	0.727823	0.233361	0.631972	0.75478	Notsignificant	Notsignificant		RGG repeats nuclear RNA binding protein B OS=Arabidopsis thaliana OX=3702 GN=RGGB PE=1 SV=1
AT1G09000	O22040	ANP1	0	0	2	1	2	1	0.950561	1.19216	-0.884396	0.894999	1.22732	-0.920324	0.666667	1.33333	0.400666	0.726493	0.233768	0.631214	0.75478	Notsignificant	Notsignificant		Mitogen-activated protein kinase kinase kinase ANP1 OS=Arabidopsis thaliana OX=3702 GN=ANP1 PE=1 SV=2
AT1G49760	Q9FXA2	PABP8	0	0	2	1	2	1	0.950561	1.19216	-0.884396	0.894999	1.22732	-0.920324	0.666667	1.33333	0.400666	0.726493	0.233768	0.631214	0.75478	Notsignificant	Notsignificant		Polyadenylate-binding protein 8 OS=Arabidopsis thaliana OX=3702 GN=PAB8 PE=1 SV=1
AT4G17770	O23617	TPS5	0	0	2	1	2	1	0.950561	1.19216	-0.884396	0.894999	1.22732	-0.920324	0.666667	1.33333	0.400666	0.726493	0.233768	0.631214	0.75478	Notsignificant	Notsignificant		Alpha,alpha-trehalose-phosphate synthase [UDP-forming] 5 OS=Arabidopsis thaliana OX=3702 GN=TPS5 PE=1 SV=2
AT1G11260	P23586	STP1	1	1	2	3	2	3	0.899882	0.288448	0.0684698	0.894999	0.227322	0.0796758	1.33333	2.66667	0.400666	0.725614	0.234038	0.630714	0.75478	Notsignificant	Notsignificant		Sugar transport protein 1 OS=Arabidopsis thaliana OX=3702 GN=STP1 PE=1 SV=2
AT5G57350	P20431	AHA3	15	0	9	19	0	18	0.391313	0	0.862568	0.216927	0	0.590638	8	12.3333	0.269188	0.723928	0.234555	0.629756	0.75478	Common	Notsignificant		ATPase 3, plasma membrane-type OS=Arabidopsis thaliana OX=3702 GN=AHA3 PE=1 SV=2
AT5G20490	F4K5J1	MYO17	8	8	6	13	14	8	0.86042	0.492883	-0.102427	0.532429	0.379325	0.0272084	7.33333	11.6667	0.312987	0.722194	0.235088	0.62877	0.75478	TurboID_only	Notsignificant		Myosin-17 OS=Arabidopsis thaliana OX=3702 GN=XI-K PE=1 SV=2
AT3G08800	Q8VZA0	SIEL	1	0	0	0	1	3	-1.05207	0.842964	1.45918	-1.105	0.642359	1.66464	0.333333	1.33333	0.400666	0.721731	0.23523	0.628507	0.75478	Notsignificant	Notsignificant		Protein SIEL OS=Arabidopsis thaliana OX=3702 GN=SIEL PE=1 SV=1
AT5G60760	Q9FJH9	LPAH1	1	0	0	0	1	3	-1.05207	0.842964	1.45918	-1.105	0.642359	1.66464	0.333333	1.33333	0.400666	0.721731	0.23523	0.628507	0.75478	Notsignificant	Notsignificant		P-loop NTPase domain-containing protein LPA1 homolog 1 OS=Arabidopsis thaliana OX=3702 GN=At5g60760 PE=2 SV=1
AT1G13170	Q9SAF0	ORP1D	1	0	0	0	1	3	-1.05207	0.842964	1.45918	-1.105	0.642359	1.66464	0.333333	1.33333	0.400666	0.721731	0.23523	0.628507	0.75478	Notsignificant	Notsignificant		Oxysterol-binding protein-related protein 1D OS=Arabidopsis thaliana OX=3702 GN=ORP1D PE=2 SV=1
AT1G08135	P0CG16	CHX6B	0	0	2	0	1	4	0	0.842964	0.406457	0	0.642359	0.401604	0.666667	1.66667	0.347988	0.721353	0.235346	0.628293	0.75478	Notsignificant	Notsignificant		Cation/H(+) antiporter 6B OS=Arabidopsis thaliana OX=3702 GN=CHX6b PE=2 SV=1
AT1G31350	Q8GX29	SKI25	0	0	2	0	1	4	0	0.842964	0.406457	0	0.642359	0.401604	0.666667	1.66667	0.347988	0.721353	0.235346	0.628293	0.75478	Notsignificant	Notsignificant		F-box/kelch-repeat protein SKIP25 OS=Arabidopsis thaliana OX=3702 GN=SKIP25 PE=1 SV=1
AT4G09000	P42643	14331	4	5	2	4	9	6	-0.143581	0.442434	0.947779	-0.105001	0.379325	0.887031	3.66667	6.33333	0.387118	0.719743	0.235842	0.62738	0.75478	Notsignificant	Notsignificant		14-3-3-like protein GF14 chi OS=Arabidopsis thaliana OX=3702 GN=GRF1 PE=1 SV=3
AT2G34470	O64700	UREG	0	1	0	1	2	0	0.950561	0.288448	0	0.894999	0.227322	0	0.333333	1	0.374107	0.715342	0.237199	0.624888	0.75478	Notsignificant	Notsignificant		Urease accessory protein G OS=Arabidopsis thaliana OX=3702 GN=UREG PE=2 SV=1
AT1G53210	Q8L636	NCL	0	1	0	1	2	0	0.950561	0.288448	0	0.894999	0.227322	0	0.333333	1	0.374107	0.715342	0.237199	0.624888	0.75478	Notsignificant	Notsignificant		Sodium/calcium exchanger NCL OS=Arabidopsis thaliana OX=3702 GN=NCL PE=2 SV=1
AT1G76390	Q9SFX2	PUB43	0	1	0	1	2	0	0.950561	0.288448	0	0.894999	0.227322	0	0.333333	1	0.374107	0.715342	0.237199	0.624888	0.75478	Notsignificant	Notsignificant		U-box domain-containing protein 43 OS=Arabidopsis thaliana OX=3702 GN=PUB43 PE=2 SV=1
AT3G30775	P92983	PROD1	0	1	0	1	2	0	0.950561	0.288448	0	0.894999	0.227322	0	0.333333	1	0.374107	0.715342	0.237199	0.624888	0.75478	Notsignificant	Notsignificant		Proline dehydrogenase 1, mitochondrial OS=Arabidopsis thaliana OX=3702 GN=POX1 PE=1 SV=2
AT5G46370	Q9FL25	KCO2	0	1	0	1	2	0	0.950561	0.288448	0	0.894999	0.227322	0	0.333333	1	0.374107	0.715342	0.237199	0.624888	0.75478	Notsignificant	Notsignificant		Two-pore potassium channel 2 OS=Arabidopsis thaliana OX=3702 GN=TPK2 PE=2 SV=1
AT4G34110	P42731	PABP2	0	1	0	1	2	0	0.950561	0.288448	0	0.894999	0.227322	0	0.333333	1	0.374107	0.715342	0.237199	0.624888	0.75478	Notsignificant	Notsignificant		Polyadenylate-binding protein 2 OS=Arabidopsis thaliana OX=3702 GN=PAB2 PE=1 SV=1
AT5G35980	Q8RWH3	YAK1	0	1	0	1	2	0	0.950561	0.288448	0	0.894999	0.227322	0	0.333333	1	0.374107	0.715342	0.237199	0.624888	0.75478	Notsignificant	Notsignificant		Dual specificity protein kinase YAK1 homolog OS=Arabidopsis thaliana OX=3702 GN=YAK1 PE=1 SV=1
AT1G77140	O49048	VPS45	0	1	0	1	2	0	0.950561	0.288448	0	0.894999	0.227322	0	0.333333	1	0.374107	0.715342	0.237199	0.624888	0.75478	Notsignificant	Notsignificant		Vacuolar protein sorting-associated protein 45 homolog OS=Arabidopsis thaliana OX=3702 GN=VPS45 PE=1 SV=2
AT1G76630	F4I3Z5	SKI3	0	1	0	1	2	0	0.950561	0.288448	0	0.894999	0.227322	0	0.333333	1	0.374107	0.715342	0.237199	0.624888	0.75478	Notsignificant	Notsignificant		Tetratricopeptide repeat protein SKI3 OS=Arabidopsis thaliana OX=3702 GN=SKI3 PE=1 SV=1
AT4G31180	Q9M084	SYDC2	0	1	0	1	2	0	0.950561	0.288448	0	0.894999	0.227322	0	0.333333	1	0.374107	0.715342	0.237199	0.624888	0.75478	Notsignificant	Notsignificant		Aspartate--tRNA ligase 2, cytoplasmic OS=Arabidopsis thaliana OX=3702 GN=IBI1 PE=1 SV=1
AT4G29900	Q9SZR1	ACA10	0	1	0	1	2	0	0.950561	0.288448	0	0.894999	0.227322	0	0.333333	1	0.374107	0.715342	0.237199	0.624888	0.75478	Notsignificant	Notsignificant		Calcium-transporting ATPase 10, plasma membrane-type OS=Arabidopsis thaliana OX=3702 GN=ACA10 PE=1 SV=2
AT3G48750	P24100	CDKA1	0	0	1	1	0	2	0.950561	0	0.287392	0.894999	0	0.249601	0.333333	1	0.381533	0.714733	0.237387	0.624543	0.75478	TurboID_only	Notsignificant		Cyclin-dependent kinase A-1 OS=Arabidopsis thaliana OX=3702 GN=CDKA-1 PE=1 SV=1
AT2G20800	Q9SKT7	NDB4	0	0	1	1	0	2	0.950561	0	0.287392	0.894999	0	0.249601	0.333333	1	0.381533	0.714733	0.237387	0.624543	0.75478	Notsignificant	Notsignificant		External alternative NAD(P)H-ubiquinone oxidoreductase B4, mitochondrial OS=Arabidopsis thaliana OX=3702 GN=NDB4 PE=1 SV=1
AT4G18640	C0LGQ4	MDIS2	0	0	1	1	0	2	0.950561	0	0.287392	0.894999	0	0.249601	0.333333	1	0.381533	0.714733	0.237387	0.624543	0.75478	Notsignificant	Notsignificant		Protein MALE DISCOVERER 2 OS=Arabidopsis thaliana OX=3702 GN=MDIS2 PE=1 SV=1
AT1G67170	Q84TD8	FLXL2	0	0	1	1	0	2	0.950561	0	0.287392	0.894999	0	0.249601	0.333333	1	0.381533	0.714733	0.237387	0.624543	0.75478	Notsignificant	Notsignificant		Protein FLX-like 2 OS=Arabidopsis thaliana OX=3702 GN=FLXL2 PE=1 SV=1
AT4G39180	F4JVA9	SFH2	0	0	1	1	0	2	0.950561	0	0.287392	0.894999	0	0.249601	0.333333	1	0.381533	0.714733	0.237387	0.624543	0.75478	TurboID_only	Notsignificant		Phosphatidylinositol/phosphatidylcholine transfer protein SFH2 OS=Arabidopsis thaliana OX=3702 GN=SFH2 PE=3 SV=1
AT4G24740	P51567	AFC2	0	0	1	1	0	2	0.950561	0	0.287392	0.894999	0	0.249601	0.333333	1	0.381533	0.714733	0.237387	0.624543	0.75478	Notsignificant	Notsignificant		Serine/threonine-protein kinase AFC2 OS=Arabidopsis thaliana OX=3702 GN=AFC2 PE=1 SV=1
AT3G01370	Q8L7C2	CFM2	0	0	1	1	0	2	0.950561	0	0.287392	0.894999	0	0.249601	0.333333	1	0.381533	0.714733	0.237387	0.624543	0.75478	Notsignificant	Notsignificant		CRM-domain containing factor CFM2, chloroplastic OS=Arabidopsis thaliana OX=3702 GN=CFM2 PE=1 SV=1
AT5G67570	Q9FJW6	PP451	0	0	1	1	0	2	0.950561	0	0.287392	0.894999	0	0.249601	0.333333	1	0.381533	0.714733	0.237387	0.624543	0.75478	Notsignificant	Notsignificant		Pentatricopeptide repeat-containing protein At5g67570, chloroplastic OS=Arabidopsis thaliana OX=3702 GN=DG1 PE=1 SV=2
AT3G07880	Q9SFC6	GDIR	0	0	1	1	0	2	0.950561	0	0.287392	0.894999	0	0.249601	0.333333	1	0.381533	0.714733	0.237387	0.624543	0.75478	Notsignificant	Notsignificant		Rho GDP-dissociation inhibitor 1 OS=Arabidopsis thaliana OX=3702 GN=GDI1 PE=1 SV=1
AT1G49630	Q8VY06	PREP2	0	0	1	1	0	2	0.950561	0	0.287392	0.894999	0	0.249601	0.333333	1	0.381533	0.714733	0.237387	0.624543	0.75478	Notsignificant	Notsignificant		Presequence protease 2, chloroplastic/mitochondrial OS=Arabidopsis thaliana OX=3702 GN=PREP2 PE=1 SV=1
AT1G76950	Q947D2	PRAF1	0	0	1	1	0	2	0.950561	0	0.287392	0.894999	0	0.249601	0.333333	1	0.381533	0.714733	0.237387	0.624543	0.75478	Notsignificant	Notsignificant		PH, RCC1 and FYVE domains-containing protein 1 OS=Arabidopsis thaliana OX=3702 GN=PRAF1 PE=1 SV=1
AT2G32950	P43254	COP1	0	0	1	1	0	2	0.950561	0	0.287392	0.894999	0	0.249601	0.333333	1	0.381533	0.714733	0.237387	0.624543	0.75478	Notsignificant	Notsignificant		E3 ubiquitin-protein ligase COP1 OS=Arabidopsis thaliana OX=3702 GN=COP1 PE=1 SV=2
AT1G76680	Q8LAH7	OPR1	0	0	1	1	0	2	0.950561	0	0.287392	0.894999	0	0.249601	0.333333	1	0.381533	0.714733	0.237387	0.624543	0.75478	Notsignificant	Notsignificant		12-oxophytodienoate reductase 1 OS=Arabidopsis thaliana OX=3702 GN=OPR1 PE=1 SV=2
AT1G70130	O04533	LRK52	0	0	1	1	0	2	0.950561	0	0.287392	0.894999	0	0.249601	0.333333	1	0.381533	0.714733	0.237387	0.624543	0.75478	Notsignificant	Notsignificant		Putative L-type lectin-domain containing receptor kinase V.2 OS=Arabidopsis thaliana OX=3702 GN=LECRK52 PE=3 SV=1
AT5G50780	F4KAF2	MORC4	0	0	1	1	0	2	0.950561	0	0.287392	0.894999	0	0.249601	0.333333	1	0.381533	0.714733	0.237387	0.624543	0.75478	Notsignificant	Notsignificant		Protein MICRORCHIDIA 4 OS=Arabidopsis thaliana OX=3702 GN=MORC4 PE=1 SV=2
AT1G10240	Q9SY66	FRS11	0	0	1	1	0	2	0.950561	0	0.287392	0.894999	0	0.249601	0.333333	1	0.381533	0.714733	0.237387	0.624543	0.75478	Notsignificant	Notsignificant		Protein FAR1-RELATED SEQUENCE 11 OS=Arabidopsis thaliana OX=3702 GN=FRS11 PE=1 SV=1
AT1G24030	Q84M95	PBL28	0	0	1	0	0	5	0	0	1.23508	0	0	1.2496	0.333333	1.66667	0.416534	0.713075	0.2379	0.623606	0.75478	Notsignificant	Notsignificant		Probable serine/threonine-protein kinase PBL28 OS=Arabidopsis thaliana OX=3702 GN=PBL28 PE=2 SV=1
AT4G32120	Q94A05	B3GTA	0	0	1	0	0	5	0	0	1.23508	0	0	1.2496	0.333333	1.66667	0.416534	0.713075	0.2379	0.623606	0.75478	Notsignificant	Notsignificant		Hydroxyproline O-galactosyltransferase HPGT2 OS=Arabidopsis thaliana OX=3702 GN=HPGT2 PE=1 SV=1
AT1G09220	Q680Z7	PPR24	0	0	1	0	0	5	0	0	1.23508	0	0	1.2496	0.333333	1.66667	0.416534	0.713075	0.2379	0.623606	0.75478	Notsignificant	Notsignificant		Pentatricopeptide repeat-containing protein At1g09220, mitochondrial OS=Arabidopsis thaliana OX=3702 GN=PCMP-E25 PE=2 SV=1
AT4G26170	F4JU69	ET1	0	0	1	0	0	5	0	0	1.23508	0	0	1.2496	0.333333	1.66667	0.416534	0.713075	0.2379	0.623606	0.75478	ET-AP_only	Notsignificant		Protein EFFECTOR OF TRANSCRIPTION 1 OS=Arabidopsis thaliana OX=3702 GN=ET1 PE=2 SV=1
AT3G43530	Q9M237	Y3353	0	0	1	0	0	5	0	0	1.23508	0	0	1.2496	0.333333	1.66667	0.416534	0.713075	0.2379	0.623606	0.75478	Notsignificant	Notsignificant		Uncharacterized protein At3g43530 OS=Arabidopsis thaliana OX=3702 GN=At3g43530 PE=1 SV=1
AT5G21222	Q8S9D1	PP395	0	0	1	0	0	5	0	0	1.23508	0	0	1.2496	0.333333	1.66667	0.416534	0.713075	0.2379	0.623606	0.75478	Notsignificant	Notsignificant		Pentatricopeptide repeat-containing protein At5g21222 OS=Arabidopsis thaliana OX=3702 GN=ATC401 PE=2 SV=1
AT2G16910	Q9ZVX2	AMS	0	0	1	0	0	5	0	0	1.23508	0	0	1.2496	0.333333	1.66667	0.416534	0.713075	0.2379	0.623606	0.75478	Notsignificant	Notsignificant		Transcription factor ABORTED MICROSPORES OS=Arabidopsis thaliana OX=3702 GN=AMS PE=1 SV=2
AT5G07180	Q6XAT2	ERL2	0	0	1	0	0	5	0	0	1.23508	0	0	1.2496	0.333333	1.66667	0.416534	0.713075	0.2379	0.623606	0.75478	Notsignificant	Notsignificant		LRR receptor-like serine/threonine-protein kinase ERL2 OS=Arabidopsis thaliana OX=3702 GN=ERL2 PE=1 SV=1
AT1G61550	Q9SY95	Y1155	0	0	1	0	0	5	0	0	1.23508	0	0	1.2496	0.333333	1.66667	0.416534	0.713075	0.2379	0.623606	0.75478	TurboID_only	Notsignificant		G-type lectin S-receptor-like serine/threonine-protein kinase At1g61550 OS=Arabidopsis thaliana OX=3702 GN=At1g61550 PE=2 SV=1
AT2G26450	Q7Y201	PME13	0	0	1	0	0	5	0	0	1.23508	0	0	1.2496	0.333333	1.66667	0.416534	0.713075	0.2379	0.623606	0.75478	Notsignificant	Notsignificant		Probable pectinesterase/pectinesterase inhibitor 13 OS=Arabidopsis thaliana OX=3702 GN=PME13 PE=2 SV=2
AT5G02500	P22953	HS701	44	47	31	50	66	56	0.127922	-0.0115551	1.11424	0.0755712	0.123486	0.497528	40.6667	57.3333	0.232195	0.710488	0.238701	0.622146	0.75478	Common	Notsignificant		Probable mediator of RNA polymerase II transcription subunit 37e OS=Arabidopsis thaliana OX=3702 GN=MED37E PE=1 SV=3
AT4G31490	Q9SV20	COPB2	1	0	0	4	0	0	1.23005	0	0	1.21693	0	0	0.333333	1.33333	0.405642	0.710171	0.238799	0.621968	0.75478	Notsignificant	Notsignificant		Coatomer subunit beta-2 OS=Arabidopsis thaliana OX=3702 GN=At4g31490 PE=2 SV=2
AT5G17310	P57751	UGPA1	1	0	0	4	0	0	1.23005	0	0	1.21693	0	0	0.333333	1.33333	0.405642	0.710171	0.238799	0.621968	0.75478	Notsignificant	Notsignificant		UTP--glucose-1-phosphate uridylyltransferase 1 OS=Arabidopsis thaliana OX=3702 GN=UGP1 PE=2 SV=1
AT4G39330	P42734	CADH9	4	4	1	7	4	4	0.737597	-0.485688	0.976167	0.573071	-0.357641	0.986566	3	5	0.400666	0.70903	0.239153	0.621325	0.75478	Notsignificant	Notsignificant		Probable cinnamyl alcohol dehydrogenase 9 OS=Arabidopsis thaliana OX=3702 GN=CAD9 PE=2 SV=2
AT5G08305	P0C8Q7	PP369	0	1	0	1	0	3	0.950561	-1.18634	1.45918	0.894999	-1.35764	1.66464	0.333333	1.33333	0.400666	0.706329	0.239992	0.619804	0.75478	Notsignificant	Notsignificant		Pentatricopeptide repeat-containing protein At5g08305 OS=Arabidopsis thaliana OX=3702 GN=PCMP-E105 PE=2 SV=1
AT5G62000	Q94JM3	ARFB	0	1	0	1	0	3	0.950561	-1.18634	1.45918	0.894999	-1.35764	1.66464	0.333333	1.33333	0.400666	0.706329	0.239992	0.619804	0.75478	Notsignificant	Notsignificant		Auxin response factor 2 OS=Arabidopsis thaliana OX=3702 GN=ARF2 PE=1 SV=2
AT5G60900	Q39202	RLK1	2	0	0	1	0	5	-0.666055	0	1.88386	-0.689964	0	2.2496	0.666667	2	0.519879	0.703103	0.240996	0.61799	0.75478	Notsignificant	Notsignificant		G-type lectin S-receptor-like serine/threonine-protein kinase RLK1 OS=Arabidopsis thaliana OX=3702 GN=RLK1 PE=2 SV=2
AT5G38990	Q9FID9	Y5389	0	0	1	0	3	1	0	1.46012	-0.243721	0	1.64236	-0.335362	0.333333	1.33333	0.435666	0.702289	0.24125	0.617534	0.75478	TurboID_only	Notsignificant		Probable receptor-like protein kinase At5g38990 OS=Arabidopsis thaliana OX=3702 GN=At5g38990 PE=2 SV=1
AT4G35790	Q9C5Y0	PLDD1	0	0	1	0	3	1	0	1.46012	-0.243721	0	1.64236	-0.335362	0.333333	1.33333	0.435666	0.702289	0.24125	0.617534	0.75478	Notsignificant	Notsignificant		Phospholipase D delta OS=Arabidopsis thaliana OX=3702 GN=PLDDELTA PE=1 SV=2
AT4G30350	Q9M0C5	SMXL2	0	0	1	0	3	1	0	1.46012	-0.243721	0	1.64236	-0.335362	0.333333	1.33333	0.435666	0.702289	0.24125	0.617534	0.75478	Notsignificant	Notsignificant		Protein SMAX1-LIKE 2 OS=Arabidopsis thaliana OX=3702 GN=SMXL2 PE=2 SV=1
AT1G08800	F4HXQ7	MYOB1	0	0	1	0	3	1	0	1.46012	-0.243721	0	1.64236	-0.335362	0.333333	1.33333	0.435666	0.702289	0.24125	0.617534	0.75478	Notsignificant	Notsignificant		Myosin-binding protein 1 OS=Arabidopsis thaliana OX=3702 GN=MYOB1 PE=1 SV=1
AT3G29320	Q9LIB2	PHS1	0	1	0	0	1	3	0	-0.242811	1.45918	0	-0.357641	1.66464	0.333333	1.33333	0.435666	0.702271	0.241255	0.617523	0.75478	Notsignificant	Notsignificant		Alpha-glucan phosphorylase 1 OS=Arabidopsis thaliana OX=3702 GN=PHS1 PE=1 SV=1
AT2G29630	O82392	THIC	0	1	0	0	1	3	0	-0.242811	1.45918	0	-0.357641	1.66464	0.333333	1.33333	0.435666	0.702271	0.241255	0.617523	0.75478	Notsignificant	Notsignificant		Phosphomethylpyrimidine synthase, chloroplastic OS=Arabidopsis thaliana OX=3702 GN=THIC PE=1 SV=1
AT5G47780	Q93ZX7	GAUT4	0	1	0	0	1	3	0	-0.242811	1.45918	0	-0.357641	1.66464	0.333333	1.33333	0.435666	0.702271	0.241255	0.617523	0.75478	Notsignificant	Notsignificant		Probable galacturonosyltransferase 4 OS=Arabidopsis thaliana OX=3702 GN=GAUT4 PE=2 SV=1
AT5G53450	Q9LV04	PAP14	0	1	0	0	1	3	0	-0.242811	1.45918	0	-0.357641	1.66464	0.333333	1.33333	0.435666	0.702271	0.241255	0.617523	0.75478	Notsignificant	Notsignificant		Probable plastid-lipid-associated protein 14, chloroplastic OS=Arabidopsis thaliana OX=3702 GN=PAP14 PE=1 SV=1
AT1G10670	Q9SGY2	ACLA1	1	2	0	3	1	2	0.899882	-0.883225	1.19139	0.894999	-0.942603	1.2496	1	2	0.400666	0.697468	0.242755	0.614832	0.75478	Notsignificant	Notsignificant		ATP-citrate synthase alpha chain protein 1 OS=Arabidopsis thaliana OX=3702 GN=ACLA-1 PE=1 SV=1
AT3G27530	B0F9L4	GOGC6	2	1	0	1	3	2	-0.666055	0.671319	1.19139	-0.689964	0.642359	1.2496	1	2	0.400666	0.69089	0.244817	0.611158	0.75478	TurboID_only	Notsignificant		Golgin candidate 6 OS=Arabidopsis thaliana OX=3702 GN=GC6 PE=1 SV=2
AT2G30050	O64740	SC13B	2	1	0	1	3	2	-0.666055	0.671319	1.19139	-0.689964	0.642359	1.2496	1	2	0.400666	0.69089	0.244817	0.611158	0.75478	Notsignificant	Notsignificant		Protein transport protein SEC13 homolog B OS=Arabidopsis thaliana OX=3702 GN=SEC13B PE=1 SV=1
AT4G40100	Q9M063	GEML3	2	0	1	1	2	3	-0.666055	1.19216	0.67013	-0.689964	1.22732	0.664638	1	2	0.400666	0.690645	0.244894	0.611022	0.75478	Notsignificant	Notsignificant		Putative GEM-like protein 3 OS=Arabidopsis thaliana OX=3702 GN=At4g40100 PE=3 SV=2
AT2G39390	O80626	RL352	1	1	1	1	2	4	-0.0717787	0.288448	0.976167	-0.105001	0.227322	0.986566	1	2.33333	0.369629	0.688684	0.245511	0.609929	0.75478	Notsignificant	Notsignificant		60S ribosomal protein L35-2 OS=Arabidopsis thaliana OX=3702 GN=RPL35B PE=2 SV=1
AT3G11250	P57691	RLA03	0	0	0	0	2	0	0	1.19216	0	0	1.22732	0	0	0.666667	0.409107	0.688292	0.245634	0.609711	0.75478	Notsignificant	Notsignificant		60S acidic ribosomal protein P0-3 OS=Arabidopsis thaliana OX=3702 GN=RPP0C PE=1 SV=1
AT3G13890	Q9SPG3	MYB26	0	0	0	0	2	0	0	1.19216	0	0	1.22732	0	0	0.666667	0.409107	0.688292	0.245634	0.609711	0.75478	Notsignificant	Notsignificant		Transcription factor MYB26 OS=Arabidopsis thaliana OX=3702 GN=MYB26 PE=2 SV=1
AT1G76405	Q9FPG2	OP21B	0	0	0	0	2	0	0	1.19216	0	0	1.22732	0	0	0.666667	0.409107	0.688292	0.245634	0.609711	0.75478	Notsignificant	Notsignificant		Outer envelope pore protein 21B, chloroplastic OS=Arabidopsis thaliana OX=3702 GN=OEP21B PE=2 SV=1
AT5G12850	Q9LXV4	C3H56	0	0	0	0	2	0	0	1.19216	0	0	1.22732	0	0	0.666667	0.409107	0.688292	0.245634	0.609711	0.75478	Notsignificant	Notsignificant		Zinc finger CCCH domain-containing protein 56 OS=Arabidopsis thaliana OX=3702 GN=At5g12850 PE=2 SV=1
AT1G22440	Q9SK87	ADHL2	0	0	0	0	2	0	0	1.19216	0	0	1.22732	0	0	0.666667	0.409107	0.688292	0.245634	0.609711	0.75478	Notsignificant	Notsignificant		Alcohol dehydrogenase-like 2 OS=Arabidopsis thaliana OX=3702 GN=At1g22440 PE=2 SV=1
AT1G72550	Q9SGE9	SYFB	0	0	0	0	2	0	0	1.19216	0	0	1.22732	0	0	0.666667	0.409107	0.688292	0.245634	0.609711	0.75478	Notsignificant	Notsignificant		Phenylalanine--tRNA ligase beta subunit, cytoplasmic OS=Arabidopsis thaliana OX=3702 GN=At1g72550 PE=2 SV=1
AT2G25790	O82318	Y2579	0	0	0	0	2	0	0	1.19216	0	0	1.22732	0	0	0.666667	0.409107	0.688292	0.245634	0.609711	0.75478	Notsignificant	Notsignificant		Probably inactive leucine-rich repeat receptor-like protein kinase At2g25790 OS=Arabidopsis thaliana OX=3702 GN=At2g25790 PE=1 SV=1
AT2G17520	Q9C5S2	IRE1A	0	0	0	0	2	0	0	1.19216	0	0	1.22732	0	0	0.666667	0.409107	0.688292	0.245634	0.609711	0.75478	Notsignificant	Notsignificant		Serine/threonine-protein kinase/endoribonuclease IRE1a OS=Arabidopsis thaliana OX=3702 GN=IRE1A PE=1 SV=1
AT5G28680	Q3E8W4	ANX2	0	0	0	0	2	0	0	1.19216	0	0	1.22732	0	0	0.666667	0.409107	0.688292	0.245634	0.609711	0.75478	Notsignificant	Notsignificant		Receptor-like protein kinase ANXUR2 OS=Arabidopsis thaliana OX=3702 GN=ANX2 PE=1 SV=1
AT3G49970	Q9SN21	Y3997	0	0	0	0	2	0	0	1.19216	0	0	1.22732	0	0	0.666667	0.409107	0.688292	0.245634	0.609711	0.75478	Notsignificant	Notsignificant		Putative BTB/POZ domain-containing protein At3g49970 OS=Arabidopsis thaliana OX=3702 GN=At3g49970 PE=3 SV=2
AT3G50400	Q9M2R9	GDL58	0	0	0	0	2	0	0	1.19216	0	0	1.22732	0	0	0.666667	0.409107	0.688292	0.245634	0.609711	0.75478	Notsignificant	Notsignificant		GDSL esterase/lipase At3g50400 OS=Arabidopsis thaliana OX=3702 GN=At3g50400 PE=2 SV=1
AT2G43160	Q67YI9	EPN2	0	0	0	0	2	0	0	1.19216	0	0	1.22732	0	0	0.666667	0.409107	0.688292	0.245634	0.609711	0.75478	Notsignificant	Notsignificant		Clathrin interactor EPSIN 2 OS=Arabidopsis thaliana OX=3702 GN=EPSIN2 PE=1 SV=1
AT2G43170	Q67YI9	EPN2	0	0	0	0	2	0	0	1.19216	0	0	1.22732	0	0	0.666667	0.409107	0.688292	0.245634	0.609711	0.75478	Notsignificant	Notsignificant		Clathrin interactor EPSIN 2 OS=Arabidopsis thaliana OX=3702 GN=EPSIN2 PE=1 SV=1
AT5G59270	Q9FIF0	LRK22	0	0	0	0	2	0	0	1.19216	0	0	1.22732	0	0	0.666667	0.409107	0.688292	0.245634	0.609711	0.75478	Notsignificant	Notsignificant		Putative L-type lectin-domain containing receptor kinase II.2 OS=Arabidopsis thaliana OX=3702 GN=LECRK22 PE=3 SV=3
AT5G37600	Q56WN1	GLN11	0	0	0	0	2	0	0	1.19216	0	0	1.22732	0	0	0.666667	0.409107	0.688292	0.245634	0.609711	0.75478	Notsignificant	Notsignificant		Glutamine synthetase cytosolic isozyme 1-1 OS=Arabidopsis thaliana OX=3702 GN=GLN1-1 PE=1 SV=2
AT3G11570	Q9CAX1	TBL8	0	0	0	0	2	0	0	1.19216	0	0	1.22732	0	0	0.666667	0.409107	0.688292	0.245634	0.609711	0.75478	Notsignificant	Notsignificant		Protein trichome birefringence-like 8 OS=Arabidopsis thaliana OX=3702 GN=TBL8 PE=2 SV=1
AT1G61000	Q8RXJ0	NUF2	0	0	0	0	2	0	0	1.19216	0	0	1.22732	0	0	0.666667	0.409107	0.688292	0.245634	0.609711	0.75478	Notsignificant	Notsignificant		Kinetochore protein NUF2 homolog OS=Arabidopsis thaliana OX=3702 GN=NUF2 PE=1 SV=1
AT5G18400	Q8L7Z3	DRE2	0	0	0	0	2	0	0	1.19216	0	0	1.22732	0	0	0.666667	0.409107	0.688292	0.245634	0.609711	0.75478	NA	Notsignificant		Anamorsin homolog OS=Arabidopsis thaliana OX=3702 GN=At5g18400 PE=1 SV=1
AT3G56190	Q9SPE6	SNAA2	0	0	0	0	2	0	0	1.19216	0	0	1.22732	0	0	0.666667	0.409107	0.688292	0.245634	0.609711	0.75478	Notsignificant	Notsignificant		Alpha-soluble NSF attachment protein 2 OS=Arabidopsis thaliana OX=3702 GN=ASNAP2 PE=1 SV=1
AT3G26744	Q9LSE2	SCRM	0	0	0	0	2	0	0	1.19216	0	0	1.22732	0	0	0.666667	0.409107	0.688292	0.245634	0.609711	0.75478	Notsignificant	Notsignificant		Transcription factor ICE1 OS=Arabidopsis thaliana OX=3702 GN=SCRM PE=1 SV=1
AT4G00870	O23090	BH014	0	0	0	0	2	0	0	1.19216	0	0	1.22732	0	0	0.666667	0.409107	0.688292	0.245634	0.609711	0.75478	Notsignificant	Notsignificant		Transcription factor bHLH14 OS=Arabidopsis thaliana OX=3702 GN=BHLH14 PE=1 SV=1
AT1G76650	Q9SRE6	CML38	0	0	0	0	2	0	0	1.19216	0	0	1.22732	0	0	0.666667	0.409107	0.688292	0.245634	0.609711	0.75478	Notsignificant	Notsignificant		Calcium-binding protein CML38 OS=Arabidopsis thaliana OX=3702 GN=CML38 PE=2 SV=1
AT2G16505	A8MQY8	ESFL9	0	0	0	0	2	0	0	1.19216	0	0	1.22732	0	0	0.666667	0.409107	0.688292	0.245634	0.609711	0.75478	Notsignificant	Notsignificant		EMBRYO SURROUNDING FACTOR 1-like protein 9 OS=Arabidopsis thaliana OX=3702 GN=ESFL9 PE=2 SV=1
AT4G38830	Q9T0J1	CRK26	0	0	0	0	2	0	0	1.19216	0	0	1.22732	0	0	0.666667	0.409107	0.688292	0.245634	0.609711	0.75478	Notsignificant	Notsignificant		Cysteine-rich receptor-like protein kinase 26 OS=Arabidopsis thaliana OX=3702 GN=CRK26 PE=2 SV=1
AT1G29940	F4I366	NRPA2	0	0	0	0	2	0	0	1.19216	0	0	1.22732	0	0	0.666667	0.409107	0.688292	0.245634	0.609711	0.75478	TurboID_only	Notsignificant		DNA-directed RNA polymerase I subunit 2 OS=Arabidopsis thaliana OX=3702 GN=NRPA2 PE=2 SV=1
AT1G73080	Q9SSL9	PEPR1	0	0	0	0	2	0	0	1.19216	0	0	1.22732	0	0	0.666667	0.409107	0.688292	0.245634	0.609711	0.75478	Notsignificant	Notsignificant		Leucine-rich repeat receptor-like protein kinase PEPR1 OS=Arabidopsis thaliana OX=3702 GN=PEPR1 PE=1 SV=1
AT4G17710	Q8L7H4	HDG4	0	0	0	0	2	0	0	1.19216	0	0	1.22732	0	0	0.666667	0.409107	0.688292	0.245634	0.609711	0.75478	Notsignificant	Notsignificant		Homeobox-leucine zipper protein HDG4 OS=Arabidopsis thaliana OX=3702 GN=HDG4 PE=1 SV=1
AT5G26340	Q94AZ2	STP13	0	0	0	0	2	0	0	1.19216	0	0	1.22732	0	0	0.666667	0.409107	0.688292	0.245634	0.609711	0.75478	Notsignificant	Notsignificant		Sugar transport protein 13 OS=Arabidopsis thaliana OX=3702 GN=STP13 PE=1 SV=2
AT4G21534	F2Y4A3	SPHK2	0	0	0	0	2	0	0	1.19216	0	0	1.22732	0	0	0.666667	0.409107	0.688292	0.245634	0.609711	0.75478	Notsignificant	Notsignificant		Sphingosine kinase 2 OS=Arabidopsis thaliana OX=3702 GN=SPHK2 PE=1 SV=1
AT1G63020	Q9LQ02	NRPD1	0	0	0	0	2	0	0	1.19216	0	0	1.22732	0	0	0.666667	0.409107	0.688292	0.245634	0.609711	0.75478	Notsignificant	Notsignificant		DNA-directed RNA polymerase IV subunit 1 OS=Arabidopsis thaliana OX=3702 GN=NRPD1 PE=1 SV=1
AT5G25900	Q93ZB2	KO1	0	0	0	0	2	0	0	1.19216	0	0	1.22732	0	0	0.666667	0.409107	0.688292	0.245634	0.609711	0.75478	Notsignificant	Notsignificant		Ent-kaurene oxidase, chloroplastic OS=Arabidopsis thaliana OX=3702 GN=KO PE=1 SV=2
AT4G28540	Q8LPJ1	CKL6	0	0	0	0	2	0	0	1.19216	0	0	1.22732	0	0	0.666667	0.409107	0.688292	0.245634	0.609711	0.75478	Notsignificant	Notsignificant		Casein kinase 1-like protein 6 OS=Arabidopsis thaliana OX=3702 GN=CKL6 PE=1 SV=1
AT5G38470	Q84L30	RD23D	0	0	0	0	2	0	0	1.19216	0	0	1.22732	0	0	0.666667	0.409107	0.688292	0.245634	0.609711	0.75478	Notsignificant	Notsignificant		Ubiquitin receptor RAD23d OS=Arabidopsis thaliana OX=3702 GN=RAD23D PE=1 SV=2
AT4G04970	Q9S9U0	CALSB	0	0	0	0	2	0	0	1.19216	0	0	1.22732	0	0	0.666667	0.409107	0.688292	0.245634	0.609711	0.75478	Notsignificant	Notsignificant		Callose synthase 11 OS=Arabidopsis thaliana OX=3702 GN=CALS11 PE=2 SV=1
AT4G21230	O49564	CRK27	0	0	0	0	2	0	0	1.19216	0	0	1.22732	0	0	0.666667	0.409107	0.688292	0.245634	0.609711	0.75478	Notsignificant	Notsignificant		Cysteine-rich receptor-like protein kinase 27 OS=Arabidopsis thaliana OX=3702 GN=CRK27 PE=3 SV=2
AT5G24380	Q6R3K9	YSL2	0	0	0	0	2	0	0	1.19216	0	0	1.22732	0	0	0.666667	0.409107	0.688292	0.245634	0.609711	0.75478	Notsignificant	Notsignificant		Metal-nicotianamine transporter YSL2 OS=Arabidopsis thaliana OX=3702 GN=YSL2 PE=1 SV=1
AT2G03620	Q9ZPR4	MRS25	0	0	0	0	2	0	0	1.19216	0	0	1.22732	0	0	0.666667	0.409107	0.688292	0.245634	0.609711	0.75478	Notsignificant	Notsignificant		Magnesium transporter MRS2-5 OS=Arabidopsis thaliana OX=3702 GN=MRS2-5 PE=2 SV=1
AT4G35820	Q9SZT0	P4H11	0	0	0	0	2	0	0	1.19216	0	0	1.22732	0	0	0.666667	0.409107	0.688292	0.245634	0.609711	0.75478	Notsignificant	Notsignificant		Probable prolyl 4-hydroxylase 11 OS=Arabidopsis thaliana OX=3702 GN=P4H11 PE=3 SV=1
AT1G50280	Q8RXR6	Y1028	0	0	0	0	2	0	0	1.19216	0	0	1.22732	0	0	0.666667	0.409107	0.688292	0.245634	0.609711	0.75478	Notsignificant	Notsignificant		BTB/POZ domain-containing protein At1g50280 OS=Arabidopsis thaliana OX=3702 GN=At1g50280 PE=2 SV=1
AT2G05990	Q9SLA8	FABI	0	0	0	0	2	0	0	1.19216	0	0	1.22732	0	0	0.666667	0.409107	0.688292	0.245634	0.609711	0.75478	Notsignificant	Notsignificant		Enoyl-[acyl-carrier-protein] reductase [NADH], chloroplastic OS=Arabidopsis thaliana OX=3702 GN=MOD1 PE=1 SV=1
AT1G68940	Q9CAA7	PUB42	0	0	0	0	2	0	0	1.19216	0	0	1.22732	0	0	0.666667	0.409107	0.688292	0.245634	0.609711	0.75478	Notsignificant	Notsignificant		Putative U-box domain-containing protein 42 OS=Arabidopsis thaliana OX=3702 GN=PUB42 PE=3 SV=1
AT2G15430	Q39211	NRPB3	0	0	0	0	2	0	0	1.19216	0	0	1.22732	0	0	0.666667	0.409107	0.688292	0.245634	0.609711	0.75478	Notsignificant	Notsignificant		DNA-directed RNA polymerases II, IV and V subunit 3 OS=Arabidopsis thaliana OX=3702 GN=NRPB3 PE=1 SV=1
AT2G16950	Q8H0U4	TNPO1	0	0	0	0	2	0	0	1.19216	0	0	1.22732	0	0	0.666667	0.409107	0.688292	0.245634	0.609711	0.75478	Notsignificant	Notsignificant		Transportin-1 OS=Arabidopsis thaliana OX=3702 GN=TRN1 PE=1 SV=1
AT3G26020	Q9LU89	2A5N	0	0	0	0	2	0	0	1.19216	0	0	1.22732	0	0	0.666667	0.409107	0.688292	0.245634	0.609711	0.75478	Notsignificant	Notsignificant		Serine/threonine protein phosphatase 2A 59 kDa regulatory subunit B' eta isoform OS=Arabidopsis thaliana OX=3702 GN=B'ETA PE=1 SV=1
AT3G21330	Q8S3D2	BH087	0	0	0	0	2	0	0	1.19216	0	0	1.22732	0	0	0.666667	0.409107	0.688292	0.245634	0.609711	0.75478	Notsignificant	Notsignificant		Transcription factor bHLH87 OS=Arabidopsis thaliana OX=3702 GN=BHLH87 PE=1 SV=1
AT1G79690	Q8L831	NUDT3	0	0	0	0	2	0	0	1.19216	0	0	1.22732	0	0	0.666667	0.409107	0.688292	0.245634	0.609711	0.75478	TurboID_only	Notsignificant		Nudix hydrolase 3 OS=Arabidopsis thaliana OX=3702 GN=NUDT3 PE=1 SV=1
AT1G21070	Q9LPU2	URGT2	0	0	0	0	2	0	0	1.19216	0	0	1.22732	0	0	0.666667	0.409107	0.688292	0.245634	0.609711	0.75478	Notsignificant	Notsignificant		UDP-rhamnose/UDP-galactose transporter 2 OS=Arabidopsis thaliana OX=3702 GN=URGT2 PE=1 SV=1
AT3G07290	Q9SFV9	PP218	0	0	0	0	2	0	0	1.19216	0	0	1.22732	0	0	0.666667	0.409107	0.688292	0.245634	0.609711	0.75478	Notsignificant	Notsignificant		Pentatricopeptide repeat-containing protein At3g07290, mitochondrial OS=Arabidopsis thaliana OX=3702 GN=At3g07290 PE=2 SV=1
AT4G35870	Q9SZT4	CSCLE	0	0	0	0	2	0	0	1.19216	0	0	1.22732	0	0	0.666667	0.409107	0.688292	0.245634	0.609711	0.75478	Notsignificant	Notsignificant		CSC1-like protein At4g35870 OS=Arabidopsis thaliana OX=3702 GN=GFS10 PE=2 SV=1
AT5G21326	Q84VQ3	CIPK26	0	0	0	0	2	0	0	1.19216	0	0	1.22732	0	0	0.666667	0.409107	0.688292	0.245634	0.609711	0.75478	TurboID_only	Notsignificant		CBL-interacting serine/threonine-protein kinase 26 OS=Arabidopsis thaliana OX=3702 GN=CIPK26 PE=1 SV=2
AT4G02520	P46422	GSTF2	0	0	0	0	2	0	0	1.19216	0	0	1.22732	0	0	0.666667	0.409107	0.688292	0.245634	0.609711	0.75478	Notsignificant	Notsignificant		Glutathione S-transferase F2 OS=Arabidopsis thaliana OX=3702 GN=GSTF2 PE=1 SV=3
AT1G71890	Q9C8X2	SUC5	0	0	0	0	2	0	0	1.19216	0	0	1.22732	0	0	0.666667	0.409107	0.688292	0.245634	0.609711	0.75478	Notsignificant	Notsignificant		Sucrose transport protein SUC5 OS=Arabidopsis thaliana OX=3702 GN=SUC5 PE=1 SV=1
AT1G27650	Q9S709	U2AFA	0	0	0	0	2	0	0	1.19216	0	0	1.22732	0	0	0.666667	0.409107	0.688292	0.245634	0.609711	0.75478	Notsignificant	Notsignificant		Splicing factor U2af small subunit A OS=Arabidopsis thaliana OX=3702 GN=U2AF35A PE=1 SV=1
AT5G16490	Q9FFD5	RIC4	0	0	0	0	2	0	0	1.19216	0	0	1.22732	0	0	0.666667	0.409107	0.688292	0.245634	0.609711	0.75478	Notsignificant	Notsignificant		CRIB domain-containing protein RIC4 OS=Arabidopsis thaliana OX=3702 GN=RIC4 PE=1 SV=1
AT5G15010	Q9LFQ4	PP383	0	0	0	0	2	0	0	1.19216	0	0	1.22732	0	0	0.666667	0.409107	0.688292	0.245634	0.609711	0.75478	Notsignificant	Notsignificant		Pentatricopeptide repeat-containing protein At5g15010, mitochondrial OS=Arabidopsis thaliana OX=3702 GN=At5g15010 PE=2 SV=2
AT4G31650	O81782	REM6	0	0	0	0	2	0	0	1.19216	0	0	1.22732	0	0	0.666667	0.409107	0.688292	0.245634	0.609711	0.75478	Notsignificant	Notsignificant		B3 domain-containing protein REM6 OS=Arabidopsis thaliana OX=3702 GN=REM6 PE=3 SV=1
AT1G77590	Q9CAP8	LACS9	0	0	0	0	2	0	0	1.19216	0	0	1.22732	0	0	0.666667	0.409107	0.688292	0.245634	0.609711	0.75478	Notsignificant	Notsignificant		Long chain acyl-CoA synthetase 9, chloroplastic OS=Arabidopsis thaliana OX=3702 GN=LACS9 PE=1 SV=1
AT5G15400	Q9LF41	UBE4	0	0	0	0	2	0	0	1.19216	0	0	1.22732	0	0	0.666667	0.409107	0.688292	0.245634	0.609711	0.75478	Notsignificant	Notsignificant		Probable ubiquitin conjugation factor E4 OS=Arabidopsis thaliana OX=3702 GN=PUB1 PE=2 SV=1
AT3G54960	Q8VX13	PDI13	0	0	0	0	2	0	0	1.19216	0	0	1.22732	0	0	0.666667	0.409107	0.688292	0.245634	0.609711	0.75478	Notsignificant	Notsignificant		Protein disulfide isomerase-like 1-3 OS=Arabidopsis thaliana OX=3702 GN=PDIL1-3 PE=2 SV=1
AT3G17090	Q0V7V2	P2C42	0	0	0	0	2	0	0	1.19216	0	0	1.22732	0	0	0.666667	0.409107	0.688292	0.245634	0.609711	0.75478	Notsignificant	Notsignificant		Probable protein phosphatase 2C 42 OS=Arabidopsis thaliana OX=3702 GN=At3g17090 PE=2 SV=1
AT5G12050	Q9LYH0	BIG1D	0	0	0	0	2	0	0	1.19216	0	0	1.22732	0	0	0.666667	0.409107	0.688292	0.245634	0.609711	0.75478	Notsignificant	Notsignificant		Protein BIG GRAIN 1-like D OS=Arabidopsis thaliana OX=3702 GN=At5g12050 PE=2 SV=1
AT2G40430	O22892	NOP53	0	0	0	0	2	0	0	1.19216	0	0	1.22732	0	0	0.666667	0.409107	0.688292	0.245634	0.609711	0.75478	Notsignificant	Notsignificant		Ribosome biogenesis protein NOP53 OS=Arabidopsis thaliana OX=3702 GN=At2g40430 PE=1 SV=2
AT1G37130	P11035	NIA2	0	0	0	0	2	0	0	1.19216	0	0	1.22732	0	0	0.666667	0.409107	0.688292	0.245634	0.609711	0.75478	Notsignificant	Notsignificant		Nitrate reductase [NADH] 2 OS=Arabidopsis thaliana OX=3702 GN=NIA2 PE=1 SV=1
AT5G64600	F4KF16	OFT38	0	0	0	0	2	0	0	1.19216	0	0	1.22732	0	0	0.666667	0.409107	0.688292	0.245634	0.609711	0.75478	Notsignificant	Notsignificant		O-fucosyltransferase 38 OS=Arabidopsis thaliana OX=3702 GN=OFUT38 PE=2 SV=1
AT1G17770	Q9C5P1	SUVH7	0	0	0	0	2	0	0	1.19216	0	0	1.22732	0	0	0.666667	0.409107	0.688292	0.245634	0.609711	0.75478	Notsignificant	Notsignificant		Histone-lysine N-methyltransferase, H3 lysine-9 specific SUVH7 OS=Arabidopsis thaliana OX=3702 GN=SUVH7 PE=2 SV=1
AT5G48300	P55228	GLGS	0	0	0	0	2	0	0	1.19216	0	0	1.22732	0	0	0.666667	0.409107	0.688292	0.245634	0.609711	0.75478	Notsignificant	Notsignificant		Glucose-1-phosphate adenylyltransferase small subunit, chloroplastic OS=Arabidopsis thaliana OX=3702 GN=APS1 PE=2 SV=2
AT3G21060	Q5E915	RBBP	0	0	0	0	2	0	0	1.19216	0	0	1.22732	0	0	0.666667	0.409107	0.688292	0.245634	0.609711	0.75478	Notsignificant	Notsignificant		Protein RBL OS=Arabidopsis thaliana OX=3702 GN=RBL PE=1 SV=1
AT2G31865	Q8VYA1	PARG2	0	0	0	0	2	0	0	1.19216	0	0	1.22732	0	0	0.666667	0.409107	0.688292	0.245634	0.609711	0.75478	Notsignificant	Notsignificant		Probable poly(ADP-ribose) glycohydrolase 2 OS=Arabidopsis thaliana OX=3702 GN=PARG2 PE=2 SV=1
AT4G30910	Q8RX72	AMPL3	0	0	0	0	2	0	0	1.19216	0	0	1.22732	0	0	0.666667	0.409107	0.688292	0.245634	0.609711	0.75478	Notsignificant	Notsignificant		Leucine aminopeptidase 3, chloroplastic OS=Arabidopsis thaliana OX=3702 GN=LAP3 PE=2 SV=1
AT5G04660	Q9LZ31	C77A4	0	0	0	0	2	0	0	1.19216	0	0	1.22732	0	0	0.666667	0.409107	0.688292	0.245634	0.609711	0.75478	Notsignificant	Notsignificant		Cytochrome P450 77A4 OS=Arabidopsis thaliana OX=3702 GN=CYP77A4 PE=2 SV=1
AT1G74750	Q9SSF9	PP123	0	0	0	0	2	0	0	1.19216	0	0	1.22732	0	0	0.666667	0.409107	0.688292	0.245634	0.609711	0.75478	Notsignificant	Notsignificant		Pentatricopeptide repeat-containing protein At1g74750 OS=Arabidopsis thaliana OX=3702 GN=At1g74750 PE=2 SV=1
AT4G16563	Q940R4	ASP63	0	0	0	0	2	0	0	1.19216	0	0	1.22732	0	0	0.666667	0.409107	0.688292	0.245634	0.609711	0.75478	Notsignificant	Notsignificant		Probable aspartyl protease At4g16563 OS=Arabidopsis thaliana OX=3702 GN=At4g16563 PE=2 SV=1
AT2G04880	Q9SI37	WRKY1	0	0	0	0	2	0	0	1.19216	0	0	1.22732	0	0	0.666667	0.409107	0.688292	0.245634	0.609711	0.75478	Notsignificant	Notsignificant		WRKY transcription factor 1 OS=Arabidopsis thaliana OX=3702 GN=WRKY1 PE=1 SV=1
AT1G64530	Q8RWY4	NLP6	0	0	0	0	2	0	0	1.19216	0	0	1.22732	0	0	0.666667	0.409107	0.688292	0.245634	0.609711	0.75478	Notsignificant	Notsignificant		Protein NLP6 OS=Arabidopsis thaliana OX=3702 GN=NLP6 PE=2 SV=2
AT1G04430	Q940J9	PMT8	0	0	0	0	2	0	0	1.19216	0	0	1.22732	0	0	0.666667	0.409107	0.688292	0.245634	0.609711	0.75478	Notsignificant	Notsignificant		Probable methyltransferase PMT8 OS=Arabidopsis thaliana OX=3702 GN=At1g04430 PE=2 SV=1
AT3G53710	Q9M354	AGD6	0	0	0	0	2	0	0	1.19216	0	0	1.22732	0	0	0.666667	0.409107	0.688292	0.245634	0.609711	0.75478	Notsignificant	Notsignificant		Probable ADP-ribosylation factor GTPase-activating protein AGD6 OS=Arabidopsis thaliana OX=3702 GN=AGD6 PE=1 SV=1
AT4G36940	Q8RWM2	NPRT1	0	0	0	0	2	0	0	1.19216	0	0	1.22732	0	0	0.666667	0.409107	0.688292	0.245634	0.609711	0.75478	Notsignificant	Notsignificant		Nicotinate phosphoribosyltransferase 1 OS=Arabidopsis thaliana OX=3702 GN=NAPRT1 PE=2 SV=1
AT5G16900	C0LGT5	Y5169	0	0	0	0	2	0	0	1.19216	0	0	1.22732	0	0	0.666667	0.409107	0.688292	0.245634	0.609711	0.75478	Notsignificant	Notsignificant		Probable LRR receptor-like serine/threonine-protein kinase At5g16900 OS=Arabidopsis thaliana OX=3702 GN=At5g16900 PE=1 SV=1
AT1G68210	Q9C9F6	APRR6	0	0	0	0	2	0	0	1.19216	0	0	1.22732	0	0	0.666667	0.409107	0.688292	0.245634	0.609711	0.75478	Notsignificant	Notsignificant		Putative two-component response regulator-like APRR6 OS=Arabidopsis thaliana OX=3702 GN=APRR6 PE=3 SV=2
AT1G66350	Q9C8Y3	RGL1	0	0	0	0	2	0	0	1.19216	0	0	1.22732	0	0	0.666667	0.409107	0.688292	0.245634	0.609711	0.75478	Notsignificant	Notsignificant		DELLA protein RGL1 OS=Arabidopsis thaliana OX=3702 GN=RGL1 PE=1 SV=1
AT2G03560	Q9ZPS0	FBX7	0	0	0	0	2	0	0	1.19216	0	0	1.22732	0	0	0.666667	0.409107	0.688292	0.245634	0.609711	0.75478	Notsignificant	Notsignificant		F-box only protein 7 OS=Arabidopsis thaliana OX=3702 GN=FBX7 PE=2 SV=3
AT1G21620	Q9XI17	PUM20	0	0	0	0	2	0	0	1.19216	0	0	1.22732	0	0	0.666667	0.409107	0.688292	0.245634	0.609711	0.75478	Notsignificant	Notsignificant		Putative pumilio homolog 20 OS=Arabidopsis thaliana OX=3702 GN=APUM20 PE=5 SV=2
AT3G17205	Q8RWB8	UPL6	0	0	0	0	2	0	0	1.19216	0	0	1.22732	0	0	0.666667	0.409107	0.688292	0.245634	0.609711	0.75478	Notsignificant	Notsignificant		E3 ubiquitin-protein ligase UPL6 OS=Arabidopsis thaliana OX=3702 GN=UPL6 PE=2 SV=1
AT3G59740	Q9ZR79	LRK57	0	0	0	0	2	0	0	1.19216	0	0	1.22732	0	0	0.666667	0.409107	0.688292	0.245634	0.609711	0.75478	Notsignificant	Notsignificant		L-type lectin-domain containing receptor kinase V.7 OS=Arabidopsis thaliana OX=3702 GN=LECRK57 PE=2 SV=2
AT1G22650	F4I2X9	INVD	0	0	0	0	2	0	0	1.19216	0	0	1.22732	0	0	0.666667	0.409107	0.688292	0.245634	0.609711	0.75478	Notsignificant	Notsignificant		Probable alkaline/neutral invertase D OS=Arabidopsis thaliana OX=3702 GN=INVD PE=2 SV=1
AT5G48970	Q9FI73	TDPC2	0	0	0	0	2	0	0	1.19216	0	0	1.22732	0	0	0.666667	0.409107	0.688292	0.245634	0.609711	0.75478	Notsignificant	Notsignificant		Mitochondrial thiamine diphosphate carrier 2 OS=Arabidopsis thaliana OX=3702 GN=At5g48970 PE=2 SV=1
AT5G45150	Q9FKF0	RTL3	0	0	0	0	2	0	0	1.19216	0	0	1.22732	0	0	0.666667	0.409107	0.688292	0.245634	0.609711	0.75478	Notsignificant	Notsignificant		Ribonuclease 3-like protein 3 OS=Arabidopsis thaliana OX=3702 GN=RTL3 PE=2 SV=1
AT1G31800	Q93VK5	LUT5	0	0	0	0	2	0	0	1.19216	0	0	1.22732	0	0	0.666667	0.409107	0.688292	0.245634	0.609711	0.75478	Notsignificant	Notsignificant		Protein LUTEIN DEFICIENT 5, chloroplastic OS=Arabidopsis thaliana OX=3702 GN=CYP97A3 PE=1 SV=1
AT1G31190	Q94F00	IMPL1	0	0	0	0	2	0	0	1.19216	0	0	1.22732	0	0	0.666667	0.409107	0.688292	0.245634	0.609711	0.75478	Notsignificant	Notsignificant		Phosphatase IMPL1, chloroplastic OS=Arabidopsis thaliana OX=3702 GN=IMPL1 PE=1 SV=2
AT3G60740	Q8L5R3	TBCD	0	0	0	0	2	0	0	1.19216	0	0	1.22732	0	0	0.666667	0.409107	0.688292	0.245634	0.609711	0.75478	Notsignificant	Notsignificant		Tubulin-folding cofactor D OS=Arabidopsis thaliana OX=3702 GN=TFCD PE=2 SV=1
AT5G07645	P0C5K3	FH15B	0	0	0	0	2	0	0	1.19216	0	0	1.22732	0	0	0.666667	0.409107	0.688292	0.245634	0.609711	0.75478	Notsignificant	Notsignificant		Putative formin-like protein 15b OS=Arabidopsis thaliana OX=3702 GN=FH15B PE=3 SV=1
AT5G19400	A9QM73	SMG7	0	0	0	0	2	0	0	1.19216	0	0	1.22732	0	0	0.666667	0.409107	0.688292	0.245634	0.609711	0.75478	Notsignificant	Notsignificant		Protein SMG7 OS=Arabidopsis thaliana OX=3702 GN=SMG7 PE=1 SV=1
AT5G48730	Q9FKC3	PP424	0	0	0	0	2	0	0	1.19216	0	0	1.22732	0	0	0.666667	0.409107	0.688292	0.245634	0.609711	0.75478	Notsignificant	Notsignificant		Pentatricopeptide repeat-containing protein At5g48730, chloroplastic OS=Arabidopsis thaliana OX=3702 GN=At5g48730 PE=2 SV=2
AT5G46210	Q8LGH4	CUL4	0	0	0	0	2	0	0	1.19216	0	0	1.22732	0	0	0.666667	0.409107	0.688292	0.245634	0.609711	0.75478	ET-AP_only	Notsignificant		Cullin-4 OS=Arabidopsis thaliana OX=3702 GN=CUL4 PE=1 SV=1
AT1G29750	Q9FXF2	RKF1	0	0	0	0	2	0	0	1.19216	0	0	1.22732	0	0	0.666667	0.409107	0.688292	0.245634	0.609711	0.75478	TurboID_only	Notsignificant		Probable LRR receptor-like serine/threonine-protein kinase RFK1 OS=Arabidopsis thaliana OX=3702 GN=RKF1 PE=1 SV=1
AT1G44120	Q9C6Y4	CSI2	0	0	0	0	2	0	0	1.19216	0	0	1.22732	0	0	0.666667	0.409107	0.688292	0.245634	0.609711	0.75478	Notsignificant	Notsignificant		Protein CELLULOSE SYNTHASE INTERACTIVE 2 OS=Arabidopsis thaliana OX=3702 GN=CSI2 PE=3 SV=1
AT1G30730	Q9SA88	BBE11	0	0	0	0	2	0	0	1.19216	0	0	1.22732	0	0	0.666667	0.409107	0.688292	0.245634	0.609711	0.75478	Notsignificant	Notsignificant		Berberine bridge enzyme-like 11 OS=Arabidopsis thaliana OX=3702 GN=At1g30730 PE=2 SV=1
AT1G79050	Q39199	RECAC	0	0	0	0	2	0	0	1.19216	0	0	1.22732	0	0	0.666667	0.409107	0.688292	0.245634	0.609711	0.75478	Notsignificant	Notsignificant		DNA repair protein recA homolog 1, chloroplastic OS=Arabidopsis thaliana OX=3702 GN=RECA PE=2 SV=1
AT1G08280	Q9SGD2	GT29A	0	0	0	0	2	0	0	1.19216	0	0	1.22732	0	0	0.666667	0.409107	0.688292	0.245634	0.609711	0.75478	Notsignificant	Notsignificant		Beta-1,6-galactosyltransferase GALT29A OS=Arabidopsis thaliana OX=3702 GN=GALT29A PE=1 SV=1
AT5G02290	P43293	PBL11	0	0	0	0	2	0	0	1.19216	0	0	1.22732	0	0	0.666667	0.409107	0.688292	0.245634	0.609711	0.75478	TurboID_only	Notsignificant		Probable serine/threonine-protein kinase PBL11 OS=Arabidopsis thaliana OX=3702 GN=PBL11 PE=1 SV=2
AT1G32230	Q8RY59	RCD1	0	0	0	0	2	0	0	1.19216	0	0	1.22732	0	0	0.666667	0.409107	0.688292	0.245634	0.609711	0.75478	Notsignificant	Notsignificant		Inactive poly [ADP-ribose] polymerase RCD1 OS=Arabidopsis thaliana OX=3702 GN=RCD1 PE=1 SV=1
AT1G03000	Q8RY16	PEX6	0	0	0	0	2	0	0	1.19216	0	0	1.22732	0	0	0.666667	0.409107	0.688292	0.245634	0.609711	0.75478	Notsignificant	Notsignificant		Peroxisome biogenesis protein 6 OS=Arabidopsis thaliana OX=3702 GN=PEX6 PE=1 SV=1
AT5G25310	Q3E7Q9	GLYT6	0	0	0	0	2	0	0	1.19216	0	0	1.22732	0	0	0.666667	0.409107	0.688292	0.245634	0.609711	0.75478	TurboID_only	Notsignificant		Probable glycosyltransferase At5g25310 OS=Arabidopsis thaliana OX=3702 GN=At5g25310 PE=3 SV=2
AT3G05790	Q9M9L7	LONM4	0	0	0	0	2	0	0	1.19216	0	0	1.22732	0	0	0.666667	0.409107	0.688292	0.245634	0.609711	0.75478	Notsignificant	Notsignificant		Lon protease homolog 4, chloroplastic/mitochondrial OS=Arabidopsis thaliana OX=3702 GN=LON4 PE=3 SV=1
AT5G50010	Q9FGB0	BH145	0	0	0	0	2	0	0	1.19216	0	0	1.22732	0	0	0.666667	0.409107	0.688292	0.245634	0.609711	0.75478	Notsignificant	Notsignificant		Transcription factor bHLH145 OS=Arabidopsis thaliana OX=3702 GN=BHLH145 PE=1 SV=1
AT2G06200	Q9ZQ12	GRF6	0	0	0	0	2	0	0	1.19216	0	0	1.22732	0	0	0.666667	0.409107	0.688292	0.245634	0.609711	0.75478	Notsignificant	Notsignificant		Growth-regulating factor 6 OS=Arabidopsis thaliana OX=3702 GN=GRF6 PE=1 SV=2
AT4G26200	Q9STR4	1A17	0	0	0	0	2	0	0	1.19216	0	0	1.22732	0	0	0.666667	0.409107	0.688292	0.245634	0.609711	0.75478	Notsignificant	Notsignificant		1-aminocyclopropane-1-carboxylate synthase 7 OS=Arabidopsis thaliana OX=3702 GN=ACS7 PE=1 SV=1
AT2G26190	O64851	IQM4	0	0	0	0	2	0	0	1.19216	0	0	1.22732	0	0	0.666667	0.409107	0.688292	0.245634	0.609711	0.75478	Notsignificant	Notsignificant		IQ domain-containing protein IQM4 OS=Arabidopsis thaliana OX=3702 GN=IQM4 PE=2 SV=1
AT3G51680	Q9SCU0	SDR2A	0	0	0	0	0	2	0	0	1.19139	0	0	1.2496	0	0.666667	0.416534	0.687851	0.245773	0.609465	0.75478	Notsignificant	Notsignificant		Short-chain dehydrogenase reductase 2a OS=Arabidopsis thaliana OX=3702 GN=SDR2a PE=3 SV=1
AT1G33340	Q9C502	PICALM8	0	0	0	0	0	2	0	0	1.19139	0	0	1.2496	0	0.666667	0.416534	0.687851	0.245773	0.609465	0.75478	Notsignificant	Notsignificant		Putative clathrin assembly protein At1g33340 OS=Arabidopsis thaliana OX=3702 GN=At1g33340 PE=1 SV=1
AT2G13810	Q9ZQI7	ALD1	0	0	0	0	0	2	0	0	1.19139	0	0	1.2496	0	0.666667	0.416534	0.687851	0.245773	0.609465	0.75478	Notsignificant	Notsignificant		Aminotransferase ALD1, chloroplastic OS=Arabidopsis thaliana OX=3702 GN=ALD1 PE=1 SV=2
AT1G71210	Q8GZA6	PP113	0	0	0	0	0	2	0	0	1.19139	0	0	1.2496	0	0.666667	0.416534	0.687851	0.245773	0.609465	0.75478	Notsignificant	Notsignificant		Pentatricopeptide repeat-containing protein At1g71210, mitochondrial OS=Arabidopsis thaliana OX=3702 GN=At1g71210 PE=1 SV=1
AT1G47730	Q9SXA0	FB42	0	0	0	0	0	2	0	0	1.19139	0	0	1.2496	0	0.666667	0.416534	0.687851	0.245773	0.609465	0.75478	Notsignificant	Notsignificant		Putative F-box protein At1g47730 OS=Arabidopsis thaliana OX=3702 GN=At1g47730 PE=4 SV=1
AT2G43760	O22827	MOC2B	0	0	0	0	0	2	0	0	1.19139	0	0	1.2496	0	0.666667	0.416534	0.687851	0.245773	0.609465	0.75478	Notsignificant	Notsignificant		Molybdopterin synthase catalytic subunit OS=Arabidopsis thaliana OX=3702 GN=MOCS2 PE=2 SV=1
AT3G19840	Q9LT25	PR40C	0	0	0	0	0	2	0	0	1.19139	0	0	1.2496	0	0.666667	0.416534	0.687851	0.245773	0.609465	0.75478	Notsignificant	Notsignificant		Pre-mRNA-processing protein 40C OS=Arabidopsis thaliana OX=3702 GN=MED35C PE=1 SV=1
AT2G02955	Q5XVF0	MEE12	0	0	0	0	0	2	0	0	1.19139	0	0	1.2496	0	0.666667	0.416534	0.687851	0.245773	0.609465	0.75478	Notsignificant	Notsignificant		TATA box-binding protein-associated factor RNA polymerase I subunit B OS=Arabidopsis thaliana OX=3702 GN=MEE12 PE=1 SV=1
AT5G02830	Q8GYL7	PP361	0	0	0	0	0	2	0	0	1.19139	0	0	1.2496	0	0.666667	0.416534	0.687851	0.245773	0.609465	0.75478	Notsignificant	Notsignificant		Pentatricopeptide repeat-containing protein At5g02830, chloroplastic OS=Arabidopsis thaliana OX=3702 GN=At5g02830 PE=2 SV=3
AT2G16770	Q8GTS2	BZP23	0	0	0	0	0	2	0	0	1.19139	0	0	1.2496	0	0.666667	0.416534	0.687851	0.245773	0.609465	0.75478	Notsignificant	Notsignificant		Basic leucine zipper 23 OS=Arabidopsis thaliana OX=3702 GN=BZIP23 PE=2 SV=1
AT5G25850	Q3E944	FDL33	0	0	0	0	0	2	0	0	1.19139	0	0	1.2496	0	0.666667	0.416534	0.687851	0.245773	0.609465	0.75478	Notsignificant	Notsignificant		Putative F-box/FBD/LRR-repeat protein At5g25850 OS=Arabidopsis thaliana OX=3702 GN=At5g25850 PE=4 SV=1
AT4G31690	O81778	REM9	0	0	0	0	0	2	0	0	1.19139	0	0	1.2496	0	0.666667	0.416534	0.687851	0.245773	0.609465	0.75478	Notsignificant	Notsignificant		B3 domain-containing protein REM9 OS=Arabidopsis thaliana OX=3702 GN=REM9 PE=2 SV=1
AT1G05080	Q9ZVP2	FBD34	0	0	0	0	0	2	0	0	1.19139	0	0	1.2496	0	0.666667	0.416534	0.687851	0.245773	0.609465	0.75478	Notsignificant	Notsignificant		Putative FBD-associated F-box protein At1g05080 OS=Arabidopsis thaliana OX=3702 GN=At1g05080 PE=4 SV=2
AT3G61140	P45432	CSN1	0	0	0	0	0	2	0	0	1.19139	0	0	1.2496	0	0.666667	0.416534	0.687851	0.245773	0.609465	0.75478	Notsignificant	Notsignificant		COP9 signalosome complex subunit 1 OS=Arabidopsis thaliana OX=3702 GN=CSN1 PE=1 SV=2
AT1G64583	P0C7R3	PP106	0	0	0	0	0	2	0	0	1.19139	0	0	1.2496	0	0.666667	0.416534	0.687851	0.245773	0.609465	0.75478	Notsignificant	Notsignificant		Pentatricopeptide repeat-containing protein At1g64583, mitochondrial OS=Arabidopsis thaliana OX=3702 GN=At1g64583 PE=2 SV=1
AT1G77090	O49292	PPD4	0	0	0	0	0	2	0	0	1.19139	0	0	1.2496	0	0.666667	0.416534	0.687851	0.245773	0.609465	0.75478	Notsignificant	Notsignificant		PsbP domain-containing protein 4, chloroplastic OS=Arabidopsis thaliana OX=3702 GN=PPD4 PE=1 SV=2
AT1G10610	Q0WNR2	BH090	0	0	0	0	0	2	0	0	1.19139	0	0	1.2496	0	0.666667	0.416534	0.687851	0.245773	0.609465	0.75478	Notsignificant	Notsignificant		Transcription factor bHLH90 OS=Arabidopsis thaliana OX=3702 GN=BHLH90 PE=1 SV=1
AT4G33770	O81893	ITPK2	0	0	0	0	0	2	0	0	1.19139	0	0	1.2496	0	0.666667	0.416534	0.687851	0.245773	0.609465	0.75478	Notsignificant	Notsignificant		Inositol-tetrakisphosphate 1-kinase 2 OS=Arabidopsis thaliana OX=3702 GN=ITPK2 PE=1 SV=3
AT5G21120	O23115	EIL2	0	0	0	0	0	2	0	0	1.19139	0	0	1.2496	0	0.666667	0.416534	0.687851	0.245773	0.609465	0.75478	Notsignificant	Notsignificant		ETHYLENE INSENSITIVE 3-like 2 protein OS=Arabidopsis thaliana OX=3702 GN=EIL2 PE=1 SV=1
AT1G29680	Q9C7N3	OBP2C	0	0	0	0	0	2	0	0	1.19139	0	0	1.2496	0	0.666667	0.416534	0.687851	0.245773	0.609465	0.75478	Notsignificant	Notsignificant		Oil body-associated protein 2C OS=Arabidopsis thaliana OX=3702 GN=OBAP2C PE=1 SV=1
AT3G50080	Q9SN10	FBL16	0	0	0	0	0	2	0	0	1.19139	0	0	1.2496	0	0.666667	0.416534	0.687851	0.245773	0.609465	0.75478	Notsignificant	Notsignificant		F-box/LRR-repeat protein 16 OS=Arabidopsis thaliana OX=3702 GN=FBL16 PE=2 SV=1
AT3G15460	Q9LE16	BRX11	0	0	0	0	0	2	0	0	1.19139	0	0	1.2496	0	0.666667	0.416534	0.687851	0.245773	0.609465	0.75478	Notsignificant	Notsignificant		Ribosome biogenesis protein BRX1 homolog 1 OS=Arabidopsis thaliana OX=3702 GN=BRIX1-1 PE=2 SV=1
AT3G59750	Q9M1Z9	LRK58	0	0	0	0	0	2	0	0	1.19139	0	0	1.2496	0	0.666667	0.416534	0.687851	0.245773	0.609465	0.75478	Notsignificant	Notsignificant		Putative L-type lectin-domain containing receptor kinase V.8 OS=Arabidopsis thaliana OX=3702 GN=LECRK58 PE=3 SV=1
AT2G35620	C0LGL9	FEI2	0	0	0	0	0	2	0	0	1.19139	0	0	1.2496	0	0.666667	0.416534	0.687851	0.245773	0.609465	0.75478	ET-AP_only	Notsignificant		LRR receptor-like serine/threonine-protein kinase FEI 2 OS=Arabidopsis thaliana OX=3702 GN=FEI2 PE=1 SV=1
AT3G22104	Q9C5J4	Y3210	0	0	0	0	0	2	0	0	1.19139	0	0	1.2496	0	0.666667	0.416534	0.687851	0.245773	0.609465	0.75478	Notsignificant	Notsignificant		BTB/POZ domain-containing protein At3g22104 OS=Arabidopsis thaliana OX=3702 GN=At3g22104 PE=2 SV=1
AT5G54380	Q9LK35	THE1	0	0	0	0	0	2	0	0	1.19139	0	0	1.2496	0	0.666667	0.416534	0.687851	0.245773	0.609465	0.75478	Notsignificant	Notsignificant		Receptor-like protein kinase THESEUS 1 OS=Arabidopsis thaliana OX=3702 GN=THE1 PE=1 SV=1
AT3G28540	Q9LH82	AATP7	0	0	0	0	0	2	0	0	1.19139	0	0	1.2496	0	0.666667	0.416534	0.687851	0.245773	0.609465	0.75478	Notsignificant	Notsignificant		AAA-ATPase At3g28540 OS=Arabidopsis thaliana OX=3702 GN=At3g28540 PE=3 SV=1
AT3G54090	Q9M394	SCKL1	0	0	0	0	0	2	0	0	1.19139	0	0	1.2496	0	0.666667	0.416534	0.687851	0.245773	0.609465	0.75478	Notsignificant	Notsignificant		Fructokinase-like 1, chloroplastic OS=Arabidopsis thaliana OX=3702 GN=FLN1 PE=1 SV=1
AT3G22180	Q9LIE4	ZDHC8	0	0	0	0	0	2	0	0	1.19139	0	0	1.2496	0	0.666667	0.416534	0.687851	0.245773	0.609465	0.75478	Notsignificant	Notsignificant		Probable protein S-acyltransferase 20 OS=Arabidopsis thaliana OX=3702 GN=PAT20 PE=3 SV=2
AT1G12710	Q9LN77	P2A12	0	0	0	0	0	2	0	0	1.19139	0	0	1.2496	0	0.666667	0.416534	0.687851	0.245773	0.609465	0.75478	NA	Notsignificant		F-box protein PP2-A12 OS=Arabidopsis thaliana OX=3702 GN=P2A12 PE=2 SV=1
AT3G57230	A2RVQ5	AGL16	0	0	0	0	0	2	0	0	1.19139	0	0	1.2496	0	0.666667	0.416534	0.687851	0.245773	0.609465	0.75478	Notsignificant	Notsignificant		Agamous-like MADS-box protein AGL16 OS=Arabidopsis thaliana OX=3702 GN=AGL16 PE=1 SV=1
AT3G27010	Q9LSD5	TCP20	0	0	0	0	0	2	0	0	1.19139	0	0	1.2496	0	0.666667	0.416534	0.687851	0.245773	0.609465	0.75478	Notsignificant	Notsignificant		Transcription factor TCP20 OS=Arabidopsis thaliana OX=3702 GN=TCP20 PE=1 SV=1
AT5G62230	C0LGW6	ERL1	0	0	0	0	0	2	0	0	1.19139	0	0	1.2496	0	0.666667	0.416534	0.687851	0.245773	0.609465	0.75478	Notsignificant	Notsignificant		LRR receptor-like serine/threonine-protein kinase ERL1 OS=Arabidopsis thaliana OX=3702 GN=ERL1 PE=1 SV=1
AT2G39290	O80952	PGPS1	0	0	0	0	0	2	0	0	1.19139	0	0	1.2496	0	0.666667	0.416534	0.687851	0.245773	0.609465	0.75478	NA	Notsignificant		CDP-diacylglycerol--glycerol-3-phosphate 3-phosphatidyltransferase 1, chloroplastic OS=Arabidopsis thaliana OX=3702 GN=PGPS1 PE=1 SV=1
AT1G06570	P93836	HPPD	0	0	0	0	0	2	0	0	1.19139	0	0	1.2496	0	0.666667	0.416534	0.687851	0.245773	0.609465	0.75478	TurboID_only	Notsignificant		4-hydroxyphenylpyruvate dioxygenase OS=Arabidopsis thaliana OX=3702 GN=HPD PE=1 SV=2
AT5G03900	Q8GW20	Y5390	0	0	0	0	0	2	0	0	1.19139	0	0	1.2496	0	0.666667	0.416534	0.687851	0.245773	0.609465	0.75478	Notsignificant	Notsignificant		Uncharacterized protein At5g03900, chloroplastic OS=Arabidopsis thaliana OX=3702 GN=At5g03900 PE=2 SV=2
AT5G42700	Q9FMZ4	Y5270	0	0	0	0	0	2	0	0	1.19139	0	0	1.2496	0	0.666667	0.416534	0.687851	0.245773	0.609465	0.75478	Notsignificant	Notsignificant		B3 domain-containing protein At5g42700 OS=Arabidopsis thaliana OX=3702 GN=At5g42700 PE=2 SV=2
AT1G25580	Q6NQK2	NAC8	0	0	0	0	0	2	0	0	1.19139	0	0	1.2496	0	0.666667	0.416534	0.687851	0.245773	0.609465	0.75478	Notsignificant	Notsignificant		SUPPRESSOR OF GAMMA RESPONSE 1 OS=Arabidopsis thaliana OX=3702 GN=SOG1 PE=1 SV=1
AT5G58870	Q9FIM2	FTSH9	0	0	0	0	0	2	0	0	1.19139	0	0	1.2496	0	0.666667	0.416534	0.687851	0.245773	0.609465	0.75478	Notsignificant	Notsignificant		ATP-dependent zinc metalloprotease FTSH 9, chloroplastic OS=Arabidopsis thaliana OX=3702 GN=FTSH9 PE=2 SV=1
AT5G44610	Q9LU05	PCAP2	0	0	0	0	0	2	0	0	1.19139	0	0	1.2496	0	0.666667	0.416534	0.687851	0.245773	0.609465	0.75478	Notsignificant	Notsignificant		Plasma membrane-associated cation-binding protein 2 OS=Arabidopsis thaliana OX=3702 GN=PCAP2 PE=1 SV=1
AT5G37970	Q9FKD0	MT797	0	0	0	0	0	2	0	0	1.19139	0	0	1.2496	0	0.666667	0.416534	0.687851	0.245773	0.609465	0.75478	Notsignificant	Notsignificant		Probable S-adenosylmethionine-dependent methyltransferase At5g37970 OS=Arabidopsis thaliana OX=3702 GN=At5g37970 PE=3 SV=1
AT2G01120	Q6EWX1	ORC4	0	0	0	0	0	2	0	0	1.19139	0	0	1.2496	0	0.666667	0.416534	0.687851	0.245773	0.609465	0.75478	Notsignificant	Notsignificant		Origin of replication complex subunit 4 OS=Arabidopsis thaliana OX=3702 GN=ORC4 PE=1 SV=1
AT4G02560	Q38796	LUMI	0	0	0	0	0	2	0	0	1.19139	0	0	1.2496	0	0.666667	0.416534	0.687851	0.245773	0.609465	0.75478	Notsignificant	Notsignificant		Homeobox protein LUMINIDEPENDENS OS=Arabidopsis thaliana OX=3702 GN=LD PE=1 SV=2
AT5G65230	Q9FJP2	MYB53	0	0	0	0	0	2	0	0	1.19139	0	0	1.2496	0	0.666667	0.416534	0.687851	0.245773	0.609465	0.75478	Notsignificant	Notsignificant		Transcription factor MYB53 OS=Arabidopsis thaliana OX=3702 GN=MYB53 PE=1 SV=1
AT1G67160	Q9ZW91	KIB3	0	0	0	0	0	2	0	0	1.19139	0	0	1.2496	0	0.666667	0.416534	0.687851	0.245773	0.609465	0.75478	Notsignificant	Notsignificant		F-box protein KIB3 OS=Arabidopsis thaliana OX=3702 GN=KIB3 PE=3 SV=1
AT1G66420	Q9C517	STKLE	0	0	0	0	0	2	0	0	1.19139	0	0	1.2496	0	0.666667	0.416534	0.687851	0.245773	0.609465	0.75478	Notsignificant	Notsignificant		Probable transcription factor At1g66420 OS=Arabidopsis thaliana OX=3702 GN=At1g66420 PE=1 SV=1
AT1G70390	O64597	FB83	0	0	0	0	0	2	0	0	1.19139	0	0	1.2496	0	0.666667	0.416534	0.687851	0.245773	0.609465	0.75478	Notsignificant	Notsignificant		Putative F-box protein At1g70390 OS=Arabidopsis thaliana OX=3702 GN=At1g70390 PE=4 SV=1
AT1G12980	Q9SAD4	ESR1	0	0	0	0	0	2	0	0	1.19139	0	0	1.2496	0	0.666667	0.416534	0.687851	0.245773	0.609465	0.75478	Notsignificant	Notsignificant		Ethylene-responsive transcription factor ESR1 OS=Arabidopsis thaliana OX=3702 GN=ESR1 PE=1 SV=1
AT2G41140	O80673	CAMK1	0	0	0	0	0	2	0	0	1.19139	0	0	1.2496	0	0.666667	0.416534	0.687851	0.245773	0.609465	0.75478	Notsignificant	Notsignificant		CDPK-related kinase 1 OS=Arabidopsis thaliana OX=3702 GN=CRK1 PE=1 SV=1
AT2G05850	Q9ZUG3	SCP38	0	0	0	0	0	2	0	0	1.19139	0	0	1.2496	0	0.666667	0.416534	0.687851	0.245773	0.609465	0.75478	Notsignificant	Notsignificant		Serine carboxypeptidase-like 38 OS=Arabidopsis thaliana OX=3702 GN=SCPL38 PE=2 SV=1
AT5G20610	F4K5K6	PMIR1	0	0	0	0	0	2	0	0	1.19139	0	0	1.2496	0	0.666667	0.416534	0.687851	0.245773	0.609465	0.75478	Notsignificant	Notsignificant		Protein PLASTID MOVEMENT IMPAIRED 1-RELATED 1 OS=Arabidopsis thaliana OX=3702 GN=PMIR1 PE=2 SV=1
AT1G20920	Q8H0U8	RH42	0	0	0	0	0	2	0	0	1.19139	0	0	1.2496	0	0.666667	0.416534	0.687851	0.245773	0.609465	0.75478	Notsignificant	Notsignificant		DEAD-box ATP-dependent RNA helicase 42 OS=Arabidopsis thaliana OX=3702 GN=RH42 PE=1 SV=2
AT2G23200	O22187	Y2232	0	0	0	0	0	2	0	0	1.19139	0	0	1.2496	0	0.666667	0.416534	0.687851	0.245773	0.609465	0.75478	TurboID_only	Notsignificant		Probable receptor-like protein kinase At2g23200 OS=Arabidopsis thaliana OX=3702 GN=At2g23200 PE=3 SV=1
AT1G55540	F4I1T7	NP214	0	0	0	0	0	2	0	0	1.19139	0	0	1.2496	0	0.666667	0.416534	0.687851	0.245773	0.609465	0.75478	Notsignificant	Notsignificant		Nuclear pore complex protein NUP214 OS=Arabidopsis thaliana OX=3702 GN=NUP214 PE=1 SV=1
AT2G31110	Q67XC4	TBL40	0	0	0	0	0	2	0	0	1.19139	0	0	1.2496	0	0.666667	0.416534	0.687851	0.245773	0.609465	0.75478	Notsignificant	Notsignificant		Protein trichome birefringence-like 40 OS=Arabidopsis thaliana OX=3702 GN=TBL40 PE=2 SV=2
AT2G21920	Q9SJ07	Y2192	0	0	0	0	0	2	0	0	1.19139	0	0	1.2496	0	0.666667	0.416534	0.687851	0.245773	0.609465	0.75478	Notsignificant	Notsignificant		Putative B3 domain-containing protein At2g21920 OS=Arabidopsis thaliana OX=3702 GN=At2g21920 PE=3 SV=1
AT3G13560	Q94CD8	E134	0	0	0	0	0	2	0	0	1.19139	0	0	1.2496	0	0.666667	0.416534	0.687851	0.245773	0.609465	0.75478	Notsignificant	Notsignificant		Glucan endo-1,3-beta-glucosidase 4 OS=Arabidopsis thaliana OX=3702 GN=At3g13560 PE=2 SV=1
AT3G13820	Q9LRW6	FB142	0	0	0	0	0	2	0	0	1.19139	0	0	1.2496	0	0.666667	0.416534	0.687851	0.245773	0.609465	0.75478	Notsignificant	Notsignificant		F-box protein At3g13820 OS=Arabidopsis thaliana OX=3702 GN=At3g13820 PE=2 SV=1
AT4G19840	O81865	P2A01	0	0	0	0	0	2	0	0	1.19139	0	0	1.2496	0	0.666667	0.416534	0.687851	0.245773	0.609465	0.75478	Notsignificant	Notsignificant		Protein PHLOEM PROTEIN 2-LIKE A1 OS=Arabidopsis thaliana OX=3702 GN=PP2A1 PE=2 SV=1
AT3G19390	Q9LT78	RD21C	0	0	0	0	0	2	0	0	1.19139	0	0	1.2496	0	0.666667	0.416534	0.687851	0.245773	0.609465	0.75478	Notsignificant	Notsignificant		Probable cysteine protease RD21C OS=Arabidopsis thaliana OX=3702 GN=RD21C PE=1 SV=1
AT1G27210	Q93ZH1	TORL4	0	0	0	0	0	2	0	0	1.19139	0	0	1.2496	0	0.666667	0.416534	0.687851	0.245773	0.609465	0.75478	Notsignificant	Notsignificant		TORTIFOLIA1-like protein 4 OS=Arabidopsis thaliana OX=3702 GN=TOR1L4 PE=2 SV=1
AT4G13660	Q9SVP6	PILR2	0	0	0	0	0	2	0	0	1.19139	0	0	1.2496	0	0.666667	0.416534	0.687851	0.245773	0.609465	0.75478	Notsignificant	Notsignificant		Pinoresinol reductase 2 OS=Arabidopsis thaliana OX=3702 GN=PRR2 PE=1 SV=1
AT5G06170	Q9FG00	SUC9	0	0	0	0	0	2	0	0	1.19139	0	0	1.2496	0	0.666667	0.416534	0.687851	0.245773	0.609465	0.75478	Notsignificant	Notsignificant		Sucrose transport protein SUC9 OS=Arabidopsis thaliana OX=3702 GN=SUC9 PE=1 SV=1
AT5G07340	Q38798	CALX2	0	0	0	0	0	2	0	0	1.19139	0	0	1.2496	0	0.666667	0.416534	0.687851	0.245773	0.609465	0.75478	Notsignificant	Notsignificant		Calnexin homolog 2 OS=Arabidopsis thaliana OX=3702 GN=At5g07340 PE=2 SV=2
AT1G21430	Q9LPL3	YUC11	0	0	0	0	0	2	0	0	1.19139	0	0	1.2496	0	0.666667	0.416534	0.687851	0.245773	0.609465	0.75478	Notsignificant	Notsignificant		Probable indole-3-pyruvate monooxygenase YUCCA11 OS=Arabidopsis thaliana OX=3702 GN=YUC11 PE=2 SV=1
AT4G17500	O80337	EF100	0	0	0	0	0	2	0	0	1.19139	0	0	1.2496	0	0.666667	0.416534	0.687851	0.245773	0.609465	0.75478	Notsignificant	Notsignificant		Ethylene-responsive transcription factor 1A OS=Arabidopsis thaliana OX=3702 GN=ERF1A PE=1 SV=2
AT2G28880	Q8LPN3	ADCS	0	0	0	0	0	2	0	0	1.19139	0	0	1.2496	0	0.666667	0.416534	0.687851	0.245773	0.609465	0.75478	Notsignificant	Notsignificant		Aminodeoxychorismate synthase, chloroplastic OS=Arabidopsis thaliana OX=3702 GN=ADCS PE=1 SV=1
AT1G19050	Q9ZWS7	ARR7	0	0	0	0	0	2	0	0	1.19139	0	0	1.2496	0	0.666667	0.416534	0.687851	0.245773	0.609465	0.75478	Notsignificant	Notsignificant		Two-component response regulator ARR7 OS=Arabidopsis thaliana OX=3702 GN=ARR7 PE=1 SV=1
AT3G06190	Q9M8J9	BPM2	0	0	0	0	0	2	0	0	1.19139	0	0	1.2496	0	0.666667	0.416534	0.687851	0.245773	0.609465	0.75478	Notsignificant	Notsignificant		BTB/POZ and MATH domain-containing protein 2 OS=Arabidopsis thaliana OX=3702 GN=BPM2 PE=1 SV=1
AT2G24170	Q8RWW1	TMN10	0	0	0	0	0	2	0	0	1.19139	0	0	1.2496	0	0.666667	0.416534	0.687851	0.245773	0.609465	0.75478	Notsignificant	Notsignificant		Transmembrane 9 superfamily member 10 OS=Arabidopsis thaliana OX=3702 GN=TMN10 PE=2 SV=1
AT2G19670	O82210	ANM12	0	0	0	0	0	2	0	0	1.19139	0	0	1.2496	0	0.666667	0.416534	0.687851	0.245773	0.609465	0.75478	Notsignificant	Notsignificant		Probable protein arginine N-methyltransferase 1.2 OS=Arabidopsis thaliana OX=3702 GN=PRMT12 PE=1 SV=1
AT2G41475	Q681K2	ATS3A	0	0	0	0	0	2	0	0	1.19139	0	0	1.2496	0	0.666667	0.416534	0.687851	0.245773	0.609465	0.75478	Notsignificant	Notsignificant		Embryo-specific protein ATS3A OS=Arabidopsis thaliana OX=3702 GN=ATS3A PE=1 SV=1
AT3G05780	Q9M9L8	LONM3	0	0	0	0	0	2	0	0	1.19139	0	0	1.2496	0	0.666667	0.416534	0.687851	0.245773	0.609465	0.75478	Notsignificant	Notsignificant		Lon protease homolog 3, mitochondrial OS=Arabidopsis thaliana OX=3702 GN=LON3 PE=3 SV=1
AT5G22620	Q9FNJ9	CA1P	0	0	0	0	0	2	0	0	1.19139	0	0	1.2496	0	0.666667	0.416534	0.687851	0.245773	0.609465	0.75478	Notsignificant	Notsignificant		Probable 2-carboxy-D-arabinitol-1-phosphatase OS=Arabidopsis thaliana OX=3702 GN=At5g22620 PE=1 SV=1
AT4G35280	O65499	ZAT3	0	0	0	0	0	2	0	0	1.19139	0	0	1.2496	0	0.666667	0.416534	0.687851	0.245773	0.609465	0.75478	Notsignificant	Notsignificant		Zinc finger protein ZAT3 OS=Arabidopsis thaliana OX=3702 GN=ZAT3 PE=1 SV=1
AT1G16380	Q9SA37	CHX1	0	0	0	0	0	2	0	0	1.19139	0	0	1.2496	0	0.666667	0.416534	0.687851	0.245773	0.609465	0.75478	Notsignificant	Notsignificant		Cation/H(+) antiporter 1 OS=Arabidopsis thaliana OX=3702 GN=CHX1 PE=2 SV=1
AT2G39020	Q9ZV06	NATAL	0	0	0	0	0	2	0	0	1.19139	0	0	1.2496	0	0.666667	0.416534	0.687851	0.245773	0.609465	0.75478	Notsignificant	Notsignificant		Probable acetyltransferase NATA1-like OS=Arabidopsis thaliana OX=3702 GN=At2g39020 PE=2 SV=1
AT3G63060	Q93ZT5	EDL3	0	0	0	0	0	2	0	0	1.19139	0	0	1.2496	0	0.666667	0.416534	0.687851	0.245773	0.609465	0.75478	Notsignificant	Notsignificant		EID1-like F-box protein 3 OS=Arabidopsis thaliana OX=3702 GN=EDL3 PE=2 SV=1
AT1G02090	Q94JU3	CSN7	0	0	0	0	0	2	0	0	1.19139	0	0	1.2496	0	0.666667	0.416534	0.687851	0.245773	0.609465	0.75478	Notsignificant	Notsignificant		COP9 signalosome complex subunit 7 OS=Arabidopsis thaliana OX=3702 GN=CSN7 PE=1 SV=1
AT1G63990	Q9M4A1	SPO12	0	0	0	0	0	2	0	0	1.19139	0	0	1.2496	0	0.666667	0.416534	0.687851	0.245773	0.609465	0.75478	Notsignificant	Notsignificant		Meiotic recombination protein SPO11-2 OS=Arabidopsis thaliana OX=3702 GN=SPO11-2 PE=1 SV=1
AT5G14800	P54904	P5CR1	0	0	0	0	0	2	0	0	1.19139	0	0	1.2496	0	0.666667	0.416534	0.687851	0.245773	0.609465	0.75478	Notsignificant	Notsignificant		Pyrroline-5-carboxylate reductase OS=Arabidopsis thaliana OX=3702 GN=PROC1 PE=2 SV=1
AT4G33050	O82645	IQM1	0	0	0	0	0	2	0	0	1.19139	0	0	1.2496	0	0.666667	0.416534	0.687851	0.245773	0.609465	0.75478	Notsignificant	Notsignificant		IQ domain-containing protein IQM1 OS=Arabidopsis thaliana OX=3702 GN=IQM1 PE=1 SV=1
AT1G20020	Q8W493	FNRL2	0	0	0	0	0	2	0	0	1.19139	0	0	1.2496	0	0.666667	0.416534	0.687851	0.245773	0.609465	0.75478	Notsignificant	Notsignificant		Ferredoxin--NADP reductase, leaf isozyme 2, chloroplastic OS=Arabidopsis thaliana OX=3702 GN=LFNR2 PE=1 SV=1
AT2G47800	Q7DM58	AB4C	0	0	0	0	0	2	0	0	1.19139	0	0	1.2496	0	0.666667	0.416534	0.687851	0.245773	0.609465	0.75478	Notsignificant	Notsignificant		ABC transporter C family member 4 OS=Arabidopsis thaliana OX=3702 GN=ABCC4 PE=1 SV=2
AT5G15840	Q39057	CONS	0	0	0	0	0	2	0	0	1.19139	0	0	1.2496	0	0.666667	0.416534	0.687851	0.245773	0.609465	0.75478	Notsignificant	Notsignificant		Zinc finger protein CONSTANS OS=Arabidopsis thaliana OX=3702 GN=CO PE=1 SV=1
AT4G09130	Q9M0R4	ATL37	0	0	0	0	0	2	0	0	1.19139	0	0	1.2496	0	0.666667	0.416534	0.687851	0.245773	0.609465	0.75478	Notsignificant	Notsignificant		Putative RING-H2 finger protein ATL37 OS=Arabidopsis thaliana OX=3702 GN=ATL37 PE=3 SV=1
AT4G34060	O49498	DML3	0	0	0	0	0	2	0	0	1.19139	0	0	1.2496	0	0.666667	0.416534	0.687851	0.245773	0.609465	0.75478	Notsignificant	Notsignificant		DEMETER-like protein 3 OS=Arabidopsis thaliana OX=3702 GN=DML3 PE=2 SV=2
AT5G02940	Q8VZM7	POLL1	0	0	0	0	0	2	0	0	1.19139	0	0	1.2496	0	0.666667	0.416534	0.687851	0.245773	0.609465	0.75478	Notsignificant	Notsignificant		Putative ion channel POLLUX-like 1 OS=Arabidopsis thaliana OX=3702 GN=At5g02940 PE=2 SV=1
AT2G41835	Q8VZ42	SAP11	0	0	0	0	0	2	0	0	1.19139	0	0	1.2496	0	0.666667	0.416534	0.687851	0.245773	0.609465	0.75478	Notsignificant	Notsignificant		Zinc finger AN1 and C2H2 domain-containing stress-associated protein 11 OS=Arabidopsis thaliana OX=3702 GN=SAP11 PE=2 SV=1
AT3G55480	Q9M2T1	AP3BA	0	0	0	0	0	2	0	0	1.19139	0	0	1.2496	0	0.666667	0.416534	0.687851	0.245773	0.609465	0.75478	Notsignificant	Notsignificant		AP3-complex subunit beta-A OS=Arabidopsis thaliana OX=3702 GN=AP3BA PE=2 SV=2
AT4G18760	Q9SN38	RLP51	0	0	0	0	0	2	0	0	1.19139	0	0	1.2496	0	0.666667	0.416534	0.687851	0.245773	0.609465	0.75478	Notsignificant	Notsignificant		Receptor-like protein 51 OS=Arabidopsis thaliana OX=3702 GN=RLP51 PE=1 SV=1
AT1G05830	P0CB22	ATX2	0	0	0	0	0	2	0	0	1.19139	0	0	1.2496	0	0.666667	0.416534	0.687851	0.245773	0.609465	0.75478	Notsignificant	Notsignificant		Histone-lysine N-methyltransferase ATX2 OS=Arabidopsis thaliana OX=3702 GN=ATX2 PE=2 SV=1
AT1G65060	Q9S777	4CL3	0	0	0	0	0	2	0	0	1.19139	0	0	1.2496	0	0.666667	0.416534	0.687851	0.245773	0.609465	0.75478	Notsignificant	Notsignificant		4-coumarate--CoA ligase 3 OS=Arabidopsis thaliana OX=3702 GN=4CL3 PE=1 SV=1
AT2G22330	Q501D8	C79B3	0	0	0	0	0	2	0	0	1.19139	0	0	1.2496	0	0.666667	0.416534	0.687851	0.245773	0.609465	0.75478	Notsignificant	Notsignificant		Tryptophan N-monooxygenase 2 OS=Arabidopsis thaliana OX=3702 GN=CYP79B3 PE=1 SV=1
AT1G28020	Q9C7F1	PPR61	0	0	0	0	0	2	0	0	1.19139	0	0	1.2496	0	0.666667	0.416534	0.687851	0.245773	0.609465	0.75478	Notsignificant	Notsignificant		Putative pentatricopeptide repeat-containing protein At1g28020 OS=Arabidopsis thaliana OX=3702 GN=At1g28020 PE=3 SV=2
AT2G32630	Q8S8P6	PP180	0	0	0	0	0	2	0	0	1.19139	0	0	1.2496	0	0.666667	0.416534	0.687851	0.245773	0.609465	0.75478	Notsignificant	Notsignificant		Pentatricopeptide repeat-containing protein At2g32630 OS=Arabidopsis thaliana OX=3702 GN=At2g32630 PE=3 SV=1
AT2G33470	O22797	GLTP1	0	0	0	0	0	2	0	0	1.19139	0	0	1.2496	0	0.666667	0.416534	0.687851	0.245773	0.609465	0.75478	Notsignificant	Notsignificant		Glycolipid transfer protein 1 OS=Arabidopsis thaliana OX=3702 GN=GLTP1 PE=2 SV=1
AT1G49270	Q9XI96	PERK7	0	0	0	0	0	2	0	0	1.19139	0	0	1.2496	0	0.666667	0.416534	0.687851	0.245773	0.609465	0.75478	Notsignificant	Notsignificant		Proline-rich receptor-like protein kinase PERK7 OS=Arabidopsis thaliana OX=3702 GN=PERK7 PE=2 SV=1
AT1G35710	Q9LP24	Y1571	0	0	0	0	0	2	0	0	1.19139	0	0	1.2496	0	0.666667	0.416534	0.687851	0.245773	0.609465	0.75478	Notsignificant	Notsignificant		Probable leucine-rich repeat receptor-like protein kinase At1g35710 OS=Arabidopsis thaliana OX=3702 GN=At1g35710 PE=1 SV=1
AT5G64210	O22049	AOX2	0	0	0	0	0	2	0	0	1.19139	0	0	1.2496	0	0.666667	0.416534	0.687851	0.245773	0.609465	0.75478	Notsignificant	Notsignificant		Ubiquinol oxidase 2, mitochondrial OS=Arabidopsis thaliana OX=3702 GN=AOX2 PE=1 SV=2
AT3G45680	Q9M175	PTR39	0	0	0	0	0	2	0	0	1.19139	0	0	1.2496	0	0.666667	0.416534	0.687851	0.245773	0.609465	0.75478	Notsignificant	Notsignificant		Protein NRT1/ PTR FAMILY 2.3 OS=Arabidopsis thaliana OX=3702 GN=NPF2.3 PE=2 SV=1
AT5G63450	Q9FMV7	C94B1	0	0	0	0	0	2	0	0	1.19139	0	0	1.2496	0	0.666667	0.416534	0.687851	0.245773	0.609465	0.75478	Notsignificant	Notsignificant		Cytochrome P450 94B1 OS=Arabidopsis thaliana OX=3702 GN=CYP94B1 PE=1 SV=1
AT5G15920	Q9LFS8	SMC5	0	0	0	0	0	2	0	0	1.19139	0	0	1.2496	0	0.666667	0.416534	0.687851	0.245773	0.609465	0.75478	ET-AP_only	Notsignificant		Structural maintenance of chromosomes protein 5 OS=Arabidopsis thaliana OX=3702 GN=SMC5 PE=2 SV=1
AT5G48740	C0LGV0	Y5487	0	0	0	0	0	2	0	0	1.19139	0	0	1.2496	0	0.666667	0.416534	0.687851	0.245773	0.609465	0.75478	Notsignificant	Notsignificant		Probable LRR receptor-like serine/threonine-protein kinase At5g48740 OS=Arabidopsis thaliana OX=3702 GN=At5g48740 PE=1 SV=1
AT1G34750	Q9S9Z7	P2C10	0	0	0	0	0	2	0	0	1.19139	0	0	1.2496	0	0.666667	0.416534	0.687851	0.245773	0.609465	0.75478	Notsignificant	Notsignificant		Probable protein phosphatase 2C 10 OS=Arabidopsis thaliana OX=3702 GN=At1g34750 PE=2 SV=1
AT1G74710	Q9S7H8	ICS1	0	0	0	0	0	2	0	0	1.19139	0	0	1.2496	0	0.666667	0.416534	0.687851	0.245773	0.609465	0.75478	Notsignificant	Notsignificant		Isochorismate synthase 1, chloroplastic OS=Arabidopsis thaliana OX=3702 GN=ICS1 PE=1 SV=2
AT5G25470	Q1PDT6	Y5547	0	0	0	0	0	2	0	0	1.19139	0	0	1.2496	0	0.666667	0.416534	0.687851	0.245773	0.609465	0.75478	Notsignificant	Notsignificant		B3 domain-containing protein At5g25470 OS=Arabidopsis thaliana OX=3702 GN=At5g25470 PE=2 SV=1
AT3G51120	Q9SD34	C3H44	0	0	0	0	0	2	0	0	1.19139	0	0	1.2496	0	0.666667	0.416534	0.687851	0.245773	0.609465	0.75478	Notsignificant	Notsignificant		Zinc finger CCCH domain-containing protein 44 OS=Arabidopsis thaliana OX=3702 GN=At3g51120 PE=2 SV=3
AT3G42960	Q9M1K9	ATA1	0	0	0	0	0	2	0	0	1.19139	0	0	1.2496	0	0.666667	0.416534	0.687851	0.245773	0.609465	0.75478	Notsignificant	Notsignificant		Short-chain dehydrogenase reductase ATA1 OS=Arabidopsis thaliana OX=3702 GN=TA1 PE=2 SV=1
AT4G16740	A4FVP2	TPS03	0	0	0	0	0	2	0	0	1.19139	0	0	1.2496	0	0.666667	0.416534	0.687851	0.245773	0.609465	0.75478	Notsignificant	Notsignificant		Tricyclene synthase, chloroplastic OS=Arabidopsis thaliana OX=3702 GN=TPS03 PE=2 SV=1
AT3G21650	Q9LVE2	2A5Z	0	0	0	0	0	2	0	0	1.19139	0	0	1.2496	0	0.666667	0.416534	0.687851	0.245773	0.609465	0.75478	Notsignificant	Notsignificant		Serine/threonine protein phosphatase 2A 59 kDa regulatory subunit B' zeta isoform OS=Arabidopsis thaliana OX=3702 GN=B'ZETA PE=2 SV=2
AT1G74420	Q9CA71	FUT3	0	0	0	0	0	2	0	0	1.19139	0	0	1.2496	0	0.666667	0.416534	0.687851	0.245773	0.609465	0.75478	Notsignificant	Notsignificant		Fucosyltransferase 3 OS=Arabidopsis thaliana OX=3702 GN=FUT3 PE=2 SV=3
AT1G18880	Q9M9V7	PTR8	0	0	0	0	0	2	0	0	1.19139	0	0	1.2496	0	0.666667	0.416534	0.687851	0.245773	0.609465	0.75478	Notsignificant	Notsignificant		Protein NRT1/ PTR FAMILY 2.9 OS=Arabidopsis thaliana OX=3702 GN=NPF2.9 PE=1 SV=1
AT2G37260	Q9ZUU0	WRK44	0	0	0	0	0	2	0	0	1.19139	0	0	1.2496	0	0.666667	0.416534	0.687851	0.245773	0.609465	0.75478	Notsignificant	Notsignificant		WRKY transcription factor 44 OS=Arabidopsis thaliana OX=3702 GN=WRKY44 PE=1 SV=2
AT5G19480	Q6NQD9	MD19B	0	0	0	0	0	2	0	0	1.19139	0	0	1.2496	0	0.666667	0.416534	0.687851	0.245773	0.609465	0.75478	Notsignificant	Notsignificant		Probable mediator of RNA polymerase II transcription subunit 19b OS=Arabidopsis thaliana OX=3702 GN=MED19B PE=2 SV=1
AT4G29740	Q9FUJ2	CKX4	0	0	0	0	0	2	0	0	1.19139	0	0	1.2496	0	0.666667	0.416534	0.687851	0.245773	0.609465	0.75478	Notsignificant	Notsignificant		Cytokinin dehydrogenase 4 OS=Arabidopsis thaliana OX=3702 GN=CKX4 PE=1 SV=2
AT3G16860	Q9LIB6	COBL8	0	0	0	0	0	2	0	0	1.19139	0	0	1.2496	0	0.666667	0.416534	0.687851	0.245773	0.609465	0.75478	Notsignificant	Notsignificant		COBRA-like protein 8 OS=Arabidopsis thaliana OX=3702 GN=COBL8 PE=2 SV=1
AT5G54390	Q38945	DPNPH	0	0	0	0	0	2	0	0	1.19139	0	0	1.2496	0	0.666667	0.416534	0.687851	0.245773	0.609465	0.75478	Notsignificant	Notsignificant		PAP-specific phosphatase HAL2-like OS=Arabidopsis thaliana OX=3702 GN=AHL PE=2 SV=1
AT1G09245	Q8GX02	SPH14	0	0	0	0	0	2	0	0	1.19139	0	0	1.2496	0	0.666667	0.416534	0.687851	0.245773	0.609465	0.75478	Notsignificant	Notsignificant		S-protein homolog 14 OS=Arabidopsis thaliana OX=3702 GN=SPH14 PE=2 SV=1
AT1G60990	Q681Y3	Y1099	0	0	0	0	0	2	0	0	1.19139	0	0	1.2496	0	0.666667	0.416534	0.687851	0.245773	0.609465	0.75478	Notsignificant	Notsignificant		Putative transferase At1g60990, chloroplastic OS=Arabidopsis thaliana OX=3702 GN=At1g60990 PE=1 SV=1
AT5G66150	Q9FKW9	MANA3	0	0	0	0	0	2	0	0	1.19139	0	0	1.2496	0	0.666667	0.416534	0.687851	0.245773	0.609465	0.75478	Notsignificant	Notsignificant		Probable alpha-mannosidase At5g66150 OS=Arabidopsis thaliana OX=3702 GN=At5g66150 PE=3 SV=1
AT5G35735	Q9FKH6	B561P	0	0	0	0	0	2	0	0	1.19139	0	0	1.2496	0	0.666667	0.416534	0.687851	0.245773	0.609465	0.75478	ET-AP_only	Notsignificant		Cytochrome b561 and DOMON domain-containing protein At5g35735 OS=Arabidopsis thaliana OX=3702 GN=At5g35735 PE=2 SV=1
AT1G20300	Q9LN22	PPR54	0	0	0	0	0	2	0	0	1.19139	0	0	1.2496	0	0.666667	0.416534	0.687851	0.245773	0.609465	0.75478	Notsignificant	Notsignificant		Pentatricopeptide repeat-containing protein At1g20300, mitochondrial OS=Arabidopsis thaliana OX=3702 GN=At1g20300 PE=2 SV=1
AT4G23570	Q9SUR9	SGT1A	0	0	0	0	0	2	0	0	1.19139	0	0	1.2496	0	0.666667	0.416534	0.687851	0.245773	0.609465	0.75478	Notsignificant	Notsignificant		Protein SGT1 homolog A OS=Arabidopsis thaliana OX=3702 GN=SGT1A PE=1 SV=1
AT2G29690	P32069	TRPX	0	0	0	0	0	2	0	0	1.19139	0	0	1.2496	0	0.666667	0.416534	0.687851	0.245773	0.609465	0.75478	Notsignificant	Notsignificant		Anthranilate synthase alpha subunit 2, chloroplastic OS=Arabidopsis thaliana OX=3702 GN=ASA2 PE=2 SV=1
AT4G00590	O65268	TASP1	0	0	0	0	0	2	0	0	1.19139	0	0	1.2496	0	0.666667	0.416534	0.687851	0.245773	0.609465	0.75478	Notsignificant	Notsignificant		Putative threonine aspartase OS=Arabidopsis thaliana OX=3702 GN=At4g00590 PE=2 SV=3
AT1G22450	Q9S7L9	CX6B1	0	0	0	0	0	2	0	0	1.19139	0	0	1.2496	0	0.666667	0.416534	0.687851	0.245773	0.609465	0.75478	Notsignificant	Notsignificant		Cytochrome c oxidase subunit 6b-1 OS=Arabidopsis thaliana OX=3702 GN=COX6B-1 PE=1 SV=1
AT3G06580	Q9SEE5	GALK1	0	0	0	0	0	2	0	0	1.19139	0	0	1.2496	0	0.666667	0.416534	0.687851	0.245773	0.609465	0.75478	Notsignificant	Notsignificant		Galactokinase OS=Arabidopsis thaliana OX=3702 GN=GAL1 PE=1 SV=2
AT5G18180	Q9FK53	NLAL2	0	0	0	0	0	2	0	0	1.19139	0	0	1.2496	0	0.666667	0.416534	0.687851	0.245773	0.609465	0.75478	Notsignificant	Notsignificant		H/ACA ribonucleoprotein complex subunit 1-like protein 2 OS=Arabidopsis thaliana OX=3702 GN=At5g18180 PE=2 SV=1
AT2G41160	Q8RXQ2	RBL18	0	0	0	0	0	2	0	0	1.19139	0	0	1.2496	0	0.666667	0.416534	0.687851	0.245773	0.609465	0.75478	Notsignificant	Notsignificant		Rhomboid-like protein 18 OS=Arabidopsis thaliana OX=3702 GN=RBL18 PE=2 SV=1
ATMG01040	P92538	M1040	0	0	0	0	0	2	0	0	1.19139	0	0	1.2496	0	0.666667	0.416534	0.687851	0.245773	0.609465	0.75478	Notsignificant	Notsignificant		Uncharacterized mitochondrial protein AtMg01040 OS=Arabidopsis thaliana OX=3702 GN=AtMg01040 PE=4 SV=1
AT3G08880	Q67XT3	SPC24	0	0	0	0	0	2	0	0	1.19139	0	0	1.2496	0	0.666667	0.416534	0.687851	0.245773	0.609465	0.75478	Notsignificant	Notsignificant		Kinetochore protein SPC24 homolog OS=Arabidopsis thaliana OX=3702 GN=SPC24 PE=1 SV=1
AT3G04520	Q9FPH3	THA2	0	0	0	0	0	2	0	0	1.19139	0	0	1.2496	0	0.666667	0.416534	0.687851	0.245773	0.609465	0.75478	Notsignificant	Notsignificant		Probable low-specificity L-threonine aldolase 2 OS=Arabidopsis thaliana OX=3702 GN=THA2 PE=1 SV=1
AT2G25700	Q9SL93	ASK3	0	0	0	0	0	2	0	0	1.19139	0	0	1.2496	0	0.666667	0.416534	0.687851	0.245773	0.609465	0.75478	Notsignificant	Notsignificant		SKP1-like protein 3 OS=Arabidopsis thaliana OX=3702 GN=ASK3 PE=1 SV=1
AT5G44280	Q9FKW0	RNG1A	0	0	0	0	0	2	0	0	1.19139	0	0	1.2496	0	0.666667	0.416534	0.687851	0.245773	0.609465	0.75478	Notsignificant	Notsignificant		Putative E3 ubiquitin-protein ligase RING1a OS=Arabidopsis thaliana OX=3702 GN=RING1A PE=1 SV=2
AT5G42490	Q9FIG8	KN7J	0	0	0	0	0	2	0	0	1.19139	0	0	1.2496	0	0.666667	0.416534	0.687851	0.245773	0.609465	0.75478	Notsignificant	Notsignificant		Kinesin-like protein KIN-7J OS=Arabidopsis thaliana OX=3702 GN=KIN7J PE=3 SV=2
AT2G20510	Q1PF33	TI441	0	0	0	0	0	2	0	0	1.19139	0	0	1.2496	0	0.666667	0.416534	0.687851	0.245773	0.609465	0.75478	Notsignificant	Notsignificant		Mitochondrial import inner membrane translocase subunit TIM44-1 OS=Arabidopsis thaliana OX=3702 GN=TIM44-1 PE=2 SV=1
AT2G30130	Q8LBW3	LBD12	0	0	0	0	0	2	0	0	1.19139	0	0	1.2496	0	0.666667	0.416534	0.687851	0.245773	0.609465	0.75478	NA	Notsignificant		LOB domain-containing protein 12 OS=Arabidopsis thaliana OX=3702 GN=LBD12 PE=1 SV=2
ATMG01000	P92534	M1000	0	0	0	0	0	2	0	0	1.19139	0	0	1.2496	0	0.666667	0.416534	0.687851	0.245773	0.609465	0.75478	Notsignificant	Notsignificant		Uncharacterized mitochondrial protein AtMg01000 OS=Arabidopsis thaliana OX=3702 GN=AtMg01000 PE=4 SV=1
AT5G49450	Q9FGX2	BZIP1	0	0	0	0	0	2	0	0	1.19139	0	0	1.2496	0	0.666667	0.416534	0.687851	0.245773	0.609465	0.75478	Notsignificant	Notsignificant		Basic leucine zipper 1 OS=Arabidopsis thaliana OX=3702 GN=BZIP1 PE=1 SV=1
AT2G22660	Q9ZQ47	GRDP1	0	0	0	0	0	2	0	0	1.19139	0	0	1.2496	0	0.666667	0.416534	0.687851	0.245773	0.609465	0.75478	Notsignificant	Notsignificant		Glycine-rich domain-containing protein 1 OS=Arabidopsis thaliana OX=3702 GN=GRDP1 PE=2 SV=1
AT4G26280	Q9STQ6	SOT3	0	0	0	0	0	2	0	0	1.19139	0	0	1.2496	0	0.666667	0.416534	0.687851	0.245773	0.609465	0.75478	Notsignificant	Notsignificant		Cytosolic sulfotransferase 3 OS=Arabidopsis thaliana OX=3702 GN=SOT3 PE=3 SV=1
AT5G42820	Q9FMY5	U2AFB	0	0	0	0	0	2	0	0	1.19139	0	0	1.2496	0	0.666667	0.416534	0.687851	0.245773	0.609465	0.75478	Notsignificant	Notsignificant		Splicing factor U2af small subunit B OS=Arabidopsis thaliana OX=3702 GN=U2AF35B PE=1 SV=1
AT3G18500	Q9LS39	CCR4C	0	0	0	0	0	2	0	0	1.19139	0	0	1.2496	0	0.666667	0.416534	0.687851	0.245773	0.609465	0.75478	Notsignificant	Notsignificant		Carbon catabolite repressor protein 4 homolog 3 OS=Arabidopsis thaliana OX=3702 GN=CCR4-3 PE=2 SV=2
AT1G13900	Q9LMG7	PPA2	0	0	0	0	0	2	0	0	1.19139	0	0	1.2496	0	0.666667	0.416534	0.687851	0.245773	0.609465	0.75478	Notsignificant	Notsignificant		Probable inactive purple acid phosphatase 2 OS=Arabidopsis thaliana OX=3702 GN=PAP2 PE=2 SV=1
AT5G26830	O04630	SYTM1	0	0	0	0	0	2	0	0	1.19139	0	0	1.2496	0	0.666667	0.416534	0.687851	0.245773	0.609465	0.75478	Notsignificant	Notsignificant		Threonine--tRNA ligase, mitochondrial 1 OS=Arabidopsis thaliana OX=3702 GN=THRRS PE=1 SV=3
AT4G04930	Q9ZPH4	DES1L	0	0	0	0	0	2	0	0	1.19139	0	0	1.2496	0	0.666667	0.416534	0.687851	0.245773	0.609465	0.75478	Notsignificant	Notsignificant		Sphingolipid delta(4)-desaturase DES1-like OS=Arabidopsis thaliana OX=3702 GN=At4g04930 PE=2 SV=1
AT3G26030	Q9ZQY6	2A5D	0	0	0	0	0	2	0	0	1.19139	0	0	1.2496	0	0.666667	0.416534	0.687851	0.245773	0.609465	0.75478	Notsignificant	Notsignificant		Serine/threonine protein phosphatase 2A 55 kDa regulatory subunit B' delta isoform OS=Arabidopsis thaliana OX=3702 GN=B'DELTA PE=1 SV=1
AT4G21370	P0DH87	PSRK	0	0	0	0	0	2	0	0	1.19139	0	0	1.2496	0	0.666667	0.416534	0.687851	0.245773	0.609465	0.75478	Notsignificant	Notsignificant		Putative inactive G-type lectin S-receptor-like serine/threonine-protein kinase SRK OS=Arabidopsis thaliana OX=3702 GN=PSEUDOSRKA PE=5 SV=1
AT1G73990	Q9C9C0	SPPA1	0	0	0	0	0	2	0	0	1.19139	0	0	1.2496	0	0.666667	0.416534	0.687851	0.245773	0.609465	0.75478	Notsignificant	Notsignificant		Serine protease SPPA, chloroplastic OS=Arabidopsis thaliana OX=3702 GN=SPPA PE=2 SV=1
AT5G39020	Q9FID6	Y5392	0	0	0	0	0	2	0	0	1.19139	0	0	1.2496	0	0.666667	0.416534	0.687851	0.245773	0.609465	0.75478	Notsignificant	Notsignificant		Probable receptor-like protein kinase At5g39020 OS=Arabidopsis thaliana OX=3702 GN=At5g39020 PE=2 SV=1
AT3G12290	Q9LHH7	FOLD2	0	0	0	0	0	2	0	0	1.19139	0	0	1.2496	0	0.666667	0.416534	0.687851	0.245773	0.609465	0.75478	Notsignificant	Notsignificant		Bifunctional protein FolD 2 OS=Arabidopsis thaliana OX=3702 GN=FOLD2 PE=2 SV=1
AT1G32640	Q39204	MYC2	0	0	0	0	0	2	0	0	1.19139	0	0	1.2496	0	0.666667	0.416534	0.687851	0.245773	0.609465	0.75478	Notsignificant	Notsignificant		Transcription factor MYC2 OS=Arabidopsis thaliana OX=3702 GN=MYC2 PE=1 SV=2
AT1G31810	Q9C6S1	FH14	0	0	0	0	0	2	0	0	1.19139	0	0	1.2496	0	0.666667	0.416534	0.687851	0.245773	0.609465	0.75478	Notsignificant	Notsignificant		Formin-like protein 14 OS=Arabidopsis thaliana OX=3702 GN=FH14 PE=3 SV=3
AT3G43600	Q7G192	ALDO2	0	0	0	0	0	2	0	0	1.19139	0	0	1.2496	0	0.666667	0.416534	0.687851	0.245773	0.609465	0.75478	Notsignificant	Notsignificant		Indole-3-acetaldehyde oxidase OS=Arabidopsis thaliana OX=3702 GN=AAO2 PE=1 SV=2
AT1G26110	Q9C658	DCP5	0	0	0	0	0	2	0	0	1.19139	0	0	1.2496	0	0.666667	0.416534	0.687851	0.245773	0.609465	0.75478	Notsignificant	Notsignificant		Protein decapping 5 OS=Arabidopsis thaliana OX=3702 GN=DCP5 PE=1 SV=1
AT1G04840	Q9MAT2	PPR10	0	0	0	0	0	2	0	0	1.19139	0	0	1.2496	0	0.666667	0.416534	0.687851	0.245773	0.609465	0.75478	Notsignificant	Notsignificant		Pentatricopeptide repeat-containing protein At1g04840 OS=Arabidopsis thaliana OX=3702 GN=PCMP-H64 PE=2 SV=1
AT3G19520	Q9LH42	Y3195	0	0	0	0	0	2	0	0	1.19139	0	0	1.2496	0	0.666667	0.416534	0.687851	0.245773	0.609465	0.75478	Notsignificant	Notsignificant		UPF0725 protein At3g19520 OS=Arabidopsis thaliana OX=3702 GN=At3g19520 PE=2 SV=1
AT4G19120	Q94II3	PMTL	0	0	0	0	0	2	0	0	1.19139	0	0	1.2496	0	0.666667	0.416534	0.687851	0.245773	0.609465	0.75478	Notsignificant	Notsignificant		Probable methyltransferase PMT21 OS=Arabidopsis thaliana OX=3702 GN=ERD3 PE=2 SV=1
AT5G12040	Q8RUF8	NILP3	0	0	0	0	0	2	0	0	1.19139	0	0	1.2496	0	0.666667	0.416534	0.687851	0.245773	0.609465	0.75478	Notsignificant	Notsignificant		Omega-amidase, chloroplastic OS=Arabidopsis thaliana OX=3702 GN=NLP3 PE=1 SV=1
AT2G38910	Q9ZV15	CDPKK	0	0	0	0	0	2	0	0	1.19139	0	0	1.2496	0	0.666667	0.416534	0.687851	0.245773	0.609465	0.75478	Notsignificant	Notsignificant		Calcium-dependent protein kinase 20 OS=Arabidopsis thaliana OX=3702 GN=CPK20 PE=3 SV=1
AT5G58850	Q9FIM4	MY119	0	0	0	0	0	2	0	0	1.19139	0	0	1.2496	0	0.666667	0.416534	0.687851	0.245773	0.609465	0.75478	TurboID_only	Notsignificant		Transcription factor MYB119 OS=Arabidopsis thaliana OX=3702 GN=MYB119 PE=2 SV=1
AT3G55360	Q9M2U2	TECR	0	0	0	0	0	2	0	0	1.19139	0	0	1.2496	0	0.666667	0.416534	0.687851	0.245773	0.609465	0.75478	Notsignificant	Notsignificant		Very-long-chain enoyl-CoA reductase OS=Arabidopsis thaliana OX=3702 GN=ECR PE=1 SV=1
AT1G69420	Q9C533	ZDHC1	0	0	0	0	0	2	0	0	1.19139	0	0	1.2496	0	0.666667	0.416534	0.687851	0.245773	0.609465	0.75478	Notsignificant	Notsignificant		Probable protein S-acyltransferase 22 OS=Arabidopsis thaliana OX=3702 GN=PAT22 PE=2 SV=2
AT1G09030	O04027	NFYB4	0	0	0	0	0	2	0	0	1.19139	0	0	1.2496	0	0.666667	0.416534	0.687851	0.245773	0.609465	0.75478	Notsignificant	Notsignificant		Nuclear transcription factor Y subunit B-4 OS=Arabidopsis thaliana OX=3702 GN=NFYB4 PE=1 SV=1
AT3G58860	Q9LXR6	FB207	0	0	0	0	0	2	0	0	1.19139	0	0	1.2496	0	0.666667	0.416534	0.687851	0.245773	0.609465	0.75478	Notsignificant	Notsignificant		Putative F-box protein At3g58860 OS=Arabidopsis thaliana OX=3702 GN=At3g58860 PE=4 SV=1
AT2G34440	O64703	AGL29	0	0	0	0	0	2	0	0	1.19139	0	0	1.2496	0	0.666667	0.416534	0.687851	0.245773	0.609465	0.75478	Notsignificant	Notsignificant		Agamous-like MADS-box protein AGL29 OS=Arabidopsis thaliana OX=3702 GN=AGL29 PE=2 SV=1
AT4G00210	O81322	LBD31	0	0	0	0	0	2	0	0	1.19139	0	0	1.2496	0	0.666667	0.416534	0.687851	0.245773	0.609465	0.75478	NA	Notsignificant		LOB domain-containing protein 31 OS=Arabidopsis thaliana OX=3702 GN=LBD31 PE=2 SV=2
AT5G43160	F4K4M0	QWRF9	0	0	0	0	0	2	0	0	1.19139	0	0	1.2496	0	0.666667	0.416534	0.687851	0.245773	0.609465	0.75478	Notsignificant	Notsignificant		QWRF motif-containing protein 9 OS=Arabidopsis thaliana OX=3702 GN=QWRF9 PE=3 SV=2
AT2G19150	O64479	PME10	0	0	0	0	0	2	0	0	1.19139	0	0	1.2496	0	0.666667	0.416534	0.687851	0.245773	0.609465	0.75478	Notsignificant	Notsignificant		Putative pectinesterase 10 OS=Arabidopsis thaliana OX=3702 GN=PME10 PE=2 SV=1
AT5G26140	Q9XH06	LOG9	0	0	0	0	0	2	0	0	1.19139	0	0	1.2496	0	0.666667	0.416534	0.687851	0.245773	0.609465	0.75478	TurboID_only	Notsignificant		Putative cytokinin riboside 5'-monophosphate phosphoribohydrolase LOG9 OS=Arabidopsis thaliana OX=3702 GN=LOG9 PE=3 SV=1
AT4G30860	Q949T8	ASHR3	0	0	0	0	0	2	0	0	1.19139	0	0	1.2496	0	0.666667	0.416534	0.687851	0.245773	0.609465	0.75478	Notsignificant	Notsignificant		Histone-lysine N-methyltransferase ASHR3 OS=Arabidopsis thaliana OX=3702 GN=ASHR3 PE=1 SV=1
AT5G49770	Q9LT96	Y5977	0	0	0	0	0	2	0	0	1.19139	0	0	1.2496	0	0.666667	0.416534	0.687851	0.245773	0.609465	0.75478	Notsignificant	Notsignificant		Probable leucine-rich repeat receptor-like protein kinase At5g49770 OS=Arabidopsis thaliana OX=3702 GN=At5g49770 PE=1 SV=1
AT1G04120	Q7GB25	AB5C	0	0	0	0	0	2	0	0	1.19139	0	0	1.2496	0	0.666667	0.416534	0.687851	0.245773	0.609465	0.75478	Notsignificant	Notsignificant		ABC transporter C family member 5 OS=Arabidopsis thaliana OX=3702 GN=ABCC5 PE=2 SV=2
AT3G10230	Q38933	LCYB	0	0	0	0	0	2	0	0	1.19139	0	0	1.2496	0	0.666667	0.416534	0.687851	0.245773	0.609465	0.75478	Notsignificant	Notsignificant		Lycopene beta cyclase, chloroplastic OS=Arabidopsis thaliana OX=3702 GN=LCY1 PE=1 SV=1
AT4G14870	O23342	SECE1	0	0	0	0	0	2	0	0	1.19139	0	0	1.2496	0	0.666667	0.416534	0.687851	0.245773	0.609465	0.75478	Notsignificant	Notsignificant		Preprotein translocase subunit SECE1 OS=Arabidopsis thaliana OX=3702 GN=SECE1 PE=1 SV=1
AT1G42560	Q94KB4	MLO9	0	0	0	0	0	2	0	0	1.19139	0	0	1.2496	0	0.666667	0.416534	0.687851	0.245773	0.609465	0.75478	Notsignificant	Notsignificant		MLO-like protein 9 OS=Arabidopsis thaliana OX=3702 GN=MLO9 PE=2 SV=2
AT2G28810	Q9ZV33	DOF22	0	0	0	0	0	2	0	0	1.19139	0	0	1.2496	0	0.666667	0.416534	0.687851	0.245773	0.609465	0.75478	Notsignificant	Notsignificant		Dof zinc finger protein DOF2.2 OS=Arabidopsis thaliana OX=3702 GN=DOF2.2 PE=2 SV=2
AT1G07250	Q9LML6	U71C4	0	0	0	0	0	2	0	0	1.19139	0	0	1.2496	0	0.666667	0.416534	0.687851	0.245773	0.609465	0.75478	Notsignificant	Notsignificant		Flavonol 3-O-glucosyltransferase UGT71C4 OS=Arabidopsis thaliana OX=3702 GN=UGT71C4 PE=1 SV=2
AT2G34450	O64702	HMG14	0	0	0	0	0	2	0	0	1.19139	0	0	1.2496	0	0.666667	0.416534	0.687851	0.245773	0.609465	0.75478	Notsignificant	Notsignificant		High mobility group B protein 14 OS=Arabidopsis thaliana OX=3702 GN=HMGB14 PE=2 SV=2
AT1G54710	Q8H1Q5	AT18H	0	0	0	0	0	2	0	0	1.19139	0	0	1.2496	0	0.666667	0.416534	0.687851	0.245773	0.609465	0.75478	Notsignificant	Notsignificant		Autophagy-related protein 18h OS=Arabidopsis thaliana OX=3702 GN=ATG18H PE=2 SV=1
AT5G13630	Q9FNB0	CHLH	0	0	0	0	0	2	0	0	1.19139	0	0	1.2496	0	0.666667	0.416534	0.687851	0.245773	0.609465	0.75478	Notsignificant	Notsignificant		Magnesium-chelatase subunit ChlH, chloroplastic OS=Arabidopsis thaliana OX=3702 GN=CHLH PE=1 SV=1
AT3G01120	P55217	CGS1	0	0	0	0	0	2	0	0	1.19139	0	0	1.2496	0	0.666667	0.416534	0.687851	0.245773	0.609465	0.75478	Notsignificant	Notsignificant		Cystathionine gamma-synthase 1, chloroplastic OS=Arabidopsis thaliana OX=3702 GN=CGS1 PE=1 SV=3
AT2G22390	Q9SJZ5	RAA4E	0	0	0	0	0	2	0	0	1.19139	0	0	1.2496	0	0.666667	0.416534	0.687851	0.245773	0.609465	0.75478	Notsignificant	Notsignificant		Putative Ras-related protein RABA4e OS=Arabidopsis thaliana OX=3702 GN=RABA4E PE=5 SV=1
AT2G47330	O22907	RH24	0	0	0	0	0	2	0	0	1.19139	0	0	1.2496	0	0.666667	0.416534	0.687851	0.245773	0.609465	0.75478	Notsignificant	Notsignificant		DEAD-box ATP-dependent RNA helicase 24 OS=Arabidopsis thaliana OX=3702 GN=RH24 PE=1 SV=2
AT3G21250	Q8LGU1	AB8C	0	0	0	0	0	2	0	0	1.19139	0	0	1.2496	0	0.666667	0.416534	0.687851	0.245773	0.609465	0.75478	Notsignificant	Notsignificant		ABC transporter C family member 8 OS=Arabidopsis thaliana OX=3702 GN=ABCC8 PE=2 SV=3
[truncated: 7,296 more rows]
