# Supplementary material for: Comparative proteomic profiling of receptor kinase signaling reveals key trafficking components enforcing plant stomatal development
Source: Sci Adv. 2026 Mar 25;12(13):eaeb6464. doi: 10.1126/sciadv.aeb6464 (PMC13015889; doi:10.1126/sciadv.aeb6464)
Supplement: Supplementary file 3 — Data S1 to S5 [file sciadv.aeb6464_data_s1_to_s5.zip › aeb6464_data_s3.xlsx]

## Sheet: ERECTA_3vs4_Mem
TAIR_ID	Uniprot_ID	Gene_name	ctrl_PSMs_b1	ctrl_PSMs_b2	exp_PSMs_b1	exp_PSMs_b2	PSM_zscore_b1	PSM_zscore_b2	PSM_log2fc_b1	PSM_log2fc_b2	mean_ctrl_PSMs	mean_exp_PSMs	mean_log2fc	joint_zscore	pval	logpval	fdr_bh	Protein_class	description
AT3G14840	C0LGN2	LIK1	14	9	47	49	2.10585	3.44827	1.00022	1.70692	11.5	48	1.35357	3.92735	4.29428e-05	4.36711	0.0819779	Increased	Probable leucine-rich repeat receptor-like serine/threonine-protein kinase At3g14840 OS=Arabidopsis thaliana OX=3702 GN=LRR-RLK PE=1 SV=1
AT1G08520	Q9SJE1	CHLD	1	1	15	16	2.47054	2.6854	2.32215	2.47246	1	15.5	2.39731	3.6458	0.000133282	3.87523	0.127217	Increased	Magnesium-chelatase subunit ChlD, chloroplastic OS=Arabidopsis thaliana OX=3702 GN=CHLD PE=1 SV=3
AT4G32410	O48946	CESA1	0	0	11	9	2.4805	2.31817	2.90711	2.70692	0	10	2.80702	3.39318	0.000345435	3.46163	0.219812	Increased	Cellulose synthase A catalytic subunit 1 [UDP-forming] OS=Arabidopsis thaliana OX=3702 GN=CESA1 PE=1 SV=1
AT4G02510	O81283	TC159	4	5	23	24	2.28169	2.2432	1.58518	1.44389	4.5	23.5	1.51454	3.19958	0.000688143	3.16232	0.262808	Increased	Translocase of chloroplast 159, chloroplastic OS=Arabidopsis thaliana OX=3702 GN=TOC159 PE=1 SV=1
AT3G13530	Q9LJD8	MAPKKK7	0	0	11	7	2.4805	2.04427	2.90711	2.385	0	9	2.64605	3.1995	0.000688341	3.1622	0.262808	Increased	MAP3K epsilon protein kinase 1 OS=Arabidopsis thaliana OX=3702 GN=M3KE1 PE=1 SV=1
AT3G19960	Q9LHE9	MYO1	0	0	8	8	2.11515	2.1855	2.49208	2.55492	0	8	2.5235	3.04102	0.00117889	2.92853	0.33816	Increased	Myosin-1 OS=Arabidopsis thaliana OX=3702 GN=VIII-1 PE=1 SV=1
AT5G67385	Q66GP0	SR1P1	2	1	13	14	1.81964	2.45945	1.54454	2.29189	1.5	13.5	1.91822	3.02578	0.00123998	2.90659	0.33816	Increased	BTB/POZ domain-containing protein SR1IP1 OS=Arabidopsis thaliana OX=3702 GN=SR1IP1 PE=1 SV=2
AT4G01850	P17562	METK2	1	0	12	6	2.11818	1.89254	2.02259	2.19235	0.5	9	2.10747	2.83601	0.00228404	2.6413	0.482541	Increased	S-adenosylmethionine synthase 2 OS=Arabidopsis thaliana OX=3702 GN=SAM2 PE=1 SV=1
AT5G03280	Q9S814	EIN2	1	2	15	10	2.47054	1.48313	2.32215	1.25947	1.5	12.5	1.79081	2.79566	0.00258967	2.58676	0.482541	Increased	Ethylene-insensitive protein 2 OS=Arabidopsis thaliana OX=3702 GN=EIN2 PE=1 SV=1
AT4G29130	Q42525	HXK1	1	0	8	9	1.54824	2.31817	1.49208	2.70692	0.5	8.5	2.0995	2.73397	0.00312883	2.50462	0.482541	Increased	Hexokinase-1 OS=Arabidopsis thaliana OX=3702 GN=HXK1 PE=1 SV=2
AT2G28000	P21238	CPNA1	9	10	34	32	2.04362	1.81962	1.12951	0.969959	9.5	33	1.04973	2.73172	0.00315025	2.50166	0.482541	Increased	Chaperonin 60 subunit alpha 1, chloroplastic OS=Arabidopsis thaliana OX=3702 GN=CPN60A1 PE=1 SV=2
AT2G36850	Q9SJM0	CALSA	0	0	6	6	1.83164	1.89254	2.12951	2.19235	0	6	2.16093	2.6334	0.00422678	2.37399	0.482541	Increased	Callose synthase 10 OS=Arabidopsis thaliana OX=3702 GN=CALS10 PE=2 SV=5
AT1G66150	P43298	TMK1	0	0	5	7	1.67199	2.04427	1.90711	2.385	0	6	2.14605	2.62779	0.00429707	2.36683	0.482541	Increased	Receptor protein kinase TMK1 OS=Arabidopsis thaliana OX=3702 GN=TMK1 PE=1 SV=1
AT1G30400	Q9C8G9	AB1C	1	1	13	7	2.24111	1.45445	2.12951	1.385	1	10	1.75725	2.61316	0.00448551	2.34819	0.482541	Increased	ABC transporter C family member 1 OS=Arabidopsis thaliana OX=3702 GN=ABCC1 PE=1 SV=1
AT3G17390	Q9LUT2	METK4	4	3	19	15	1.84773	1.81691	1.32215	1.385	3.5	17	1.35357	2.59129	0.0047809	2.32049	0.482541	Increased	S-adenosylmethionine synthase 4 OS=Arabidopsis thaliana OX=3702 GN=METK4 PE=1 SV=1
AT3G51550	Q9SCZ4	FERONIA	2	2	17	9	2.30355	1.31601	1.90711	1.12196	2	13	1.51454	2.55941	0.00524248	2.28046	0.482541	Increased	Receptor-like protein kinase FERONIA OS=Arabidopsis thaliana OX=3702 GN=FER PE=1 SV=1
AT3G23750	Q9LK43	TMK4	5	2	18	15	1.41256	2.18371	0.985116	1.80003	3.5	16.5	1.39257	2.54295	0.00549601	2.25995	0.482541	Increased	Receptor-like kinase TMK4 OS=Arabidopsis thaliana OX=3702 GN=TMK4 PE=1 SV=1
AT3G46290	Q9LX66	HERK1	4	4	20	16	1.96162	1.60695	1.39254	1.15053	4	18	1.27154	2.52337	0.00581187	2.23568	0.482541	Increased	Receptor-like protein kinase HERK 1 OS=Arabidopsis thaliana OX=3702 GN=HERK1 PE=1 SV=1
AT5G18500	Q8LEB6	Y5185	0	0	5	6	1.67199	1.89254	1.90711	2.19235	0	5.5	2.04973	2.52051	0.0058593	2.23215	0.482541	Increased	Probable receptor-like protein kinase At5g18500 OS=Arabidopsis thaliana OX=3702 GN=At5g18500 PE=2 SV=1
AT5G56460	Q9FM85	PBL16	0	0	5	6	1.67199	1.89254	1.90711	2.19235	0	5.5	2.04973	2.52051	0.0058593	2.23215	0.482541	Increased	Probable serine/threonine-protein kinase PBL16 OS=Arabidopsis thaliana OX=3702 GN=PBL16 PE=1 SV=1
AT1G78610	Q9SYM1	MSL6	1	0	7	7	1.3777	2.04427	1.32215	2.385	0.5	7	1.85357	2.4197	0.00776673	2.10976	0.482541	Increased	Mechanosensitive ion channel protein 6 OS=Arabidopsis thaliana OX=3702 GN=MSL6 PE=1 SV=1
AT5G64740	Q94JQ6	CESA6	0	0	5	5	1.67199	1.72758	1.90711	1.96996	0	5	1.93854	2.40386	0.00811156	2.0909	0.482541	Increased	Cellulose synthase A catalytic subunit 6 [UDP-forming] OS=Arabidopsis thaliana OX=3702 GN=CESA6 PE=1 SV=2
AT2G20990	Q9SKR2	SYT1	0	0	5	5	1.67199	1.72758	1.90711	1.96996	0	5	1.93854	2.40386	0.00811156	2.0909	0.482541	Increased	Synaptotagmin-1 OS=Arabidopsis thaliana OX=3702 GN=SYT1 PE=1 SV=2
AT1G11330	Q9SXB8	RDA2	2	2	15	9	2.07224	1.31601	1.73719	1.12196	2	12	1.42958	2.39585	0.00829086	2.0814	0.482541	Increased	G-type lectin S-receptor-like serine/threonine-protein kinase At1g11330 OS=Arabidopsis thaliana OX=3702 GN=At1g11330 PE=1 SV=3
AT1G09620	F4I116	SYLC	0	0	4	6	1.49542	1.89254	1.64408	2.19235	0	5	1.91822	2.39565	0.00829542	2.08116	0.482541	Increased	Leucine--tRNA ligase, cytoplasmic OS=Arabidopsis thaliana OX=3702 GN=At1g09620 PE=1 SV=1
AT1G28440	Q9SGP2	HSL1	0	0	6	3	1.83164	1.33806	2.12951	1.385	0	4.5	1.75725	2.24132	0.0125027	1.903	0.482541	Increased	Receptor-like protein kinase HSL1 OS=Arabidopsis thaliana OX=3702 GN=HSL1 PE=2 SV=1
AT2G36880	Q9SJL8	METK3	0	0	6	3	1.83164	1.33806	2.12951	1.385	0	4.5	1.75725	2.24132	0.0125027	1.903	0.482541	Increased	S-adenosylmethionine synthase 3 OS=Arabidopsis thaliana OX=3702 GN=METK3 PE=1 SV=1
AT3G07160	Q9SFU6	CALS9	0	0	6	3	1.83164	1.33806	2.12951	1.385	0	4.5	1.75725	2.24132	0.0125027	1.903	0.482541	Increased	Callose synthase 9 OS=Arabidopsis thaliana OX=3702 GN=CALS9 PE=2 SV=2
AT2G04030	Q9SIF2	HS905	3	4	13	17	1.42732	1.737	1.12951	1.23299	3.5	15	1.18125	2.23751	0.0126264	1.89872	0.482541	Increased	Heat shock protein 90-5, chloroplastic OS=Arabidopsis thaliana OX=3702 GN=HSP90-5 PE=1 SV=1
AT3G11130	Q0WNJ6	CHC1	23	28	67	60	2.04365	1.08032	0.824651	0.457753	25.5	63.5	0.641202	2.20898	0.0135882	1.86684	0.482541	Increased	Clathrin heavy chain 1 OS=Arabidopsis thaliana OX=3702 GN=CHC1 PE=1 SV=1
AT3G45780	O48963	PHOT1	13	17	46	37	2.21806	0.896322	1.06938	0.462999	15	41.5	0.766192	2.2022	0.0138255	1.85932	0.482541	Increased	Phototropin-1 OS=Arabidopsis thaliana OX=3702 GN=PHOT1 PE=1 SV=1
AT3G28860	Q9LJX0	AB19B	1	1	10	6	1.85154	1.26277	1.78158	1.19235	1	8	1.48697	2.20215	0.0138274	1.85926	0.482541	Increased	ABC transporter B family member 19 OS=Arabidopsis thaliana OX=3702 GN=ABCB19 PE=1 SV=1
AT5G20490	F4K5J1	MYO17	2	0	10	5	1.38647	1.72758	1.19662	1.96996	1	7.5	1.58329	2.20197	0.0138339	1.85906	0.482541	Increased	Myosin-17 OS=Arabidopsis thaliana OX=3702 GN=XI-K PE=1 SV=2
AT1G01510	O23702	ANGUSTIFOLIA	1	3	9	12	1.70534	1.39137	1.64408	1.08544	2	10.5	1.36476	2.18971	0.0142728	1.84549	0.482541	Increased	C-terminal binding protein AN OS=Arabidopsis thaliana OX=3702 GN=AN PE=1 SV=1
AT4G35230	Q944A7	BSK1	0	0	4	4	1.49542	1.54513	1.64408	1.70692	0	4	1.6755	2.14999	0.015778	1.80195	0.482541	Increased	Serine/threonine-protein kinase BSK1 OS=Arabidopsis thaliana OX=3702 GN=BSK1 PE=1 SV=1
AT2G31810	Q93YZ7	ILVH2	0	0	3	5	1.29502	1.72758	1.32215	1.96996	0	4	1.64605	2.1373	0.0162867	1.78817	0.482541	Increased	Acetolactate synthase small subunit 2, chloroplastic OS=Arabidopsis thaliana OX=3702 GN=At2g31810 PE=1 SV=1
AT1G25490	Q38845	PP2A-A1	0	0	5	3	1.67199	1.33806	1.90711	1.385	0	4	1.64605	2.12843	0.0166507	1.77857	0.482541	Increased	Serine/threonine-protein phosphatase 2A 65 kDa regulatory subunit A alpha isoform OS=Arabidopsis thaliana OX=3702 GN=PP2AA1 PE=1 SV=1
AT2G30520	Q682S0	RPT2	0	0	5	3	1.67199	1.33806	1.90711	1.385	0	4	1.64605	2.12843	0.0166507	1.77857	0.482541	Increased	Root phototropism protein 2 OS=Arabidopsis thaliana OX=3702 GN=RPT2 PE=1 SV=2
AT5G02500	P22953	HS701	15	16	42	41	1.50449	1.45463	0.748415	0.689851	15.5	41.5	0.719133	2.09241	0.018201	1.7399	0.482541	Increased	Probable mediator of RNA polymerase II transcription subunit 37e OS=Arabidopsis thaliana OX=3702 GN=MED37E PE=1 SV=3
AT3G09440	O65719	HSP7C	11	9	31	28	1.3077	1.64269	0.737188	0.92105	10	29.5	0.829119	2.08624	0.0184784	1.73333	0.482541	Increased	Heat shock 70 kDa protein 3 OS=Arabidopsis thaliana OX=3702 GN=HSP70-3 PE=1 SV=1
AT3G13870	P93042	RHD3	1	0	7	4	1.3777	1.54513	1.32215	1.70692	0.5	5.5	1.51454	2.06675	0.0193788	1.71267	0.482541	Increased	Protein ROOT HAIR DEFECTIVE 3 OS=Arabidopsis thaliana OX=3702 GN=RHD3 PE=1 SV=1
ATCG00500	P56765	ACCD	1	0	7	4	1.3777	1.54513	1.32215	1.70692	0.5	5.5	1.51454	2.06675	0.0193788	1.71267	0.482541	Increased	Acetyl-coenzyme A carboxylase carboxyl transferase subunit beta, chloroplastic OS=Arabidopsis thaliana OX=3702 GN=accD PE=1 SV=2
AT2G26330	Q42371	ERECTA	48	39	103	93	1.04721	1.86828	0.40788	0.617657	43.5	98	0.512769	2.06156	0.0196247	1.7072	0.482541	Others	LRR receptor-like serine/threonine-protein kinase ERECTA OS=Arabidopsis thaliana OX=3702 GN=ERECTA PE=1 SV=1
AT3G08530	Q0WLB5	CHC2	22	27	65	55	2.06141	0.834349	0.842983	0.384997	24.5	60	0.61399	2.04761	0.0202992	1.69252	0.482541	Increased	Clathrin heavy chain 2 OS=Arabidopsis thaliana OX=3702 GN=CHC2 PE=1 SV=1
AT1G13440	Q9FX54	G3PC2	19	18	57	39	1.97829	0.905752	0.858203	0.458997	18.5	48	0.6586	2.03933	0.0207087	1.68385	0.482541	Increased	Glyceraldehyde-3-phosphate dehydrogenase GAPC2, cytosolic OS=Arabidopsis thaliana OX=3702 GN=GAPC2 PE=1 SV=1
AT5G56010	P51818	HS903	5	8	26	17	2.29247	0.555487	1.49208	0.384997	6.5	21.5	0.938536	2.01381	0.0220146	1.65729	0.482541	Increased	Heat shock protein 90-3 OS=Arabidopsis thaliana OX=3702 GN=HSP90-3 PE=1 SV=2
AT1G67230	F4HRT5	CRWN1	0	0	3	4	1.29502	1.54513	1.32215	1.70692	0	3.5	1.51454	2.00829	0.0223062	1.65157	0.482541	Increased	Protein CROWDED NUCLEI 1 OS=Arabidopsis thaliana OX=3702 GN=CRWN1 PE=1 SV=1
AT5G13550	Q9FY46	SUT41	0	0	3	4	1.29502	1.54513	1.32215	1.70692	0	3.5	1.51454	2.00829	0.0223062	1.65157	0.482541	Increased	Sulfate transporter 4.1, chloroplastic OS=Arabidopsis thaliana OX=3702 GN=SULTR4;1 PE=1 SV=1
AT4G16340	Q8SAB7	SPK1	0	0	3	4	1.29502	1.54513	1.32215	1.70692	0	3.5	1.51454	2.00829	0.0223062	1.65157	0.482541	Increased	Guanine nucleotide exchange factor SPIKE 1 OS=Arabidopsis thaliana OX=3702 GN=SPK1 PE=1 SV=1
AT1G49340	Q9SXA1	P4KA1	0	0	4	3	1.49542	1.33806	1.64408	1.385	0	3.5	1.51454	2.00358	0.0225578	1.6467	0.482541	Increased	Phosphatidylinositol 4-kinase alpha 1 OS=Arabidopsis thaliana OX=3702 GN=PI4KA1 PE=1 SV=2
AT5G53130	O65717	CNGC1	0	0	4	3	1.49542	1.33806	1.64408	1.385	0	3.5	1.51454	2.00358	0.0225578	1.6467	0.482541	Increased	Cyclic nucleotide-gated ion channel 1 OS=Arabidopsis thaliana OX=3702 GN=CNGC1 PE=1 SV=1
AT1G70530	Q9CAL2	CRK3	0	0	4	3	1.49542	1.33806	1.64408	1.385	0	3.5	1.51454	2.00358	0.0225578	1.6467	0.482541	Increased	Cysteine-rich receptor-like protein kinase 3 OS=Arabidopsis thaliana OX=3702 GN=CRK3 PE=2 SV=1
AT4G30340	F4JQ95	DGK7	0	0	4	3	1.49542	1.33806	1.64408	1.385	0	3.5	1.51454	2.00358	0.0225578	1.6467	0.482541	Increased	Diacylglycerol kinase 7 OS=Arabidopsis thaliana OX=3702 GN=DGK7 PE=1 SV=1
AT3G57330	Q9M2L4	ACA11	1	1	7	7	1.3777	1.45445	1.32215	1.385	1	7	1.35357	2.00263	0.0226083	1.64573	0.482541	Increased	Putative calcium-transporting ATPase 11, plasma membrane-type OS=Arabidopsis thaliana OX=3702 GN=ACA11 PE=1 SV=1
AT3G60600	Q8VZ95	VAP27	1	1	8	6	1.54824	1.26277	1.49208	1.19235	1	7	1.34221	1.98768	0.0234233	1.63035	0.482541	Increased	Vesicle-associated protein 1-1 OS=Arabidopsis thaliana OX=3702 GN=PVA11 PE=1 SV=1
AT2G36530	P25696	ENO2	0	0	2	5	1.05734	1.72758	0.907113	1.96996	0	3.5	1.43854	1.96924	0.024463	1.61149	0.482541	Increased	Bifunctional enolase 2/transcriptional activator OS=Arabidopsis thaliana OX=3702 GN=ENO2 PE=1 SV=1
AT3G46780	Q9STF2	PTA16	0	0	5	2	1.67199	1.09248	1.90711	0.969959	0	3.5	1.43854	1.95478	0.0253048	1.5968	0.482541	Increased	Protein PLASTID TRANSCRIPTIONALLY ACTIVE 16, chloroplastic OS=Arabidopsis thaliana OX=3702 GN=PTAC16 PE=1 SV=1
AT1G01790	Q9ZTZ7	KEA1	0	0	5	2	1.67199	1.09248	1.90711	0.969959	0	3.5	1.43854	1.95478	0.0253048	1.5968	0.482541	Increased	K(+) efflux antiporter 1, chloroplastic OS=Arabidopsis thaliana OX=3702 GN=KEA1 PE=1 SV=2
AT5G62690	Q56YW9	TBB2	18	17	47	42	1.37511	1.36173	0.659186	0.641336	17.5	44.5	0.650261	1.93523	0.0264807	1.57707	0.482541	Increased	Tubulin beta-2 chain OS=Arabidopsis thaliana OX=3702 GN=TUBB2 PE=2 SV=2
AT4G08850	Q8VZG8	MIK2	1	0	6	4	1.19013	1.54513	1.12951	1.70692	0.5	5	1.41822	1.93412	0.0265491	1.57595	0.482541	Increased	MDIS1-interacting receptor like kinase 2 OS=Arabidopsis thaliana OX=3702 GN=MIK2 PE=1 SV=3
AT1G17840	Q8RXN0	AB11G	0	1	5	5	1.67199	1.04847	1.90711	0.969959	0.5	5	1.43854	1.92365	0.027199	1.56545	0.482541	Increased	ABC transporter G family member 11 OS=Arabidopsis thaliana OX=3702 GN=ABCG11 PE=1 SV=1
AT2G43460	O22860	RL38	1	2	8	8	1.54824	1.13582	1.49208	0.969959	1.5	8	1.23102	1.89791	0.0288538	1.5398	0.482541	Increased	60S ribosomal protein L38 OS=Arabidopsis thaliana OX=3702 GN=RPL38A PE=3 SV=1
AT3G59540	O22860	RL38	1	2	8	8	1.54824	1.13582	1.49208	0.969959	1.5	8	1.23102	1.89791	0.0288538	1.5398	0.482541	Increased	60S ribosomal protein L38 OS=Arabidopsis thaliana OX=3702 GN=RPL38A PE=3 SV=1
AT4G28080	F4JKH6	TSS	2	1	8	8	1.0457	1.6289	0.907113	1.55492	1.5	8	1.23102	1.89123	0.029297	1.53318	0.482541	Increased	Protein TSS OS=Arabidopsis thaliana OX=3702 GN=TSS PE=1 SV=1
AT1G32050	Q9C6X2	SCAM4	0	1	6	4	1.83164	0.802976	2.12951	0.706925	0.5	5	1.41822	1.86295	0.0312343	1.50537	0.482541	Increased	Secretory carrier-associated membrane protein 4 OS=Arabidopsis thaliana OX=3702 GN=SCAMP4 PE=1 SV=1
AT5G12900	Q9LXU9	IRKI	0	0	3	3	1.29502	1.33806	1.32215	1.385	0	3	1.35357	1.86187	0.0313104	1.50431	0.482541	Increased	IRK-interacting protein OS=Arabidopsis thaliana OX=3702 GN=IRKI PE=1 SV=1
AT4G27860	Q8W4P8	MEB1	0	0	3	3	1.29502	1.33806	1.32215	1.385	0	3	1.35357	1.86187	0.0313104	1.50431	0.482541	Increased	Membrane protein of ER body 1 OS=Arabidopsis thaliana OX=3702 GN=MEB1 PE=1 SV=1
AT4G09650	Q9SSS9	ATPD	0	0	3	3	1.29502	1.33806	1.32215	1.385	0	3	1.35357	1.86187	0.0313104	1.50431	0.482541	Increased	ATP synthase subunit delta, chloroplastic OS=Arabidopsis thaliana OX=3702 GN=ATPD PE=1 SV=1
AT2G15090	Q4V3C9	KCS8	0	0	3	3	1.29502	1.33806	1.32215	1.385	0	3	1.35357	1.86187	0.0313104	1.50431	0.482541	Increased	3-ketoacyl-CoA synthase 8 OS=Arabidopsis thaliana OX=3702 GN=KCS8 PE=2 SV=1
AT5G20890	Q940P8	TCPB	0	0	3	3	1.29502	1.33806	1.32215	1.385	0	3	1.35357	1.86187	0.0313104	1.50431	0.482541	Increased	T-complex protein 1 subunit beta OS=Arabidopsis thaliana OX=3702 GN=CCT2 PE=1 SV=1
AT4G14240	Q67XQ0	Y4424	0	0	3	3	1.29502	1.33806	1.32215	1.385	0	3	1.35357	1.86187	0.0313104	1.50431	0.482541	Increased	DUF21 domain-containing protein At4g14240 OS=Arabidopsis thaliana OX=3702 GN=CBSDUF1 PE=1 SV=1
AT3G14810	Q9LH74	MSL5	0	0	4	2	1.49542	1.09248	1.64408	0.969959	0	3	1.30702	1.82992	0.0336309	1.47326	0.482541	Increased	Mechanosensitive ion channel protein 5 OS=Arabidopsis thaliana OX=3702 GN=MSL5 PE=2 SV=1
AT1G48600	Q944H0	PEAM2	0	0	4	2	1.49542	1.09248	1.64408	0.969959	0	3	1.30702	1.82992	0.0336309	1.47326	0.482541	Increased	Phosphomethylethanolamine N-methyltransferase OS=Arabidopsis thaliana OX=3702 GN=NMT2 PE=1 SV=2
AT4G04970	Q9S9U0	CALSB	0	0	4	2	1.49542	1.09248	1.64408	0.969959	0	3	1.30702	1.82992	0.0336309	1.47326	0.482541	Increased	Callose synthase 11 OS=Arabidopsis thaliana OX=3702 GN=CALS11 PE=2 SV=1
AT1G67900	Q9C9V6	Y1790	0	0	4	2	1.49542	1.09248	1.64408	0.969959	0	3	1.30702	1.82992	0.0336309	1.47326	0.482541	Increased	BTB/POZ domain-containing protein At1g67900 OS=Arabidopsis thaliana OX=3702 GN=At1g67900 PE=1 SV=1
AT2G25430	Q8LF20	PICALM4A	7	4	19	16	0.950322	1.60695	0.644079	1.15053	5.5	17.5	0.897305	1.80827	0.0352825	1.45244	0.482541	Increased	Putative clathrin assembly protein At2g25430 OS=Arabidopsis thaliana OX=3702 GN=At2g25430 PE=1 SV=2
AT3G25690	Q9LI74	CHUP1	1	0	6	3	1.19013	1.33806	1.12951	1.385	0.5	4.5	1.25725	1.7877	0.0369118	1.43283	0.482541	Increased	Protein CHUP1, chloroplastic OS=Arabidopsis thaliana OX=3702 GN=CHUP1 PE=1 SV=1
AT5G12150	Q9FMP8	RGAP6	1	0	6	3	1.19013	1.33806	1.12951	1.385	0.5	4.5	1.25725	1.7877	0.0369118	1.43283	0.482541	Increased	Rho GTPase-activating protein 6 OS=Arabidopsis thaliana OX=3702 GN=ROPGAP6 PE=2 SV=1
AT4G32285	Q8S9J8	PICALM4B	6	4	21	12	1.4783	1.02338	0.974227	0.763508	5	16.5	0.868868	1.76896	0.0384505	1.4151	0.482541	Increased	Probable clathrin assembly protein At4g32285 OS=Arabidopsis thaliana OX=3702 GN=At4g32285 PE=1 SV=2
AT5G05170	Q941L0	CESA3	3	3	10	13	0.960965	1.54048	0.781582	1.19235	3	11.5	0.986967	1.76879	0.0384643	1.41494	0.482541	Increased	Cellulose synthase A catalytic subunit 3 [UDP-forming] OS=Arabidopsis thaliana OX=3702 GN=CESA3 PE=1 SV=2
AT4G20890	P29517	TBB9	18	16	44	40	1.12235	1.36403	0.566076	0.655086	17	42	0.610581	1.75814	0.0393622	1.40492	0.482541	Increased	Tubulin beta-9 chain OS=Arabidopsis thaliana OX=3702 GN=TUBB9 PE=1 SV=1
AT2G35190	Q944A9	NPS11	0	1	5	4	1.67199	0.802976	1.90711	0.706925	0.5	4.5	1.30702	1.75007	0.0400535	1.39736	0.482541	Increased	Novel plant SNARE 11 OS=Arabidopsis thaliana OX=3702 GN=NPSN11 PE=1 SV=2
AT4G35790	Q9C5Y0	PLDD1	0	1	5	4	1.67199	0.802976	1.90711	0.706925	0.5	4.5	1.30702	1.75007	0.0400535	1.39736	0.482541	Increased	Phospholipase D delta OS=Arabidopsis thaliana OX=3702 GN=PLDDELTA PE=1 SV=2
AT2G01690	Q9ZU97	VAC14	0	0	5	1	1.67199	0.772468	1.90711	0.384997	0	3	1.14605	1.72849	0.04195	1.37727	0.482541	Increased	Protein VAC14 homolog OS=Arabidopsis thaliana OX=3702 GN=VAC14 PE=1 SV=2
AT4G01800	Q9SYI0	SECA1	1	2	9	6	1.70534	0.723398	1.64408	0.607389	1.5	7.5	1.12573	1.71738	0.0429552	1.36698	0.482541	Increased	Protein translocase subunit SECA1, chloroplastic OS=Arabidopsis thaliana OX=3702 GN=SECA1 PE=1 SV=2
ATCG00380	P56799	RR4	1	1	7	5	1.3777	1.04847	1.32215	0.969959	1	6	1.14605	1.71556	0.0431213	1.36531	0.482541	Increased	30S ribosomal protein S4, chloroplastic OS=Arabidopsis thaliana OX=3702 GN=rps4 PE=3 SV=1
AT3G04790	Q9S726	RPI3	0	0	2	3	1.05734	1.33806	0.907113	1.385	0	2.5	1.14605	1.69381	0.0451508	1.34534	0.482541	Increased	Probable ribose-5-phosphate isomerase 3, chloroplastic OS=Arabidopsis thaliana OX=3702 GN=RPI3 PE=1 SV=1
AT5G27640	Q9C5Z1	EIF3B	0	0	2	3	1.05734	1.33806	0.907113	1.385	0	2.5	1.14605	1.69381	0.0451508	1.34534	0.482541	Increased	Eukaryotic translation initiation factor 3 subunit B OS=Arabidopsis thaliana OX=3702 GN=TIF3B1 PE=1 SV=1
AT2G36910	Q9ZR72	AB1B	0	0	2	3	1.05734	1.33806	0.907113	1.385	0	2.5	1.14605	1.69381	0.0451508	1.34534	0.482541	Increased	ABC transporter B family member 1 OS=Arabidopsis thaliana OX=3702 GN=ABCB1 PE=1 SV=1
AT1G01960	Q9LPC5	BIG3	0	0	2	3	1.05734	1.33806	0.907113	1.385	0	2.5	1.14605	1.69381	0.0451508	1.34534	0.482541	Increased	Brefeldin A-inhibited guanine nucleotide-exchange protein 3 OS=Arabidopsis thaliana OX=3702 GN=BIG3 PE=1 SV=1
AT1G63010	Q2V4F9	SPXM1	0	0	2	3	1.05734	1.33806	0.907113	1.385	0	2.5	1.14605	1.69381	0.0451508	1.34534	0.482541	Increased	SPX domain-containing membrane protein At1g63010 OS=Arabidopsis thaliana OX=3702 GN=At1g63010 PE=2 SV=1
AT3G20320	Q9LTR2	TGD2	0	0	2	3	1.05734	1.33806	0.907113	1.385	0	2.5	1.14605	1.69381	0.0451508	1.34534	0.482541	Increased	Protein TRIGALACTOSYLDIACYLGLYCEROL 2, chloroplastic OS=Arabidopsis thaliana OX=3702 GN=TGD2 PE=1 SV=1
AT2G41740	O81644	VILI2	0	0	2	3	1.05734	1.33806	0.907113	1.385	0	2.5	1.14605	1.69381	0.0451508	1.34534	0.482541	Increased	Villin-2 OS=Arabidopsis thaliana OX=3702 GN=VLN2 PE=1 SV=2
AT1G69840	Q9CAR7	HIR2	0	0	3	2	1.29502	1.09248	1.32215	0.969959	0	2.5	1.14605	1.68822	0.0456845	1.34023	0.482541	Increased	Hypersensitive-induced response protein 2 OS=Arabidopsis thaliana OX=3702 GN=HIR2 PE=1 SV=1
AT2G42590	Q96299	GRF9	0	0	3	2	1.29502	1.09248	1.32215	0.969959	0	2.5	1.14605	1.68822	0.0456845	1.34023	0.482541	Increased	14-3-3-like protein GF14 mu OS=Arabidopsis thaliana OX=3702 GN=GRF9 PE=1 SV=2
AT5G37510	Q9FGI6	NDUS1	0	0	3	2	1.29502	1.09248	1.32215	0.969959	0	2.5	1.14605	1.68822	0.0456845	1.34023	0.482541	Increased	NADH dehydrogenase [ubiquinone] iron-sulfur protein 1, mitochondrial OS=Arabidopsis thaliana OX=3702 GN=EMB1467 PE=1 SV=2
AT5G60790	Q9FJH6	AB1F	0	0	3	2	1.29502	1.09248	1.32215	0.969959	0	2.5	1.14605	1.68822	0.0456845	1.34023	0.482541	Increased	ABC transporter F family member 1 OS=Arabidopsis thaliana OX=3702 GN=ABCF1 PE=2 SV=1
AT3G02880	Q9M8T0	Y3288	0	0	3	2	1.29502	1.09248	1.32215	0.969959	0	2.5	1.14605	1.68822	0.0456845	1.34023	0.482541	Increased	Probable inactive receptor kinase At3g02880 OS=Arabidopsis thaliana OX=3702 GN=At3g02880 PE=1 SV=1
AT5G10150	Q9LX14	UFC	0	0	3	2	1.29502	1.09248	1.32215	0.969959	0	2.5	1.14605	1.68822	0.0456845	1.34023	0.482541	Increased	Protein UPSTREAM OF FLC OS=Arabidopsis thaliana OX=3702 GN=UFC PE=2 SV=1
AT5G58430	Q9FGH9	E70B1	0	0	3	2	1.29502	1.09248	1.32215	0.969959	0	2.5	1.14605	1.68822	0.0456845	1.34023	0.482541	Increased	Exocyst complex component EXO70B1 OS=Arabidopsis thaliana OX=3702 GN=EXO70B1 PE=1 SV=1
AT3G18440	Q9LS46	ALMT9	0	0	3	2	1.29502	1.09248	1.32215	0.969959	0	2.5	1.14605	1.68822	0.0456845	1.34023	0.482541	Increased	Aluminum-activated malate transporter 9 OS=Arabidopsis thaliana OX=3702 GN=ALMT9 PE=2 SV=1
AT5G39320	Q9FM01	UGDH4	0	0	3	2	1.29502	1.09248	1.32215	0.969959	0	2.5	1.14605	1.68822	0.0456845	1.34023	0.482541	Increased	UDP-glucose 6-dehydrogenase 4 OS=Arabidopsis thaliana OX=3702 GN=UGD4 PE=1 SV=1
AT5G43900	Q9LKB9	MYO6	0	0	3	2	1.29502	1.09248	1.32215	0.969959	0	2.5	1.14605	1.68822	0.0456845	1.34023	0.482541	Increased	Myosin-6 OS=Arabidopsis thaliana OX=3702 GN=XI-2 PE=1 SV=1
AT5G03540	Q9LZD3	E70A1	0	0	3	2	1.29502	1.09248	1.32215	0.969959	0	2.5	1.14605	1.68822	0.0456845	1.34023	0.482541	Increased	Exocyst complex component EXO70A1 OS=Arabidopsis thaliana OX=3702 GN=EXO70A1 PE=1 SV=1
AT5G35630	Q43127	GLNA2	0	0	3	2	1.29502	1.09248	1.32215	0.969959	0	2.5	1.14605	1.68822	0.0456845	1.34023	0.482541	Increased	Glutamine synthetase, chloroplastic/mitochondrial OS=Arabidopsis thaliana OX=3702 GN=GLN2 PE=1 SV=1
AT4G38630	P55034	PSMD4	0	0	3	2	1.29502	1.09248	1.32215	0.969959	0	2.5	1.14605	1.68822	0.0456845	1.34023	0.482541	Increased	26S proteasome non-ATPase regulatory subunit 4 homolog OS=Arabidopsis thaliana OX=3702 GN=RPN10 PE=1 SV=1
AT3G04120	P25858	G3PC1	20	18	55	37	1.66336	0.713208	0.737188	0.384997	19	46	0.561092	1.68049	0.0464311	1.33319	0.482541	Others	Glyceraldehyde-3-phosphate dehydrogenase GAPC1, cytosolic OS=Arabidopsis thaliana OX=3702 GN=GAPC1 PE=1 SV=2
AT1G30440	Q9S9Q9	Y1044	2	2	10	7	1.38647	0.93963	1.19662	0.800034	2	8.5	0.998327	1.6448	0.0500053	1.30098	0.482541	Increased	BTB/POZ domain-containing protein At1g30440 OS=Arabidopsis thaliana OX=3702 GN=At1g30440 PE=1 SV=2
AT5G46860	P93654	SYP22	1	0	5	3	0.98017	1.33806	0.907113	1.385	0.5	4	1.14605	1.63924	0.0505818	1.29601	0.482541	Notsignificant	Syntaxin-22 OS=Arabidopsis thaliana OX=3702 GN=SYP22 PE=1 SV=1
AT3G03960	Q94K05	TCPQ	2	0	5	6	0.401795	1.89254	0.322151	2.19235	1	5.5	1.25725	1.62234	0.052365	1.28096	0.482541	Notsignificant	T-complex protein 1 subunit theta OS=Arabidopsis thaliana OX=3702 GN=CCT8 PE=1 SV=1
AT3G62870	Q9LZH9	RL7A2	1	0	4	4	0.739285	1.54513	0.644079	1.70692	0.5	4	1.1755	1.61532	0.0531203	1.27474	0.482541	Notsignificant	60S ribosomal protein L7a-2 OS=Arabidopsis thaliana OX=3702 GN=RPL7AB PE=2 SV=1
AT5G62190	Q39189	RH7	0	0	4	1	1.49542	0.772468	1.64408	0.384997	0	2.5	1.01454	1.60364	0.0543969	1.26443	0.482541	Notsignificant	DEAD-box ATP-dependent RNA helicase 7 OS=Arabidopsis thaliana OX=3702 GN=RH7 PE=1 SV=2
AT5G47990	Q9FI39	THAD	0	0	4	1	1.49542	0.772468	1.64408	0.384997	0	2.5	1.01454	1.60364	0.0543969	1.26443	0.482541	Notsignificant	Cytochrome P450 705A5 OS=Arabidopsis thaliana OX=3702 GN=CYP705A5 PE=2 SV=1
AT5G43010	Q9SEI3	PS10A	0	0	4	1	1.49542	0.772468	1.64408	0.384997	0	2.5	1.01454	1.60364	0.0543969	1.26443	0.482541	Notsignificant	26S proteasome regulatory subunit 10B homolog A OS=Arabidopsis thaliana OX=3702 GN=RPT4A PE=1 SV=1
AT1G56070	Q9ASR1	EF2	8	9	22	24	1.05028	1.20052	0.675787	0.706925	8.5	23	0.691356	1.59155	0.0557427	1.25381	0.482541	Notsignificant	Elongation factor 2 OS=Arabidopsis thaliana OX=3702 GN=LOS1 PE=1 SV=1
AT1G56075	Q9ASR1	EF2	8	9	22	24	1.05028	1.20052	0.675787	0.706925	8.5	23	0.691356	1.59155	0.0557427	1.25381	0.482541	Notsignificant	Elongation factor 2 OS=Arabidopsis thaliana OX=3702 GN=LOS1 PE=1 SV=1
AT1G19870	Q9FXI5	IQD32	3	1	9	7	0.78426	1.45445	0.644079	1.385	2	8	1.01454	1.58301	0.0567099	1.24634	0.482541	Notsignificant	Protein IQ-DOMAIN 32 OS=Arabidopsis thaliana OX=3702 GN=IQD32 PE=1 SV=3
AT3G52930	Q9LF98	ALFC8	1	1	6	5	1.19013	1.04847	1.12951	0.969959	1	5.5	1.04973	1.58293	0.0567188	1.24627	0.482541	Notsignificant	Fructose-bisphosphate aldolase 8, cytosolic OS=Arabidopsis thaliana OX=3702 GN=FBA8 PE=1 SV=1
AT1G20010	P29513	TBB5	14	12	36	29	1.15994	1.07402	0.624713	0.591448	13	32.5	0.60808	1.57964	0.0570942	1.24341	0.482541	Notsignificant	Tubulin beta-5 chain OS=Arabidopsis thaliana OX=3702 GN=TUBB5 PE=2 SV=1
AT5G62670	Q9LV11	AHA11	16	19	43	40	1.4019	0.822194	0.694119	0.420621	17.5	41.5	0.55737	1.57267	0.0578977	1.23734	0.482541	Notsignificant	ATPase 11, plasma membrane-type OS=Arabidopsis thaliana OX=3702 GN=AHA11 PE=1 SV=1
AT3G63460	Q8L611	SC31B	3	2	12	7	1.28095	0.93963	1.02259	0.800034	2.5	9.5	0.911312	1.57018	0.0581862	1.23518	0.482541	Notsignificant	Protein transport protein SEC31 homolog B OS=Arabidopsis thaliana OX=3702 GN=SEC31B PE=1 SV=1
AT4G27870	Q8LPT3	MEBL	5	9	21	18	1.76898	0.433958	1.19662	0.310996	7	19.5	0.753808	1.55772	0.0596504	1.22439	0.482541	Notsignificant	Membrane protein of ER body-like protein OS=Arabidopsis thaliana OX=3702 GN=MEBL PE=2 SV=1
AT3G15950	Q9LSB4	NAI2	2	1	10	4	1.38647	0.802976	1.19662	0.706925	1.5	7	0.951772	1.54817	0.0607903	1.21617	0.482541	Notsignificant	TSA1-like protein OS=Arabidopsis thaliana OX=3702 GN=NAI2 PE=1 SV=1
AT5G59010	Q9FIL1	BSK5	1	0	3	5	0.452661	1.72758	0.322151	1.96996	0.5	4	1.14605	1.54166	0.061578	1.21057	0.482541	Notsignificant	Serine/threonine-protein kinase BSK5 OS=Arabidopsis thaliana OX=3702 GN=BSK5 PE=1 SV=1
AT5G10360	P51430	RS62	3	3	12	9	1.28095	0.886126	1.02259	0.706925	3	10.5	0.864758	1.53235	0.062718	1.20261	0.482541	Notsignificant	40S ribosomal protein S6-2 OS=Arabidopsis thaliana OX=3702 GN=RPS6B PE=1 SV=3
AT2G47170	P36397	ARF1	2	2	9	7	1.22257	0.93963	1.05912	0.800034	2	8	0.929575	1.52891	0.0631439	1.19967	0.482541	Notsignificant	ADP-ribosylation factor 1 OS=Arabidopsis thaliana OX=3702 GN=ARF1 PE=1 SV=2
AT1G09340	Q9SA52	CP41B	0	0	2	2	1.05734	1.09248	0.907113	0.969959	0	2	0.938536	1.52015	0.064236	1.19222	0.482541	Notsignificant	Chloroplast stem-loop binding protein of 41 kDa b, chloroplastic OS=Arabidopsis thaliana OX=3702 GN=CSP41B PE=1 SV=1
AT4G24550	Q9SB50	AP4M	0	0	2	2	1.05734	1.09248	0.907113	0.969959	0	2	0.938536	1.52015	0.064236	1.19222	0.482541	Notsignificant	AP-4 complex subunit mu OS=Arabidopsis thaliana OX=3702 GN=AP4M PE=2 SV=1
AT4G34220	Q94C77	RPKL	0	0	2	2	1.05734	1.09248	0.907113	0.969959	0	2	0.938536	1.52015	0.064236	1.19222	0.482541	Notsignificant	Receptor protein kinase-like protein At4g34220 OS=Arabidopsis thaliana OX=3702 GN=At4g34220 PE=2 SV=1
AT2G37710	O80939	LRK41	0	0	2	2	1.05734	1.09248	0.907113	0.969959	0	2	0.938536	1.52015	0.064236	1.19222	0.482541	Notsignificant	L-type lectin-domain containing receptor kinase IV.1 OS=Arabidopsis thaliana OX=3702 GN=LECRK41 PE=2 SV=1
AT4G37640	O81108	ACA2	0	0	2	2	1.05734	1.09248	0.907113	0.969959	0	2	0.938536	1.52015	0.064236	1.19222	0.482541	Notsignificant	Calcium-transporting ATPase 2, plasma membrane-type OS=Arabidopsis thaliana OX=3702 GN=ACA2 PE=1 SV=1
AT3G54470	Q42586	UMPS	0	0	2	2	1.05734	1.09248	0.907113	0.969959	0	2	0.938536	1.52015	0.064236	1.19222	0.482541	Notsignificant	Uridine 5'-monophosphate synthase OS=Arabidopsis thaliana OX=3702 GN=PYRE-F PE=2 SV=2
AT3G57410	O81645	VILI3	0	0	2	2	1.05734	1.09248	0.907113	0.969959	0	2	0.938536	1.52015	0.064236	1.19222	0.482541	Notsignificant	Villin-3 OS=Arabidopsis thaliana OX=3702 GN=VLN3 PE=1 SV=2
AT4G33700	Q8VZI2	Y4370	0	0	2	2	1.05734	1.09248	0.907113	0.969959	0	2	0.938536	1.52015	0.064236	1.19222	0.482541	Notsignificant	DUF21 domain-containing protein At4g33700 OS=Arabidopsis thaliana OX=3702 GN=CBSDUF6 PE=1 SV=1
AT1G79530	Q9SAJ6	G3PP1	0	0	2	2	1.05734	1.09248	0.907113	0.969959	0	2	0.938536	1.52015	0.064236	1.19222	0.482541	Notsignificant	Glyceraldehyde-3-phosphate dehydrogenase GAPCP1, chloroplastic OS=Arabidopsis thaliana OX=3702 GN=GAPCP1 PE=1 SV=1
AT4G37910	Q8GUM2	HSP7I	0	0	2	2	1.05734	1.09248	0.907113	0.969959	0	2	0.938536	1.52015	0.064236	1.19222	0.482541	Notsignificant	Heat shock 70 kDa protein 9, mitochondrial OS=Arabidopsis thaliana OX=3702 GN=HSP70-9 PE=1 SV=1
AT1G76850	Q8S3U9	SEC5A	0	0	2	2	1.05734	1.09248	0.907113	0.969959	0	2	0.938536	1.52015	0.064236	1.19222	0.482541	Notsignificant	Exocyst complex component SEC5A OS=Arabidopsis thaliana OX=3702 GN=SEC5A PE=1 SV=1
AT1G47900	Q9C698	FPP6	0	0	2	2	1.05734	1.09248	0.907113	0.969959	0	2	0.938536	1.52015	0.064236	1.19222	0.482541	Notsignificant	Filament-like plant protein 6 OS=Arabidopsis thaliana OX=3702 GN=FPP6 PE=1 SV=1
AT1G10760	Q9SAC6	GWD1	0	0	2	2	1.05734	1.09248	0.907113	0.969959	0	2	0.938536	1.52015	0.064236	1.19222	0.482541	Notsignificant	Alpha-glucan water dikinase 1, chloroplastic OS=Arabidopsis thaliana OX=3702 GN=GWD1 PE=1 SV=2
ATMG00070	Q95748	NDUS3	0	0	2	2	1.05734	1.09248	0.907113	0.969959	0	2	0.938536	1.52015	0.064236	1.19222	0.482541	Notsignificant	NADH dehydrogenase [ubiquinone] iron-sulfur protein 3 OS=Arabidopsis thaliana OX=3702 GN=NAD9 PE=1 SV=2
AT3G27960	Q9LII8	KLCR2	0	0	2	2	1.05734	1.09248	0.907113	0.969959	0	2	0.938536	1.52015	0.064236	1.19222	0.482541	Notsignificant	Protein KINESIN LIGHT CHAIN-RELATED 2 OS=Arabidopsis thaliana OX=3702 GN=KLCR2 PE=1 SV=1
AT1G61250	Q9M5P2	SCAM3	0	0	2	2	1.05734	1.09248	0.907113	0.969959	0	2	0.938536	1.52015	0.064236	1.19222	0.482541	Notsignificant	Secretory carrier-associated membrane protein 3 OS=Arabidopsis thaliana OX=3702 GN=SCAMP3 PE=1 SV=1
AT4G25960	Q8LPK2	AB2B	0	0	2	2	1.05734	1.09248	0.907113	0.969959	0	2	0.938536	1.52015	0.064236	1.19222	0.482541	Notsignificant	ABC transporter B family member 2 OS=Arabidopsis thaliana OX=3702 GN=ABCB2 PE=1 SV=3
AT1G53430	C0LGG8	AT1G53430	3	4	10	13	0.960965	1.18034	0.781582	0.870424	3.5	11.5	0.826003	1.51413	0.0649961	1.18711	0.482541	Notsignificant	Probable LRR receptor-like serine/threonine-protein kinase At1g53430 OS=Arabidopsis thaliana OX=3702 GN=At1g53430 PE=1 SV=1
ATCG00160	P56797	RR2	1	2	6	7	1.19013	0.93963	1.12951	0.800034	1.5	6.5	0.96477	1.50597	0.0660375	1.18021	0.482541	Notsignificant	30S ribosomal protein S2, chloroplastic OS=Arabidopsis thaliana OX=3702 GN=rps2 PE=3 SV=1
AT4G11420	Q9LD55	EIF3A	2	0	5	5	0.401795	1.72758	0.322151	1.96996	1	5	1.14605	1.50569	0.0660729	1.17998	0.482541	Notsignificant	Eukaryotic translation initiation factor 3 subunit A OS=Arabidopsis thaliana OX=3702 GN=TIF3A1 PE=1 SV=1
AT3G53740	Q9M352	RL362	2	0	5	5	0.401795	1.72758	0.322151	1.96996	1	5	1.14605	1.50569	0.0660729	1.17998	0.482541	Notsignificant	60S ribosomal protein L36-2 OS=Arabidopsis thaliana OX=3702 GN=RPL36B PE=3 SV=1
AT5G44340	P24636	TBB4	20	18	46	42	0.942362	1.18284	0.484422	0.563334	19	44	0.523878	1.50274	0.0664524	1.17749	0.482541	Notsignificant	Tubulin beta-4 chain OS=Arabidopsis thaliana OX=3702 GN=TUBB4 PE=2 SV=2
AT5G38480	P42644	14333	0	1	3	4	1.29502	0.802976	1.32215	0.706925	0.5	3.5	1.01454	1.48351	0.0689695	1.16134	0.482541	Notsignificant	14-3-3-like protein GF14 psi OS=Arabidopsis thaliana OX=3702 GN=GRF3 PE=1 SV=2
AT1G78300	Q01525	14332	0	1	3	4	1.29502	0.802976	1.32215	0.706925	0.5	3.5	1.01454	1.48351	0.0689695	1.16134	0.482541	Notsignificant	14-3-3-like protein GF14 omega OS=Arabidopsis thaliana OX=3702 GN=GRF2 PE=2 SV=2
AT1G20200	Q9LNU4	PSD3A	0	0	1	3	0.747628	1.33806	0.322151	1.385	0	2	0.853574	1.47481	0.0701322	1.15408	0.482541	Notsignificant	26S proteasome non-ATPase regulatory subunit 3 homolog A OS=Arabidopsis thaliana OX=3702 GN=RPN3A PE=1 SV=3
AT1G11260	P23586	STP1	0	0	1	3	0.747628	1.33806	0.322151	1.385	0	2	0.853574	1.47481	0.0701322	1.15408	0.482541	Notsignificant	Sugar transport protein 1 OS=Arabidopsis thaliana OX=3702 GN=STP1 PE=1 SV=2
AT1G53500	Q9LPG6	RHM2	0	0	1	3	0.747628	1.33806	0.322151	1.385	0	2	0.853574	1.47481	0.0701322	1.15408	0.482541	Notsignificant	Trifunctional UDP-glucose 4,6-dehydratase/UDP-4-keto-6-deoxy-D-glucose 3,5-epimerase/UDP-4-keto-L-rhamnose-reductase RHM2 OS=Arabidopsis thaliana OX=3702 GN=RHM2 PE=1 SV=1
AT5G08310	P0C8Q6	PP368	0	0	1	3	0.747628	1.33806	0.322151	1.385	0	2	0.853574	1.47481	0.0701322	1.15408	0.482541	Notsignificant	Putative pentatricopeptide repeat-containing protein At5g08310, mitochondrial OS=Arabidopsis thaliana OX=3702 GN=At5g08310 PE=3 SV=1
AT3G12360	Q9C7A2	ITN1	0	0	1	3	0.747628	1.33806	0.322151	1.385	0	2	0.853574	1.47481	0.0701322	1.15408	0.482541	Notsignificant	Ankyrin repeat-containing protein ITN1 OS=Arabidopsis thaliana OX=3702 GN=ITN1 PE=1 SV=1
AT1G51570	Q9C8H3	FTIP4	0	0	1	3	0.747628	1.33806	0.322151	1.385	0	2	0.853574	1.47481	0.0701322	1.15408	0.482541	Notsignificant	FT-interacting protein 4 OS=Arabidopsis thaliana OX=3702 GN=FTIP4 PE=1 SV=1
AT4G03560	Q94KI8	TPC1	1	0	4	3	0.739285	1.33806	0.644079	1.385	0.5	3.5	1.01454	1.46891	0.0709289	1.14918	0.482541	Notsignificant	Two pore calcium channel protein 1 OS=Arabidopsis thaliana OX=3702 GN=TPC1 PE=1 SV=1
ATCG00840	P61845	RK23	1	0	4	3	0.739285	1.33806	0.644079	1.385	0.5	3.5	1.01454	1.46891	0.0709289	1.14918	0.482541	Notsignificant	50S ribosomal protein L23, chloroplastic OS=Arabidopsis thaliana OX=3702 GN=rpl23-A PE=3 SV=1
ATCG01300	P61845	RK23	1	0	4	3	0.739285	1.33806	0.644079	1.385	0.5	3.5	1.01454	1.46891	0.0709289	1.14918	0.482541	Notsignificant	50S ribosomal protein L23, chloroplastic OS=Arabidopsis thaliana OX=3702 GN=rpl23-A PE=3 SV=1
AT3G61430	P61837	PIP11	1	0	4	3	0.739285	1.33806	0.644079	1.385	0.5	3.5	1.01454	1.46891	0.0709289	1.14918	0.482541	Notsignificant	Aquaporin PIP1-1 OS=Arabidopsis thaliana OX=3702 GN=PIP1-1 PE=1 SV=1
AT5G20630	P94072	GL33	0	0	3	1	1.29502	0.772468	1.32215	0.384997	0	2	0.853574	1.46194	0.0718792	1.1434	0.482541	Notsignificant	Germin-like protein subfamily 3 member 3 OS=Arabidopsis thaliana OX=3702 GN=GER3 PE=1 SV=1
AT1G06680	Q42029	PSBP1	0	0	3	1	1.29502	0.772468	1.32215	0.384997	0	2	0.853574	1.46194	0.0718792	1.1434	0.482541	Notsignificant	Oxygen-evolving enhancer protein 2-1, chloroplastic OS=Arabidopsis thaliana OX=3702 GN=PSBP1 PE=1 SV=2
AT5G58960	F4KGE8	GIL1	0	0	3	1	1.29502	0.772468	1.32215	0.384997	0	2	0.853574	1.46194	0.0718792	1.1434	0.482541	Notsignificant	Protein GRAVITROPIC IN THE LIGHT 1 OS=Arabidopsis thaliana OX=3702 GN=GIL1 PE=2 SV=1
AT3G01290	Q9SRH6	HIR3	0	0	3	1	1.29502	0.772468	1.32215	0.384997	0	2	0.853574	1.46194	0.0718792	1.1434	0.482541	Notsignificant	Hypersensitive-induced response protein 3 OS=Arabidopsis thaliana OX=3702 GN=HIR3 PE=1 SV=1
AT4G01690	P55826	PPOC	0	0	3	1	1.29502	0.772468	1.32215	0.384997	0	2	0.853574	1.46194	0.0718792	1.1434	0.482541	Notsignificant	Protoporphyrinogen oxidase 1, chloroplastic OS=Arabidopsis thaliana OX=3702 GN=PPOX1 PE=1 SV=1
AT3G18140	Q9LV27	LST81	0	0	3	1	1.29502	0.772468	1.32215	0.384997	0	2	0.853574	1.46194	0.0718792	1.1434	0.482541	Notsignificant	Target of rapamycin complex subunit LST8-1 OS=Arabidopsis thaliana OX=3702 GN=LST8-1 PE=1 SV=1
AT3G28040	Q9LRT1	Y3804	0	0	3	1	1.29502	0.772468	1.32215	0.384997	0	2	0.853574	1.46194	0.0718792	1.1434	0.482541	Notsignificant	Probably inactive leucine-rich repeat receptor-like protein kinase At3g28040 OS=Arabidopsis thaliana OX=3702 GN=At3g28040 PE=1 SV=1
AT1G70520	Q9CAL3	CRK2	0	0	3	1	1.29502	0.772468	1.32215	0.384997	0	2	0.853574	1.46194	0.0718792	1.1434	0.482541	Notsignificant	Cysteine-rich receptor-like protein kinase 2 OS=Arabidopsis thaliana OX=3702 GN=CRK2 PE=1 SV=1
AT4G39400	O22476	BRI1	0	0	3	1	1.29502	0.772468	1.32215	0.384997	0	2	0.853574	1.46194	0.0718792	1.1434	0.482541	Notsignificant	Protein BRASSINOSTEROID INSENSITIVE 1 OS=Arabidopsis thaliana OX=3702 GN=BRI1 PE=1 SV=1
AT2G36810	F4IP13	SHGR6	0	0	3	1	1.29502	0.772468	1.32215	0.384997	0	2	0.853574	1.46194	0.0718792	1.1434	0.482541	Notsignificant	Protein SHOOT GRAVITROPISM 6 OS=Arabidopsis thaliana OX=3702 GN=SGR6 PE=2 SV=1
AT4G28470	Q6XJG8	PSD2B	0	0	3	1	1.29502	0.772468	1.32215	0.384997	0	2	0.853574	1.46194	0.0718792	1.1434	0.482541	Notsignificant	26S proteasome non-ATPase regulatory subunit 2 homolog B OS=Arabidopsis thaliana OX=3702 GN=RPN1B PE=1 SV=1
AT1G07890	Q05431	APX1	0	0	3	1	1.29502	0.772468	1.32215	0.384997	0	2	0.853574	1.46194	0.0718792	1.1434	0.482541	Notsignificant	L-ascorbate peroxidase 1, cytosolic OS=Arabidopsis thaliana OX=3702 GN=APX1 PE=1 SV=2
AT5G46290	P52410	KASC1	0	0	3	1	1.29502	0.772468	1.32215	0.384997	0	2	0.853574	1.46194	0.0718792	1.1434	0.482541	Notsignificant	3-oxoacyl-[acyl-carrier-protein] synthase I, chloroplastic OS=Arabidopsis thaliana OX=3702 GN=KAS1 PE=1 SV=2
AT3G49870	Q8VY57	ARL8A	0	0	3	1	1.29502	0.772468	1.32215	0.384997	0	2	0.853574	1.46194	0.0718792	1.1434	0.482541	Notsignificant	ADP-ribosylation factor-like protein 8a OS=Arabidopsis thaliana OX=3702 GN=ARL8A PE=2 SV=1
AT1G70940	Q9S7Z8	PIN3	6	4	15	14	0.696284	1.32933	0.514796	0.969959	5	14.5	0.742377	1.43233	0.0760249	1.11904	0.482541	Notsignificant	Auxin efflux carrier component 3 OS=Arabidopsis thaliana OX=3702 GN=PIN3 PE=1 SV=1
AT5G58140	P93025	PHOT2	6	4	16	13	0.839817	1.18034	0.602258	0.870424	5	14.5	0.736341	1.42847	0.0765786	1.11589	0.482541	Notsignificant	Phototropin-2 OS=Arabidopsis thaliana OX=3702 GN=PHOT2 PE=1 SV=2
AT3G59350	B9DFG5	PTI13	0	1	4	3	1.49542	0.511435	1.64408	0.384997	0.5	3.5	1.01454	1.41906	0.0779408	1.10824	0.482541	Notsignificant	PTI1-like tyrosine-protein kinase 3 OS=Arabidopsis thaliana OX=3702 GN=PTI13 PE=1 SV=1
AT3G14415	Q9LRS0	GLO2	0	1	4	3	1.49542	0.511435	1.64408	0.384997	0.5	3.5	1.01454	1.41906	0.0779408	1.10824	0.482541	Notsignificant	(S)-2-hydroxy-acid oxidase GLO2 OS=Arabidopsis thaliana OX=3702 GN=GLO2 PE=1 SV=1
AT3G25800	Q38950	PP2A-A2	1	0	3	4	0.452661	1.54513	0.322151	1.70692	0.5	3.5	1.01454	1.41265	0.0788794	1.10304	0.482541	Notsignificant	Serine/threonine-protein phosphatase 2A 65 kDa regulatory subunit A beta isoform OS=Arabidopsis thaliana OX=3702 GN=PP2AA2 PE=1 SV=2
AT1G51500	Q9C8K2	AB12G	1	0	3	4	0.452661	1.54513	0.322151	1.70692	0.5	3.5	1.01454	1.41265	0.0788794	1.10304	0.482541	Notsignificant	ABC transporter G family member 12 OS=Arabidopsis thaliana OX=3702 GN=ABCG12 PE=1 SV=1
AT2G22125	F4IIM1	CSI1	2	0	6	3	0.640252	1.33806	0.544543	1.385	1	4.5	0.96477	1.39888	0.0809243	1.09192	0.482541	Notsignificant	Protein CELLULOSE SYNTHASE INTERACTIVE 1 OS=Arabidopsis thaliana OX=3702 GN=CSI1 PE=1 SV=1
TurboID	TurboID	TurboID	29	27	61	60	0.720504	1.22576	0.369456	0.508379	28	60.5	0.438918	1.37622	0.0843771	1.07378	0.482541	Notsignificant	aa
AT4G20360	P17745	EFTU	7	6	19	16	0.950322	0.97977	0.644079	0.665105	6.5	17.5	0.654592	1.36478	0.0861608	1.06469	0.482541	Notsignificant	Elongation factor Tu, chloroplastic OS=Arabidopsis thaliana OX=3702 GN=TUFA PE=1 SV=1
AT5G42020	Q39043	BIP2	8	6	18	19	0.540991	1.38316	0.400153	0.89957	7	18.5	0.649861	1.36058	0.0868227	1.06137	0.482541	Notsignificant	Mediator of RNA polymerase II transcription subunit 37f OS=Arabidopsis thaliana OX=3702 GN=MED37F PE=1 SV=2
AT4G27500	O23144	PPI1	3	2	9	8	0.78426	1.13582	0.644079	0.969959	2.5	8.5	0.807019	1.3577	0.0872798	1.05909	0.482541	Notsignificant	Proton pump-interactor 1 OS=Arabidopsis thaliana OX=3702 GN=PPI1 PE=1 SV=2
ATCG00470	P09468	ATPE	1	2	5	7	0.98017	0.93963	0.907113	0.800034	1.5	6	0.853574	1.3575	0.0873107	1.05893	0.482541	Notsignificant	ATP synthase epsilon chain, chloroplastic OS=Arabidopsis thaliana OX=3702 GN=atpE PE=1 SV=2
AT4G09000	P42643	14331	2	1	6	6	0.640252	1.26277	0.544543	1.19235	1.5	6	0.868447	1.34564	0.0892092	1.04959	0.482541	Notsignificant	14-3-3-like protein GF14 chi OS=Arabidopsis thaliana OX=3702 GN=GRF1 PE=1 SV=3
AT1G16860	Q9FZ45	SHOU4L	2	1	6	6	0.640252	1.26277	0.544543	1.19235	1.5	6	0.868447	1.34564	0.0892092	1.04959	0.482541	Notsignificant	Uncharacterized membrane protein At1g16860 OS=Arabidopsis thaliana OX=3702 GN=At1g16860 PE=1 SV=1
AT2G45960	Q06611	PIP1;2	2	1	7	5	0.852939	1.04847	0.737188	0.969959	1.5	6	0.853574	1.3445	0.0893937	1.04869	0.482541	Notsignificant	Aquaporin PIP1-2 OS=Arabidopsis thaliana OX=3702 GN=PIP1-2 PE=1 SV=1
AT1G22530	Q56ZI2	PATL2	2	6	11	12	1.53957	0.354192	1.32215	0.278082	4	11.5	0.800116	1.33909	0.09027	1.04446	0.482541	Notsignificant	Patellin-2 OS=Arabidopsis thaliana OX=3702 GN=PATL2 PE=1 SV=2
AT1G50360	F4I507	MYO3	0	0	0	6	0	1.89254	0	2.19235	0	3	1.09618	1.33823	0.0904106	1.04378	0.482541	Notsignificant	Myosin-3 OS=Arabidopsis thaliana OX=3702 GN=VIII-A PE=2 SV=1
AT4G24190	Q9STX5	ENPL	3	0	6	5	0.157641	1.72758	0.129505	1.96996	1.5	5.5	1.04973	1.33305	0.0912576	1.03973	0.482541	Notsignificant	Endoplasmin homolog OS=Arabidopsis thaliana OX=3702 GN=HSP90-7 PE=1 SV=1
AT1G55490	P21240	CPNB1	29	24	60	54	0.64501	1.20877	0.345997	0.5225	26.5	57	0.434249	1.31082	0.0949586	1.02247	0.482541	Notsignificant	Chaperonin 60 subunit beta 1, chloroplastic OS=Arabidopsis thaliana OX=3702 GN=CPN60B1 PE=1 SV=3
AT2G21660	Q03250	RBG7	0	0	1	2	0.747628	1.09248	0.322151	0.969959	0	1.5	0.646055	1.30115	0.0966031	1.01501	0.482541	Notsignificant	Glycine-rich RNA-binding protein 7 OS=Arabidopsis thaliana OX=3702 GN=RBG7 PE=1 SV=1
AT5G18580	Q9FEE2	TON2	0	0	1	2	0.747628	1.09248	0.322151	0.969959	0	1.5	0.646055	1.30115	0.0966031	1.01501	0.482541	Notsignificant	Probable serine/threonine-protein phosphatase 2A regulatory subunit B'' subunit TON2 OS=Arabidopsis thaliana OX=3702 GN=TON2 PE=1 SV=1
AT1G20950	Q9SYP2	PFPA1	0	0	1	2	0.747628	1.09248	0.322151	0.969959	0	1.5	0.646055	1.30115	0.0966031	1.01501	0.482541	Notsignificant	Pyrophosphate--fructose 6-phosphate 1-phosphotransferase subunit alpha 1 OS=Arabidopsis thaliana OX=3702 GN=PFP-ALPHA1 PE=2 SV=1
AT1G26670	Q9SEL5	VTI12	0	0	1	2	0.747628	1.09248	0.322151	0.969959	0	1.5	0.646055	1.30115	0.0966031	1.01501	0.482541	Notsignificant	Vesicle transport v-SNARE 12 OS=Arabidopsis thaliana OX=3702 GN=VTI12 PE=1 SV=3
AT3G51460	Q9C5G5	SAC7	0	0	1	2	0.747628	1.09248	0.322151	0.969959	0	1.5	0.646055	1.30115	0.0966031	1.01501	0.482541	Notsignificant	Phosphoinositide phosphatase SAC7 OS=Arabidopsis thaliana OX=3702 GN=SAC7 PE=2 SV=1
AT4G00630	O65272	KEA2	0	0	1	2	0.747628	1.09248	0.322151	0.969959	0	1.5	0.646055	1.30115	0.0966031	1.01501	0.482541	Notsignificant	K(+) efflux antiporter 2, chloroplastic OS=Arabidopsis thaliana OX=3702 GN=KEA2 PE=1 SV=2
AT4G00640	O65272	KEA2	0	0	1	2	0.747628	1.09248	0.322151	0.969959	0	1.5	0.646055	1.30115	0.0966031	1.01501	0.482541	Notsignificant	K(+) efflux antiporter 2, chloroplastic OS=Arabidopsis thaliana OX=3702 GN=KEA2 PE=1 SV=2
ATCG01000	P56785	TI214	0	0	1	2	0.747628	1.09248	0.322151	0.969959	0	1.5	0.646055	1.30115	0.0966031	1.01501	0.482541	Notsignificant	Protein TIC 214 OS=Arabidopsis thaliana OX=3702 GN=TIC214 PE=1 SV=1
ATCG01130	P56785	TI214	0	0	1	2	0.747628	1.09248	0.322151	0.969959	0	1.5	0.646055	1.30115	0.0966031	1.01501	0.482541	Notsignificant	Protein TIC 214 OS=Arabidopsis thaliana OX=3702 GN=TIC214 PE=1 SV=1
AT5G24030	Q9FLV9	SLAH3	0	0	1	2	0.747628	1.09248	0.322151	0.969959	0	1.5	0.646055	1.30115	0.0966031	1.01501	0.482541	Notsignificant	S-type anion channel SLAH3 OS=Arabidopsis thaliana OX=3702 GN=SLAH3 PE=1 SV=1
AT3G27390	Q8GUM4	Y3739	0	0	1	2	0.747628	1.09248	0.322151	0.969959	0	1.5	0.646055	1.30115	0.0966031	1.01501	0.482541	Notsignificant	Uncharacterized membrane protein At3g27390 OS=Arabidopsis thaliana OX=3702 GN=At3g27390 PE=1 SV=2
AT2G41140	O80673	CAMK1	0	0	1	2	0.747628	1.09248	0.322151	0.969959	0	1.5	0.646055	1.30115	0.0966031	1.01501	0.482541	Notsignificant	CDPK-related kinase 1 OS=Arabidopsis thaliana OX=3702 GN=CRK1 PE=1 SV=1
AT3G20410	Q38868	CDPK9	0	0	1	2	0.747628	1.09248	0.322151	0.969959	0	1.5	0.646055	1.30115	0.0966031	1.01501	0.482541	Notsignificant	Calcium-dependent protein kinase 9 OS=Arabidopsis thaliana OX=3702 GN=CPK9 PE=1 SV=1
AT2G23980	O82226	CNGC6	0	0	1	2	0.747628	1.09248	0.322151	0.969959	0	1.5	0.646055	1.30115	0.0966031	1.01501	0.482541	Notsignificant	Probable cyclic nucleotide-gated ion channel 6 OS=Arabidopsis thaliana OX=3702 GN=CNGC6 PE=1 SV=2
AT1G08680	Q8RXE7	AGD14	0	0	1	2	0.747628	1.09248	0.322151	0.969959	0	1.5	0.646055	1.30115	0.0966031	1.01501	0.482541	Notsignificant	Probable ADP-ribosylation factor GTPase-activating protein AGD14 OS=Arabidopsis thaliana OX=3702 GN=AGD14 PE=1 SV=2
AT1G08690	Q8RXE7	AGD14	0	0	1	2	0.747628	1.09248	0.322151	0.969959	0	1.5	0.646055	1.30115	0.0966031	1.01501	0.482541	Notsignificant	Probable ADP-ribosylation factor GTPase-activating protein AGD14 OS=Arabidopsis thaliana OX=3702 GN=AGD14 PE=1 SV=2
AT5G24300	Q9FNF2	SSY1	0	0	1	2	0.747628	1.09248	0.322151	0.969959	0	1.5	0.646055	1.30115	0.0966031	1.01501	0.482541	Notsignificant	Starch synthase 1, chloroplastic/amyloplastic OS=Arabidopsis thaliana OX=3702 GN=SS1 PE=2 SV=1
AT1G77140	O49048	VPS45	0	0	1	2	0.747628	1.09248	0.322151	0.969959	0	1.5	0.646055	1.30115	0.0966031	1.01501	0.482541	Notsignificant	Vacuolar protein sorting-associated protein 45 homolog OS=Arabidopsis thaliana OX=3702 GN=VPS45 PE=1 SV=2
AT2G24050	O82233	IF4G2	0	0	1	2	0.747628	1.09248	0.322151	0.969959	0	1.5	0.646055	1.30115	0.0966031	1.01501	0.482541	Notsignificant	Eukaryotic translation initiation factor isoform 4G-2 OS=Arabidopsis thaliana OX=3702 GN=EIF(ISO)4G2 PE=1 SV=1
AT1G49630	Q8VY06	PREP2	0	0	1	2	0.747628	1.09248	0.322151	0.969959	0	1.5	0.646055	1.30115	0.0966031	1.01501	0.482541	Notsignificant	Presequence protease 2, chloroplastic/mitochondrial OS=Arabidopsis thaliana OX=3702 GN=PREP2 PE=1 SV=1
AT5G01240	Q9LFB2	LAX1	0	0	1	2	0.747628	1.09248	0.322151	0.969959	0	1.5	0.646055	1.30115	0.0966031	1.01501	0.482541	Notsignificant	Auxin transporter-like protein 1 OS=Arabidopsis thaliana OX=3702 GN=LAX1 PE=2 SV=1
AT4G39520	Q9SVA6	DRG3	0	0	1	2	0.747628	1.09248	0.322151	0.969959	0	1.5	0.646055	1.30115	0.0966031	1.01501	0.482541	Notsignificant	Developmentally-regulated G-protein 3 OS=Arabidopsis thaliana OX=3702 GN=DRG3 PE=1 SV=1
AT1G27190	O04567	Y1719	0	0	1	2	0.747628	1.09248	0.322151	0.969959	0	1.5	0.646055	1.30115	0.0966031	1.01501	0.482541	Notsignificant	Probable inactive receptor kinase At1g27190 OS=Arabidopsis thaliana OX=3702 GN=At1g27190 PE=1 SV=1
AT4G18060	Q8L7W0	SH3P3	0	0	2	1	1.05734	0.772468	0.907113	0.384997	0	1.5	0.646055	1.29387	0.0978548	1.00942	0.482541	Notsignificant	SH3 domain-containing protein 3 OS=Arabidopsis thaliana OX=3702 GN=SH3P3 PE=1 SV=1
AT1G64090	Q9SH59	RTNLC	0	0	2	1	1.05734	0.772468	0.907113	0.384997	0	1.5	0.646055	1.29387	0.0978548	1.00942	0.482541	Notsignificant	Reticulon-like protein B3 OS=Arabidopsis thaliana OX=3702 GN=RTNLB3 PE=2 SV=1
AT1G11910	O65390	APA1	0	0	2	1	1.05734	0.772468	0.907113	0.384997	0	1.5	0.646055	1.29387	0.0978548	1.00942	0.482541	Notsignificant	Aspartic proteinase A1 OS=Arabidopsis thaliana OX=3702 GN=APA1 PE=1 SV=1
AT2G39990	O04202	EIF3F	0	0	2	1	1.05734	0.772468	0.907113	0.384997	0	1.5	0.646055	1.29387	0.0978548	1.00942	0.482541	Notsignificant	Eukaryotic translation initiation factor 3 subunit F OS=Arabidopsis thaliana OX=3702 GN=TIF3F1 PE=1 SV=1
AT1G16890	Q9FZ48	UBC36	0	0	2	1	1.05734	0.772468	0.907113	0.384997	0	1.5	0.646055	1.29387	0.0978548	1.00942	0.482541	Notsignificant	Ubiquitin-conjugating enzyme E2 36 OS=Arabidopsis thaliana OX=3702 GN=UBC36 PE=1 SV=1
AT5G57940	Q8RWS9	CNGC5	0	0	2	1	1.05734	0.772468	0.907113	0.384997	0	1.5	0.646055	1.29387	0.0978548	1.00942	0.482541	Notsignificant	Probable cyclic nucleotide-gated ion channel 5 OS=Arabidopsis thaliana OX=3702 GN=CNGC5 PE=2 SV=1
AT3G48740	Q9SMM5	SWEET11	0	0	2	1	1.05734	0.772468	0.907113	0.384997	0	1.5	0.646055	1.29387	0.0978548	1.00942	0.482541	Notsignificant	Bidirectional sugar transporter SWEET11 OS=Arabidopsis thaliana OX=3702 GN=SWEET11 PE=1 SV=1
AT1G01100	Q8LCW9	RLA11	0	0	2	1	1.05734	0.772468	0.907113	0.384997	0	1.5	0.646055	1.29387	0.0978548	1.00942	0.482541	Notsignificant	60S acidic ribosomal protein P1-1 OS=Arabidopsis thaliana OX=3702 GN=RPP1A PE=3 SV=2
AT3G17840	Q9LVI6	RLK90	0	0	2	1	1.05734	0.772468	0.907113	0.384997	0	1.5	0.646055	1.29387	0.0978548	1.00942	0.482541	Notsignificant	Probable inactive receptor kinase RLK902 OS=Arabidopsis thaliana OX=3702 GN=RLK902 PE=1 SV=1
AT4G32300	Q8RWZ5	SD25	0	0	2	1	1.05734	0.772468	0.907113	0.384997	0	1.5	0.646055	1.29387	0.0978548	1.00942	0.482541	Notsignificant	G-type lectin S-receptor-like serine/threonine-protein kinase SD2-5 OS=Arabidopsis thaliana OX=3702 GN=SD25 PE=1 SV=1
AT2G13690	Q9SKH2	Y2369	0	0	2	1	1.05734	0.772468	0.907113	0.384997	0	1.5	0.646055	1.29387	0.0978548	1.00942	0.482541	Notsignificant	BTB/POZ domain-containing protein At2g13690 OS=Arabidopsis thaliana OX=3702 GN=PRL1-IFG PE=2 SV=2
AT5G63190	Q94BR1	MRF1	0	0	2	1	1.05734	0.772468	0.907113	0.384997	0	1.5	0.646055	1.29387	0.0978548	1.00942	0.482541	Notsignificant	MA3 DOMAIN-CONTAINING TRANSLATION REGULATORY FACTOR 1 OS=Arabidopsis thaliana OX=3702 GN=MRF1 PE=1 SV=1
AT1G70320	Q8H0T4	UPL2	0	0	2	1	1.05734	0.772468	0.907113	0.384997	0	1.5	0.646055	1.29387	0.0978548	1.00942	0.482541	Notsignificant	E3 ubiquitin-protein ligase UPL2 OS=Arabidopsis thaliana OX=3702 GN=UPL2 PE=1 SV=3
AT1G76405	Q9FPG2	OP21B	0	0	2	1	1.05734	0.772468	0.907113	0.384997	0	1.5	0.646055	1.29387	0.0978548	1.00942	0.482541	Notsignificant	Outer envelope pore protein 21B, chloroplastic OS=Arabidopsis thaliana OX=3702 GN=OEP21B PE=2 SV=1
AT3G17850	F4J6F6	IREH1	0	0	2	1	1.05734	0.772468	0.907113	0.384997	0	1.5	0.646055	1.29387	0.0978548	1.00942	0.482541	Notsignificant	Probable serine/threonine protein kinase IREH1 OS=Arabidopsis thaliana OX=3702 GN=IREH1 PE=1 SV=1
AT2G29080	Q84WU8	FTSH3	0	0	2	1	1.05734	0.772468	0.907113	0.384997	0	1.5	0.646055	1.29387	0.0978548	1.00942	0.482541	Notsignificant	ATP-dependent zinc metalloprotease FTSH 3, mitochondrial OS=Arabidopsis thaliana OX=3702 GN=FTSH3 PE=1 SV=1
AT1G11650	Q9SAB3	RB45B	0	0	2	1	1.05734	0.772468	0.907113	0.384997	0	1.5	0.646055	1.29387	0.0978548	1.00942	0.482541	Notsignificant	Polyadenylate-binding protein RBP45B OS=Arabidopsis thaliana OX=3702 GN=RBP45B PE=1 SV=1
AT2G32800	O48837	LRKS2	0	0	2	1	1.05734	0.772468	0.907113	0.384997	0	1.5	0.646055	1.29387	0.0978548	1.00942	0.482541	Notsignificant	Receptor like protein kinase S.2 OS=Arabidopsis thaliana OX=3702 GN=LECRKS2 PE=2 SV=2
AT5G19280	P46014	P2C70	0	0	2	1	1.05734	0.772468	0.907113	0.384997	0	1.5	0.646055	1.29387	0.0978548	1.00942	0.482541	Notsignificant	Protein phosphatase 2C 70 OS=Arabidopsis thaliana OX=3702 GN=KAPP PE=1 SV=2
AT4G30210	Q9SUM3	NCPR2	0	0	2	1	1.05734	0.772468	0.907113	0.384997	0	1.5	0.646055	1.29387	0.0978548	1.00942	0.482541	Notsignificant	NADPH--cytochrome P450 reductase 2 OS=Arabidopsis thaliana OX=3702 GN=ATR2 PE=1 SV=1
AT1G16260	Q9SA25	WAKLG	0	0	2	1	1.05734	0.772468	0.907113	0.384997	0	1.5	0.646055	1.29387	0.0978548	1.00942	0.482541	Notsignificant	Wall-associated receptor kinase-like 8 OS=Arabidopsis thaliana OX=3702 GN=WAKL8 PE=2 SV=1
AT2G18730	Q8VZG1	DGK3	0	0	2	1	1.05734	0.772468	0.907113	0.384997	0	1.5	0.646055	1.29387	0.0978548	1.00942	0.482541	Notsignificant	Diacylglycerol kinase 3 OS=Arabidopsis thaliana OX=3702 GN=DGK3 PE=2 SV=1
AT1G08480	Q941A6	SDH6	0	0	2	1	1.05734	0.772468	0.907113	0.384997	0	1.5	0.646055	1.29387	0.0978548	1.00942	0.482541	Notsignificant	Succinate dehydrogenase subunit 6, mitochondrial OS=Arabidopsis thaliana OX=3702 GN=SDH6 PE=1 SV=1
AT5G16910	Q9LFL0	CSLD2	0	0	2	1	1.05734	0.772468	0.907113	0.384997	0	1.5	0.646055	1.29387	0.0978548	1.00942	0.482541	Notsignificant	Cellulose synthase-like protein D2 OS=Arabidopsis thaliana OX=3702 GN=CSLD2 PE=3 SV=1
AT1G29170	Q9LP46	SCAR3	0	0	2	1	1.05734	0.772468	0.907113	0.384997	0	1.5	0.646055	1.29387	0.0978548	1.00942	0.482541	Notsignificant	Protein SCAR3 OS=Arabidopsis thaliana OX=3702 GN=SCAR3 PE=1 SV=1
AT5G51110	Q9LU63	ATP1	0	0	2	1	1.05734	0.772468	0.907113	0.384997	0	1.5	0.646055	1.29387	0.0978548	1.00942	0.482541	Notsignificant	Probable pterin-4-alpha-carbinolamine dehydratase, chloroplastic OS=Arabidopsis thaliana OX=3702 GN=ATP1 PE=1 SV=1
AT1G34210	Q9XIC7	SERK2	0	0	2	1	1.05734	0.772468	0.907113	0.384997	0	1.5	0.646055	1.29387	0.0978548	1.00942	0.482541	Notsignificant	Somatic embryogenesis receptor kinase 2 OS=Arabidopsis thaliana OX=3702 GN=SERK2 PE=1 SV=1
AT5G19990	Q9C5U3	PRS8A	0	0	2	1	1.05734	0.772468	0.907113	0.384997	0	1.5	0.646055	1.29387	0.0978548	1.00942	0.482541	Notsignificant	26S proteasome regulatory subunit 8 homolog A OS=Arabidopsis thaliana OX=3702 GN=RPT6A PE=1 SV=1
AT3G25500	Q9SE97	FH1	0	0	2	1	1.05734	0.772468	0.907113	0.384997	0	1.5	0.646055	1.29387	0.0978548	1.00942	0.482541	Notsignificant	Formin-like protein 1 OS=Arabidopsis thaliana OX=3702 GN=FH1 PE=1 SV=1
AT5G49910	Q9LTX9	HSP7G	0	0	2	1	1.05734	0.772468	0.907113	0.384997	0	1.5	0.646055	1.29387	0.0978548	1.00942	0.482541	Notsignificant	Heat shock 70 kDa protein 7, chloroplastic OS=Arabidopsis thaliana OX=3702 GN=HSP70-7 PE=2 SV=1
AT5G20010	P41916	RAN1	0	0	2	1	1.05734	0.772468	0.907113	0.384997	0	1.5	0.646055	1.29387	0.0978548	1.00942	0.482541	Notsignificant	GTP-binding nuclear protein Ran-1 OS=Arabidopsis thaliana OX=3702 GN=RAN1 PE=1 SV=1
AT1G76390	Q9SFX2	PUB43	0	0	2	1	1.05734	0.772468	0.907113	0.384997	0	1.5	0.646055	1.29387	0.0978548	1.00942	0.482541	Notsignificant	U-box domain-containing protein 43 OS=Arabidopsis thaliana OX=3702 GN=PUB43 PE=2 SV=1
AT3G47520	Q9SN86	MDHP	0	0	2	1	1.05734	0.772468	0.907113	0.384997	0	1.5	0.646055	1.29387	0.0978548	1.00942	0.482541	Notsignificant	Malate dehydrogenase, chloroplastic OS=Arabidopsis thaliana OX=3702 GN=At3g47520 PE=1 SV=1
AT1G43620	Q9XIG1	U80B1	0	0	2	1	1.05734	0.772468	0.907113	0.384997	0	1.5	0.646055	1.29387	0.0978548	1.00942	0.482541	Notsignificant	Sterol 3-beta-glucosyltransferase UGT80B1 OS=Arabidopsis thaliana OX=3702 GN=UGT80B1 PE=2 SV=1
AT1G14280	Q9M9T4	PKS2	0	0	2	1	1.05734	0.772468	0.907113	0.384997	0	1.5	0.646055	1.29387	0.0978548	1.00942	0.482541	Notsignificant	Protein PHYTOCHROME KINASE SUBSTRATE 2 OS=Arabidopsis thaliana OX=3702 GN=PKS2 PE=1 SV=1
AT3G13460	Q9LJE5	ECT2	0	0	2	1	1.05734	0.772468	0.907113	0.384997	0	1.5	0.646055	1.29387	0.0978548	1.00942	0.482541	Notsignificant	YTH domain-containing protein ECT2 OS=Arabidopsis thaliana OX=3702 GN=ECT2 PE=1 SV=1
AT5G47910	Q9FIJ0	RBOHD	0	0	2	1	1.05734	0.772468	0.907113	0.384997	0	1.5	0.646055	1.29387	0.0978548	1.00942	0.482541	Notsignificant	Respiratory burst oxidase homolog protein D OS=Arabidopsis thaliana OX=3702 GN=RBOHD PE=1 SV=1
AT1G70580	Q9S7E9	GGT2	0	0	2	1	1.05734	0.772468	0.907113	0.384997	0	1.5	0.646055	1.29387	0.0978548	1.00942	0.482541	Notsignificant	Glutamate--glyoxylate aminotransferase 2 OS=Arabidopsis thaliana OX=3702 GN=GGAT2 PE=1 SV=1
AT3G07770	F4JFN3	HS906	0	0	2	1	1.05734	0.772468	0.907113	0.384997	0	1.5	0.646055	1.29387	0.0978548	1.00942	0.482541	Notsignificant	Heat shock protein 90-6, mitochondrial OS=Arabidopsis thaliana OX=3702 GN=HSP90-6 PE=1 SV=1
AT3G63130	Q9LE82	RAGP1	0	0	2	1	1.05734	0.772468	0.907113	0.384997	0	1.5	0.646055	1.29387	0.0978548	1.00942	0.482541	Notsignificant	RAN GTPase-activating protein 1 OS=Arabidopsis thaliana OX=3702 GN=RANGAP1 PE=1 SV=1
AT3G27530	B0F9L4	GOGC6	0	0	2	1	1.05734	0.772468	0.907113	0.384997	0	1.5	0.646055	1.29387	0.0978548	1.00942	0.482541	Notsignificant	Golgin candidate 6 OS=Arabidopsis thaliana OX=3702 GN=GC6 PE=1 SV=2
AT4G12770	Q0WQ57	AUXI2	1	0	2	5	0.0909941	1.72758	-0.092887	1.96996	0.5	3.5	0.938536	1.28592	0.0992348	1.00334	0.482541	Notsignificant	Auxilin-related protein 2 OS=Arabidopsis thaliana OX=3702 GN=At4g12770 PE=1 SV=1
AT1G53750	Q9SSB5	PRS7A	1	0	2	5	0.0909941	1.72758	-0.092887	1.96996	0.5	3.5	0.938536	1.28592	0.0992348	1.00334	0.482541	Notsignificant	26S proteasome regulatory subunit 7 homolog A OS=Arabidopsis thaliana OX=3702 GN=RPT1A PE=1 SV=1
AT4G36130	Q42064	RL83	3	3	11	8	1.12595	0.692485	0.907113	0.554922	3	9.5	0.731017	1.28583	0.0992516	1.00326	0.482541	Notsignificant	60S ribosomal protein L8-3 OS=Arabidopsis thaliana OX=3702 GN=RPL8C PE=2 SV=2
AT3G24550	Q9LV48	PERK1	3	4	11	10	1.12595	0.680824	0.907113	0.5225	3.5	10.5	0.714807	1.27758	0.100698	0.996977	0.482541	Notsignificant	Proline-rich receptor-like protein kinase PERK1 OS=Arabidopsis thaliana OX=3702 GN=PERK1 PE=1 SV=1
AT1G54610	Q9ZVM9	Y1461	0	1	3	3	1.29502	0.511435	1.32215	0.384997	0.5	3	0.853574	1.27736	0.100738	0.996808	0.482541	Notsignificant	Probable serine/threonine-protein kinase At1g54610 OS=Arabidopsis thaliana OX=3702 GN=At1g54610 PE=1 SV=1
AT2G16280	Q9SIX1	KCS9	0	1	3	3	1.29502	0.511435	1.32215	0.384997	0.5	3	0.853574	1.27736	0.100738	0.996808	0.482541	Notsignificant	3-ketoacyl-CoA synthase 9 OS=Arabidopsis thaliana OX=3702 GN=KCS9 PE=2 SV=1
ATCG00860	P56786	YCF2	0	1	3	3	1.29502	0.511435	1.32215	0.384997	0.5	3	0.853574	1.27736	0.100738	0.996808	0.482541	Notsignificant	Protein Ycf2 OS=Arabidopsis thaliana OX=3702 GN=ycf2-A PE=3 SV=1
ATCG01280	P56786	YCF2	0	1	3	3	1.29502	0.511435	1.32215	0.384997	0.5	3	0.853574	1.27736	0.100738	0.996808	0.482541	Notsignificant	Protein Ycf2 OS=Arabidopsis thaliana OX=3702 GN=ycf2-A PE=3 SV=1
AT4G32150	O49377	VAMP711	1	0	3	3	0.452661	1.33806	0.322151	1.385	0.5	3	0.853574	1.26623	0.102715	0.988367	0.482541	Notsignificant	Vesicle-associated membrane protein 711 OS=Arabidopsis thaliana OX=3702 GN=VAMP711 PE=1 SV=2
AT5G05000	Q38906	TOC34	1	0	3	3	0.452661	1.33806	0.322151	1.385	0.5	3	0.853574	1.26623	0.102715	0.988367	0.482541	Notsignificant	Translocase of chloroplast 34, chloroplastic OS=Arabidopsis thaliana OX=3702 GN=TOC34 PE=1 SV=2
AT5G03290	Q945K7	IDH5	1	1	4	5	0.739285	1.04847	0.644079	0.969959	1	4.5	0.807019	1.26413	0.103091	0.986778	0.482541	Notsignificant	Isocitrate dehydrogenase [NAD] catalytic subunit 5, mitochondrial OS=Arabidopsis thaliana OX=3702 GN=IDH5 PE=1 SV=1
AT5G27540	Q8RXF8	MIRO1	1	1	5	4	0.98017	0.802976	0.907113	0.706925	1	4.5	0.807019	1.26087	0.103677	0.984317	0.482541	Notsignificant	Mitochondrial Rho GTPase 1 OS=Arabidopsis thaliana OX=3702 GN=MIRO1 PE=1 SV=1
AT5G16590	Q9FMD7	Y5659	1	1	5	4	0.98017	0.802976	0.907113	0.706925	1	4.5	0.807019	1.26087	0.103677	0.984317	0.482541	Notsignificant	Probable inactive receptor kinase At5g16590 OS=Arabidopsis thaliana OX=3702 GN=At5g16590 PE=1 SV=1
AT5G10470	Q9LX99	KN14A	2	2	8	6	1.0457	0.723398	0.907113	0.607389	2	7	0.757251	1.25094	0.105478	0.976837	0.482541	Notsignificant	Kinesin-like protein KIN-14A OS=Arabidopsis thaliana OX=3702 GN=KIN14A PE=1 SV=1
AT5G03940	P37107	SR54C	2	1	4	8	0.128699	1.6289	0.0591161	1.55492	1.5	6	0.807019	1.24281	0.106969	0.970743	0.482541	Notsignificant	Signal recognition particle 54 kDa protein, chloroplastic OS=Arabidopsis thaliana OX=3702 GN=FFC PE=1 SV=1
AT1G06700	Q8H1G6	PTI11	2	3	8	8	1.0457	0.692485	0.907113	0.554922	2.5	8	0.731017	1.22908	0.109521	0.960503	0.482541	Notsignificant	PTI1-like tyrosine-protein kinase 1 OS=Arabidopsis thaliana OX=3702 GN=PTI11 PE=1 SV=1
AT5G13160	Q9FE20	PBS1	0	0	0	5	0	1.72758	0	1.96996	0	2.5	0.98498	1.22158	0.110933	0.954939	0.482541	Notsignificant	Serine/threonine-protein kinase PBS1 OS=Arabidopsis thaliana OX=3702 GN=PBS1 PE=1 SV=1
AT4G35600	P27450	CST	0	0	0	5	0	1.72758	0	1.96996	0	2.5	0.98498	1.22158	0.110933	0.954939	0.482541	Notsignificant	Probable serine/threonine-protein kinase CST OS=Arabidopsis thaliana OX=3702 GN=CST PE=1 SV=2
AT3G15980	Q8L828	COB23	1	1	3	6	0.452661	1.26277	0.322151	1.19235	1	4.5	0.757251	1.21299	0.112566	0.948592	0.482541	Notsignificant	Coatomer subunit beta'-3 OS=Arabidopsis thaliana OX=3702 GN=At3g15980 PE=2 SV=1
AT5G59700	Q9FN92	Y5597	1	0	9	0	1.70534	0	1.64408	0	0.5	4.5	0.822039	1.20586	0.113936	0.943338	0.482541	Notsignificant	Probable receptor-like protein kinase At5g59700 OS=Arabidopsis thaliana OX=3702 GN=At5g59700 PE=1 SV=1
AT4G29040	Q9SZD4	PRS4A	0	2	4	4	1.49542	0.204391	1.64408	0.121962	1	4	0.88302	1.20195	0.114692	0.940467	0.482541	Notsignificant	26S proteasome regulatory subunit 4 homolog A OS=Arabidopsis thaliana OX=3702 GN=RPT2A PE=1 SV=1
AT5G15090	Q9SMX3	VDAC3	1	3	9	5	1.70534	-0.00765437	1.64408	-0.0300408	2	7	0.807019	1.20044	0.114983	0.939365	0.482541	Notsignificant	Mitochondrial outer membrane protein porin 3 OS=Arabidopsis thaliana OX=3702 GN=VDAC3 PE=1 SV=3
AT3G01280	Q9SRH5	VDAC1	2	1	6	5	0.640252	1.04847	0.544543	0.969959	1.5	5.5	0.757251	1.19411	0.116218	0.934725	0.482541	Notsignificant	Mitochondrial outer membrane protein porin 1 OS=Arabidopsis thaliana OX=3702 GN=VDAC1 PE=1 SV=3
AT2G39480	Q8LPT1	AB6B	2	0	12	0	1.68353	0	1.43763	0	1	6	0.718814	1.19044	0.116938	0.932046	0.482541	Notsignificant	ABC transporter B family member 6 OS=Arabidopsis thaliana OX=3702 GN=ABCB6 PE=1 SV=2
AT2G07180	Q8H1E3	PBL17	0	0	5	0	1.67199	0	1.90711	0	0	2.5	0.953557	1.18228	0.118548	0.926105	0.482541	Notsignificant	Probable serine/threonine-protein kinase PBL17 OS=Arabidopsis thaliana OX=3702 GN=PBL17 PE=1 SV=1
AT1G68530	Q9XF43	KCS6	0	0	5	0	1.67199	0	1.90711	0	0	2.5	0.953557	1.18228	0.118548	0.926105	0.482541	Notsignificant	3-ketoacyl-CoA synthase 6 OS=Arabidopsis thaliana OX=3702 GN=CUT1 PE=1 SV=1
AT4G35470	Q9SVW8	PIRL4	2	1	7	4	0.852939	0.802976	0.737188	0.706925	1.5	5.5	0.722056	1.17091	0.120818	0.917869	0.482541	Notsignificant	Plant intracellular Ras-group-related LRR protein 4 OS=Arabidopsis thaliana OX=3702 GN=PIRL4 PE=1 SV=1
AT3G27660	Q42431	OLEO4	0	1	4	2	1.49542	0.144508	1.64408	-0.0300408	0.5	3	0.807019	1.1596	0.123105	0.909724	0.482541	Notsignificant	Oleosin 20.3 kDa OS=Arabidopsis thaliana OX=3702 GN=OL2 PE=2 SV=1
AT4G04910	Q9M0Y8	NSF	3	5	10	12	0.960965	0.678656	0.781582	0.500474	4	11	0.641028	1.15939	0.123149	0.909568	0.482541	Notsignificant	Vesicle-fusing ATPase OS=Arabidopsis thaliana OX=3702 GN=NSF PE=2 SV=2
AT4G16143	F4JL11	IMPA2	1	3	7	6	1.3777	0.250358	1.32215	0.192352	2	6.5	0.757251	1.15121	0.124823	0.903707	0.482541	Notsignificant	Importin subunit alpha-2 OS=Arabidopsis thaliana OX=3702 GN=IMPA2 PE=1 SV=1
AT1G42970	P25857	G3PB	10	9	22	23	0.543531	1.08235	0.386281	0.648031	9.5	22.5	0.517156	1.14967	0.12514	0.902606	0.482541	Notsignificant	Glyceraldehyde-3-phosphate dehydrogenase GAPB, chloroplastic OS=Arabidopsis thaliana OX=3702 GN=GAPB PE=1 SV=2
AT5G47200	Q9FPJ4	RAD2B	3	1	6	7	0.157641	1.45445	0.129505	1.385	2	6.5	0.757251	1.13992	0.12716	0.895651	0.482541	Notsignificant	Ras-related protein RABD2b OS=Arabidopsis thaliana OX=3702 GN=RABD2B PE=2 SV=1
AT5G02490	P22954	HS702	11	12	29	24	1.10314	0.501279	0.644079	0.328413	11.5	26.5	0.486246	1.13449	0.128294	0.891794	0.482541	Notsignificant	Probable mediator of RNA polymerase II transcription subunit 37c OS=Arabidopsis thaliana OX=3702 GN=MED37D PE=1 SV=2
AT5G57350	P20431	AHA3	12	18	33	33	1.28702	0.306955	0.709174	0.224532	15	33	0.466853	1.12711	0.129847	0.886567	0.482541	Notsignificant	ATPase 3, plasma membrane-type OS=Arabidopsis thaliana OX=3702 GN=AHA3 PE=1 SV=2
AT5G38990	Q9FID9	Y5389	2	2	6	7	0.640252	0.93963	0.544543	0.800034	2	6.5	0.672289	1.11715	0.131966	0.879538	0.482541	Notsignificant	Probable receptor-like protein kinase At5g38990 OS=Arabidopsis thaliana OX=3702 GN=At5g38990 PE=2 SV=1
AT5G67500	Q9FJX3	VDAC2	0	1	2	3	1.05734	0.511435	0.907113	0.384997	0.5	2.5	0.646055	1.10929	0.133652	0.874026	0.482541	Notsignificant	Mitochondrial outer membrane protein porin 2 OS=Arabidopsis thaliana OX=3702 GN=VDAC2 PE=1 SV=1
AT5G48360	Q8GX37	FH9	0	1	2	3	1.05734	0.511435	0.907113	0.384997	0.5	2.5	0.646055	1.10929	0.133652	0.874026	0.482541	Notsignificant	Formin-like protein 9 OS=Arabidopsis thaliana OX=3702 GN=FH9 PE=2 SV=2
AT5G16130	Q8LD03	RS73	1	0	3	2	0.452661	1.09248	0.322151	0.969959	0.5	2.5	0.646055	1.09258	0.137289	0.862363	0.482541	Notsignificant	40S ribosomal protein S7-3 OS=Arabidopsis thaliana OX=3702 GN=RPS7C PE=1 SV=2
AT3G10380	Q93YU5	SEC8	1	0	3	2	0.452661	1.09248	0.322151	0.969959	0.5	2.5	0.646055	1.09258	0.137289	0.862363	0.482541	Notsignificant	Exocyst complex component SEC8 OS=Arabidopsis thaliana OX=3702 GN=SEC8 PE=1 SV=1
AT2G46520	Q9ZPY7	XPO2	1	0	3	2	0.452661	1.09248	0.322151	0.969959	0.5	2.5	0.646055	1.09258	0.137289	0.862363	0.482541	Notsignificant	Exportin-2 OS=Arabidopsis thaliana OX=3702 GN=CAS PE=2 SV=1
AT4G14230	Q4V3C7	Y4423	1	0	3	2	0.452661	1.09248	0.322151	0.969959	0.5	2.5	0.646055	1.09258	0.137289	0.862363	0.482541	Notsignificant	DUF21 domain-containing protein At4g14230 OS=Arabidopsis thaliana OX=3702 GN=CBSDUF2 PE=2 SV=1
AT3G05530	Q9SEI2	PS6AA	1	0	3	2	0.452661	1.09248	0.322151	0.969959	0.5	2.5	0.646055	1.09258	0.137289	0.862363	0.482541	Notsignificant	26S proteasome regulatory subunit 6A homolog A OS=Arabidopsis thaliana OX=3702 GN=RPT5A PE=1 SV=1
AT2G39800	P54887	P5CS1	0	0	0	4	0	1.54513	0	1.70692	0	2	0.853462	1.09257	0.137291	0.862357	0.482541	Notsignificant	Delta-1-pyrroline-5-carboxylate synthase A OS=Arabidopsis thaliana OX=3702 GN=P5CSA PE=1 SV=1
AT2G21770	Q9SJ22	CESA9	0	0	0	4	0	1.54513	0	1.70692	0	2	0.853462	1.09257	0.137291	0.862357	0.482541	Notsignificant	Probable cellulose synthase A catalytic subunit 9 [UDP-forming] OS=Arabidopsis thaliana OX=3702 GN=CESA9 PE=2 SV=1
AT4G12780	Q9SU08	AUXI1	0	0	0	4	0	1.54513	0	1.70692	0	2	0.853462	1.09257	0.137291	0.862357	0.482541	Notsignificant	Auxilin-related protein 1 OS=Arabidopsis thaliana OX=3702 GN=AUXI1 PE=1 SV=2
AT4G31480	Q9SV21	COPB1	1	1	4	4	0.739285	0.802976	0.644079	0.706925	1	4	0.675502	1.09054	0.137737	0.860949	0.482541	Notsignificant	Coatomer subunit beta-1 OS=Arabidopsis thaliana OX=3702 GN=At4g31480 PE=3 SV=2
AT1G79340	O64517	MCA4	1	1	4	4	0.739285	0.802976	0.644079	0.706925	1	4	0.675502	1.09054	0.137737	0.860949	0.482541	Notsignificant	Metacaspase-4 OS=Arabidopsis thaliana OX=3702 GN=AMC4 PE=1 SV=1
AT2G41100	P25071	CML12	1	1	4	4	0.739285	0.802976	0.644079	0.706925	1	4	0.675502	1.09054	0.137737	0.860949	0.482541	Notsignificant	Calmodulin-like protein 12 OS=Arabidopsis thaliana OX=3702 GN=CML12 PE=1 SV=3
AT1G72150	Q56WK6	PATL1	4	8	17	13	1.60704	-0.0688407	1.17015	0.0224267	6	15	0.596287	1.08767	0.13837	0.858958	0.482541	Notsignificant	Patellin-1 OS=Arabidopsis thaliana OX=3702 GN=PATL1 PE=1 SV=2
AT3G53260	P45724	PAL2	2	0	3	5	-0.19342	1.72758	-0.262812	1.96996	1	4	0.853574	1.08481	0.139002	0.856978	0.482541	Notsignificant	Phenylalanine ammonia-lyase 2 OS=Arabidopsis thaliana OX=3702 GN=PAL2 PE=1 SV=2
AT4G12060	Q8GW78	CLPT2	0	0	1	1	0.747628	0.772468	0.322151	0.384997	0	1	0.353574	1.07487	0.141217	0.850115	0.482541	Notsignificant	ATP-dependent Clp protease ATP-binding subunit CLPT2, chloroplastic OS=Arabidopsis thaliana OX=3702 GN=CLPT2 PE=1 SV=1
AT1G73590	Q9C6B8	PIN1	0	0	1	1	0.747628	0.772468	0.322151	0.384997	0	1	0.353574	1.07487	0.141217	0.850115	0.482541	Notsignificant	Auxin efflux carrier component 1 OS=Arabidopsis thaliana OX=3702 GN=PIN1 PE=1 SV=1
AT5G42980	Q42403	TRXH3	0	0	1	1	0.747628	0.772468	0.322151	0.384997	0	1	0.353574	1.07487	0.141217	0.850115	0.482541	Notsignificant	Thioredoxin H3 OS=Arabidopsis thaliana OX=3702 GN=TRX3 PE=1 SV=1
AT3G59170	Q9LX54	FBL62	0	0	1	1	0.747628	0.772468	0.322151	0.384997	0	1	0.353574	1.07487	0.141217	0.850115	0.482541	Notsignificant	Putative F-box/LRR-repeat protein At3g59170 OS=Arabidopsis thaliana OX=3702 GN=At3g59170 PE=4 SV=1
AT3G49430	A2RVS6	SR34A	0	0	1	1	0.747628	0.772468	0.322151	0.384997	0	1	0.353574	1.07487	0.141217	0.850115	0.482541	Notsignificant	Serine/arginine-rich splicing factor SR34A OS=Arabidopsis thaliana OX=3702 GN=SR34A PE=2 SV=1
AT5G50700	P0DKC6	HSD1B	0	0	1	1	0.747628	0.772468	0.322151	0.384997	0	1	0.353574	1.07487	0.141217	0.850115	0.482541	Notsignificant	11-beta-hydroxysteroid dehydrogenase 1B OS=Arabidopsis thaliana OX=3702 GN=HSD1 PE=1 SV=1
AT4G19490	F4JT76	VPS54	0	0	1	1	0.747628	0.772468	0.322151	0.384997	0	1	0.353574	1.07487	0.141217	0.850115	0.482541	Notsignificant	Vacuolar protein sorting-associated protein 54, chloroplastic OS=Arabidopsis thaliana OX=3702 GN=VPS54 PE=1 SV=1
AT2G29560	Q9ZW34	ENO3	0	0	1	1	0.747628	0.772468	0.322151	0.384997	0	1	0.353574	1.07487	0.141217	0.850115	0.482541	Notsignificant	Cytosolic enolase 3 OS=Arabidopsis thaliana OX=3702 GN=ENO3 PE=1 SV=1
AT4G37590	Q0WL52	NPY5	0	0	1	1	0.747628	0.772468	0.322151	0.384997	0	1	0.353574	1.07487	0.141217	0.850115	0.482541	Notsignificant	BTB/POZ domain-containing protein NPY5 OS=Arabidopsis thaliana OX=3702 GN=NPY5 PE=2 SV=2
AT1G69420	Q9C533	ZDHC1	0	0	1	1	0.747628	0.772468	0.322151	0.384997	0	1	0.353574	1.07487	0.141217	0.850115	0.482541	Notsignificant	Probable protein S-acyltransferase 22 OS=Arabidopsis thaliana OX=3702 GN=PAT22 PE=2 SV=2
AT3G55000	Q9FQ25	TON1A	0	0	1	1	0.747628	0.772468	0.322151	0.384997	0	1	0.353574	1.07487	0.141217	0.850115	0.482541	Notsignificant	Protein TONNEAU 1a OS=Arabidopsis thaliana OX=3702 GN=TON1A PE=1 SV=1
AT5G35410	Q9LDI3	CIPK24	0	0	1	1	0.747628	0.772468	0.322151	0.384997	0	1	0.353574	1.07487	0.141217	0.850115	0.482541	Notsignificant	CBL-interacting serine/threonine-protein kinase 24 OS=Arabidopsis thaliana OX=3702 GN=CIPK24 PE=1 SV=1
AT1G48230	Q9LNH5	PT148	0	0	1	1	0.747628	0.772468	0.322151	0.384997	0	1	0.353574	1.07487	0.141217	0.850115	0.482541	Notsignificant	Probable sugar phosphate/phosphate translocator At1g48230 OS=Arabidopsis thaliana OX=3702 GN=At1g48230 PE=2 SV=2
AT3G28300	P0DI79	U496P	0	0	1	1	0.747628	0.772468	0.322151	0.384997	0	1	0.353574	1.07487	0.141217	0.850115	0.482541	Notsignificant	UPF0496 protein At3g28300 OS=Arabidopsis thaliana OX=3702 GN=At3g28300 PE=2 SV=1
AT4G23740	Q9SUQ3	Y4374	0	0	1	1	0.747628	0.772468	0.322151	0.384997	0	1	0.353574	1.07487	0.141217	0.850115	0.482541	Notsignificant	Probable inactive receptor kinase At4g23740 OS=Arabidopsis thaliana OX=3702 GN=At4g23740 PE=1 SV=1
AT1G79230	O64530	STR1	0	0	1	1	0.747628	0.772468	0.322151	0.384997	0	1	0.353574	1.07487	0.141217	0.850115	0.482541	Notsignificant	Thiosulfate/3-mercaptopyruvate sulfurtransferase 1, mitochondrial OS=Arabidopsis thaliana OX=3702 GN=STR1 PE=1 SV=1
AT3G49055	Q5XVA8	Y3905	0	0	1	1	0.747628	0.772468	0.322151	0.384997	0	1	0.353574	1.07487	0.141217	0.850115	0.482541	Notsignificant	Uncharacterized protein At3g49055 OS=Arabidopsis thaliana OX=3702 GN=At3g49055 PE=2 SV=1
AT1G17220	Q9SHI1	IF2C	0	0	1	1	0.747628	0.772468	0.322151	0.384997	0	1	0.353574	1.07487	0.141217	0.850115	0.482541	Notsignificant	Translation initiation factor IF-2, chloroplastic OS=Arabidopsis thaliana OX=3702 GN=At1g17220 PE=2 SV=2
AT3G10720	Q94CB1	PME25	0	0	1	1	0.747628	0.772468	0.322151	0.384997	0	1	0.353574	1.07487	0.141217	0.850115	0.482541	Notsignificant	Probable pectinesterase/pectinesterase inhibitor 25 OS=Arabidopsis thaliana OX=3702 GN=PME25 PE=2 SV=1
AT2G35110	Q5S2C4	NCKP1	0	0	1	1	0.747628	0.772468	0.322151	0.384997	0	1	0.353574	1.07487	0.141217	0.850115	0.482541	Notsignificant	Protein NAP1 OS=Arabidopsis thaliana OX=3702 GN=NAP1 PE=1 SV=2
AT1G52570	Q9SSQ9	PLDA2	0	0	1	1	0.747628	0.772468	0.322151	0.384997	0	1	0.353574	1.07487	0.141217	0.850115	0.482541	Notsignificant	Phospholipase D alpha 2 OS=Arabidopsis thaliana OX=3702 GN=PLDALPHA2 PE=2 SV=1
AT5G27350	Q94CI7	EDL17	0	0	1	1	0.747628	0.772468	0.322151	0.384997	0	1	0.353574	1.07487	0.141217	0.850115	0.482541	Notsignificant	Sugar transporter ERD6-like 17 OS=Arabidopsis thaliana OX=3702 GN=SFP1 PE=2 SV=2
AT5G65460	Q9FKP4	KN14B	0	0	1	1	0.747628	0.772468	0.322151	0.384997	0	1	0.353574	1.07487	0.141217	0.850115	0.482541	Notsignificant	Kinesin-like protein KIN-14B OS=Arabidopsis thaliana OX=3702 GN=KIN14B PE=1 SV=1
AT3G57290	Q9C5Z3	EIF3E	0	0	1	1	0.747628	0.772468	0.322151	0.384997	0	1	0.353574	1.07487	0.141217	0.850115	0.482541	Notsignificant	Eukaryotic translation initiation factor 3 subunit E OS=Arabidopsis thaliana OX=3702 GN=TIF3E1 PE=1 SV=1
AT5G54770	Q38814	THI4	0	0	1	1	0.747628	0.772468	0.322151	0.384997	0	1	0.353574	1.07487	0.141217	0.850115	0.482541	Notsignificant	Thiamine thiazole synthase, chloroplastic OS=Arabidopsis thaliana OX=3702 GN=THI1 PE=1 SV=1
AT1G66300	Q9C8Y7	FDL8	0	0	1	1	0.747628	0.772468	0.322151	0.384997	0	1	0.353574	1.07487	0.141217	0.850115	0.482541	Notsignificant	Putative F-box/FBD/LRR-repeat protein At1g66300 OS=Arabidopsis thaliana OX=3702 GN=At1g66300 PE=4 SV=1
AT4G23940	O22993	FTSI1	0	0	1	1	0.747628	0.772468	0.322151	0.384997	0	1	0.353574	1.07487	0.141217	0.850115	0.482541	Notsignificant	Probable inactive ATP-dependent zinc metalloprotease FTSHI 1, chloroplastic OS=Arabidopsis thaliana OX=3702 GN=FTSHI1 PE=1 SV=1
AT5G11200	Q9LFN6	RH56	0	0	1	1	0.747628	0.772468	0.322151	0.384997	0	1	0.353574	1.07487	0.141217	0.850115	0.482541	Notsignificant	DEAD-box ATP-dependent RNA helicase 56 OS=Arabidopsis thaliana OX=3702 GN=RH56 PE=1 SV=2
AT4G23400	Q8LAA6	PIP1;5	0	0	1	1	0.747628	0.772468	0.322151	0.384997	0	1	0.353574	1.07487	0.141217	0.850115	0.482541	Notsignificant	Probable aquaporin PIP1-5 OS=Arabidopsis thaliana OX=3702 GN=PIP1-5 PE=1 SV=2
AT5G47750	Q39183	D6KL2	0	0	1	1	0.747628	0.772468	0.322151	0.384997	0	1	0.353574	1.07487	0.141217	0.850115	0.482541	Notsignificant	Serine/threonine-protein kinase D6PKL2 OS=Arabidopsis thaliana OX=3702 GN=D6PKL2 PE=1 SV=1
AT5G20350	Q52T38	ZDH22	0	0	1	1	0.747628	0.772468	0.322151	0.384997	0	1	0.353574	1.07487	0.141217	0.850115	0.482541	Notsignificant	Protein S-acyltransferase 24 OS=Arabidopsis thaliana OX=3702 GN=PAT24 PE=2 SV=1
AT1G80640	Q0V7T5	Y1864	0	0	1	1	0.747628	0.772468	0.322151	0.384997	0	1	0.353574	1.07487	0.141217	0.850115	0.482541	Notsignificant	Probable receptor-like protein kinase At1g80640 OS=Arabidopsis thaliana OX=3702 GN=At1g80640 PE=2 SV=1
AT3G55250	Q9M3C6	PSA3C	0	0	1	1	0.747628	0.772468	0.322151	0.384997	0	1	0.353574	1.07487	0.141217	0.850115	0.482541	Notsignificant	Photosystem I assembly factor PSA3, chloroplastic OS=Arabidopsis thaliana OX=3702 GN=PSA3 PE=1 SV=1
AT3G24430	Q6STH5	HF101	0	0	1	1	0.747628	0.772468	0.322151	0.384997	0	1	0.353574	1.07487	0.141217	0.850115	0.482541	Notsignificant	Fe-S cluster assembly factor HCF101, chloroplastic OS=Arabidopsis thaliana OX=3702 GN=HCF101 PE=1 SV=1
AT2G38020	Q93VQ0	VCL1	0	0	1	1	0.747628	0.772468	0.322151	0.384997	0	1	0.353574	1.07487	0.141217	0.850115	0.482541	Notsignificant	Protein VACUOLELESS1 OS=Arabidopsis thaliana OX=3702 GN=VCL1 PE=1 SV=1
AT3G27120	F4JEX5	FIGL1	0	0	1	1	0.747628	0.772468	0.322151	0.384997	0	1	0.353574	1.07487	0.141217	0.850115	0.482541	Notsignificant	ATPase family AAA domain-containing protein FIGL1 OS=Arabidopsis thaliana OX=3702 GN=FIGL1 PE=2 SV=2
AT2G29140	Q9ZW02	PUM3	0	0	1	1	0.747628	0.772468	0.322151	0.384997	0	1	0.353574	1.07487	0.141217	0.850115	0.482541	Notsignificant	Pumilio homolog 3 OS=Arabidopsis thaliana OX=3702 GN=APUM3 PE=1 SV=1
AT1G71820	Q94AI6	SEC6	0	0	1	1	0.747628	0.772468	0.322151	0.384997	0	1	0.353574	1.07487	0.141217	0.850115	0.482541	Notsignificant	Exocyst complex component SEC6 OS=Arabidopsis thaliana OX=3702 GN=SEC6 PE=1 SV=1
AT2G45200	O22151	GOS12	0	0	1	1	0.747628	0.772468	0.322151	0.384997	0	1	0.353574	1.07487	0.141217	0.850115	0.482541	Notsignificant	Golgi SNAP receptor complex member 1-2 OS=Arabidopsis thaliana OX=3702 GN=GOS12 PE=1 SV=2
AT3G59020	F4J738	SAD2H	0	0	1	1	0.747628	0.772468	0.322151	0.384997	0	1	0.353574	1.07487	0.141217	0.850115	0.482541	Notsignificant	Importin beta-like SAD2 homolog OS=Arabidopsis thaliana OX=3702 GN=At3g59020 PE=1 SV=1
AT4G27780	Q9STP8	ACBP2	0	0	1	1	0.747628	0.772468	0.322151	0.384997	0	1	0.353574	1.07487	0.141217	0.850115	0.482541	Notsignificant	Acyl-CoA-binding domain-containing protein 2 OS=Arabidopsis thaliana OX=3702 GN=ACBP2 PE=1 SV=1
AT3G26710	Q9LSE4	CCB1	0	0	1	1	0.747628	0.772468	0.322151	0.384997	0	1	0.353574	1.07487	0.141217	0.850115	0.482541	Notsignificant	Protein COFACTOR ASSEMBLY OF COMPLEX C SUBUNIT B CCB1, chloroplastic OS=Arabidopsis thaliana OX=3702 GN=CCB1 PE=1 SV=1
AT3G07330	Q9SRT3	CSLC6	0	0	1	1	0.747628	0.772468	0.322151	0.384997	0	1	0.353574	1.07487	0.141217	0.850115	0.482541	Notsignificant	Probable xyloglucan glycosyltransferase 6 OS=Arabidopsis thaliana OX=3702 GN=CSLC6 PE=1 SV=1
AT4G12980	Q9SV71	B561O	0	0	1	1	0.747628	0.772468	0.322151	0.384997	0	1	0.353574	1.07487	0.141217	0.850115	0.482541	Notsignificant	Cytochrome b561 and DOMON domain-containing protein At4g12980 OS=Arabidopsis thaliana OX=3702 GN=At4g12980 PE=2 SV=1
AT4G24970	F4JRS4	MORC7	0	0	1	1	0.747628	0.772468	0.322151	0.384997	0	1	0.353574	1.07487	0.141217	0.850115	0.482541	Notsignificant	Protein MICRORCHIDIA 7 OS=Arabidopsis thaliana OX=3702 GN=MORC7 PE=1 SV=1
AT5G19090	F4JZL7	HIP33	0	0	1	1	0.747628	0.772468	0.322151	0.384997	0	1	0.353574	1.07487	0.141217	0.850115	0.482541	Notsignificant	Heavy metal-associated isoprenylated plant protein 33 OS=Arabidopsis thaliana OX=3702 GN=HIPP33 PE=2 SV=1
AT1G62390	O48802	PHOX2	0	0	1	1	0.747628	0.772468	0.322151	0.384997	0	1	0.353574	1.07487	0.141217	0.850115	0.482541	Notsignificant	Protein CLMP1 OS=Arabidopsis thaliana OX=3702 GN=CLMP1 PE=1 SV=1
AT1G02150	Q8LPS6	PPR3	0	0	1	1	0.747628	0.772468	0.322151	0.384997	0	1	0.353574	1.07487	0.141217	0.850115	0.482541	Notsignificant	Pentatricopeptide repeat-containing protein At1g02150 OS=Arabidopsis thaliana OX=3702 GN=At1g02150 PE=2 SV=2
AT2G26300	P18064	GPA1	0	0	1	1	0.747628	0.772468	0.322151	0.384997	0	1	0.353574	1.07487	0.141217	0.850115	0.482541	Notsignificant	Guanine nucleotide-binding protein alpha-1 subunit OS=Arabidopsis thaliana OX=3702 GN=GPA1 PE=1 SV=1
AT4G34870	Q42406	CP18D	0	0	1	1	0.747628	0.772468	0.322151	0.384997	0	1	0.353574	1.07487	0.141217	0.850115	0.482541	Notsignificant	Peptidyl-prolyl cis-trans isomerase CYP18-4 OS=Arabidopsis thaliana OX=3702 GN=CYP18-4 PE=1 SV=1
AT3G54300	Q9M376	VA727	0	0	1	1	0.747628	0.772468	0.322151	0.384997	0	1	0.353574	1.07487	0.141217	0.850115	0.482541	Notsignificant	Vesicle-associated membrane protein 727 OS=Arabidopsis thaliana OX=3702 GN=VAMP727 PE=1 SV=1
AT5G13630	Q9FNB0	CHLH	0	0	1	1	0.747628	0.772468	0.322151	0.384997	0	1	0.353574	1.07487	0.141217	0.850115	0.482541	Notsignificant	Magnesium-chelatase subunit ChlH, chloroplastic OS=Arabidopsis thaliana OX=3702 GN=CHLH PE=1 SV=1
AT4G34820	Q0WLC6	PP349	0	0	1	1	0.747628	0.772468	0.322151	0.384997	0	1	0.353574	1.07487	0.141217	0.850115	0.482541	Notsignificant	Pentatricopeptide repeat-containing protein MRL1, chloroplastic OS=Arabidopsis thaliana OX=3702 GN=MRL1 PE=1 SV=2
AT4G34830	Q0WLC6	PP349	0	0	1	1	0.747628	0.772468	0.322151	0.384997	0	1	0.353574	1.07487	0.141217	0.850115	0.482541	Notsignificant	Pentatricopeptide repeat-containing protein MRL1, chloroplastic OS=Arabidopsis thaliana OX=3702 GN=MRL1 PE=1 SV=2
AT4G30840	Q24JJ9	NUP43	0	0	1	1	0.747628	0.772468	0.322151	0.384997	0	1	0.353574	1.07487	0.141217	0.850115	0.482541	Notsignificant	Nuclear pore complex protein NUP43 OS=Arabidopsis thaliana OX=3702 GN=NUP43 PE=1 SV=1
AT5G01590	Q7Y1W1	TIC56	0	0	1	1	0.747628	0.772468	0.322151	0.384997	0	1	0.353574	1.07487	0.141217	0.850115	0.482541	Notsignificant	Protein TIC 56, chloroplastic OS=Arabidopsis thaliana OX=3702 GN=TIC56 PE=1 SV=1
AT3G24880	F4J7T3	EAF1A	0	0	1	1	0.747628	0.772468	0.322151	0.384997	0	1	0.353574	1.07487	0.141217	0.850115	0.482541	Notsignificant	Chromatin modification-related protein EAF1 A OS=Arabidopsis thaliana OX=3702 GN=EAF1A PE=1 SV=1
AT3G06650	Q9C522	ACLB1	0	0	1	1	0.747628	0.772468	0.322151	0.384997	0	1	0.353574	1.07487	0.141217	0.850115	0.482541	Notsignificant	ATP-citrate synthase beta chain protein 1 OS=Arabidopsis thaliana OX=3702 GN=ACLB-1 PE=2 SV=1
ATCG00810	P56795	RK22	0	0	1	1	0.747628	0.772468	0.322151	0.384997	0	1	0.353574	1.07487	0.141217	0.850115	0.482541	Notsignificant	50S ribosomal protein L22, chloroplastic OS=Arabidopsis thaliana OX=3702 GN=rpl22 PE=3 SV=1
AT4G24400	Q9STV4	CIPK8	0	0	1	1	0.747628	0.772468	0.322151	0.384997	0	1	0.353574	1.07487	0.141217	0.850115	0.482541	Notsignificant	CBL-interacting serine/threonine-protein kinase 8 OS=Arabidopsis thaliana OX=3702 GN=CIPK8 PE=1 SV=1
AT5G65620	Q94AM1	OOPDA	0	0	1	1	0.747628	0.772468	0.322151	0.384997	0	1	0.353574	1.07487	0.141217	0.850115	0.482541	Notsignificant	Organellar oligopeptidase A, chloroplastic/mitochondrial OS=Arabidopsis thaliana OX=3702 GN=OOP PE=1 SV=1
AT1G16460	Q24JL3	STR2	0	0	1	1	0.747628	0.772468	0.322151	0.384997	0	1	0.353574	1.07487	0.141217	0.850115	0.482541	Notsignificant	Thiosulfate/3-mercaptopyruvate sulfurtransferase 2 OS=Arabidopsis thaliana OX=3702 GN=STR2 PE=1 SV=1
AT4G36630	Q8L5Y0	VPS39	0	0	1	1	0.747628	0.772468	0.322151	0.384997	0	1	0.353574	1.07487	0.141217	0.850115	0.482541	Notsignificant	Vacuolar sorting protein 39 OS=Arabidopsis thaliana OX=3702 GN=VPS39 PE=1 SV=1
AT1G67170	Q84TD8	FLXL2	0	0	1	1	0.747628	0.772468	0.322151	0.384997	0	1	0.353574	1.07487	0.141217	0.850115	0.482541	Notsignificant	Protein FLX-like 2 OS=Arabidopsis thaliana OX=3702 GN=FLXL2 PE=1 SV=1
AT1G30330	Q9ZTX8	ARFF	0	0	1	1	0.747628	0.772468	0.322151	0.384997	0	1	0.353574	1.07487	0.141217	0.850115	0.482541	Notsignificant	Auxin response factor 6 OS=Arabidopsis thaliana OX=3702 GN=ARF6 PE=1 SV=2
AT3G02260	Q9SRU2	BIG	0	0	1	1	0.747628	0.772468	0.322151	0.384997	0	1	0.353574	1.07487	0.141217	0.850115	0.482541	Notsignificant	Auxin transport protein BIG OS=Arabidopsis thaliana OX=3702 GN=BIG PE=1 SV=2
AT1G08560	Q42374	SY111	0	0	1	1	0.747628	0.772468	0.322151	0.384997	0	1	0.353574	1.07487	0.141217	0.850115	0.482541	Notsignificant	Syntaxin-related protein KNOLLE OS=Arabidopsis thaliana OX=3702 GN=KN PE=1 SV=1
AT1G74100	Q9C9D0	SOT16	0	0	1	1	0.747628	0.772468	0.322151	0.384997	0	1	0.353574	1.07487	0.141217	0.850115	0.482541	Notsignificant	Cytosolic sulfotransferase 16 OS=Arabidopsis thaliana OX=3702 GN=SOT16 PE=1 SV=1
AT1G02120	F4HVW5	VAD1	0	0	1	1	0.747628	0.772468	0.322151	0.384997	0	1	0.353574	1.07487	0.141217	0.850115	0.482541	Notsignificant	Protein VASCULAR ASSOCIATED DEATH 1, chloroplastic OS=Arabidopsis thaliana OX=3702 GN=VAD1 PE=1 SV=1
AT2G21520	F4IHJ0	SFH8	0	0	1	1	0.747628	0.772468	0.322151	0.384997	0	1	0.353574	1.07487	0.141217	0.850115	0.482541	Notsignificant	Phosphatidylinositol/phosphatidylcholine transfer protein SFH8 OS=Arabidopsis thaliana OX=3702 GN=SFH8 PE=2 SV=1
AT5G46570	Q9LS26	BSK2	0	0	1	1	0.747628	0.772468	0.322151	0.384997	0	1	0.353574	1.07487	0.141217	0.850115	0.482541	Notsignificant	Serine/threonine-protein kinase BSK2 OS=Arabidopsis thaliana OX=3702 GN=BSK2 PE=1 SV=1
AT2G18280	Q8GVE5	TLP2	0	0	1	1	0.747628	0.772468	0.322151	0.384997	0	1	0.353574	1.07487	0.141217	0.850115	0.482541	Notsignificant	Tubby-like F-box protein 2 OS=Arabidopsis thaliana OX=3702 GN=TULP2 PE=2 SV=1
AT1G65260	O80796	VIPP1	0	0	1	1	0.747628	0.772468	0.322151	0.384997	0	1	0.353574	1.07487	0.141217	0.850115	0.482541	Notsignificant	Membrane-associated protein VIPP1, chloroplastic OS=Arabidopsis thaliana OX=3702 GN=VIPP1 PE=1 SV=1
AT3G26540	Q9LRV2	PP256	0	0	1	1	0.747628	0.772468	0.322151	0.384997	0	1	0.353574	1.07487	0.141217	0.850115	0.482541	Notsignificant	Pentatricopeptide repeat-containing protein At3g26540 OS=Arabidopsis thaliana OX=3702 GN=PCMP-A5 PE=2 SV=1
AT4G36800	Q9SDY5	RCE1	0	0	1	1	0.747628	0.772468	0.322151	0.384997	0	1	0.353574	1.07487	0.141217	0.850115	0.482541	Notsignificant	NEDD8-conjugating enzyme Ubc12 OS=Arabidopsis thaliana OX=3702 GN=RCE1 PE=1 SV=1
AT4G24750	Q0WWT7	STR11	0	0	1	1	0.747628	0.772468	0.322151	0.384997	0	1	0.353574	1.07487	0.141217	0.850115	0.482541	Notsignificant	Rhodanese-like domain-containing protein 11, chloroplastic OS=Arabidopsis thaliana OX=3702 GN=STR11 PE=2 SV=1
AT3G18480	Q9LS42	CASP	0	0	1	1	0.747628	0.772468	0.322151	0.384997	0	1	0.353574	1.07487	0.141217	0.850115	0.482541	Notsignificant	Protein CASP OS=Arabidopsis thaliana OX=3702 GN=CASP PE=1 SV=2
AT5G66210	Q9FKW4	CDPKS	0	0	1	1	0.747628	0.772468	0.322151	0.384997	0	1	0.353574	1.07487	0.141217	0.850115	0.482541	Notsignificant	Calcium-dependent protein kinase 28 OS=Arabidopsis thaliana OX=3702 GN=CPK28 PE=1 SV=1
AT3G10690	Q9CAF6	GYRA	0	0	1	1	0.747628	0.772468	0.322151	0.384997	0	1	0.353574	1.07487	0.141217	0.850115	0.482541	Notsignificant	DNA gyrase subunit A, chloroplastic/mitochondrial OS=Arabidopsis thaliana OX=3702 GN=GYRA PE=1 SV=2
AT5G28850	Q5QIT3	2AB2B	0	0	1	1	0.747628	0.772468	0.322151	0.384997	0	1	0.353574	1.07487	0.141217	0.850115	0.482541	Notsignificant	Serine/threonine protein phosphatase 2A regulatory subunit B''beta OS=Arabidopsis thaliana OX=3702 GN=B''BETA PE=1 SV=1
AT5G17020	Q9SMV6	XPO1A	0	0	1	1	0.747628	0.772468	0.322151	0.384997	0	1	0.353574	1.07487	0.141217	0.850115	0.482541	Notsignificant	Protein EXPORTIN 1A OS=Arabidopsis thaliana OX=3702 GN=XPO1 PE=1 SV=1
AT2G17840	O48832	ERD7	0	0	1	1	0.747628	0.772468	0.322151	0.384997	0	1	0.353574	1.07487	0.141217	0.850115	0.482541	Notsignificant	Protein EARLY-RESPONSIVE TO DEHYDRATION 7, chloroplastic OS=Arabidopsis thaliana OX=3702 GN=ERD7 PE=1 SV=1
AT2G45810	Q94BV4	RH6	0	0	1	1	0.747628	0.772468	0.322151	0.384997	0	1	0.353574	1.07487	0.141217	0.850115	0.482541	Notsignificant	DEAD-box ATP-dependent RNA helicase 6 OS=Arabidopsis thaliana OX=3702 GN=RH6 PE=2 SV=2
AT1G13980	Q42510	GNOM	0	0	1	1	0.747628	0.772468	0.322151	0.384997	0	1	0.353574	1.07487	0.141217	0.850115	0.482541	Notsignificant	ARF guanine-nucleotide exchange factor GNOM OS=Arabidopsis thaliana OX=3702 GN=GN PE=1 SV=1
AT5G54110	Q1ECE0	VAP41	0	0	1	1	0.747628	0.772468	0.322151	0.384997	0	1	0.353574	1.07487	0.141217	0.850115	0.482541	Notsignificant	Vesicle-associated protein 4-1 OS=Arabidopsis thaliana OX=3702 GN=PVA41 PE=2 SV=1
AT5G23860	P29516	TBB8	0	10	0	29	0	1.5164	0	0.832456	5	14.5	0.416228	1.07226	0.141802	0.848317	0.482541	Notsignificant	Tubulin beta-8 chain OS=Arabidopsis thaliana OX=3702 GN=TUBB8 PE=2 SV=2
AT1G08820	B9DHD7	VAP22	1	1	3	5	0.452661	1.04847	0.322151	0.969959	1	4	0.646055	1.06146	0.144241	0.840912	0.482541	Notsignificant	Vesicle-associated protein 2-2 OS=Arabidopsis thaliana OX=3702 GN=PVA22 PE=1 SV=1
AT3G12580	Q9LHA8	HS704	10	12	27	23	1.12092	0.377613	0.670074	0.26952	11	25	0.469797	1.05962	0.144658	0.839656	0.482541	Notsignificant	Probable mediator of RNA polymerase II transcription subunit 37c OS=Arabidopsis thaliana OX=3702 GN=MED37C PE=1 SV=1
AT2G31880	Q9SKB2	SOBIR1	0	0	4	0	1.49542	0	1.64408	0	0	2	0.822039	1.05742	0.14516	0.838154	0.482541	Notsignificant	Leucine-rich repeat receptor-like serine/threonine/tyrosine-protein kinase SOBIR1 OS=Arabidopsis thaliana OX=3702 GN=SOBIR1 PE=1 SV=1
AT2G05940	Q9ZUF4	RIPK	0	0	4	0	1.49542	0	1.64408	0	0	2	0.822039	1.05742	0.14516	0.838154	0.482541	Notsignificant	Serine/threonine-protein kinase RIPK OS=Arabidopsis thaliana OX=3702 GN=RIPK PE=1 SV=1
AT1G09270	O80480	IMPA4	0	0	4	0	1.49542	0	1.64408	0	0	2	0.822039	1.05742	0.14516	0.838154	0.482541	Notsignificant	Importin subunit alpha-4 OS=Arabidopsis thaliana OX=3702 GN=IMPA4 PE=1 SV=1
AT1G12310	Q94AZ4	CML13	0	0	4	0	1.49542	0	1.64408	0	0	2	0.822039	1.05742	0.14516	0.838154	0.482541	Notsignificant	Probable calcium-binding protein CML13 OS=Arabidopsis thaliana OX=3702 GN=CML13 PE=2 SV=1
AT5G15080	Q9LFP7	PIX7	0	0	4	0	1.49542	0	1.64408	0	0	2	0.822039	1.05742	0.14516	0.838154	0.482541	Notsignificant	Probable serine/threonine-protein kinase PIX7 OS=Arabidopsis thaliana OX=3702 GN=PIX7 PE=1 SV=1
AT2G42960	Q9SJG2	Y2296	0	0	4	0	1.49542	0	1.64408	0	0	2	0.822039	1.05742	0.14516	0.838154	0.482541	Notsignificant	Probable receptor-like protein kinase At2g42960 OS=Arabidopsis thaliana OX=3702 GN=At2g42960 PE=3 SV=1
AT5G65700	O49545	BAME1	0	0	4	0	1.49542	0	1.64408	0	0	2	0.822039	1.05742	0.14516	0.838154	0.482541	Notsignificant	Leucine-rich repeat receptor-like serine/threonine-protein kinase BAM1 OS=Arabidopsis thaliana OX=3702 GN=BAM1 PE=1 SV=1
AT1G26970	Q5PP29	PBL4	0	0	4	0	1.49542	0	1.64408	0	0	2	0.822039	1.05742	0.14516	0.838154	0.482541	Notsignificant	Probable serine/threonine-protein kinase PBL4 OS=Arabidopsis thaliana OX=3702 GN=PBL4 PE=2 SV=1
AT4G35860	Q38922	RAB1B	2	0	5	2	0.401795	1.09248	0.322151	0.969959	1	3.5	0.646055	1.05661	0.145344	0.837602	0.482541	Notsignificant	Ras-related protein RABB1b OS=Arabidopsis thaliana OX=3702 GN=RABB1B PE=2 SV=1
AT1G03630	O48741	PORC	1	1	5	3	0.98017	0.511435	0.907113	0.384997	1	4	0.646055	1.05472	0.145776	0.836314	0.482541	Notsignificant	Protochlorophyllide reductase C, chloroplastic OS=Arabidopsis thaliana OX=3702 GN=PORC PE=1 SV=1
AT4G18480	P16127	CHLI1	3	3	9	8	0.78426	0.692485	0.644079	0.554922	3	8.5	0.5995	1.04422	0.148193	0.829173	0.482541	Notsignificant	Magnesium-chelatase subunit ChlI-1, chloroplastic OS=Arabidopsis thaliana OX=3702 GN=CHLI1 PE=1 SV=1
AT2G20040	Q9SL76	P2C19	1	5	8	8	1.54824	-0.08146	1.49208	-0.0300408	3	8	0.731017	1.03717	0.149829	0.824405	0.482541	Notsignificant	Protein phosphatase 2C and cyclic nucleotide-binding/kinase domain-containing protein OS=Arabidopsis thaliana OX=3702 GN=At2g20050/At2g20040 PE=2 SV=2
AT2G20050	Q9SL76	P2C19	1	5	8	8	1.54824	-0.08146	1.49208	-0.0300408	3	8	0.731017	1.03717	0.149829	0.824405	0.482541	Notsignificant	Protein phosphatase 2C and cyclic nucleotide-binding/kinase domain-containing protein OS=Arabidopsis thaliana OX=3702 GN=At2g20050/At2g20040 PE=2 SV=2
AT4G13940	O23255	SAHH1	6	3	13	10	0.388701	1.06575	0.322151	0.844428	4.5	11.5	0.583289	1.02845	0.151869	0.818531	0.482541	Notsignificant	Adenosylhomocysteinase 1 OS=Arabidopsis thaliana OX=3702 GN=SAHH1 PE=1 SV=1
AT4G29410	Q9M0E2	RL282	2	1	6	4	0.640252	0.802976	0.544543	0.706925	1.5	5	0.625734	1.02052	0.153742	0.813208	0.482541	Notsignificant	60S ribosomal protein L28-2 OS=Arabidopsis thaliana OX=3702 GN=RPL28C PE=2 SV=1
AT2G01420	Q8RWZ6	PIN4	0	1	3	2	1.29502	0.144508	1.32215	-0.0300408	0.5	2.5	0.646055	1.0179	0.154362	0.811459	0.482541	Notsignificant	Auxin efflux carrier component 4 OS=Arabidopsis thaliana OX=3702 GN=PIN4 PE=1 SV=1
AT3G17410	Q9LUT0	CARK1	0	1	3	2	1.29502	0.144508	1.32215	-0.0300408	0.5	2.5	0.646055	1.0179	0.154362	0.811459	0.482541	Notsignificant	Receptor-like cytoplasmic kinase 1 OS=Arabidopsis thaliana OX=3702 GN=CARK1 PE=1 SV=1
AT2G26910	O81016	AB32G	0	1	3	2	1.29502	0.144508	1.32215	-0.0300408	0.5	2.5	0.646055	1.0179	0.154362	0.811459	0.482541	Notsignificant	ABC transporter G family member 32 OS=Arabidopsis thaliana OX=3702 GN=ABCG32 PE=1 SV=1
AT1G12840	Q9SDS7	VATC	2	1	3	8	-0.19342	1.6289	-0.262812	1.55492	1.5	5.5	0.646055	1.01504	0.155044	0.809546	0.482541	Notsignificant	V-type proton ATPase subunit C OS=Arabidopsis thaliana OX=3702 GN=VHA-C PE=1 SV=1
AT1G20330	Q39227	SMT2	1	0	2	3	0.0909941	1.33806	-0.092887	1.385	0.5	2.5	0.646055	1.0105	0.156129	0.806517	0.482541	Notsignificant	24-methylenesterol C-methyltransferase 2 OS=Arabidopsis thaliana OX=3702 GN=SMT2 PE=1 SV=2
AT3G11820	Q9ZSD4	SY121	1	0	2	3	0.0909941	1.33806	-0.092887	1.385	0.5	2.5	0.646055	1.0105	0.156129	0.806517	0.482541	Notsignificant	Syntaxin-121 OS=Arabidopsis thaliana OX=3702 GN=SYP121 PE=1 SV=1
AT1G05500	Q8L706	SYT5	1	0	2	3	0.0909941	1.33806	-0.092887	1.385	0.5	2.5	0.646055	1.0105	0.156129	0.806517	0.482541	Notsignificant	Synaptotagmin-5 OS=Arabidopsis thaliana OX=3702 GN=SYT5 PE=2 SV=1
AT4G34200	O49485	SERA1	2	2	6	6	0.640252	0.723398	0.544543	0.607389	2	6	0.575966	0.964247	0.167461	0.776086	0.482541	Notsignificant	D-3-phosphoglycerate dehydrogenase 1, chloroplastic OS=Arabidopsis thaliana OX=3702 GN=PGDH1 PE=1 SV=1
AT4G24800	Q8W4Q4	MRF3	3	0	4	5	-0.386542	1.72758	-0.355921	1.96996	1.5	4.5	0.807019	0.948255	0.1715	0.765736	0.482541	Notsignificant	MA3 DOMAIN-CONTAINING TRANSLATION REGULATORY FACTOR 3 OS=Arabidopsis thaliana OX=3702 GN=MRF3 PE=1 SV=1
AT3G49670	Q9M2Z1	BAME2	0	0	0	3	0	1.33806	0	1.385	0	1.5	0.692498	0.946154	0.172035	0.764383	0.482541	Notsignificant	Leucine-rich repeat receptor-like serine/threonine-protein kinase BAM2 OS=Arabidopsis thaliana OX=3702 GN=BAM2 PE=1 SV=1
AT5G19390	Q8RWQ4	RGAP7	0	0	0	3	0	1.33806	0	1.385	0	1.5	0.692498	0.946154	0.172035	0.764383	0.482541	Notsignificant	Rho GTPase-activating protein 7 OS=Arabidopsis thaliana OX=3702 GN=ROPGAP7 PE=2 SV=1
AT2G38230	O80448	PDX11	0	0	0	3	0	1.33806	0	1.385	0	1.5	0.692498	0.946154	0.172035	0.764383	0.482541	Notsignificant	Pyridoxal 5'-phosphate synthase subunit PDX1.1 OS=Arabidopsis thaliana OX=3702 GN=PDX11 PE=1 SV=1
AT3G07110	Q9SFU1	R13A1	5	5	15	10	1.01277	0.323291	0.737188	0.259466	5	12.5	0.498327	0.944738	0.172396	0.763472	0.482541	Notsignificant	60S ribosomal protein L13a-1 OS=Arabidopsis thaliana OX=3702 GN=RPL13AA PE=2 SV=1
AT1G23080	Q940Y5	PIN7	2	3	7	7	0.852939	0.481887	0.737188	0.384997	2.5	7	0.561092	0.943865	0.172619	0.762911	0.482541	Notsignificant	Auxin efflux carrier component 7 OS=Arabidopsis thaliana OX=3702 GN=PIN7 PE=1 SV=2
AT1G42550	Q9C8E6	PMI1	1	1	6	2	1.19013	0.144508	1.12951	-0.0300408	1	4	0.549732	0.943733	0.172653	0.762826	0.482541	Notsignificant	Protein PLASTID MOVEMENT IMPAIRED 1 OS=Arabidopsis thaliana OX=3702 GN=PMI1 PE=1 SV=1
AT5G17920	O50008	METS1	2	4	6	10	0.640252	0.680824	0.544543	0.5225	3	8	0.533522	0.934142	0.175115	0.756676	0.482541	Notsignificant	5-methyltetrahydropteroyltriglutamate--homocysteine methyltransferase 1 OS=Arabidopsis thaliana OX=3702 GN=MS1 PE=1 SV=1
ATCG00120	P56757	ATPA	14	12	30	26	0.55891	0.738957	0.369456	0.439445	13	28	0.40445	0.917731	0.17938	0.746226	0.482541	Notsignificant	ATP synthase subunit alpha, chloroplastic OS=Arabidopsis thaliana OX=3702 GN=atpA PE=1 SV=1
AT3G58610	Q05758	ILV5	0	0	3	0	1.29502	0	1.32215	0	0	1.5	0.661075	0.91572	0.179907	0.744952	0.482541	Notsignificant	Ketol-acid reductoisomerase, chloroplastic OS=Arabidopsis thaliana OX=3702 GN=At3g58610 PE=1 SV=2
AT1G77590	Q9CAP8	LACS9	0	0	3	0	1.29502	0	1.32215	0	0	1.5	0.661075	0.91572	0.179907	0.744952	0.482541	Notsignificant	Long chain acyl-CoA synthetase 9, chloroplastic OS=Arabidopsis thaliana OX=3702 GN=LACS9 PE=1 SV=1
AT3G18820	Q9LS94	RAG3F	0	0	3	0	1.29502	0	1.32215	0	0	1.5	0.661075	0.91572	0.179907	0.744952	0.482541	Notsignificant	Ras-related protein RABG3f OS=Arabidopsis thaliana OX=3702 GN=RABG3F PE=1 SV=1
AT1G52290	Q9C821	PEK15	0	0	3	0	1.29502	0	1.32215	0	0	1.5	0.661075	0.91572	0.179907	0.744952	0.482541	Notsignificant	Proline-rich receptor-like protein kinase PERK15 OS=Arabidopsis thaliana OX=3702 GN=PERK15 PE=2 SV=1
AT5G03340	Q9LZF6	CD48E	0	0	3	0	1.29502	0	1.32215	0	0	1.5	0.661075	0.91572	0.179907	0.744952	0.482541	Notsignificant	Cell division control protein 48 homolog E OS=Arabidopsis thaliana OX=3702 GN=CDC48E PE=2 SV=2
AT1G79990	Q9CAA0	COB21	0	0	3	0	1.29502	0	1.32215	0	0	1.5	0.661075	0.91572	0.179907	0.744952	0.482541	Notsignificant	Coatomer subunit beta'-1 OS=Arabidopsis thaliana OX=3702 GN=At1g79990 PE=2 SV=2
AT4G31780	O81770	MGDG1	0	0	3	0	1.29502	0	1.32215	0	0	1.5	0.661075	0.91572	0.179907	0.744952	0.482541	Notsignificant	Monogalactosyldiacylglycerol synthase 1, chloroplastic OS=Arabidopsis thaliana OX=3702 GN=MGD1 PE=1 SV=1
AT3G09810	Q8LG77	IDH6	0	0	3	0	1.29502	0	1.32215	0	0	1.5	0.661075	0.91572	0.179907	0.744952	0.482541	Notsignificant	Isocitrate dehydrogenase [NAD] catalytic subunit 6, mitochondrial OS=Arabidopsis thaliana OX=3702 GN=IDH6 PE=1 SV=2
AT5G65140	Q5HZ05	TPPJ	0	0	3	0	1.29502	0	1.32215	0	0	1.5	0.661075	0.91572	0.179907	0.744952	0.482541	Notsignificant	Probable trehalose-phosphate phosphatase J OS=Arabidopsis thaliana OX=3702 GN=TPPJ PE=1 SV=1
AT2G47060	O80719	Y2706	0	0	3	0	1.29502	0	1.32215	0	0	1.5	0.661075	0.91572	0.179907	0.744952	0.482541	Notsignificant	Probable receptor-like protein kinase At2g47060 OS=Arabidopsis thaliana OX=3702 GN=At2g47060 PE=1 SV=1
AT4G36480	Q94IB8	LCB1	0	0	3	0	1.29502	0	1.32215	0	0	1.5	0.661075	0.91572	0.179907	0.744952	0.482541	Notsignificant	Long chain base biosynthesis protein 1 OS=Arabidopsis thaliana OX=3702 GN=LCB1 PE=1 SV=1
AT5G59150	Q9FIF9	RAA2D	2	4	9	7	1.22257	0.0689635	1.05912	0.0630686	3	8	0.561092	0.913252	0.180555	0.74339	0.482541	Notsignificant	Ras-related protein RABA2d OS=Arabidopsis thaliana OX=3702 GN=RABA2D PE=2 SV=1
AT5G12250	P29514	TBB6	12	8	24	20	0.315592	0.963392	0.265567	0.607389	10	22	0.436478	0.904378	0.182898	0.737792	0.482541	Notsignificant	Tubulin beta-6 chain OS=Arabidopsis thaliana OX=3702 GN=TUBB6 PE=2 SV=1
AT5G19620	Q9C5J8	OEP80	0	1	1	3	0.747628	0.511435	0.322151	0.384997	0.5	2	0.353574	0.890292	0.186655	0.728961	0.482541	Notsignificant	Outer envelope protein 80, chloroplastic OS=Arabidopsis thaliana OX=3702 GN=OEP80 PE=2 SV=1
AT5G13710	Q9LM02	SMT1	1	2	7	3	1.3777	-0.121626	1.32215	-0.199966	1.5	5	0.561092	0.888179	0.187222	0.727643	0.482541	Notsignificant	Cycloartenol-C-24-methyltransferase OS=Arabidopsis thaliana OX=3702 GN=SMT1 PE=1 SV=1
AT3G07020	Q9M8Z7	U80A2	1	1	4	3	0.739285	0.511435	0.644079	0.384997	1	3.5	0.514538	0.884392	0.188242	0.725283	0.482541	Notsignificant	Sterol 3-beta-glucosyltransferase UGT80A2 OS=Arabidopsis thaliana OX=3702 GN=UGT80A2 PE=1 SV=1
AT3G13300	Q9LTT8	VCS	1	1	4	3	0.739285	0.511435	0.644079	0.384997	1	3.5	0.514538	0.884392	0.188242	0.725283	0.482541	Notsignificant	Enhancer of mRNA-decapping protein 4 OS=Arabidopsis thaliana OX=3702 GN=VCS PE=1 SV=1
AT1G06430	Q8W585	FTSH8	1	1	4	3	0.739285	0.511435	0.644079	0.384997	1	3.5	0.514538	0.884392	0.188242	0.725283	0.482541	Notsignificant	ATP-dependent zinc metalloprotease FTSH 8, chloroplastic OS=Arabidopsis thaliana OX=3702 GN=FTSH8 PE=1 SV=1
AT3G55320	Q9M3B9	AB20B	5	6	13	13	0.714822	0.522109	0.544543	0.384997	5.5	13	0.46477	0.874642	0.190884	0.71923	0.482541	Notsignificant	ABC transporter B family member 20 OS=Arabidopsis thaliana OX=3702 GN=ABCB20 PE=1 SV=1
AT1G30360	Q9C8G5	CSCLD	5	4	12	10	0.554087	0.680824	0.437628	0.5225	4.5	11	0.480064	0.873214	0.191273	0.718346	0.482541	Notsignificant	CSC1-like protein ERD4 OS=Arabidopsis thaliana OX=3702 GN=ERD4 PE=1 SV=1
AT4G31430	Q949W6	KAKU4	1	0	3	1	0.452661	0.772468	0.322151	0.384997	0.5	2	0.353574	0.866297	0.193164	0.714074	0.482541	Notsignificant	Protein KAKU4 OS=Arabidopsis thaliana OX=3702 GN=KAKU4 PE=1 SV=1
AT2G18450	Q9ZPX5	SDHA2	2	0	4	2	0.128699	1.09248	0.0591161	0.969959	1	3	0.514538	0.863504	0.19393	0.712354	0.482541	Notsignificant	Succinate dehydrogenase [ubiquinone] flavoprotein subunit 2, mitochondrial OS=Arabidopsis thaliana OX=3702 GN=SDH1-2 PE=1 SV=1
AT3G06720	Q96321	IMPA1	1	2	4	5	0.739285	0.481275	0.644079	0.384997	1.5	4.5	0.514538	0.863066	0.194051	0.712085	0.482541	Notsignificant	Importin subunit alpha-1 OS=Arabidopsis thaliana OX=3702 GN=IMPA1 PE=1 SV=2
AT2G38040	Q9LD43	ACCA	0	1	2	2	1.05734	0.144508	0.907113	-0.0300408	0.5	2	0.438536	0.849838	0.197708	0.703977	0.482541	Notsignificant	Acetyl-coenzyme A carboxylase carboxyl transferase subunit alpha, chloroplastic OS=Arabidopsis thaliana OX=3702 GN=CAC3 PE=1 SV=1
AT1G80380	Q944I4	GLYK	0	1	2	2	1.05734	0.144508	0.907113	-0.0300408	0.5	2	0.438536	0.849838	0.197708	0.703977	0.482541	Notsignificant	D-glycerate 3-kinase, chloroplastic OS=Arabidopsis thaliana OX=3702 GN=GLYK PE=1 SV=2
AT2G27530	P59230	R10A2	0	1	2	2	1.05734	0.144508	0.907113	-0.0300408	0.5	2	0.438536	0.849838	0.197708	0.703977	0.482541	Notsignificant	60S ribosomal protein L10a-2 OS=Arabidopsis thaliana OX=3702 GN=RPL10AB PE=1 SV=1
AT3G55360	Q9M2U2	TECR	0	1	2	2	1.05734	0.144508	0.907113	-0.0300408	0.5	2	0.438536	0.849838	0.197708	0.703977	0.482541	Notsignificant	Very-long-chain enoyl-CoA reductase OS=Arabidopsis thaliana OX=3702 GN=ECR PE=1 SV=1
AT1G53210	Q8L636	NCL	1	0	2	2	0.0909941	1.09248	-0.092887	0.969959	0.5	2	0.438536	0.836842	0.201341	0.696069	0.482541	Notsignificant	Sodium/calcium exchanger NCL OS=Arabidopsis thaliana OX=3702 GN=NCL PE=2 SV=1
ATCG00065	P62126	RR12	1	0	2	2	0.0909941	1.09248	-0.092887	0.969959	0.5	2	0.438536	0.836842	0.201341	0.696069	0.482541	Notsignificant	30S ribosomal protein S12, chloroplastic OS=Arabidopsis thaliana OX=3702 GN=rps12-A PE=2 SV=2
ATCG00065	P62126	RR12	1	0	2	2	0.0909941	1.09248	-0.092887	0.969959	0.5	2	0.438536	0.836842	0.201341	0.696069	0.482541	Notsignificant	30S ribosomal protein S12, chloroplastic OS=Arabidopsis thaliana OX=3702 GN=rps12-A PE=2 SV=2
ATCG00905	P62126	RR12	1	0	2	2	0.0909941	1.09248	-0.092887	0.969959	0.5	2	0.438536	0.836842	0.201341	0.696069	0.482541	Notsignificant	30S ribosomal protein S12, chloroplastic OS=Arabidopsis thaliana OX=3702 GN=rps12-A PE=2 SV=2
ATCG01230	P62126	RR12	1	0	2	2	0.0909941	1.09248	-0.092887	0.969959	0.5	2	0.438536	0.836842	0.201341	0.696069	0.482541	Notsignificant	30S ribosomal protein S12, chloroplastic OS=Arabidopsis thaliana OX=3702 GN=rps12-A PE=2 SV=2
AT1G30630	Q9SA78	COPE1	1	0	2	2	0.0909941	1.09248	-0.092887	0.969959	0.5	2	0.438536	0.836842	0.201341	0.696069	0.482541	Notsignificant	Coatomer subunit epsilon-1 OS=Arabidopsis thaliana OX=3702 GN=At1g30630 PE=2 SV=1
AT2G42520	Q84W89	RH37	1	0	2	2	0.0909941	1.09248	-0.092887	0.969959	0.5	2	0.438536	0.836842	0.201341	0.696069	0.482541	Notsignificant	DEAD-box ATP-dependent RNA helicase 37 OS=Arabidopsis thaliana OX=3702 GN=RH37 PE=2 SV=2
AT1G47550	Q9SX85	SEC3A	1	0	2	2	0.0909941	1.09248	-0.092887	0.969959	0.5	2	0.438536	0.836842	0.201341	0.696069	0.482541	Notsignificant	Exocyst complex component SEC3A OS=Arabidopsis thaliana OX=3702 GN=SEC3A PE=1 SV=1
AT1G11300	Q9SXB4	Y1130	2	1	4	5	0.128699	1.04847	0.0591161	0.969959	1.5	4.5	0.514538	0.832383	0.202596	0.693368	0.482541	Notsignificant	G-type lectin S-receptor-like serine/threonine-protein kinase At1g11300 OS=Arabidopsis thaliana OX=3702 GN=At1g11300 PE=2 SV=1
AT5G04530	Q9LZ72	KCS19	0	2	3	3	1.29502	-0.121626	1.32215	-0.199966	1	3	0.561092	0.829718	0.203349	0.691758	0.482541	Notsignificant	3-ketoacyl-CoA synthase 19 OS=Arabidopsis thaliana OX=3702 GN=KCS19 PE=2 SV=1
AT5G52470	Q9FEF8	FBRL1	0	2	3	3	1.29502	-0.121626	1.32215	-0.199966	1	3	0.561092	0.829718	0.203349	0.691758	0.482541	Notsignificant	Probable mediator of RNA polymerase II transcription subunit 36b OS=Arabidopsis thaliana OX=3702 GN=MED36B PE=1 SV=1
AT3G13470	Q9LJE4	CPNB2	30	24	56	51	0.187924	0.964141	0.200844	0.44158	27	53.5	0.321212	0.814633	0.207641	0.682686	0.482541	Notsignificant	Chaperonin 60 subunit beta 2, chloroplastic OS=Arabidopsis thaliana OX=3702 GN=CPN60B2 PE=1 SV=1
AT1G79850	P16180	RR17	2	0	3	3	-0.19342	1.33806	-0.262812	1.385	1	3	0.561092	0.809385	0.209147	0.679549	0.482541	Notsignificant	30S ribosomal protein S17, chloroplastic OS=Arabidopsis thaliana OX=3702 GN=RPS17 PE=1 SV=1
AT3G52140	F4J5S1	CLU	1	1	2	5	0.0909941	1.04847	-0.092887	0.969959	1	3.5	0.438536	0.805721	0.210202	0.677364	0.482541	Notsignificant	Clustered mitochondria protein OS=Arabidopsis thaliana OX=3702 GN=FMT PE=2 SV=1
AT5G26742	Q8L7S8	RH3	1	0	1	4	-0.417232	1.54513	-0.677849	1.70692	0.5	2.5	0.514538	0.797543	0.212568	0.672502	0.482541	Notsignificant	DEAD-box ATP-dependent RNA helicase 3, chloroplastic OS=Arabidopsis thaliana OX=3702 GN=RH3 PE=1 SV=2
AT4G10840	O81629	KLCR1	2	2	5	6	0.401795	0.723398	0.322151	0.607389	2	5.5	0.46477	0.795632	0.213123	0.67137	0.482541	Notsignificant	Protein KINESIN LIGHT CHAIN-RELATED 1 OS=Arabidopsis thaliana OX=3702 GN=KLCR1 PE=1 SV=1
AT1G05570	Q9AUE0	CALS1	1	1	5	2	0.98017	0.144508	0.907113	-0.0300408	1	3.5	0.438536	0.795267	0.213229	0.671154	0.482541	Notsignificant	Callose synthase 1 OS=Arabidopsis thaliana OX=3702 GN=CALS1 PE=1 SV=2
AT1G04410	P93819	MDHC1	1	1	5	2	0.98017	0.144508	0.907113	-0.0300408	1	3.5	0.438536	0.795267	0.213229	0.671154	0.482541	Notsignificant	Malate dehydrogenase 1, cytoplasmic OS=Arabidopsis thaliana OX=3702 GN=MDH1 PE=1 SV=2
AT1G76080	Q9SGS4	CDSP	1	1	5	2	0.98017	0.144508	0.907113	-0.0300408	1	3.5	0.438536	0.795267	0.213229	0.671154	0.482541	Notsignificant	Thioredoxin-like protein CDSP32, chloroplastic OS=Arabidopsis thaliana OX=3702 GN=CDSP32 PE=1 SV=1
AT2G26890	F4IVL6	GRV2	1	1	5	2	0.98017	0.144508	0.907113	-0.0300408	1	3.5	0.438536	0.795267	0.213229	0.671154	0.482541	Notsignificant	DnaJ homolog subfamily C GRV2 OS=Arabidopsis thaliana OX=3702 GN=GRV2 PE=1 SV=1
AT5G50920	Q9FI56	CLPC1	15	24	39	39	1.23973	-0.119444	0.644079	0.0630686	19.5	39	0.353574	0.792165	0.214132	0.669318	0.482541	Notsignificant	Chaperone protein ClpC1, chloroplastic OS=Arabidopsis thaliana OX=3702 GN=CLPC1 PE=1 SV=1
AT3G62830	Q9LZI2	UXS2	3	2	7	6	0.386055	0.723398	0.322151	0.607389	2.5	6.5	0.46477	0.784502	0.216373	0.664797	0.482541	Notsignificant	UDP-glucuronic acid decarboxylase 2 OS=Arabidopsis thaliana OX=3702 GN=UXS2 PE=1 SV=1
AT1G70410	Q94CE4	BCA4	2	3	7	6	0.852939	0.250358	0.737188	0.192352	2.5	6.5	0.46477	0.780149	0.217652	0.662238	0.482541	Notsignificant	Beta carbonic anhydrase 4 OS=Arabidopsis thaliana OX=3702 GN=BCA4 PE=1 SV=1
AT3G48870	Q9SXJ7	CLPC2	13	19	32	33	0.975669	0.124084	0.55919	0.150531	16	32.5	0.354861	0.777642	0.21839	0.660767	0.482541	Notsignificant	Chaperone protein ClpC2, chloroplastic OS=Arabidopsis thaliana OX=3702 GN=CLPC2 PE=1 SV=1
AT4G34460	P49177	GBB	0	0	0	2	0	1.09248	0	0.969959	0	1	0.48498	0.7725	0.219909	0.657756	0.482541	Notsignificant	Guanine nucleotide-binding protein subunit beta OS=Arabidopsis thaliana OX=3702 GN=GB1 PE=1 SV=1
AT2G37170	P43287	PIP22	0	0	0	2	0	1.09248	0	0.969959	0	1	0.48498	0.7725	0.219909	0.657756	0.482541	Notsignificant	Aquaporin PIP2-2 OS=Arabidopsis thaliana OX=3702 GN=PIP2-2 PE=1 SV=2
AT1G01620	Q08733	PIP1;3	0	0	0	2	0	1.09248	0	0.969959	0	1	0.48498	0.7725	0.219909	0.657756	0.482541	Notsignificant	Aquaporin PIP1-3 OS=Arabidopsis thaliana OX=3702 GN=PIP1-3 PE=1 SV=1
AT5G64813	Q9C5J9	LIIP1	0	0	0	2	0	1.09248	0	0.969959	0	1	0.48498	0.7725	0.219909	0.657756	0.482541	Notsignificant	Small GTPase LIP1 OS=Arabidopsis thaliana OX=3702 GN=LIP1 PE=1 SV=1
AT1G80550	Q9M8M3	PP136	0	0	0	2	0	1.09248	0	0.969959	0	1	0.48498	0.7725	0.219909	0.657756	0.482541	Notsignificant	Pentatricopeptide repeat-containing protein At1g80550, mitochondrial OS=Arabidopsis thaliana OX=3702 GN=At1g80550 PE=1 SV=1
AT1G05150	O23052	Y1515	0	0	0	2	0	1.09248	0	0.969959	0	1	0.48498	0.7725	0.219909	0.657756	0.482541	Notsignificant	Uncharacterized TPR repeat-containing protein At1g05150 OS=Arabidopsis thaliana OX=3702 GN=At1g05150 PE=1 SV=1
AT4G17090	O23553	BAM3	0	0	0	2	0	1.09248	0	0.969959	0	1	0.48498	0.7725	0.219909	0.657756	0.482541	Notsignificant	Beta-amylase 3, chloroplastic OS=Arabidopsis thaliana OX=3702 GN=BAM3 PE=1 SV=3
AT3G49720	Q9M2Y6	CGR2	0	0	0	2	0	1.09248	0	0.969959	0	1	0.48498	0.7725	0.219909	0.657756	0.482541	Notsignificant	Probable pectin methylesterase CGR2 OS=Arabidopsis thaliana OX=3702 GN=CGR2 PE=2 SV=1
AT4G11260	Q9SUT5	SGT1B	0	0	0	2	0	1.09248	0	0.969959	0	1	0.48498	0.7725	0.219909	0.657756	0.482541	Notsignificant	Protein SGT1 homolog B OS=Arabidopsis thaliana OX=3702 GN=SGT1B PE=1 SV=1
AT1G22740	O04157	RAG3B	0	0	0	2	0	1.09248	0	0.969959	0	1	0.48498	0.7725	0.219909	0.657756	0.482541	Notsignificant	Ras-related protein RABG3b OS=Arabidopsis thaliana OX=3702 GN=RABG3B PE=1 SV=1
AT3G58570	Q9M2F9	RH52	0	0	0	2	0	1.09248	0	0.969959	0	1	0.48498	0.7725	0.219909	0.657756	0.482541	Notsignificant	DEAD-box ATP-dependent RNA helicase 52 OS=Arabidopsis thaliana OX=3702 GN=RH52 PE=1 SV=1
AT3G51740	Q9SCT4	IMK2	0	0	0	2	0	1.09248	0	0.969959	0	1	0.48498	0.7725	0.219909	0.657756	0.482541	Notsignificant	Probably inactive leucine-rich repeat receptor-like protein kinase IMK2 OS=Arabidopsis thaliana OX=3702 GN=IMK2 PE=1 SV=1
AT5G12080	Q9LYG9	MSL10	0	0	0	2	0	1.09248	0	0.969959	0	1	0.48498	0.7725	0.219909	0.657756	0.482541	Notsignificant	Mechanosensitive ion channel protein 10 OS=Arabidopsis thaliana OX=3702 GN=MSL10 PE=1 SV=1
AT1G54080	Q9SYG4	UBP1A	0	0	0	2	0	1.09248	0	0.969959	0	1	0.48498	0.7725	0.219909	0.657756	0.482541	Notsignificant	Oligouridylate-binding protein 1A OS=Arabidopsis thaliana OX=3702 GN=UBP1A PE=1 SV=1
AT5G49830	Q9LTB0	EX84B	0	0	0	2	0	1.09248	0	0.969959	0	1	0.48498	0.7725	0.219909	0.657756	0.482541	Notsignificant	Exocyst complex component EXO84B OS=Arabidopsis thaliana OX=3702 GN=EXO84B PE=1 SV=1
AT1G64520	Q9SGW3	PSD8A	0	0	0	2	0	1.09248	0	0.969959	0	1	0.48498	0.7725	0.219909	0.657756	0.482541	Notsignificant	26S proteasome non-ATPase regulatory subunit 8 homolog A OS=Arabidopsis thaliana OX=3702 GN=RPN12A PE=1 SV=1
AT3G20050	P28769	TCPA	0	0	0	2	0	1.09248	0	0.969959	0	1	0.48498	0.7725	0.219909	0.657756	0.482541	Notsignificant	T-complex protein 1 subunit alpha OS=Arabidopsis thaliana OX=3702 GN=CCT1 PE=1 SV=1
AT1G47420	Q9SX77	SDH5	0	0	0	2	0	1.09248	0	0.969959	0	1	0.48498	0.7725	0.219909	0.657756	0.482541	Notsignificant	Succinate dehydrogenase subunit 5, mitochondrial OS=Arabidopsis thaliana OX=3702 GN=SDH5 PE=1 SV=1
AT1G58684	Q93VB8	RS22	5	7	14	13	0.867412	0.219186	0.644079	0.192352	6	13.5	0.418215	0.768341	0.221142	0.655328	0.482541	Notsignificant	40S ribosomal protein S2-2 OS=Arabidopsis thaliana OX=3702 GN=RPS2B PE=2 SV=1
AT1G58983	Q93VB8	RS22	5	7	14	13	0.867412	0.219186	0.644079	0.192352	6	13.5	0.418215	0.768341	0.221142	0.655328	0.482541	Notsignificant	40S ribosomal protein S2-2 OS=Arabidopsis thaliana OX=3702 GN=RPS2B PE=2 SV=1
AT1G59359	Q93VB8	RS22	5	7	14	13	0.867412	0.219186	0.644079	0.192352	6	13.5	0.418215	0.768341	0.221142	0.655328	0.482541	Notsignificant	40S ribosomal protein S2-2 OS=Arabidopsis thaliana OX=3702 GN=RPS2B PE=2 SV=1
AT4G20940	C0LGQ9	GHR1	1	3	7	4	1.3777	-0.300221	1.32215	-0.293075	2	5.5	0.514538	0.761894	0.223062	0.651575	0.482541	Notsignificant	LRR receptor-like serine/threonine-protein kinase GHR1 OS=Arabidopsis thaliana OX=3702 GN=GHR1 PE=1 SV=2
AT1G76400	Q9SFX3	OST1A	0	0	2	0	1.05734	0	0.907113	0	0	1	0.453557	0.747655	0.227334	0.643335	0.482541	Notsignificant	Dolichyl-diphosphooligosaccharide--protein glycosyltransferase subunit 1A OS=Arabidopsis thaliana OX=3702 GN=OST1A PE=2 SV=1
AT3G51770	O65020	ETO1	0	0	2	0	1.05734	0	0.907113	0	0	1	0.453557	0.747655	0.227334	0.643335	0.482541	Notsignificant	Ethylene-overproduction protein 1 OS=Arabidopsis thaliana OX=3702 GN=ETO1 PE=1 SV=2
AT2G24710	Q9SHV2	GLR23	0	0	2	0	1.05734	0	0.907113	0	0	1	0.453557	0.747655	0.227334	0.643335	0.482541	Notsignificant	Glutamate receptor 2.3 OS=Arabidopsis thaliana OX=3702 GN=GLR2.3 PE=2 SV=1
AT2G30050	O64740	SC13B	0	0	2	0	1.05734	0	0.907113	0	0	1	0.453557	0.747655	0.227334	0.643335	0.482541	Notsignificant	Protein transport protein SEC13 homolog B OS=Arabidopsis thaliana OX=3702 GN=SEC13B PE=1 SV=1
AT3G55440	P48491	TPIS	0	0	2	0	1.05734	0	0.907113	0	0	1	0.453557	0.747655	0.227334	0.643335	0.482541	Notsignificant	Triosephosphate isomerase, cytosolic OS=Arabidopsis thaliana OX=3702 GN=CTIMC PE=1 SV=2
AT4G24520	Q9SB48	NCPR1	0	0	2	0	1.05734	0	0.907113	0	0	1	0.453557	0.747655	0.227334	0.643335	0.482541	Notsignificant	NADPH--cytochrome P450 reductase 1 OS=Arabidopsis thaliana OX=3702 GN=ATR1 PE=1 SV=1
AT1G60130	O80737	JAL18	0	0	2	0	1.05734	0	0.907113	0	0	1	0.453557	0.747655	0.227334	0.643335	0.482541	Notsignificant	Jacalin-related lectin 18 OS=Arabidopsis thaliana OX=3702 GN=JAL18 PE=3 SV=1
AT4G22540	Q940Y1	ORP2A	0	0	2	0	1.05734	0	0.907113	0	0	1	0.453557	0.747655	0.227334	0.643335	0.482541	Notsignificant	Oxysterol-binding protein-related protein 2A OS=Arabidopsis thaliana OX=3702 GN=ORP2A PE=2 SV=1
AT5G17770	Q9ZNT1	NB5R1	0	0	2	0	1.05734	0	0.907113	0	0	1	0.453557	0.747655	0.227334	0.643335	0.482541	Notsignificant	NADH--cytochrome b5 reductase 1 OS=Arabidopsis thaliana OX=3702 GN=CBR1 PE=1 SV=1
AT5G07300	Q5S1W2	BON2	0	0	2	0	1.05734	0	0.907113	0	0	1	0.453557	0.747655	0.227334	0.643335	0.482541	Notsignificant	Protein BONZAI 2 OS=Arabidopsis thaliana OX=3702 GN=BON2 PE=1 SV=2
AT3G44890	P25864	RK9	0	0	2	0	1.05734	0	0.907113	0	0	1	0.453557	0.747655	0.227334	0.643335	0.482541	Notsignificant	50S ribosomal protein L9, chloroplastic OS=Arabidopsis thaliana OX=3702 GN=RPL9 PE=2 SV=1
AT3G54050	P25851	F16P1	0	0	2	0	1.05734	0	0.907113	0	0	1	0.453557	0.747655	0.227334	0.643335	0.482541	Notsignificant	Fructose-1,6-bisphosphatase 1, chloroplastic OS=Arabidopsis thaliana OX=3702 GN=CFBP1 PE=1 SV=2
AT3G45410	Q9M3D8	LRK13	0	0	2	0	1.05734	0	0.907113	0	0	1	0.453557	0.747655	0.227334	0.643335	0.482541	Notsignificant	L-type lectin-domain containing receptor kinase I.3 OS=Arabidopsis thaliana OX=3702 GN=LECRK13 PE=1 SV=1
AT1G66730	F4HPZ9	LIG6	0	0	2	0	1.05734	0	0.907113	0	0	1	0.453557	0.747655	0.227334	0.643335	0.482541	Notsignificant	DNA ligase 6 OS=Arabidopsis thaliana OX=3702 GN=LIG6 PE=2 SV=1
AT4G22890	Q8H112	PGL1A	0	0	2	0	1.05734	0	0.907113	0	0	1	0.453557	0.747655	0.227334	0.643335	0.482541	Notsignificant	PGR5-like protein 1A, chloroplastic OS=Arabidopsis thaliana OX=3702 GN=PGRL1A PE=1 SV=1
AT3G14310	O49006	PME3	0	0	2	0	1.05734	0	0.907113	0	0	1	0.453557	0.747655	0.227334	0.643335	0.482541	Notsignificant	Pectinesterase/pectinesterase inhibitor 3 OS=Arabidopsis thaliana OX=3702 GN=PME3 PE=1 SV=2
AT3G11830	Q9SF16	TCPH	0	0	2	0	1.05734	0	0.907113	0	0	1	0.453557	0.747655	0.227334	0.643335	0.482541	Notsignificant	T-complex protein 1 subunit eta OS=Arabidopsis thaliana OX=3702 GN=CCT7 PE=1 SV=1
AT1G73020	A0MFS9	CACLC	0	0	2	0	1.05734	0	0.907113	0	0	1	0.453557	0.747655	0.227334	0.643335	0.482541	Notsignificant	Anoctamin-like protein At1g73020 OS=Arabidopsis thaliana OX=3702 GN=At1g73020 PE=1 SV=1
AT4G21940	O49717	CDPKF	0	0	2	0	1.05734	0	0.907113	0	0	1	0.453557	0.747655	0.227334	0.643335	0.482541	Notsignificant	Calcium-dependent protein kinase 15 OS=Arabidopsis thaliana OX=3702 GN=CPK15 PE=2 SV=1
AT5G43470	Q8W4J9	RPP8	0	0	2	0	1.05734	0	0.907113	0	0	1	0.453557	0.747655	0.227334	0.643335	0.482541	Notsignificant	Disease resistance protein RPP8 OS=Arabidopsis thaliana OX=3702 GN=RPP8 PE=1 SV=2
AT1G13320	Q38951	PP2A-A3	0	0	2	0	1.05734	0	0.907113	0	0	1	0.453557	0.747655	0.227334	0.643335	0.482541	Notsignificant	Serine/threonine-protein phosphatase 2A 65 kDa regulatory subunit A gamma isoform OS=Arabidopsis thaliana OX=3702 GN=PP2AA3 PE=1 SV=2
AT2G01980	Q9LKW9	NHX7	0	0	2	0	1.05734	0	0.907113	0	0	1	0.453557	0.747655	0.227334	0.643335	0.482541	Notsignificant	Sodium/hydrogen exchanger 7 OS=Arabidopsis thaliana OX=3702 GN=NHX7 PE=1 SV=1
AT2G33130	O49320	RLF18	0	0	2	0	1.05734	0	0.907113	0	0	1	0.453557	0.747655	0.227334	0.643335	0.482541	Notsignificant	Protein RALF-like 18 OS=Arabidopsis thaliana OX=3702 GN=RALFL18 PE=3 SV=1
AT1G10270	Q9SY69	PPR29	0	0	2	0	1.05734	0	0.907113	0	0	1	0.453557	0.747655	0.227334	0.643335	0.482541	Notsignificant	Pentatricopeptide repeat-containing protein At1g10270 OS=Arabidopsis thaliana OX=3702 GN=GRP23 PE=1 SV=1
AT5G18410	Q5S2C3	PIR	0	0	2	0	1.05734	0	0.907113	0	0	1	0.453557	0.747655	0.227334	0.643335	0.482541	Notsignificant	Protein PIR OS=Arabidopsis thaliana OX=3702 GN=PIR PE=1 SV=2
AT5G51480	Q9FHN6	SKS2	0	0	2	0	1.05734	0	0.907113	0	0	1	0.453557	0.747655	0.227334	0.643335	0.482541	Notsignificant	Monocopper oxidase-like protein SKS2 OS=Arabidopsis thaliana OX=3702 GN=SKS2 PE=2 SV=1
AT1G62630	Q9SI85	DRL14	0	0	2	0	1.05734	0	0.907113	0	0	1	0.453557	0.747655	0.227334	0.643335	0.482541	Notsignificant	Probable disease resistance protein At1g62630 OS=Arabidopsis thaliana OX=3702 GN=At1g62630 PE=3 SV=2
AT3G59970	Q9SE60	MTHR1	0	0	2	0	1.05734	0	0.907113	0	0	1	0.453557	0.747655	0.227334	0.643335	0.482541	Notsignificant	Methylenetetrahydrofolate reductase 1 OS=Arabidopsis thaliana OX=3702 GN=MTHFR1 PE=1 SV=1
AT1G74850	Q9S7Q2	PP124	0	0	2	0	1.05734	0	0.907113	0	0	1	0.453557	0.747655	0.227334	0.643335	0.482541	Notsignificant	Pentatricopeptide repeat-containing protein At1g74850, chloroplastic OS=Arabidopsis thaliana OX=3702 GN=PTAC2 PE=2 SV=1
AT1G29150	Q9LP45	PSD11	0	0	2	0	1.05734	0	0.907113	0	0	1	0.453557	0.747655	0.227334	0.643335	0.482541	Notsignificant	26S proteasome non-ATPase regulatory subunit 11 homolog OS=Arabidopsis thaliana OX=3702 GN=RPN6 PE=1 SV=1
AT2G03240	Q6R8G5	PHO15	0	0	2	0	1.05734	0	0.907113	0	0	1	0.453557	0.747655	0.227334	0.643335	0.482541	Notsignificant	Phosphate transporter PHO1 homolog 5 OS=Arabidopsis thaliana OX=3702 GN=PHO1-H5 PE=2 SV=2
AT2G27810	Q3E7D0	NAT12	0	0	2	0	1.05734	0	0.907113	0	0	1	0.453557	0.747655	0.227334	0.643335	0.482541	Notsignificant	Nucleobase-ascorbate transporter 12 OS=Arabidopsis thaliana OX=3702 GN=NAT12 PE=1 SV=3
AT2G18030	Q9SL43	MSRA5	0	0	2	0	1.05734	0	0.907113	0	0	1	0.453557	0.747655	0.227334	0.643335	0.482541	Notsignificant	Peptide methionine sulfoxide reductase A5 OS=Arabidopsis thaliana OX=3702 GN=MSRA5 PE=2 SV=1
AT3G60750	Q8RWV0	TKTC1	0	0	2	0	1.05734	0	0.907113	0	0	1	0.453557	0.747655	0.227334	0.643335	0.482541	Notsignificant	Transketolase-1, chloroplastic OS=Arabidopsis thaliana OX=3702 GN=TKL-1 PE=1 SV=1
AT2G27600	Q9ZNT0	VPS4	0	0	2	0	1.05734	0	0.907113	0	0	1	0.453557	0.747655	0.227334	0.643335	0.482541	Notsignificant	Protein SUPPRESSOR OF K(+) TRANSPORT GROWTH DEFECT 1 OS=Arabidopsis thaliana OX=3702 GN=SKD1 PE=1 SV=1
AT5G11980	Q84K25	COG8	0	0	2	0	1.05734	0	0.907113	0	0	1	0.453557	0.747655	0.227334	0.643335	0.482541	Notsignificant	Conserved oligomeric Golgi complex subunit 8 OS=Arabidopsis thaliana OX=3702 GN=COG8 PE=1 SV=1
AT5G18475	Q3E9F0	PP392	0	0	2	0	1.05734	0	0.907113	0	0	1	0.453557	0.747655	0.227334	0.643335	0.482541	Notsignificant	Pentatricopeptide repeat-containing protein At5g18475 OS=Arabidopsis thaliana OX=3702 GN=At5g18475 PE=2 SV=1
AT4G35000	Q42564	APX3	0	0	2	0	1.05734	0	0.907113	0	0	1	0.453557	0.747655	0.227334	0.643335	0.482541	Notsignificant	L-ascorbate peroxidase 3 OS=Arabidopsis thaliana OX=3702 GN=APX3 PE=1 SV=1
AT1G06840	C0LGD7	Y1684	0	0	2	0	1.05734	0	0.907113	0	0	1	0.453557	0.747655	0.227334	0.643335	0.482541	Notsignificant	Probable LRR receptor-like serine/threonine-protein kinase At1g06840 OS=Arabidopsis thaliana OX=3702 GN=At1g06840 PE=1 SV=2
AT4G21380	O81905	SD18	0	0	2	0	1.05734	0	0.907113	0	0	1	0.453557	0.747655	0.227334	0.643335	0.482541	Notsignificant	Receptor-like serine/threonine-protein kinase SD1-8 OS=Arabidopsis thaliana OX=3702 GN=SD18 PE=1 SV=1
AT5G54380	Q9LK35	THE1	0	1	0	5	0	1.04847	0	0.969959	0.5	2.5	0.48498	0.741379	0.229232	0.639725	0.482541	Notsignificant	Receptor-like protein kinase THESEUS 1 OS=Arabidopsis thaliana OX=3702 GN=THE1 PE=1 SV=1
AT5G12365	X5JB51	SEC10b	0	1	0	5	0	1.04847	0	0.969959	0.5	2.5	0.48498	0.741379	0.229232	0.639725	0.482541	Notsignificant	Exocyst complex component SEC10b OS=Arabidopsis thaliana OX=3702 GN=SEC10b PE=1 SV=1
AT4G14960	P29511	TBA6	10	13	28	20	1.22756	-0.240762	0.7207	-0.0300408	11.5	24	0.34533	0.697768	0.242661	0.615	0.482541	Notsignificant	Tubulin alpha-6 chain OS=Arabidopsis thaliana OX=3702 GN=TUBA6 PE=1 SV=1
AT2G31960	Q9SL03	CALS2	1	0	5	0	0.98017	0	0.907113	0	0.5	2.5	0.453557	0.693085	0.244128	0.612382	0.482541	Notsignificant	Callose synthase 2 OS=Arabidopsis thaliana OX=3702 GN=CALS2 PE=2 SV=3
AT5G52640	P27323	HS901	1	0	5	0	0.98017	0	0.907113	0	0.5	2.5	0.453557	0.693085	0.244128	0.612382	0.482541	Notsignificant	Heat shock protein 90-1 OS=Arabidopsis thaliana OX=3702 GN=HSP90-1 PE=1 SV=3
AT5G09870	Q8L778	CESA5	1	0	5	0	0.98017	0	0.907113	0	0.5	2.5	0.453557	0.693085	0.244128	0.612382	0.482541	Notsignificant	Cellulose synthase A catalytic subunit 5 [UDP-forming] OS=Arabidopsis thaliana OX=3702 GN=CESA5 PE=1 SV=2
AT4G02770	Q9S7H1	PSAD1	1	1	3	3	0.452661	0.511435	0.322151	0.384997	1	3	0.353574	0.681719	0.247708	0.606059	0.482541	Notsignificant	Photosystem I reaction center subunit II-1, chloroplastic OS=Arabidopsis thaliana OX=3702 GN=psaD1 PE=1 SV=1
ATMG00510	P93306	NDUS2	1	1	3	3	0.452661	0.511435	0.322151	0.384997	1	3	0.353574	0.681719	0.247708	0.606059	0.482541	Notsignificant	NADH dehydrogenase [ubiquinone] iron-sulfur protein 2 OS=Arabidopsis thaliana OX=3702 GN=NAD7 PE=1 SV=2
AT3G46740	Q9STE8	TC753	7	8	16	16	0.542242	0.409088	0.409613	0.302535	7.5	16	0.356074	0.672692	0.250572	0.601068	0.482541	Notsignificant	Protein TOC75-3, chloroplastic OS=Arabidopsis thaliana OX=3702 GN=TOC75-3 PE=1 SV=1
AT5G19780	B9DHQ0	TBA5	8	9	20	16	0.804205	0.141649	0.544543	0.150531	8.5	18	0.347537	0.66882	0.251805	0.598935	0.482541	Notsignificant	Tubulin alpha-5 chain OS=Arabidopsis thaliana OX=3702 GN=TUBA5 PE=1 SV=2
AT5G53480	Q9FJD4	IMB1	2	1	4	4	0.128699	0.802976	0.0591161	0.706925	1.5	4	0.38302	0.658794	0.255014	0.593436	0.482541	Notsignificant	Importin subunit beta-1 OS=Arabidopsis thaliana OX=3702 GN=KPNB1 PE=1 SV=1
AT2G44120	P60039	RL73	7	7	14	16	0.240906	0.688072	0.229041	0.47246	7	15	0.35075	0.656886	0.255627	0.592393	0.482541	Notsignificant	60S ribosomal protein L7-3 OS=Arabidopsis thaliana OX=3702 GN=RPL7C PE=2 SV=1
AT4G00430	Q39196	PIP1;4	0	1	3	1	1.29502	-0.369261	1.32215	-0.615003	0.5	2	0.353574	0.654613	0.256359	0.591152	0.482541	Notsignificant	Probable aquaporin PIP1-4 OS=Arabidopsis thaliana OX=3702 GN=PIP1.4 PE=1 SV=1
AT5G14740	P42737	BCA2	8	12	19	22	0.674915	0.250451	0.474154	0.208119	10	20.5	0.341136	0.654332	0.256449	0.590999	0.482541	Notsignificant	Beta carbonic anhydrase 2, chloroplastic OS=Arabidopsis thaliana OX=3702 GN=BCA2 PE=1 SV=3
AT5G21990	B7ZWR6	OEP61	2	2	8	3	1.0457	-0.121626	0.907113	-0.199966	2	5.5	0.353574	0.653417	0.256744	0.5905	0.482541	Notsignificant	Outer envelope protein 61 OS=Arabidopsis thaliana OX=3702 GN=OEP61 PE=1 SV=1
AT3G13580	Q9LHP1	RL74	7	6	14	14	0.240906	0.681775	0.229041	0.484532	6.5	14	0.356787	0.652434	0.257061	0.589964	0.482541	Notsignificant	60S ribosomal protein L7-4 OS=Arabidopsis thaliana OX=3702 GN=RPL7D PE=2 SV=1
AT2G36160	Q9SIH0	RS141	8	12	21	20	0.929219	-0.015324	0.611657	0.0768744	10	20.5	0.344266	0.646221	0.259068	0.586586	0.482541	Notsignificant	40S ribosomal protein S14-1 OS=Arabidopsis thaliana OX=3702 GN=RPS14A PE=1 SV=1
AT1G66950	Q7PC84	AB39G	2	1	5	3	0.401795	0.511435	0.322151	0.384997	1.5	4	0.353574	0.645751	0.25922	0.586331	0.482541	Notsignificant	ABC transporter G family member 39 OS=Arabidopsis thaliana OX=3702 GN=ABCG39 PE=3 SV=1
AT2G18020	P46286	RL81	6	4	12	10	0.223011	0.680824	0.215235	0.5225	5	11	0.368868	0.639108	0.261376	0.582734	0.482541	Notsignificant	60S ribosomal protein L8-1 OS=Arabidopsis thaliana OX=3702 GN=RPL8A PE=1 SV=2
AT3G28715	Q9LHA4	VHA-D2	6	5	12	12	0.223011	0.678656	0.215235	0.500474	5.5	12	0.357855	0.637575	0.261875	0.581905	0.482541	Notsignificant	V-type proton ATPase subunit d2 OS=Arabidopsis thaliana OX=3702 GN=VHA-d2 PE=2 SV=1
AT2G01520	Q9ZVF3	ML328	0	1	1	2	0.747628	0.144508	0.322151	-0.0300408	0.5	1.5	0.146055	0.630835	0.264074	0.578274	0.482541	Notsignificant	MLP-like protein 328 OS=Arabidopsis thaliana OX=3702 GN=MLP328 PE=2 SV=1
AT4G29900	Q9SZR1	ACA10	0	1	1	2	0.747628	0.144508	0.322151	-0.0300408	0.5	1.5	0.146055	0.630835	0.264074	0.578274	0.482541	Notsignificant	Calcium-transporting ATPase 10, plasma membrane-type OS=Arabidopsis thaliana OX=3702 GN=ACA10 PE=1 SV=2
AT2G17980	Q9SL48	SLY1	0	1	1	2	0.747628	0.144508	0.322151	-0.0300408	0.5	1.5	0.146055	0.630835	0.264074	0.578274	0.482541	Notsignificant	SEC1 family transport protein SLY1 OS=Arabidopsis thaliana OX=3702 GN=SLY1 PE=1 SV=1
AT5G04740	Q9LZ23	ACR12	0	1	1	2	0.747628	0.144508	0.322151	-0.0300408	0.5	1.5	0.146055	0.630835	0.264074	0.578274	0.482541	Notsignificant	ACT domain-containing protein ACR12 OS=Arabidopsis thaliana OX=3702 GN=ACR12 PE=2 SV=1
AT3G52960	Q949U7	PRX2E	0	1	1	2	0.747628	0.144508	0.322151	-0.0300408	0.5	1.5	0.146055	0.630835	0.264074	0.578274	0.482541	Notsignificant	Peroxiredoxin-2E, chloroplastic OS=Arabidopsis thaliana OX=3702 GN=PRXIIE PE=1 SV=2
AT1G18210	Q9LE22	CML27	0	1	1	2	0.747628	0.144508	0.322151	-0.0300408	0.5	1.5	0.146055	0.630835	0.264074	0.578274	0.482541	Notsignificant	Probable calcium-binding protein CML27 OS=Arabidopsis thaliana OX=3702 GN=CML27 PE=1 SV=1
AT2G26790	O81028	PP171	0	1	1	2	0.747628	0.144508	0.322151	-0.0300408	0.5	1.5	0.146055	0.630835	0.264074	0.578274	0.482541	Notsignificant	Pentatricopeptide repeat-containing protein At2g26790, mitochondrial OS=Arabidopsis thaliana OX=3702 GN=At2g26790 PE=3 SV=1
AT1G01540	Q3EDL4	Y1154	0	1	1	2	0.747628	0.144508	0.322151	-0.0300408	0.5	1.5	0.146055	0.630835	0.264074	0.578274	0.482541	Notsignificant	Probable serine/threonine-protein kinase At1g01540 OS=Arabidopsis thaliana OX=3702 GN=At1g01540 PE=1 SV=2
AT5G39510	Q9SEL6	VTI11	1	1	4	2	0.739285	0.144508	0.644079	-0.0300408	1	3	0.307019	0.624936	0.266007	0.575108	0.482541	Notsignificant	Vesicle transport v-SNARE 11 OS=Arabidopsis thaliana OX=3702 GN=VTI11 PE=1 SV=2
AT4G34450	Q0WW26	COPG	4	4	9	9	0.382357	0.492144	0.322151	0.384997	4	9	0.353574	0.618366	0.268167	0.571595	0.482541	Notsignificant	Coatomer subunit gamma OS=Arabidopsis thaliana OX=3702 GN=At4g34450 PE=1 SV=2
AT1G16030	Q9S9N1	HSP7E	5	0	14	0	0.867412	0	0.644079	0	2.5	7	0.322039	0.613353	0.269821	0.568924	0.482541	Notsignificant	Heat shock 70 kDa protein 5 OS=Arabidopsis thaliana OX=3702 GN=HSP70-5 PE=2 SV=1
AT4G36220	Q42600	C84A1	3	2	7	5	0.386055	0.481275	0.322151	0.384997	2.5	6	0.353574	0.613295	0.269841	0.568893	0.482541	Notsignificant	Cytochrome P450 84A1 OS=Arabidopsis thaliana OX=3702 GN=CYP84A1 PE=1 SV=1
AT1G50030	Q9FR53	TOR	1	0	2	1	0.0909941	0.772468	-0.092887	0.384997	0.5	1.5	0.146055	0.61056	0.270746	0.567439	0.482541	Notsignificant	Serine/threonine-protein kinase TOR OS=Arabidopsis thaliana OX=3702 GN=TOR PE=1 SV=1
AT5G64040	P49107	PSAN	1	0	2	1	0.0909941	0.772468	-0.092887	0.384997	0.5	1.5	0.146055	0.61056	0.270746	0.567439	0.482541	Notsignificant	Photosystem I reaction center subunit N, chloroplastic OS=Arabidopsis thaliana OX=3702 GN=PSAN PE=1 SV=2
AT4G15780	O23429	VAMP724	1	0	2	1	0.0909941	0.772468	-0.092887	0.384997	0.5	1.5	0.146055	0.61056	0.270746	0.567439	0.482541	Notsignificant	Vesicle-associated membrane protein 724 OS=Arabidopsis thaliana OX=3702 GN=VAMP724 PE=2 SV=2
AT1G59870	Q9XIE2	PEN3	12	15	29	25	0.880428	-0.0171385	0.528601	0.0854365	13.5	27	0.307019	0.610438	0.270786	0.567374	0.482541	Notsignificant	ABC transporter G family member 36 OS=Arabidopsis thaliana OX=3702 GN=ABCG36 PE=1 SV=1
AT5G58290	Q9SEI4	PRS6B	1	2	5	3	0.98017	-0.121626	0.907113	-0.199966	1.5	4	0.353574	0.607082	0.271898	0.565594	0.482541	Notsignificant	26S proteasome regulatory subunit 6B homolog OS=Arabidopsis thaliana OX=3702 GN=RPT3 PE=1 SV=1
AT2G26250	Q570B4	KCS10	5	5	13	9	0.714822	0.128062	0.544543	0.121962	5	11	0.333253	0.596009	0.275584	0.559745	0.482541	Notsignificant	3-ketoacyl-CoA synthase 10 OS=Arabidopsis thaliana OX=3702 GN=FDH PE=1 SV=2
AT4G31700	O48549	RS61	4	5	12	8	0.905717	-0.08146	0.700662	-0.0300408	4.5	10	0.335311	0.582838	0.280001	0.55284	0.482541	Notsignificant	40S ribosomal protein S6-1 OS=Arabidopsis thaliana OX=3702 GN=RPS6A PE=1 SV=2
AT2G36250	O82533	FTZ21	0	1	0	4	0	0.802976	0	0.706925	0.5	2	0.353462	0.56779	0.285089	0.54502	0.482541	Notsignificant	Cell division protein FtsZ homolog 2-1, chloroplastic OS=Arabidopsis thaliana OX=3702 GN=FTSZ2-1 PE=1 SV=2
AT3G52750	Q9LXJ0	FTZ22	0	1	0	4	0	0.802976	0	0.706925	0.5	2	0.353462	0.56779	0.285089	0.54502	0.482541	Notsignificant	Cell division protein FtsZ homolog 2-2, chloroplastic OS=Arabidopsis thaliana OX=3702 GN=FTSZ2-2 PE=1 SV=1
AT5G16050	P42645	14335	0	1	0	4	0	0.802976	0	0.706925	0.5	2	0.353462	0.56779	0.285089	0.54502	0.482541	Notsignificant	14-3-3-like protein GF14 upsilon OS=Arabidopsis thaliana OX=3702 GN=GRF5 PE=1 SV=2
AT5G64330	Q9FMF5	RPT3	16	13	29	28	0.0416031	0.750649	0.141578	0.435623	14.5	28.5	0.288601	0.560207	0.287669	0.541107	0.482541	Notsignificant	Root phototropism protein 3 OS=Arabidopsis thaliana OX=3702 GN=RPT3 PE=1 SV=2
AT1G03560	Q9LR67	PPR9	0	0	0	1	0	0.772468	0	0.384997	0	0.5	0.192498	0.546217	0.292458	0.533936	0.482541	Notsignificant	Pentatricopeptide repeat-containing protein At1g03560, mitochondrial OS=Arabidopsis thaliana OX=3702 GN=At1g03560 PE=2 SV=1
AT5G48810	Q9ZWT2	CYB5D	0	0	0	1	0	0.772468	0	0.384997	0	0.5	0.192498	0.546217	0.292458	0.533936	0.482541	Notsignificant	Cytochrome B5 isoform D OS=Arabidopsis thaliana OX=3702 GN=CYTB5-D PE=1 SV=1
AT4G33510	Q00218	AROG	0	0	0	1	0	0.772468	0	0.384997	0	0.5	0.192498	0.546217	0.292458	0.533936	0.482541	Notsignificant	Phospho-2-dehydro-3-deoxyheptonate aldolase 2, chloroplastic OS=Arabidopsis thaliana OX=3702 GN=DHS2 PE=2 SV=2
AT1G20480	Q84P25	4CLL2	0	0	0	1	0	0.772468	0	0.384997	0	0.5	0.192498	0.546217	0.292458	0.533936	0.482541	Notsignificant	4-coumarate--CoA ligase-like 2 OS=Arabidopsis thaliana OX=3702 GN=4CLL2 PE=2 SV=2
AT4G00900	O23087	ECA2	0	0	0	1	0	0.772468	0	0.384997	0	0.5	0.192498	0.546217	0.292458	0.533936	0.482541	Notsignificant	Calcium-transporting ATPase 2, endoplasmic reticulum-type OS=Arabidopsis thaliana OX=3702 GN=ECA2 PE=1 SV=1
AT2G02560	Q8L5Y6	CAND1	0	0	0	1	0	0.772468	0	0.384997	0	0.5	0.192498	0.546217	0.292458	0.533936	0.482541	Notsignificant	Cullin-associated NEDD8-dissociated protein 1 OS=Arabidopsis thaliana OX=3702 GN=CAND1 PE=1 SV=1
AT1G11510	C0SUU6	STKLA	0	0	0	1	0	0.772468	0	0.384997	0	0.5	0.192498	0.546217	0.292458	0.533936	0.482541	Notsignificant	Probable transcription factor At1g11510 OS=Arabidopsis thaliana OX=3702 GN=At1g11510 PE=1 SV=1
AT3G06260	Q9M8J2	GATL4	0	0	0	1	0	0.772468	0	0.384997	0	0.5	0.192498	0.546217	0.292458	0.533936	0.482541	Notsignificant	Probable galacturonosyltransferase-like 4 OS=Arabidopsis thaliana OX=3702 GN=GATL4 PE=2 SV=1
AT4G26530	O65581	ALFC5	0	0	0	1	0	0.772468	0	0.384997	0	0.5	0.192498	0.546217	0.292458	0.533936	0.482541	Notsignificant	Fructose-bisphosphate aldolase 5, cytosolic OS=Arabidopsis thaliana OX=3702 GN=FBA5 PE=1 SV=1
AT1G20920	Q8H0U8	RH42	0	0	0	1	0	0.772468	0	0.384997	0	0.5	0.192498	0.546217	0.292458	0.533936	0.482541	Notsignificant	DEAD-box ATP-dependent RNA helicase 42 OS=Arabidopsis thaliana OX=3702 GN=RH42 PE=1 SV=2
AT3G12140	Q9C7C4	EML1	0	0	0	1	0	0.772468	0	0.384997	0	0.5	0.192498	0.546217	0.292458	0.533936	0.482541	Notsignificant	Protein EMSY-LIKE 1 OS=Arabidopsis thaliana OX=3702 GN=EML1 PE=1 SV=1
AT2G36130	Q9SIH1	CP18B	0	0	0	1	0	0.772468	0	0.384997	0	0.5	0.192498	0.546217	0.292458	0.533936	0.482541	Notsignificant	Peptidyl-prolyl cis-trans isomerase CYP18-2 OS=Arabidopsis thaliana OX=3702 GN=CYP18-2 PE=2 SV=1
AT5G08530	Q9FNN5	NDUV1	0	0	0	1	0	0.772468	0	0.384997	0	0.5	0.192498	0.546217	0.292458	0.533936	0.482541	Notsignificant	NADH dehydrogenase [ubiquinone] flavoprotein 1, mitochondrial OS=Arabidopsis thaliana OX=3702 GN=At5g08530 PE=1 SV=1
AT3G08850	Q93YQ1	RTOR1	0	0	0	1	0	0.772468	0	0.384997	0	0.5	0.192498	0.546217	0.292458	0.533936	0.482541	Notsignificant	Regulatory-associated protein of TOR 1 OS=Arabidopsis thaliana OX=3702 GN=RAPTOR1 PE=1 SV=1
AT2G04350	Q9SJD4	LACS8	0	0	0	1	0	0.772468	0	0.384997	0	0.5	0.192498	0.546217	0.292458	0.533936	0.482541	Notsignificant	Long chain acyl-CoA synthetase 8 OS=Arabidopsis thaliana OX=3702 GN=LACS8 PE=1 SV=1
AT4G12650	F4JRE0	TMN12	0	0	0	1	0	0.772468	0	0.384997	0	0.5	0.192498	0.546217	0.292458	0.533936	0.482541	Notsignificant	Transmembrane 9 superfamily member 12 OS=Arabidopsis thaliana OX=3702 GN=TMN12 PE=2 SV=1
AT5G66610	Q9FJX9	DAR7	0	0	0	1	0	0.772468	0	0.384997	0	0.5	0.192498	0.546217	0.292458	0.533936	0.482541	Notsignificant	Protein DA1-related 7 OS=Arabidopsis thaliana OX=3702 GN=DAR7 PE=2 SV=2
AT4G36180	C0LGS2	Y4361	0	0	0	1	0	0.772468	0	0.384997	0	0.5	0.192498	0.546217	0.292458	0.533936	0.482541	Notsignificant	Probable LRR receptor-like serine/threonine-protein kinase At4g36180 OS=Arabidopsis thaliana OX=3702 GN=At4g36180 PE=1 SV=1
ATCG00190	P50546	RPOB	0	0	0	1	0	0.772468	0	0.384997	0	0.5	0.192498	0.546217	0.292458	0.533936	0.482541	Notsignificant	DNA-directed RNA polymerase subunit beta OS=Arabidopsis thaliana OX=3702 GN=rpoB PE=3 SV=4
AT1G06890	Q8RXL8	UXT3	0	0	0	1	0	0.772468	0	0.384997	0	0.5	0.192498	0.546217	0.292458	0.533936	0.482541	Notsignificant	UDP-xylose transporter 3 OS=Arabidopsis thaliana OX=3702 GN=UXT3 PE=1 SV=1
AT5G39570	Q9FKA5	Y5957	0	0	0	1	0	0.772468	0	0.384997	0	0.5	0.192498	0.546217	0.292458	0.533936	0.482541	Notsignificant	Uncharacterized protein At5g39570 OS=Arabidopsis thaliana OX=3702 GN=At5g39570 PE=1 SV=1
AT2G16640	Q9SLF3	TC132	0	0	0	1	0	0.772468	0	0.384997	0	0.5	0.192498	0.546217	0.292458	0.533936	0.482541	Notsignificant	Translocase of chloroplast 132, chloroplastic OS=Arabidopsis thaliana OX=3702 GN=TOC132 PE=1 SV=1
AT1G32220	Q9FVR6	Y1222	0	0	0	1	0	0.772468	0	0.384997	0	0.5	0.192498	0.546217	0.292458	0.533936	0.482541	Notsignificant	Uncharacterized protein At1g32220, chloroplastic OS=Arabidopsis thaliana OX=3702 GN=At1g32220 PE=1 SV=1
AT2G45270	O22145	OSGP2	0	0	0	1	0	0.772468	0	0.384997	0	0.5	0.192498	0.546217	0.292458	0.533936	0.482541	Notsignificant	Probable tRNA N6-adenosine threonylcarbamoyltransferase, mitochondrial OS=Arabidopsis thaliana OX=3702 GN=GCP1 PE=2 SV=2
AT3G28415	Q9LSJ2	AB22B	0	0	0	1	0	0.772468	0	0.384997	0	0.5	0.192498	0.546217	0.292458	0.533936	0.482541	Notsignificant	ABC transporter B family member 22 OS=Arabidopsis thaliana OX=3702 GN=ABCB22 PE=3 SV=2
AT4G15040	O23357	SBT42	0	0	0	1	0	0.772468	0	0.384997	0	0.5	0.192498	0.546217	0.292458	0.533936	0.482541	Notsignificant	Subtilisin-like protease SBT4.2 OS=Arabidopsis thaliana OX=3702 GN=SBT4.2 PE=3 SV=3
AT3G23300	Q8H118	PMT1	0	0	0	1	0	0.772468	0	0.384997	0	0.5	0.192498	0.546217	0.292458	0.533936	0.482541	Notsignificant	Probable methyltransferase PMT1 OS=Arabidopsis thaliana OX=3702 GN=At3g23300 PE=2 SV=2
AT3G49730	P0C8A0	PP275	0	0	0	1	0	0.772468	0	0.384997	0	0.5	0.192498	0.546217	0.292458	0.533936	0.482541	Notsignificant	Pentatricopeptide repeat-containing protein At3g49730 OS=Arabidopsis thaliana OX=3702 GN=At3g49730 PE=2 SV=1
AT1G68990	P92969	RPOT1	0	0	0	1	0	0.772468	0	0.384997	0	0.5	0.192498	0.546217	0.292458	0.533936	0.482541	Notsignificant	DNA-directed RNA polymerase 1, mitochondrial OS=Arabidopsis thaliana OX=3702 GN=RPOT1 PE=2 SV=1
AT2G03450	Q9ZQ81	PPA9	0	0	0	1	0	0.772468	0	0.384997	0	0.5	0.192498	0.546217	0.292458	0.533936	0.482541	Notsignificant	Probable inactive purple acid phosphatase 9 OS=Arabidopsis thaliana OX=3702 GN=PAP9 PE=2 SV=1
ATCG00520	P56788	YCF4	0	0	0	1	0	0.772468	0	0.384997	0	0.5	0.192498	0.546217	0.292458	0.533936	0.482541	Notsignificant	Photosystem I assembly protein Ycf4 OS=Arabidopsis thaliana OX=3702 GN=ycf4 PE=3 SV=1
AT4G15080	Q8L5Y5	ZDH17	0	0	0	1	0	0.772468	0	0.384997	0	0.5	0.192498	0.546217	0.292458	0.533936	0.482541	Notsignificant	Probable protein S-acyltransferase 19 OS=Arabidopsis thaliana OX=3702 GN=PAT19 PE=2 SV=1
AT1G13420	Q9FX56	SOT8	0	0	0	1	0	0.772468	0	0.384997	0	0.5	0.192498	0.546217	0.292458	0.533936	0.482541	Notsignificant	Cytosolic sulfotransferase 8 OS=Arabidopsis thaliana OX=3702 GN=SOT8 PE=2 SV=1
AT5G16830	Q39233	SYP21	0	0	0	1	0	0.772468	0	0.384997	0	0.5	0.192498	0.546217	0.292458	0.533936	0.482541	Notsignificant	Syntaxin-21 OS=Arabidopsis thaliana OX=3702 GN=SYP21 PE=1 SV=1
AT4G38780	Q9T0I6	PRP8B	0	0	0	1	0	0.772468	0	0.384997	0	0.5	0.192498	0.546217	0.292458	0.533936	0.482541	Notsignificant	Pre-mRNA-processing-splicing factor 8B OS=Arabidopsis thaliana OX=3702 GN=PRP8B PE=3 SV=2
AT4G39370	Q9FPS0	UBP27	0	0	0	1	0	0.772468	0	0.384997	0	0.5	0.192498	0.546217	0.292458	0.533936	0.482541	Notsignificant	Ubiquitin carboxyl-terminal hydrolase 27 OS=Arabidopsis thaliana OX=3702 GN=UBP27 PE=2 SV=1
AT4G14800	O24633	PSB2B	0	0	0	1	0	0.772468	0	0.384997	0	0.5	0.192498	0.546217	0.292458	0.533936	0.482541	Notsignificant	Proteasome subunit beta type-2-B OS=Arabidopsis thaliana OX=3702 GN=PBD2 PE=1 SV=1
AT5G45510	Q8VZC7	DRL36	0	0	0	1	0	0.772468	0	0.384997	0	0.5	0.192498	0.546217	0.292458	0.533936	0.482541	Notsignificant	Probable disease resistance protein At5g45510 OS=Arabidopsis thaliana OX=3702 GN=At5g45510 PE=1 SV=2
AT1G29670	Q9C7N4	GDL15	0	0	0	1	0	0.772468	0	0.384997	0	0.5	0.192498	0.546217	0.292458	0.533936	0.482541	Notsignificant	GDSL esterase/lipase At1g29670 OS=Arabidopsis thaliana OX=3702 GN=At1g29670 PE=2 SV=1
AT5G42970	Q8L5U0	CSN4	0	0	0	1	0	0.772468	0	0.384997	0	0.5	0.192498	0.546217	0.292458	0.533936	0.482541	Notsignificant	COP9 signalosome complex subunit 4 OS=Arabidopsis thaliana OX=3702 GN=CSN4 PE=1 SV=2
AT3G44790	F4J4A0	MCC13	0	0	0	1	0	0.772468	0	0.384997	0	0.5	0.192498	0.546217	0.292458	0.533936	0.482541	Notsignificant	MATH domain and coiled-coil domain-containing protein At3g44790 OS=Arabidopsis thaliana OX=3702 GN=At3g44790 PE=4 SV=1
AT1G35620	Q94F09	PDI52	0	0	0	1	0	0.772468	0	0.384997	0	0.5	0.192498	0.546217	0.292458	0.533936	0.482541	Notsignificant	Protein disulfide-isomerase 5-2 OS=Arabidopsis thaliana OX=3702 GN=PDIL5-2 PE=1 SV=1
AT1G15530	Q9M9E0	LRKS1	0	0	0	1	0	0.772468	0	0.384997	0	0.5	0.192498	0.546217	0.292458	0.533936	0.482541	Notsignificant	L-type lectin-domain containing receptor kinase S.1 OS=Arabidopsis thaliana OX=3702 GN=LECRKS1 PE=1 SV=1
AT3G21720	P28297	ACEA	0	0	0	1	0	0.772468	0	0.384997	0	0.5	0.192498	0.546217	0.292458	0.533936	0.482541	Notsignificant	Isocitrate lyase OS=Arabidopsis thaliana OX=3702 GN=ICL PE=1 SV=2
AT1G62820	Q8VZ50	CML14	0	0	0	1	0	0.772468	0	0.384997	0	0.5	0.192498	0.546217	0.292458	0.533936	0.482541	Notsignificant	Probable calcium-binding protein CML14 OS=Arabidopsis thaliana OX=3702 GN=CML14 PE=2 SV=1
AT2G19930	O82188	RDR5	0	0	0	1	0	0.772468	0	0.384997	0	0.5	0.192498	0.546217	0.292458	0.533936	0.482541	Notsignificant	Probable RNA-dependent RNA polymerase 5 OS=Arabidopsis thaliana OX=3702 GN=RDR5 PE=2 SV=2
AT3G49250	Q94A79	DMS3	0	0	0	1	0	0.772468	0	0.384997	0	0.5	0.192498	0.546217	0.292458	0.533936	0.482541	Notsignificant	Protein DEFECTIVE IN MERISTEM SILENCING 3 OS=Arabidopsis thaliana OX=3702 GN=DMS3 PE=1 SV=1
AT5G58620	Q9LUZ4	C3H66	0	0	0	1	0	0.772468	0	0.384997	0	0.5	0.192498	0.546217	0.292458	0.533936	0.482541	Notsignificant	Zinc finger CCCH domain-containing protein 66 OS=Arabidopsis thaliana OX=3702 GN=At5g58620 PE=2 SV=1
AT1G28490	Q946Y7	SYP61	0	0	0	1	0	0.772468	0	0.384997	0	0.5	0.192498	0.546217	0.292458	0.533936	0.482541	Notsignificant	Syntaxin-61 OS=Arabidopsis thaliana OX=3702 GN=SYP61 PE=1 SV=1
AT5G03140	Q9LYX1	LRK82	0	0	0	1	0	0.772468	0	0.384997	0	0.5	0.192498	0.546217	0.292458	0.533936	0.482541	Notsignificant	L-type lectin-domain containing receptor kinase VIII.2 OS=Arabidopsis thaliana OX=3702 GN=LECRK82 PE=2 SV=1
AT3G01340	Q9SRI1	SC13A	0	0	0	1	0	0.772468	0	0.384997	0	0.5	0.192498	0.546217	0.292458	0.533936	0.482541	Notsignificant	Protein transport protein SEC13 homolog A OS=Arabidopsis thaliana OX=3702 GN=SEC13A PE=1 SV=1
AT3G51850	Q8W4I7	CDPKD	0	0	0	1	0	0.772468	0	0.384997	0	0.5	0.192498	0.546217	0.292458	0.533936	0.482541	Notsignificant	Calcium-dependent protein kinase 13 OS=Arabidopsis thaliana OX=3702 GN=CPK13 PE=1 SV=2
AT5G08490	Q9FNN9	PP370	0	0	0	1	0	0.772468	0	0.384997	0	0.5	0.192498	0.546217	0.292458	0.533936	0.482541	Notsignificant	Putative pentatricopeptide repeat-containing protein At5g08490 OS=Arabidopsis thaliana OX=3702 GN=PCMP-E32 PE=3 SV=1
AT4G14950	Q5XF36	KMS1	0	0	0	1	0	0.772468	0	0.384997	0	0.5	0.192498	0.546217	0.292458	0.533936	0.482541	Notsignificant	Vacuole membrane protein KMS1 OS=Arabidopsis thaliana OX=3702 GN=KMS1 PE=1 SV=1
AT4G27940	Q944H5	MTM1	0	0	0	1	0	0.772468	0	0.384997	0	0.5	0.192498	0.546217	0.292458	0.533936	0.482541	Notsignificant	Mitochondrial carrier protein MTM1 OS=Arabidopsis thaliana OX=3702 GN=MTM1 PE=2 SV=1
AT4G13670	A1A6M1	PTAC5	0	0	0	1	0	0.772468	0	0.384997	0	0.5	0.192498	0.546217	0.292458	0.533936	0.482541	Notsignificant	Protein disulfide isomerase pTAC5, chloroplastic OS=Arabidopsis thaliana OX=3702 GN=PTAC5 PE=1 SV=1
AT2G47450	O22265	SR43C	0	0	0	1	0	0.772468	0	0.384997	0	0.5	0.192498	0.546217	0.292458	0.533936	0.482541	Notsignificant	Signal recognition particle 43 kDa protein, chloroplastic OS=Arabidopsis thaliana OX=3702 GN=CAO PE=1 SV=2
AT3G60350	Q9M224	ADLO2	0	0	0	1	0	0.772468	0	0.384997	0	0.5	0.192498	0.546217	0.292458	0.533936	0.482541	Notsignificant	Protein ARABIDILLO 2 OS=Arabidopsis thaliana OX=3702 GN=At3g60350 PE=2 SV=1
AT4G20850	F4JVN6	TPPII	0	0	0	1	0	0.772468	0	0.384997	0	0.5	0.192498	0.546217	0.292458	0.533936	0.482541	Notsignificant	Tripeptidyl-peptidase 2 OS=Arabidopsis thaliana OX=3702 GN=TPP2 PE=1 SV=1
AT4G36450	O23236	MPK14	0	0	0	1	0	0.772468	0	0.384997	0	0.5	0.192498	0.546217	0.292458	0.533936	0.482541	Notsignificant	Mitogen-activated protein kinase 14 OS=Arabidopsis thaliana OX=3702 GN=MPK14 PE=1 SV=1
AT1G12640	F4IDU4	MBOA1	0	0	0	1	0	0.772468	0	0.384997	0	0.5	0.192498	0.546217	0.292458	0.533936	0.482541	Notsignificant	Lysophospholipid acyltransferase 1 OS=Arabidopsis thaliana OX=3702 GN=LPLAT1 PE=1 SV=1
AT3G20130	Q9LJY5	C05AK	0	0	0	1	0	0.772468	0	0.384997	0	0.5	0.192498	0.546217	0.292458	0.533936	0.482541	Notsignificant	Cytochrome P450 705A22 OS=Arabidopsis thaliana OX=3702 GN=CYP705A22 PE=2 SV=1
AT2G02950	Q9SWI1	PKS1	0	0	0	1	0	0.772468	0	0.384997	0	0.5	0.192498	0.546217	0.292458	0.533936	0.482541	Notsignificant	Protein PHYTOCHROME KINASE SUBSTRATE 1 OS=Arabidopsis thaliana OX=3702 GN=PKS1 PE=1 SV=2
AT2G38640	Q9ZVI6	LOR8	0	0	0	1	0	0.772468	0	0.384997	0	0.5	0.192498	0.546217	0.292458	0.533936	0.482541	Notsignificant	Protein LURP-one-related 8 OS=Arabidopsis thaliana OX=3702 GN=At2g38640 PE=2 SV=1
ATCG00570	P62095	PSBF	0	0	0	1	0	0.772468	0	0.384997	0	0.5	0.192498	0.546217	0.292458	0.533936	0.482541	Notsignificant	Cytochrome b559 subunit beta OS=Arabidopsis thaliana OX=3702 GN=psbF PE=1 SV=1
AT3G03400	Q9SRP4	CML33	0	0	0	1	0	0.772468	0	0.384997	0	0.5	0.192498	0.546217	0.292458	0.533936	0.482541	Notsignificant	Probable calcium-binding protein CML33 OS=Arabidopsis thaliana OX=3702 GN=CML33 PE=2 SV=1
AT4G26700	Q7G188	FIMB1	0	0	0	1	0	0.772468	0	0.384997	0	0.5	0.192498	0.546217	0.292458	0.533936	0.482541	Notsignificant	Fimbrin-1 OS=Arabidopsis thaliana OX=3702 GN=FIM1 PE=1 SV=2
AT3G14750	Q93V84	FLXL1	0	0	0	1	0	0.772468	0	0.384997	0	0.5	0.192498	0.546217	0.292458	0.533936	0.482541	Notsignificant	Protein FLX-like 1 OS=Arabidopsis thaliana OX=3702 GN=FLXL1 PE=1 SV=1
AT1G72320	Q9C552	PUM23	0	0	0	1	0	0.772468	0	0.384997	0	0.5	0.192498	0.546217	0.292458	0.533936	0.482541	Notsignificant	Pumilio homolog 23 OS=Arabidopsis thaliana OX=3702 GN=APUM23 PE=1 SV=1
AT1G02790	P49062	PGLR1	0	0	0	1	0	0.772468	0	0.384997	0	0.5	0.192498	0.546217	0.292458	0.533936	0.482541	Notsignificant	Exopolygalacturonase clone GBGE184 OS=Arabidopsis thaliana OX=3702 GN=PGA3 PE=2 SV=1
AT5G42870	Q9FMN2	PAH2	0	0	0	1	0	0.772468	0	0.384997	0	0.5	0.192498	0.546217	0.292458	0.533936	0.482541	Notsignificant	Phosphatidate phosphatase PAH2 OS=Arabidopsis thaliana OX=3702 GN=PAH2 PE=1 SV=1
AT5G06830	Q9FG23	CK5P3	0	0	0	1	0	0.772468	0	0.384997	0	0.5	0.192498	0.546217	0.292458	0.533936	0.482541	Notsignificant	CDK5RAP3-like protein OS=Arabidopsis thaliana OX=3702 GN=At5g06830 PE=2 SV=2
AT4G33300	Q9SZA7	DRL29	0	0	0	1	0	0.772468	0	0.384997	0	0.5	0.192498	0.546217	0.292458	0.533936	0.482541	Notsignificant	Probable disease resistance protein At4g33300 OS=Arabidopsis thaliana OX=3702 GN=At4g33300 PE=2 SV=3
AT3G21960	Q9LRL4	CRR24	0	0	0	1	0	0.772468	0	0.384997	0	0.5	0.192498	0.546217	0.292458	0.533936	0.482541	Notsignificant	Putative cysteine-rich repeat secretory protein 24 OS=Arabidopsis thaliana OX=3702 GN=CRRSP24 PE=3 SV=1
AT3G62700	Q9LZJ5	AB14C	0	0	0	1	0	0.772468	0	0.384997	0	0.5	0.192498	0.546217	0.292458	0.533936	0.482541	Notsignificant	ABC transporter C family member 14 OS=Arabidopsis thaliana OX=3702 GN=ABCC14 PE=1 SV=1
AT4G17890	Q8H100	AGD8	0	0	0	1	0	0.772468	0	0.384997	0	0.5	0.192498	0.546217	0.292458	0.533936	0.482541	Notsignificant	Probable ADP-ribosylation factor GTPase-activating protein AGD8 OS=Arabidopsis thaliana OX=3702 GN=AGD8 PE=1 SV=1
AT4G08950	Q9ZPE7	EXO	0	0	0	1	0	0.772468	0	0.384997	0	0.5	0.192498	0.546217	0.292458	0.533936	0.482541	Notsignificant	Protein EXORDIUM OS=Arabidopsis thaliana OX=3702 GN=EXO PE=2 SV=1
AT4G13240	Q9SVQ3	ROGF9	0	0	0	1	0	0.772468	0	0.384997	0	0.5	0.192498	0.546217	0.292458	0.533936	0.482541	Notsignificant	Rop guanine nucleotide exchange factor 9 OS=Arabidopsis thaliana OX=3702 GN=ROPGEF9 PE=1 SV=1
AT2G14740	O80977	VSR3	0	0	0	1	0	0.772468	0	0.384997	0	0.5	0.192498	0.546217	0.292458	0.533936	0.482541	Notsignificant	Vacuolar-sorting receptor 3 OS=Arabidopsis thaliana OX=3702 GN=VSR3 PE=2 SV=1
AT1G72180	Q9C7T7	CEPR2	0	0	0	1	0	0.772468	0	0.384997	0	0.5	0.192498	0.546217	0.292458	0.533936	0.482541	Notsignificant	Receptor protein-tyrosine kinase CEPR2 OS=Arabidopsis thaliana OX=3702 GN=CEPR2 PE=1 SV=1
AT3G60390	P46602	HAT3	0	0	0	1	0	0.772468	0	0.384997	0	0.5	0.192498	0.546217	0.292458	0.533936	0.482541	Notsignificant	Homeobox-leucine zipper protein HAT3 OS=Arabidopsis thaliana OX=3702 GN=HAT3 PE=1 SV=2
AT1G30710	Q9SA86	BBE9	0	0	0	1	0	0.772468	0	0.384997	0	0.5	0.192498	0.546217	0.292458	0.533936	0.482541	Notsignificant	Berberine bridge enzyme-like 9 OS=Arabidopsis thaliana OX=3702 GN=At1g30710 PE=2 SV=1
AT5G48910	Q9FI80	PP425	0	0	0	1	0	0.772468	0	0.384997	0	0.5	0.192498	0.546217	0.292458	0.533936	0.482541	Notsignificant	Pentatricopeptide repeat-containing protein At5g48910 OS=Arabidopsis thaliana OX=3702 GN=PCMP-H38 PE=2 SV=1
AT3G26160	Q9LTM6	C71BH	0	0	0	1	0	0.772468	0	0.384997	0	0.5	0.192498	0.546217	0.292458	0.533936	0.482541	Notsignificant	Cytochrome P450 71B17 OS=Arabidopsis thaliana OX=3702 GN=CYP71B17 PE=3 SV=1
AT2G33150	Q56WD9	THIK2	0	0	0	1	0	0.772468	0	0.384997	0	0.5	0.192498	0.546217	0.292458	0.533936	0.482541	Notsignificant	3-ketoacyl-CoA thiolase 2, peroxisomal OS=Arabidopsis thaliana OX=3702 GN=PED1 PE=1 SV=2
AT5G59450	Q9LTI5	SCL11	0	0	0	1	0	0.772468	0	0.384997	0	0.5	0.192498	0.546217	0.292458	0.533936	0.482541	Notsignificant	Scarecrow-like protein 11 OS=Arabidopsis thaliana OX=3702 GN=SCL11 PE=2 SV=1
AT5G62810	Q9FXT6	PEX14	0	0	0	1	0	0.772468	0	0.384997	0	0.5	0.192498	0.546217	0.292458	0.533936	0.482541	Notsignificant	Peroxisomal membrane protein PEX14 OS=Arabidopsis thaliana OX=3702 GN=PEX14 PE=1 SV=2
AT5G04360	Q8GTR4	PULA1	0	0	0	1	0	0.772468	0	0.384997	0	0.5	0.192498	0.546217	0.292458	0.533936	0.482541	Notsignificant	Pullulanase 1, chloroplastic OS=Arabidopsis thaliana OX=3702 GN=PU1 PE=1 SV=2
AT1G29880	O23627	SYGM1	0	0	0	1	0	0.772468	0	0.384997	0	0.5	0.192498	0.546217	0.292458	0.533936	0.482541	Notsignificant	Glycine--tRNA ligase, mitochondrial 1 OS=Arabidopsis thaliana OX=3702 GN=At1g29880 PE=1 SV=1
AT4G34110	P42731	PABP2	0	0	0	1	0	0.772468	0	0.384997	0	0.5	0.192498	0.546217	0.292458	0.533936	0.482541	Notsignificant	Polyadenylate-binding protein 2 OS=Arabidopsis thaliana OX=3702 GN=PAB2 PE=1 SV=1
AT4G09010	P82281	TL29	0	0	0	1	0	0.772468	0	0.384997	0	0.5	0.192498	0.546217	0.292458	0.533936	0.482541	Notsignificant	Thylakoid lumenal 29 kDa protein, chloroplastic OS=Arabidopsis thaliana OX=3702 GN=TL29 PE=1 SV=2
AT2G22260	Q9SIE0	ALKB2	0	0	0	1	0	0.772468	0	0.384997	0	0.5	0.192498	0.546217	0.292458	0.533936	0.482541	Notsignificant	DNA oxidative demethylase ALKBH2 OS=Arabidopsis thaliana OX=3702 GN=ALKBH2 PE=2 SV=2
AT4G15400	O23393	BIA1	0	0	0	1	0	0.772468	0	0.384997	0	0.5	0.192498	0.546217	0.292458	0.533936	0.482541	Notsignificant	BAHD acyltransferase BIA1 OS=Arabidopsis thaliana OX=3702 GN=BIA1 PE=2 SV=1
AT3G20770	O24606	EIN3	0	0	0	1	0	0.772468	0	0.384997	0	0.5	0.192498	0.546217	0.292458	0.533936	0.482541	Notsignificant	Protein ETHYLENE INSENSITIVE 3 OS=Arabidopsis thaliana OX=3702 GN=EIN3 PE=1 SV=1
AT3G49980	Q9SN20	FB200	0	0	0	1	0	0.772468	0	0.384997	0	0.5	0.192498	0.546217	0.292458	0.533936	0.482541	Notsignificant	Putative F-box protein At3g49980 OS=Arabidopsis thaliana OX=3702 GN=At3g49980 PE=4 SV=1
AT5G11390	Q8L7E5	WIT1	0	0	0	1	0	0.772468	0	0.384997	0	0.5	0.192498	0.546217	0.292458	0.533936	0.482541	Notsignificant	WPP domain-interacting tail-anchored protein 1 OS=Arabidopsis thaliana OX=3702 GN=WIT1 PE=1 SV=2
AT2G20350	Q9SK67	EF120	0	0	0	1	0	0.772468	0	0.384997	0	0.5	0.192498	0.546217	0.292458	0.533936	0.482541	Notsignificant	Ethylene-responsive transcription factor ERF120 OS=Arabidopsis thaliana OX=3702 GN=ERF120 PE=2 SV=1
AT1G07370	Q9M7Q7	PCNA1	0	0	0	1	0	0.772468	0	0.384997	0	0.5	0.192498	0.546217	0.292458	0.533936	0.482541	Notsignificant	Proliferating cellular nuclear antigen 1 OS=Arabidopsis thaliana OX=3702 GN=PCNA PE=1 SV=2
AT1G03457	Q8GZ26	BRN2L	0	0	0	1	0	0.772468	0	0.384997	0	0.5	0.192498	0.546217	0.292458	0.533936	0.482541	Notsignificant	RNA-binding protein BRN2 OS=Arabidopsis thaliana OX=3702 GN=BRN2 PE=2 SV=1
AT3G60240	Q76E23	IF4G	0	0	0	1	0	0.772468	0	0.384997	0	0.5	0.192498	0.546217	0.292458	0.533936	0.482541	Notsignificant	Eukaryotic translation initiation factor 4G OS=Arabidopsis thaliana OX=3702 GN=EIF4G PE=1 SV=2
AT2G34810	O64745	BBE16	0	0	0	1	0	0.772468	0	0.384997	0	0.5	0.192498	0.546217	0.292458	0.533936	0.482541	Notsignificant	Berberine bridge enzyme-like 16 OS=Arabidopsis thaliana OX=3702 GN=At2g34810 PE=2 SV=1
AT5G01920	Q9LZV4	STN8	0	0	0	1	0	0.772468	0	0.384997	0	0.5	0.192498	0.546217	0.292458	0.533936	0.482541	Notsignificant	Serine/threonine-protein kinase STN8, chloroplastic OS=Arabidopsis thaliana OX=3702 GN=STN8 PE=2 SV=1
AT3G23980	Q9LIQ9	BLI	0	0	0	1	0	0.772468	0	0.384997	0	0.5	0.192498	0.546217	0.292458	0.533936	0.482541	Notsignificant	Protein BLISTER OS=Arabidopsis thaliana OX=3702 GN=BLI PE=1 SV=1
AT4G18760	Q9SN38	RLP51	0	0	0	1	0	0.772468	0	0.384997	0	0.5	0.192498	0.546217	0.292458	0.533936	0.482541	Notsignificant	Receptor-like protein 51 OS=Arabidopsis thaliana OX=3702 GN=RLP51 PE=1 SV=1
AT2G17210	Q9SII7	PP159	0	0	0	1	0	0.772468	0	0.384997	0	0.5	0.192498	0.546217	0.292458	0.533936	0.482541	Notsignificant	Pentatricopeptide repeat-containing protein At2g17210 OS=Arabidopsis thaliana OX=3702 GN=PCMP-E77 PE=3 SV=2
AT5G58300	Q9LVM0	Y5830	0	0	0	1	0	0.772468	0	0.384997	0	0.5	0.192498	0.546217	0.292458	0.533936	0.482541	Notsignificant	Probable inactive receptor kinase At5g58300 OS=Arabidopsis thaliana OX=3702 GN=At5g58300 PE=1 SV=1
AT5G09900	Q9FIB6	PS12A	0	0	0	1	0	0.772468	0	0.384997	0	0.5	0.192498	0.546217	0.292458	0.533936	0.482541	Notsignificant	26S proteasome non-ATPase regulatory subunit 12 homolog A OS=Arabidopsis thaliana OX=3702 GN=RPN5A PE=1 SV=1
AT2G22140	C5H8J1	EME1B	0	0	0	1	0	0.772468	0	0.384997	0	0.5	0.192498	0.546217	0.292458	0.533936	0.482541	Notsignificant	Crossover junction endonuclease EME1B OS=Arabidopsis thaliana OX=3702 GN=EME1B PE=1 SV=1
AT4G12420	Q9SU40	SKU5	0	0	0	1	0	0.772468	0	0.384997	0	0.5	0.192498	0.546217	0.292458	0.533936	0.482541	Notsignificant	Monocopper oxidase-like protein SKU5 OS=Arabidopsis thaliana OX=3702 GN=SKU5 PE=1 SV=1
AT4G10480	Q9SZY1	NACA4	0	0	0	1	0	0.772468	0	0.384997	0	0.5	0.192498	0.546217	0.292458	0.533936	0.482541	Notsignificant	Nascent polypeptide-associated complex subunit alpha-like protein 4 OS=Arabidopsis thaliana OX=3702 GN=At4g10480 PE=1 SV=1
AT2G25070	O81716	P2C21	0	0	0	1	0	0.772468	0	0.384997	0	0.5	0.192498	0.546217	0.292458	0.533936	0.482541	Notsignificant	Probable protein phosphatase 2C 21 OS=Arabidopsis thaliana OX=3702 GN=PPC4-2 PE=1 SV=1
AT1G05580	Q8VYD4	CHX23	0	0	0	1	0	0.772468	0	0.384997	0	0.5	0.192498	0.546217	0.292458	0.533936	0.482541	Notsignificant	Cation/H(+) antiporter 23, chloroplastic OS=Arabidopsis thaliana OX=3702 GN=CHX23 PE=1 SV=1
AT2G21870	Q9SJ12	ATP7	0	0	0	1	0	0.772468	0	0.384997	0	0.5	0.192498	0.546217	0.292458	0.533936	0.482541	Notsignificant	Probable ATP synthase 24 kDa subunit, mitochondrial OS=Arabidopsis thaliana OX=3702 GN=At2g21870 PE=1 SV=1
AT1G54940	Q9FZ37	GUX4	0	0	0	1	0	0.772468	0	0.384997	0	0.5	0.192498	0.546217	0.292458	0.533936	0.482541	Notsignificant	Putative UDP-glucuronate:xylan alpha-glucuronosyltransferase 4 OS=Arabidopsis thaliana OX=3702 GN=GUX4 PE=3 SV=1
AT4G39980	P29976	AROF	0	0	0	1	0	0.772468	0	0.384997	0	0.5	0.192498	0.546217	0.292458	0.533936	0.482541	Notsignificant	Phospho-2-dehydro-3-deoxyheptonate aldolase 1, chloroplastic OS=Arabidopsis thaliana OX=3702 GN=DHS1 PE=2 SV=2
AT4G19520	F4JT82	RPP2C	0	0	0	1	0	0.772468	0	0.384997	0	0.5	0.192498	0.546217	0.292458	0.533936	0.482541	Notsignificant	Probable disease resistance protein At4g19520 OS=Arabidopsis thaliana OX=3702 GN=At4g19520 PE=3 SV=1
AT1G60780	O22715	AP1M2	0	0	0	1	0	0.772468	0	0.384997	0	0.5	0.192498	0.546217	0.292458	0.533936	0.482541	Notsignificant	AP-1 complex subunit mu-2 OS=Arabidopsis thaliana OX=3702 GN=AP1M2 PE=1 SV=1
AT3G06080	Q9LDG2	TBL10	0	0	0	1	0	0.772468	0	0.384997	0	0.5	0.192498	0.546217	0.292458	0.533936	0.482541	Notsignificant	Protein trichome birefringence-like 10 OS=Arabidopsis thaliana OX=3702 GN=TBL10 PE=2 SV=1
AT5G41170	Q9FLL3	PP412	0	0	0	1	0	0.772468	0	0.384997	0	0.5	0.192498	0.546217	0.292458	0.533936	0.482541	Notsignificant	Pentatricopeptide repeat-containing protein At5g41170, mitochondrial OS=Arabidopsis thaliana OX=3702 GN=At5g41170 PE=2 SV=1
AT4G14310	F4JUQ2	KCAI	0	0	0	1	0	0.772468	0	0.384997	0	0.5	0.192498	0.546217	0.292458	0.533936	0.482541	Notsignificant	KIN14B-interacting protein At4g14310 OS=Arabidopsis thaliana OX=3702 GN=At4g14310 PE=1 SV=1
AT3G18110	Q5G1S8	PP241	0	0	0	1	0	0.772468	0	0.384997	0	0.5	0.192498	0.546217	0.292458	0.533936	0.482541	Notsignificant	Pentatricopeptide repeat-containing protein At3g18110, chloroplastic OS=Arabidopsis thaliana OX=3702 GN=EMB1270 PE=2 SV=2
AT4G23130	Q9C5S8	CRK5	0	0	0	1	0	0.772468	0	0.384997	0	0.5	0.192498	0.546217	0.292458	0.533936	0.482541	Notsignificant	Cysteine-rich receptor-like protein kinase 5 OS=Arabidopsis thaliana OX=3702 GN=CRK5 PE=1 SV=1
AT1G69720	Q9C9L4	HMOX3	0	0	0	1	0	0.772468	0	0.384997	0	0.5	0.192498	0.546217	0.292458	0.533936	0.482541	Notsignificant	Heme oxygenase 3, chloroplastic OS=Arabidopsis thaliana OX=3702 GN=HO3 PE=1 SV=1
AT2G46280	Q38884	EIF3I	0	0	0	1	0	0.772468	0	0.384997	0	0.5	0.192498	0.546217	0.292458	0.533936	0.482541	Notsignificant	Eukaryotic translation initiation factor 3 subunit I OS=Arabidopsis thaliana OX=3702 GN=TIF3I1 PE=2 SV=2
AT5G24830	Q8L6Y3	PP396	0	0	0	1	0	0.772468	0	0.384997	0	0.5	0.192498	0.546217	0.292458	0.533936	0.482541	Notsignificant	Pentatricopeptide repeat-containing protein At5g24830 OS=Arabidopsis thaliana OX=3702 GN=At5g24830 PE=2 SV=1
AT3G16857	Q940D0	ARR1	0	0	0	1	0	0.772468	0	0.384997	0	0.5	0.192498	0.546217	0.292458	0.533936	0.482541	Notsignificant	Two-component response regulator ARR1 OS=Arabidopsis thaliana OX=3702 GN=ARR1 PE=1 SV=2
AT4G26220	Q9C5D7	CAMT3	0	0	0	1	0	0.772468	0	0.384997	0	0.5	0.192498	0.546217	0.292458	0.533936	0.482541	Notsignificant	Probable caffeoyl-CoA O-methyltransferase At4g26220 OS=Arabidopsis thaliana OX=3702 GN=At4g26220 PE=2 SV=1
AT3G01310	F4J8C6	VIP1L	0	0	0	1	0	0.772468	0	0.384997	0	0.5	0.192498	0.546217	0.292458	0.533936	0.482541	Notsignificant	Inositol hexakisphosphate and diphosphoinositol-pentakisphosphate kinase VIP1 OS=Arabidopsis thaliana OX=3702 GN=VIP1 PE=1 SV=1
AT1G30950	Q39090	UFO	0	0	0	1	0	0.772468	0	0.384997	0	0.5	0.192498	0.546217	0.292458	0.533936	0.482541	Notsignificant	Protein UNUSUAL FLORAL ORGANS OS=Arabidopsis thaliana OX=3702 GN=UFO PE=1 SV=2
AT3G26030	Q9ZQY6	2A5D	0	0	0	1	0	0.772468	0	0.384997	0	0.5	0.192498	0.546217	0.292458	0.533936	0.482541	Notsignificant	Serine/threonine protein phosphatase 2A 55 kDa regulatory subunit B' delta isoform OS=Arabidopsis thaliana OX=3702 GN=B'DELTA PE=1 SV=1
AT1G74210	Q9C907	GDPD5	0	0	0	1	0	0.772468	0	0.384997	0	0.5	0.192498	0.546217	0.292458	0.533936	0.482541	Notsignificant	Glycerophosphodiester phosphodiesterase GDPD5 OS=Arabidopsis thaliana OX=3702 GN=GDPD5 PE=2 SV=1
AT4G15900	Q42384	PRL1	0	0	0	1	0	0.772468	0	0.384997	0	0.5	0.192498	0.546217	0.292458	0.533936	0.482541	Notsignificant	Protein pleiotropic regulatory locus 1 OS=Arabidopsis thaliana OX=3702 GN=PRL1 PE=1 SV=1
AT1G08700	O64668	PSNA	0	0	0	1	0	0.772468	0	0.384997	0	0.5	0.192498	0.546217	0.292458	0.533936	0.482541	Notsignificant	Presenilin-like protein At1g08700 OS=Arabidopsis thaliana OX=3702 GN=At1g08700 PE=1 SV=1
AT1G65010	F4I8B9	Y1501	0	0	0	1	0	0.772468	0	0.384997	0	0.5	0.192498	0.546217	0.292458	0.533936	0.482541	Notsignificant	Putative WEB family protein At1g65010, chloroplastic OS=Arabidopsis thaliana OX=3702 GN=At1g65010 PE=1 SV=1
AT1G20575	Q9LM93	DPM1	0	0	0	1	0	0.772468	0	0.384997	0	0.5	0.192498	0.546217	0.292458	0.533936	0.482541	Notsignificant	Dolichol-phosphate mannosyltransferase subunit 1 OS=Arabidopsis thaliana OX=3702 GN=DPMS1 PE=1 SV=1
AT5G64940	Q93Y08	AB1K8	0	0	0	1	0	0.772468	0	0.384997	0	0.5	0.192498	0.546217	0.292458	0.533936	0.482541	Notsignificant	Protein ACTIVITY OF BC1 COMPLEX KINASE 8, chloroplastic OS=Arabidopsis thaliana OX=3702 GN=ABC1K8 PE=2 SV=1
AT1G04600	F4I5Q6	MYO7	0	0	0	1	0	0.772468	0	0.384997	0	0.5	0.192498	0.546217	0.292458	0.533936	0.482541	Notsignificant	Myosin-7 OS=Arabidopsis thaliana OX=3702 GN=XI-A PE=3 SV=1
AT1G16880	Q9FZ47	ACR11	0	0	0	1	0	0.772468	0	0.384997	0	0.5	0.192498	0.546217	0.292458	0.533936	0.482541	Notsignificant	ACT domain-containing protein ACR11 OS=Arabidopsis thaliana OX=3702 GN=ACR11 PE=1 SV=1
AT5G20920	Q41969	IF2B	0	0	0	1	0	0.772468	0	0.384997	0	0.5	0.192498	0.546217	0.292458	0.533936	0.482541	Notsignificant	Eukaryotic translation initiation factor 2 subunit beta OS=Arabidopsis thaliana OX=3702 GN=EIF2B PE=1 SV=3
AT3G08550	Q9C9Z9	ELD1	0	0	0	1	0	0.772468	0	0.384997	0	0.5	0.192498	0.546217	0.292458	0.533936	0.482541	Notsignificant	Glycosyltransferase-like KOBITO 1 OS=Arabidopsis thaliana OX=3702 GN=ELD1 PE=1 SV=1
AT4G17270	Q9M0M4	MO25M	0	0	0	1	0	0.772468	0	0.384997	0	0.5	0.192498	0.546217	0.292458	0.533936	0.482541	Notsignificant	Putative MO25-like protein At4g17270 OS=Arabidopsis thaliana OX=3702 GN=At4g17270 PE=2 SV=1
AT1G25220	Q42565	ASB1	0	0	0	1	0	0.772468	0	0.384997	0	0.5	0.192498	0.546217	0.292458	0.533936	0.482541	Notsignificant	Anthranilate synthase beta subunit 1, chloroplastic OS=Arabidopsis thaliana OX=3702 GN=ASB1 PE=1 SV=1
AT1G68830	Q9S713	STT7	0	0	0	1	0	0.772468	0	0.384997	0	0.5	0.192498	0.546217	0.292458	0.533936	0.482541	Notsignificant	Serine/threonine-protein kinase STN7, chloroplastic OS=Arabidopsis thaliana OX=3702 GN=STN7 PE=1 SV=1
AT5G49000	Q9FI70	FK122	0	0	0	1	0	0.772468	0	0.384997	0	0.5	0.192498	0.546217	0.292458	0.533936	0.482541	Notsignificant	F-box/kelch-repeat protein At5g49000 OS=Arabidopsis thaliana OX=3702 GN=At5g49000 PE=2 SV=1
AT3G07100	Q9SFU0	SC24A	0	0	0	1	0	0.772468	0	0.384997	0	0.5	0.192498	0.546217	0.292458	0.533936	0.482541	Notsignificant	Protein transport protein Sec24-like At3g07100 OS=Arabidopsis thaliana OX=3702 GN=At3g07100 PE=2 SV=2
AT5G16760	Q9SBA5	ITPK1	0	0	0	1	0	0.772468	0	0.384997	0	0.5	0.192498	0.546217	0.292458	0.533936	0.482541	Notsignificant	Inositol-tetrakisphosphate 1-kinase 1 OS=Arabidopsis thaliana OX=3702 GN=ITPK1 PE=1 SV=1
AT1G12430	Q9FZ06	KINUA	0	0	0	1	0	0.772468	0	0.384997	0	0.5	0.192498	0.546217	0.292458	0.533936	0.482541	Notsignificant	Kinesin-like protein KIN-UA OS=Arabidopsis thaliana OX=3702 GN=KINUA PE=1 SV=1
AT2G46240	O82345	BAG6	0	0	0	1	0	0.772468	0	0.384997	0	0.5	0.192498	0.546217	0.292458	0.533936	0.482541	Notsignificant	BAG family molecular chaperone regulator 6 OS=Arabidopsis thaliana OX=3702 GN=BAG6 PE=1 SV=1
AT2G40820	F4IIZ9	SCAB2	0	0	0	1	0	0.772468	0	0.384997	0	0.5	0.192498	0.546217	0.292458	0.533936	0.482541	Notsignificant	Stomatal closure-related actin-binding protein 2 OS=Arabidopsis thaliana OX=3702 GN=SCAB2 PE=2 SV=1
AT4G37740	Q8L8A8	GRF2	0	0	0	1	0	0.772468	0	0.384997	0	0.5	0.192498	0.546217	0.292458	0.533936	0.482541	Notsignificant	Growth-regulating factor 2 OS=Arabidopsis thaliana OX=3702 GN=GRF2 PE=1 SV=1
AT5G46330	Q9FL28	FLS2	0	0	0	1	0	0.772468	0	0.384997	0	0.5	0.192498	0.546217	0.292458	0.533936	0.482541	Notsignificant	LRR receptor-like serine/threonine-protein kinase FLS2 OS=Arabidopsis thaliana OX=3702 GN=FLS2 PE=1 SV=1
AT3G45140	P38418	LOX2	0	0	0	1	0	0.772468	0	0.384997	0	0.5	0.192498	0.546217	0.292458	0.533936	0.482541	Notsignificant	Lipoxygenase 2, chloroplastic OS=Arabidopsis thaliana OX=3702 GN=LOX2 PE=1 SV=1
AT5G58460	Q9FGH6	CHX25	0	0	0	1	0	0.772468	0	0.384997	0	0.5	0.192498	0.546217	0.292458	0.533936	0.482541	Notsignificant	Cation/H(+) antiporter 25 OS=Arabidopsis thaliana OX=3702 GN=CHX25 PE=2 SV=1
AT5G61900	Q941L3	BON1	0	0	0	1	0	0.772468	0	0.384997	0	0.5	0.192498	0.546217	0.292458	0.533936	0.482541	Notsignificant	Protein BONZAI 1 OS=Arabidopsis thaliana OX=3702 GN=BON1 PE=1 SV=2
AT1G08540	O22056	SIGB	0	0	0	1	0	0.772468	0	0.384997	0	0.5	0.192498	0.546217	0.292458	0.533936	0.482541	Notsignificant	RNA polymerase sigma factor sigB OS=Arabidopsis thaliana OX=3702 GN=SIGB PE=2 SV=2
AT1G25390	Q9C6K9	LRL11	0	0	0	1	0	0.772468	0	0.384997	0	0.5	0.192498	0.546217	0.292458	0.533936	0.482541	Notsignificant	LEAF RUST 10 DISEASE-RESISTANCE LOCUS RECEPTOR-LIKE PROTEIN KINASE-like 1.1 OS=Arabidopsis thaliana OX=3702 GN=LRK10L-1.1 PE=2 SV=1
AT2G36500	Q9SJQ5	Y2650	0	0	0	1	0	0.772468	0	0.384997	0	0.5	0.192498	0.546217	0.292458	0.533936	0.482541	Notsignificant	CBS domain-containing protein CBSCBSPB2 OS=Arabidopsis thaliana OX=3702 GN=CBSCBSPB2 PE=2 SV=1
AT5G18110	Q9FK59	IF4E5	0	0	0	1	0	0.772468	0	0.384997	0	0.5	0.192498	0.546217	0.292458	0.533936	0.482541	Notsignificant	Eukaryotic translation initiation factor NCBP OS=Arabidopsis thaliana OX=3702 GN=NCBP PE=2 SV=1
AT3G45150	Q9M1U4	TCP16	0	0	0	1	0	0.772468	0	0.384997	0	0.5	0.192498	0.546217	0.292458	0.533936	0.482541	Notsignificant	Transcription factor TCP16 OS=Arabidopsis thaliana OX=3702 GN=TCP16 PE=1 SV=1
AT3G26900	Q9LW20	SKL1	0	0	0	1	0	0.772468	0	0.384997	0	0.5	0.192498	0.546217	0.292458	0.533936	0.482541	Notsignificant	Probable inactive shikimate kinase like 1, chloroplastic OS=Arabidopsis thaliana OX=3702 GN=SKL1 PE=2 SV=1
AT3G02610	Q9M881	STAD2	0	0	0	1	0	0.772468	0	0.384997	0	0.5	0.192498	0.546217	0.292458	0.533936	0.482541	Notsignificant	Stearoyl-[acyl-carrier-protein] 9-desaturase 2, chloroplastic OS=Arabidopsis thaliana OX=3702 GN=S-ACP-DES2 PE=1 SV=1
AT3G44200	Q0WPH8	NEK5	0	0	0	1	0	0.772468	0	0.384997	0	0.5	0.192498	0.546217	0.292458	0.533936	0.482541	Notsignificant	Serine/threonine-protein kinase Nek5 OS=Arabidopsis thaliana OX=3702 GN=NEK5 PE=1 SV=1
AT5G20320	P84634	DCL4	0	0	0	1	0	0.772468	0	0.384997	0	0.5	0.192498	0.546217	0.292458	0.533936	0.482541	Notsignificant	Dicer-like protein 4 OS=Arabidopsis thaliana OX=3702 GN=DCL4 PE=1 SV=2
AT5G19460	Q8VXZ0	NUD20	0	0	0	1	0	0.772468	0	0.384997	0	0.5	0.192498	0.546217	0.292458	0.533936	0.482541	Notsignificant	Nudix hydrolase 20, chloroplastic OS=Arabidopsis thaliana OX=3702 GN=NUDT20 PE=2 SV=1
AT2G32920	O48773	PDI23	0	0	0	1	0	0.772468	0	0.384997	0	0.5	0.192498	0.546217	0.292458	0.533936	0.482541	Notsignificant	Protein disulfide-isomerase 2-3 OS=Arabidopsis thaliana OX=3702 GN=PDIL2-3 PE=2 SV=1
AT5G22830	Q058N4	MRS2B	0	0	0	1	0	0.772468	0	0.384997	0	0.5	0.192498	0.546217	0.292458	0.533936	0.482541	Notsignificant	Magnesium transporter MRS2-11, chloroplastic OS=Arabidopsis thaliana OX=3702 GN=MRS2-11 PE=1 SV=1
AT1G59910	Q9XIE0	FH7	0	0	0	1	0	0.772468	0	0.384997	0	0.5	0.192498	0.546217	0.292458	0.533936	0.482541	Notsignificant	Formin-like protein 7 OS=Arabidopsis thaliana OX=3702 GN=FH7 PE=2 SV=1
AT1G11750	Q9SAA2	CLPP6	0	0	0	1	0	0.772468	0	0.384997	0	0.5	0.192498	0.546217	0.292458	0.533936	0.482541	Notsignificant	ATP-dependent Clp protease proteolytic subunit 6, chloroplastic OS=Arabidopsis thaliana OX=3702 GN=CLPP6 PE=1 SV=1
AT5G55910	Q9FG74	D6PK	0	0	0	1	0	0.772468	0	0.384997	0	0.5	0.192498	0.546217	0.292458	0.533936	0.482541	Notsignificant	Serine/threonine-protein kinase D6PK OS=Arabidopsis thaliana OX=3702 GN=D6PK PE=1 SV=1
AT5G65274	B3H6Y2	ARC5B	0	0	0	1	0	0.772468	0	0.384997	0	0.5	0.192498	0.546217	0.292458	0.533936	0.482541	Notsignificant	Actin-related protein 2/3 complex subunit 5B OS=Arabidopsis thaliana OX=3702 GN=ARPC5B PE=3 SV=1
AT4G26270	Q94AA4	PFKA3	0	0	0	1	0	0.772468	0	0.384997	0	0.5	0.192498	0.546217	0.292458	0.533936	0.482541	Notsignificant	ATP-dependent 6-phosphofructokinase 3 OS=Arabidopsis thaliana OX=3702 GN=PFK3 PE=1 SV=1
AT5G60270	Q9LSS0	LRK17	0	0	0	1	0	0.772468	0	0.384997	0	0.5	0.192498	0.546217	0.292458	0.533936	0.482541	Notsignificant	L-type lectin-domain containing receptor kinase I.7 OS=Arabidopsis thaliana OX=3702 GN=LECRK17 PE=2 SV=1
AT1G32060	P25697	KPPR	0	0	0	1	0	0.772468	0	0.384997	0	0.5	0.192498	0.546217	0.292458	0.533936	0.482541	Notsignificant	Phosphoribulokinase, chloroplastic OS=Arabidopsis thaliana OX=3702 GN=At1g32060 PE=1 SV=1
AT3G56650	Q9LXX5	PPD6	0	0	0	1	0	0.772468	0	0.384997	0	0.5	0.192498	0.546217	0.292458	0.533936	0.482541	Notsignificant	PsbP domain-containing protein 6, chloroplastic OS=Arabidopsis thaliana OX=3702 GN=PPD6 PE=1 SV=1
AT5G47160	Q9LVU3	YDG2	0	0	0	1	0	0.772468	0	0.384997	0	0.5	0.192498	0.546217	0.292458	0.533936	0.482541	Notsignificant	YDG domain-containing protein At5g47160 OS=Arabidopsis thaliana OX=3702 GN=At5g47160 PE=2 SV=1
AT4G26610	Q9SUA3	D6KL1	0	0	0	1	0	0.772468	0	0.384997	0	0.5	0.192498	0.546217	0.292458	0.533936	0.482541	Notsignificant	Serine/threonine-protein kinase D6PKL1 OS=Arabidopsis thaliana OX=3702 GN=D6PKL1 PE=1 SV=1
AT1G60490	P42339	PI3K	0	0	0	1	0	0.772468	0	0.384997	0	0.5	0.192498	0.546217	0.292458	0.533936	0.482541	Notsignificant	Phosphatidylinositol 3-kinase VPS34 OS=Arabidopsis thaliana OX=3702 GN=VPS34 PE=1 SV=2
AT4G00238	Q8LG05	STKLM	0	0	0	1	0	0.772468	0	0.384997	0	0.5	0.192498	0.546217	0.292458	0.533936	0.482541	Notsignificant	Transcription factor STKL1 OS=Arabidopsis thaliana OX=3702 GN=STKL1 PE=1 SV=1
AT1G17880	Q9SMW7	BTF3	0	0	0	1	0	0.772468	0	0.384997	0	0.5	0.192498	0.546217	0.292458	0.533936	0.482541	Notsignificant	Basic transcription factor 3 OS=Arabidopsis thaliana OX=3702 GN=BTF3 PE=1 SV=1
AT1G08380	Q949Q5	PSAO	0	0	0	1	0	0.772468	0	0.384997	0	0.5	0.192498	0.546217	0.292458	0.533936	0.482541	Notsignificant	Photosystem I subunit O OS=Arabidopsis thaliana OX=3702 GN=PSAO PE=1 SV=1
AT1G58410	Q9C646	RX24L	0	0	0	1	0	0.772468	0	0.384997	0	0.5	0.192498	0.546217	0.292458	0.533936	0.482541	Notsignificant	Probable disease resistance protein RXW24L OS=Arabidopsis thaliana OX=3702 GN=RXW24L PE=2 SV=1
AT3G50780	Q9SVM0	Y3078	0	0	0	1	0	0.772468	0	0.384997	0	0.5	0.192498	0.546217	0.292458	0.533936	0.482541	Notsignificant	BTB/POZ domain-containing protein At3g50780 OS=Arabidopsis thaliana OX=3702 GN=At3g50780 PE=2 SV=1
AT1G12980	Q9SAD4	ESR1	0	0	0	1	0	0.772468	0	0.384997	0	0.5	0.192498	0.546217	0.292458	0.533936	0.482541	Notsignificant	Ethylene-responsive transcription factor ESR1 OS=Arabidopsis thaliana OX=3702 GN=ESR1 PE=1 SV=1
AT2G04920	Q9SI34	FBX9	0	0	0	1	0	0.772468	0	0.384997	0	0.5	0.192498	0.546217	0.292458	0.533936	0.482541	Notsignificant	Putative F-box only protein 9 OS=Arabidopsis thaliana OX=3702 GN=FBX9 PE=4 SV=1
AT3G53850	Q945M8	CSPLI	0	0	0	1	0	0.772468	0	0.384997	0	0.5	0.192498	0.546217	0.292458	0.533936	0.482541	Notsignificant	CASP-like protein 5B2 OS=Arabidopsis thaliana OX=3702 GN=At3g53850 PE=2 SV=1
AT2G46225	Q8S8M5	ABIL1	0	0	0	1	0	0.772468	0	0.384997	0	0.5	0.192498	0.546217	0.292458	0.533936	0.482541	Notsignificant	Protein ABIL1 OS=Arabidopsis thaliana OX=3702 GN=ABIL1 PE=1 SV=1
AT3G21630	A8R7E6	CERK1	0	0	0	1	0	0.772468	0	0.384997	0	0.5	0.192498	0.546217	0.292458	0.533936	0.482541	Notsignificant	Chitin elicitor receptor kinase 1 OS=Arabidopsis thaliana OX=3702 GN=CERK1 PE=1 SV=1
AT5G25790	F4JY84	TCX7	0	0	0	1	0	0.772468	0	0.384997	0	0.5	0.192498	0.546217	0.292458	0.533936	0.482541	Notsignificant	Protein tesmin/TSO1-like CXC 7 OS=Arabidopsis thaliana OX=3702 GN=TCX7 PE=1 SV=1
AT1G54130	Q9SYH1	RSH3C	0	0	0	1	0	0.772468	0	0.384997	0	0.5	0.192498	0.546217	0.292458	0.533936	0.482541	Notsignificant	Probable GTP diphosphokinase RSH3, chloroplastic OS=Arabidopsis thaliana OX=3702 GN=RSH3 PE=2 SV=1
ATCG00660	P56794	RK20	0	0	0	1	0	0.772468	0	0.384997	0	0.5	0.192498	0.546217	0.292458	0.533936	0.482541	Notsignificant	50S ribosomal protein L20, chloroplastic OS=Arabidopsis thaliana OX=3702 GN=rpl20 PE=3 SV=1
AT3G60840	Q9LZY0	MA654	0	0	0	1	0	0.772468	0	0.384997	0	0.5	0.192498	0.546217	0.292458	0.533936	0.482541	Notsignificant	65-kDa microtubule-associated protein 4 OS=Arabidopsis thaliana OX=3702 GN=MAP65-4 PE=1 SV=2
AT3G18890	Q8H0U5	TIC62	0	0	0	1	0	0.772468	0	0.384997	0	0.5	0.192498	0.546217	0.292458	0.533936	0.482541	Notsignificant	Protein TIC 62, chloroplastic OS=Arabidopsis thaliana OX=3702 GN=TIC62 PE=1 SV=1
AT2G46070	Q8GYQ5	MPK12	0	0	0	1	0	0.772468	0	0.384997	0	0.5	0.192498	0.546217	0.292458	0.533936	0.482541	Notsignificant	Mitogen-activated protein kinase 12 OS=Arabidopsis thaliana OX=3702 GN=MPK12 PE=1 SV=1
AT1G31440	Q9C865	SH3P1	0	0	0	1	0	0.772468	0	0.384997	0	0.5	0.192498	0.546217	0.292458	0.533936	0.482541	Notsignificant	SH3 domain-containing protein 1 OS=Arabidopsis thaliana OX=3702 GN=SH3P1 PE=1 SV=1
AT5G64290	Q9FMF7	DIT21	0	0	0	1	0	0.772468	0	0.384997	0	0.5	0.192498	0.546217	0.292458	0.533936	0.482541	Notsignificant	Dicarboxylate transporter 2.1, chloroplastic OS=Arabidopsis thaliana OX=3702 GN=DIT2-1 PE=1 SV=1
AT1G62750	Q9SI75	EFGC	0	0	0	1	0	0.772468	0	0.384997	0	0.5	0.192498	0.546217	0.292458	0.533936	0.482541	Notsignificant	Elongation factor G, chloroplastic OS=Arabidopsis thaliana OX=3702 GN=CPEFG PE=1 SV=1
AT4G26750	Q9SZ15	LIP5	0	0	0	1	0	0.772468	0	0.384997	0	0.5	0.192498	0.546217	0.292458	0.533936	0.482541	Notsignificant	Protein HOMOLOG OF MAMMALIAN LYST-INTERACTING PROTEIN 5 OS=Arabidopsis thaliana OX=3702 GN=LIP5 PE=1 SV=1
AT5G59540	Q9LTH7	ACH12	0	0	0	1	0	0.772468	0	0.384997	0	0.5	0.192498	0.546217	0.292458	0.533936	0.482541	Notsignificant	1-aminocyclopropane-1-carboxylate oxidase homolog 12 OS=Arabidopsis thaliana OX=3702 GN=At5g59540 PE=2 SV=1
AT2G22500	Q9SJY5	PUMP5	0	0	0	1	0	0.772468	0	0.384997	0	0.5	0.192498	0.546217	0.292458	0.533936	0.482541	Notsignificant	Mitochondrial uncoupling protein 5 OS=Arabidopsis thaliana OX=3702 GN=PUMP5 PE=2 SV=1
AT4G30360	Q8L7Z0	CNGC17	0	0	0	1	0	0.772468	0	0.384997	0	0.5	0.192498	0.546217	0.292458	0.533936	0.482541	Notsignificant	Cyclic nucleotide-gated ion channel 17 OS=Arabidopsis thaliana OX=3702 GN=CNGC17 PE=1 SV=1
AT5G61000	Q9FME0	RFA1D	0	0	0	1	0	0.772468	0	0.384997	0	0.5	0.192498	0.546217	0.292458	0.533936	0.482541	Notsignificant	Replication protein A 70 kDa DNA-binding subunit D OS=Arabidopsis thaliana OX=3702 GN=RPA1D PE=2 SV=1
AT5G16990	Q39173	P2	0	0	0	1	0	0.772468	0	0.384997	0	0.5	0.192498	0.546217	0.292458	0.533936	0.482541	Notsignificant	NADP-dependent alkenal double bond reductase P2 OS=Arabidopsis thaliana OX=3702 GN=P2 PE=2 SV=2
AT2G39130	F4IUW3	AVT1C	0	0	0	1	0	0.772468	0	0.384997	0	0.5	0.192498	0.546217	0.292458	0.533936	0.482541	Notsignificant	Amino acid transporter AVT1C OS=Arabidopsis thaliana OX=3702 GN=AVT1C PE=1 SV=1
AT1G17050	Q76FS5	SPS2	0	0	0	1	0	0.772468	0	0.384997	0	0.5	0.192498	0.546217	0.292458	0.533936	0.482541	Notsignificant	Solanesyl diphosphate synthase 2, chloroplastic OS=Arabidopsis thaliana OX=3702 GN=SPS2 PE=1 SV=1
AT1G66980	D7SFH9	LRL26	0	0	0	1	0	0.772468	0	0.384997	0	0.5	0.192498	0.546217	0.292458	0.533936	0.482541	Notsignificant	Protein SUPPRESSOR OF NPR1-1 CONSTITUTIVE 4 OS=Arabidopsis thaliana OX=3702 GN=LRK10L-2.6 PE=1 SV=1
AT5G64580	F4KF14	FTSI4	0	0	0	1	0	0.772468	0	0.384997	0	0.5	0.192498	0.546217	0.292458	0.533936	0.482541	Notsignificant	Probable inactive ATP-dependent zinc metalloprotease FTSHI 4, chloroplastic OS=Arabidopsis thaliana OX=3702 GN=FTSHI4 PE=1 SV=1
AT5G47700	Q8LEQ0	RLA13	0	0	0	1	0	0.772468	0	0.384997	0	0.5	0.192498	0.546217	0.292458	0.533936	0.482541	Notsignificant	60S acidic ribosomal protein P1-3 OS=Arabidopsis thaliana OX=3702 GN=RPP1C PE=1 SV=2
AT2G44490	O64883	BGL26	0	0	0	1	0	0.772468	0	0.384997	0	0.5	0.192498	0.546217	0.292458	0.533936	0.482541	Notsignificant	Beta-glucosidase 26, peroxisomal OS=Arabidopsis thaliana OX=3702 GN=BGLU26 PE=1 SV=1
AT5G55110	Q9FLQ0	STGL2	0	0	0	1	0	0.772468	0	0.384997	0	0.5	0.192498	0.546217	0.292458	0.533936	0.482541	Notsignificant	Stigma-specific STIG1-like protein 2 OS=Arabidopsis thaliana OX=3702 GN=At5g55110 PE=3 SV=1
AT3G60660	Q9LZZ7	SKA1	0	0	0	1	0	0.772468	0	0.384997	0	0.5	0.192498	0.546217	0.292458	0.533936	0.482541	Notsignificant	Spindle and kinetochore-associated protein 1 homolog OS=Arabidopsis thaliana OX=3702 GN=At3g60660 PE=2 SV=1
AT3G46220	Q9LX73	UFL1	0	0	0	1	0	0.772468	0	0.384997	0	0.5	0.192498	0.546217	0.292458	0.533936	0.482541	Notsignificant	E3 UFM1-protein ligase 1 homolog OS=Arabidopsis thaliana OX=3702 GN=At3g46220 PE=1 SV=1
AT2G48160	F4IN78	HUAL2	0	0	0	1	0	0.772468	0	0.384997	0	0.5	0.192498	0.546217	0.292458	0.533936	0.482541	Notsignificant	Protein HUA2-LIKE 2 OS=Arabidopsis thaliana OX=3702 GN=HULK2 PE=2 SV=2
AT5G09950	Q9FIB2	PP373	0	0	0	1	0	0.772468	0	0.384997	0	0.5	0.192498	0.546217	0.292458	0.533936	0.482541	Notsignificant	Putative pentatricopeptide repeat-containing protein At5g09950 OS=Arabidopsis thaliana OX=3702 GN=PCMP-H35 PE=3 SV=1
AT3G55800	P46283	S17P	0	0	0	1	0	0.772468	0	0.384997	0	0.5	0.192498	0.546217	0.292458	0.533936	0.482541	Notsignificant	Sedoheptulose-1,7-bisphosphatase, chloroplastic OS=Arabidopsis thaliana OX=3702 GN=At3g55800 PE=2 SV=1
AT5G35450	Q9FJB5	RP8L3	0	0	0	1	0	0.772468	0	0.384997	0	0.5	0.192498	0.546217	0.292458	0.533936	0.482541	Notsignificant	Disease resistance RPP8-like protein 3 OS=Arabidopsis thaliana OX=3702 GN=RPP8L3 PE=2 SV=1
AT5G13300	Q5W7F2	AGD3	0	0	0	1	0	0.772468	0	0.384997	0	0.5	0.192498	0.546217	0.292458	0.533936	0.482541	Notsignificant	ADP-ribosylation factor GTPase-activating protein AGD3 OS=Arabidopsis thaliana OX=3702 GN=AGD3 PE=1 SV=1
AT5G67560	Q93Y31	ARL8B	0	0	0	1	0	0.772468	0	0.384997	0	0.5	0.192498	0.546217	0.292458	0.533936	0.482541	Notsignificant	ADP-ribosylation factor-like protein 8b OS=Arabidopsis thaliana OX=3702 GN=ARL8B PE=2 SV=1
AT5G04430	Q9LZ82	BTR1	0	0	0	1	0	0.772468	0	0.384997	0	0.5	0.192498	0.546217	0.292458	0.533936	0.482541	Notsignificant	Protein BTR1 OS=Arabidopsis thaliana OX=3702 GN=BTR1 PE=1 SV=1
AT3G13160	Q9LK57	PP226	0	0	0	1	0	0.772468	0	0.384997	0	0.5	0.192498	0.546217	0.292458	0.533936	0.482541	Notsignificant	Pentatricopeptide repeat-containing protein At3g13160, mitochondrial OS=Arabidopsis thaliana OX=3702 GN=At3g13160 PE=1 SV=1
AT1G79090	Q0WPK4	PAT1H	0	0	0	1	0	0.772468	0	0.384997	0	0.5	0.192498	0.546217	0.292458	0.533936	0.482541	Notsignificant	Protein PAT1 homolog OS=Arabidopsis thaliana OX=3702 GN=PAT1 PE=1 SV=1
AT4G17560	Q8W463	RK191	4	1	7	4	-0.0353645	0.802976	0.000222449	0.706925	2.5	5.5	0.353574	0.542783	0.29364	0.532185	0.482541	Notsignificant	50S ribosomal protein L19-1, chloroplastic OS=Arabidopsis thaliana OX=3702 GN=At4g17560 PE=2 SV=1
AT3G25920	P25873	RK15	0	3	2	4	1.05734	-0.300221	0.907113	-0.293075	1.5	3	0.307019	0.535367	0.296198	0.528418	0.482541	Notsignificant	50S ribosomal protein L15, chloroplastic OS=Arabidopsis thaliana OX=3702 GN=RPL15 PE=1 SV=2
AT5G09810	P53492	ACT7	7	6	15	12	0.394892	0.354192	0.322151	0.278082	6.5	13.5	0.300116	0.529682	0.298166	0.525542	0.482541	Notsignificant	Actin-7 OS=Arabidopsis thaliana OX=3702 GN=ACT7 PE=1 SV=1
AT5G67250	Q9FE83	SKIP2	0	0	1	0	0.747628	0	0.322151	0	0	0.5	0.161075	0.528653	0.298523	0.525022	0.482541	Notsignificant	F-box protein SKIP2 OS=Arabidopsis thaliana OX=3702 GN=SKIP2 PE=1 SV=1
AT5G52440	Q9XH75	TATB	0	0	1	0	0.747628	0	0.322151	0	0	0.5	0.161075	0.528653	0.298523	0.525022	0.482541	Notsignificant	Sec-independent protein translocase protein TATB, chloroplastic OS=Arabidopsis thaliana OX=3702 GN=TATB PE=1 SV=1
AT1G80070	Q9SSD2	PRP8A	0	0	1	0	0.747628	0	0.322151	0	0	0.5	0.161075	0.528653	0.298523	0.525022	0.482541	Notsignificant	Pre-mRNA-processing-splicing factor 8A OS=Arabidopsis thaliana OX=3702 GN=PRP8A PE=1 SV=1
AT3G61750	Q9M363	B561I	0	0	1	0	0.747628	0	0.322151	0	0	0.5	0.161075	0.528653	0.298523	0.525022	0.482541	Notsignificant	Cytochrome b561 and DOMON domain-containing protein At3g61750 OS=Arabidopsis thaliana OX=3702 GN=At3g61750 PE=3 SV=1
AT4G02600	O49621	MLO1	0	0	1	0	0.747628	0	0.322151	0	0	0.5	0.161075	0.528653	0.298523	0.525022	0.482541	Notsignificant	MLO-like protein 1 OS=Arabidopsis thaliana OX=3702 GN=MLO1 PE=1 SV=1
AT4G18750	Q9SN39	PP320	0	0	1	0	0.747628	0	0.322151	0	0	0.5	0.161075	0.528653	0.298523	0.525022	0.482541	Notsignificant	Pentatricopeptide repeat-containing protein DOT4, chloroplastic OS=Arabidopsis thaliana OX=3702 GN=DOT4 PE=2 SV=1
AT1G01860	O65090	DIM1C	0	0	1	0	0.747628	0	0.322151	0	0	0.5	0.161075	0.528653	0.298523	0.525022	0.482541	Notsignificant	Ribosomal RNA small subunit methyltransferase, chloroplastic OS=Arabidopsis thaliana OX=3702 GN=PFC1 PE=2 SV=1
AT3G49160	Q9M3B6	PKP4	0	0	1	0	0.747628	0	0.322151	0	0	0.5	0.161075	0.528653	0.298523	0.525022	0.482541	Notsignificant	Plastidial pyruvate kinase 4, chloroplastic OS=Arabidopsis thaliana OX=3702 GN=PKP4 PE=2 SV=1
AT4G11960	Q8GYC7	PGL1B	0	0	1	0	0.747628	0	0.322151	0	0	0.5	0.161075	0.528653	0.298523	0.525022	0.482541	Notsignificant	PGR5-like protein 1B, chloroplastic OS=Arabidopsis thaliana OX=3702 GN=PGRL1B PE=1 SV=1
AT5G09400	Q9FY75	POT7	0	0	1	0	0.747628	0	0.322151	0	0	0.5	0.161075	0.528653	0.298523	0.525022	0.482541	Notsignificant	Potassium transporter 7 OS=Arabidopsis thaliana OX=3702 GN=POT7 PE=1 SV=2
AT1G77210	Q8GW61	STP14	0	0	1	0	0.747628	0	0.322151	0	0	0.5	0.161075	0.528653	0.298523	0.525022	0.482541	Notsignificant	Sugar transport protein 14 OS=Arabidopsis thaliana OX=3702 GN=STP14 PE=2 SV=2
AT3G59100	Q9LYS6	CALS6	0	0	1	0	0.747628	0	0.322151	0	0	0.5	0.161075	0.528653	0.298523	0.525022	0.482541	Notsignificant	Putative callose synthase 6 OS=Arabidopsis thaliana OX=3702 GN=CALS6 PE=3 SV=2
AT2G28520	Q8RWZ7	VHAA1	0	0	1	0	0.747628	0	0.322151	0	0	0.5	0.161075	0.528653	0.298523	0.525022	0.482541	Notsignificant	V-type proton ATPase subunit a1 OS=Arabidopsis thaliana OX=3702 GN=VHA-a1 PE=2 SV=1
AT4G36880	Q94B08	RDL1	0	0	1	0	0.747628	0	0.322151	0	0	0.5	0.161075	0.528653	0.298523	0.525022	0.482541	Notsignificant	Germination-specific cysteine protease 1 OS=Arabidopsis thaliana OX=3702 GN=GCP1 PE=2 SV=2
AT4G21070	Q8RXD4	BRCA1	0	0	1	0	0.747628	0	0.322151	0	0	0.5	0.161075	0.528653	0.298523	0.525022	0.482541	Notsignificant	Protein BREAST CANCER SUSCEPTIBILITY 1 homolog OS=Arabidopsis thaliana OX=3702 GN=BRCA1 PE=1 SV=1
AT3G17360	Q27IK7	KN12C	0	0	1	0	0.747628	0	0.322151	0	0	0.5	0.161075	0.528653	0.298523	0.525022	0.482541	Notsignificant	Kinesin-like protein KIN-12C OS=Arabidopsis thaliana OX=3702 GN=KIN12C PE=1 SV=1
AT3G56240	O82089	CCH	0	0	1	0	0.747628	0	0.322151	0	0	0.5	0.161075	0.528653	0.298523	0.525022	0.482541	Notsignificant	Copper transport protein CCH OS=Arabidopsis thaliana OX=3702 GN=CCH PE=1 SV=1
AT4G29670	Q8LCT3	TRL22	0	0	1	0	0.747628	0	0.322151	0	0	0.5	0.161075	0.528653	0.298523	0.525022	0.482541	Notsignificant	Thioredoxin-like 2-2, chloroplastic OS=Arabidopsis thaliana OX=3702 GN=At4g29670 PE=2 SV=2
AT5G55250	Q9FLN8	IAMT1	0	0	1	0	0.747628	0	0.322151	0	0	0.5	0.161075	0.528653	0.298523	0.525022	0.482541	Notsignificant	Indole-3-acetate O-methyltransferase 1 OS=Arabidopsis thaliana OX=3702 GN=IAMT1 PE=1 SV=1
AT3G56740	Q9LET3	RBL20	0	0	1	0	0.747628	0	0.322151	0	0	0.5	0.161075	0.528653	0.298523	0.525022	0.482541	Notsignificant	Rhomboid-like protein 20 OS=Arabidopsis thaliana OX=3702 GN=RBL20 PE=2 SV=1
AT3G11570	Q9CAX1	TBL8	0	0	1	0	0.747628	0	0.322151	0	0	0.5	0.161075	0.528653	0.298523	0.525022	0.482541	Notsignificant	Protein trichome birefringence-like 8 OS=Arabidopsis thaliana OX=3702 GN=TBL8 PE=2 SV=1
AT1G01090	O24457	ODPA3	0	0	1	0	0.747628	0	0.322151	0	0	0.5	0.161075	0.528653	0.298523	0.525022	0.482541	Notsignificant	Pyruvate dehydrogenase E1 component subunit alpha-3, chloroplastic OS=Arabidopsis thaliana OX=3702 GN=PDH-E1 ALPHA PE=2 SV=1
AT3G06230	Q9M8J5	M2K8	0	0	1	0	0.747628	0	0.322151	0	0	0.5	0.161075	0.528653	0.298523	0.525022	0.482541	Notsignificant	Mitogen-activated protein kinase kinase 8 OS=Arabidopsis thaliana OX=3702 GN=MKK8 PE=3 SV=2
AT5G39410	Q8LGI2	SCPDL	0	0	1	0	0.747628	0	0.322151	0	0	0.5	0.161075	0.528653	0.298523	0.525022	0.482541	Notsignificant	Probable mitochondrial saccharopine dehydrogenase-like oxidoreductase At5g39410 OS=Arabidopsis thaliana OX=3702 GN=At5g39410 PE=1 SV=2
AT4G36990	Q96320	HSFB1	0	0	1	0	0.747628	0	0.322151	0	0	0.5	0.161075	0.528653	0.298523	0.525022	0.482541	Notsignificant	Heat stress transcription factor B-1 OS=Arabidopsis thaliana OX=3702 GN=HSFB1 PE=2 SV=2
AT1G71400	Q9C9H7	RLP12	0	0	1	0	0.747628	0	0.322151	0	0	0.5	0.161075	0.528653	0.298523	0.525022	0.482541	Notsignificant	Receptor-like protein 12 OS=Arabidopsis thaliana OX=3702 GN=RLP12 PE=2 SV=2
AT3G48360	Q94BN0	BT2	0	0	1	0	0.747628	0	0.322151	0	0	0.5	0.161075	0.528653	0.298523	0.525022	0.482541	Notsignificant	BTB/POZ and TAZ domain-containing protein 2 OS=Arabidopsis thaliana OX=3702 GN=BT2 PE=1 SV=1
AT2G36770	Q9ZQ97	U73C4	0	0	1	0	0.747628	0	0.322151	0	0	0.5	0.161075	0.528653	0.298523	0.525022	0.482541	Notsignificant	UDP-glycosyltransferase 73C4 OS=Arabidopsis thaliana OX=3702 GN=UGT73C4 PE=2 SV=1
AT2G41860	P93759	CDPKE	0	0	1	0	0.747628	0	0.322151	0	0	0.5	0.161075	0.528653	0.298523	0.525022	0.482541	Notsignificant	Calcium-dependent protein kinase 14 OS=Arabidopsis thaliana OX=3702 GN=CPK14 PE=2 SV=1
AT3G57020	Q9M1J6	SSL9	0	0	1	0	0.747628	0	0.322151	0	0	0.5	0.161075	0.528653	0.298523	0.525022	0.482541	Notsignificant	Protein STRICTOSIDINE SYNTHASE-LIKE 9 OS=Arabidopsis thaliana OX=3702 GN=SSL9 PE=2 SV=1
AT3G22400	Q9LUW0	LOX5	0	0	1	0	0.747628	0	0.322151	0	0	0.5	0.161075	0.528653	0.298523	0.525022	0.482541	Notsignificant	Linoleate 9S-lipoxygenase 5 OS=Arabidopsis thaliana OX=3702 GN=LOX5 PE=2 SV=2
AT1G63760	P0C8K8	ARI6	0	0	1	0	0.747628	0	0.322151	0	0	0.5	0.161075	0.528653	0.298523	0.525022	0.482541	Notsignificant	Putative E3 ubiquitin-protein ligase ARI6 OS=Arabidopsis thaliana OX=3702 GN=ARI6 PE=5 SV=1
AT5G54160	Q9FK25	OMT1	0	0	1	0	0.747628	0	0.322151	0	0	0.5	0.161075	0.528653	0.298523	0.525022	0.482541	Notsignificant	Flavone 3'-O-methyltransferase 1 OS=Arabidopsis thaliana OX=3702 GN=OMT1 PE=1 SV=1
AT1G04870	Q9MAT5	ANM10	0	0	1	0	0.747628	0	0.322151	0	0	0.5	0.161075	0.528653	0.298523	0.525022	0.482541	Notsignificant	Protein arginine N-methyltransferase PRMT10 OS=Arabidopsis thaliana OX=3702 GN=PRMT10 PE=1 SV=1
AT5G43940	Q96533	ADHX	0	0	1	0	0.747628	0	0.322151	0	0	0.5	0.161075	0.528653	0.298523	0.525022	0.482541	Notsignificant	Alcohol dehydrogenase class-3 OS=Arabidopsis thaliana OX=3702 GN=ADH2 PE=1 SV=2
AT3G53570	P51566	AFC1	0	0	1	0	0.747628	0	0.322151	0	0	0.5	0.161075	0.528653	0.298523	0.525022	0.482541	Notsignificant	Serine/threonine-protein kinase AFC1 OS=Arabidopsis thaliana OX=3702 GN=AFC1 PE=2 SV=2
AT2G35880	Q9SJ62	WDL4	0	0	1	0	0.747628	0	0.322151	0	0	0.5	0.161075	0.528653	0.298523	0.525022	0.482541	Notsignificant	Protein WVD2-like 4 OS=Arabidopsis thaliana OX=3702 GN=WDL4 PE=1 SV=2
AT4G05180	Q41932	PSBQ2	0	0	1	0	0.747628	0	0.322151	0	0	0.5	0.161075	0.528653	0.298523	0.525022	0.482541	Notsignificant	Oxygen-evolving enhancer protein 3-2, chloroplastic OS=Arabidopsis thaliana OX=3702 GN=PSBQ2 PE=1 SV=2
AT3G18190	Q9LV21	TCPD	0	0	1	0	0.747628	0	0.322151	0	0	0.5	0.161075	0.528653	0.298523	0.525022	0.482541	Notsignificant	T-complex protein 1 subunit delta OS=Arabidopsis thaliana OX=3702 GN=CCT4 PE=1 SV=1
AT1G21170	F4HWE6	SEC5B	0	0	1	0	0.747628	0	0.322151	0	0	0.5	0.161075	0.528653	0.298523	0.525022	0.482541	Notsignificant	Exocyst complex component SEC5B OS=Arabidopsis thaliana OX=3702 GN=SEC5B PE=1 SV=1
AT2G43410	Q8LPQ9	FPA	0	0	1	0	0.747628	0	0.322151	0	0	0.5	0.161075	0.528653	0.298523	0.525022	0.482541	Notsignificant	Flowering time control protein FPA OS=Arabidopsis thaliana OX=3702 GN=FPA PE=1 SV=2
AT5G10790	Q9LEW0	UBP22	0	0	1	0	0.747628	0	0.322151	0	0	0.5	0.161075	0.528653	0.298523	0.525022	0.482541	Notsignificant	Ubiquitin C-terminal hydrolase 22 OS=Arabidopsis thaliana OX=3702 GN=UBP22 PE=1 SV=1
AT5G17730	Q9FN78	AATPF	0	0	1	0	0.747628	0	0.322151	0	0	0.5	0.161075	0.528653	0.298523	0.525022	0.482541	Notsignificant	AAA-ATPase At5g17730 OS=Arabidopsis thaliana OX=3702 GN=At5g17730 PE=3 SV=1
AT5G38560	Q9FFW5	PERK8	0	0	1	0	0.747628	0	0.322151	0	0	0.5	0.161075	0.528653	0.298523	0.525022	0.482541	Notsignificant	Proline-rich receptor-like protein kinase PERK8 OS=Arabidopsis thaliana OX=3702 GN=PERK8 PE=1 SV=1
AT2G46870	O82799	NGA1	0	0	1	0	0.747628	0	0.322151	0	0	0.5	0.161075	0.528653	0.298523	0.525022	0.482541	Notsignificant	B3 domain-containing transcription factor NGA1 OS=Arabidopsis thaliana OX=3702 GN=NGA1 PE=1 SV=1
AT4G15490	O23401	U84A3	0	0	1	0	0.747628	0	0.322151	0	0	0.5	0.161075	0.528653	0.298523	0.525022	0.482541	Notsignificant	UDP-glycosyltransferase 84A3 OS=Arabidopsis thaliana OX=3702 GN=UGT84A3 PE=1 SV=1
AT1G72700	Q9SGG3	ALA5	0	0	1	0	0.747628	0	0.322151	0	0	0.5	0.161075	0.528653	0.298523	0.525022	0.482541	Notsignificant	Probable phospholipid-transporting ATPase 5 OS=Arabidopsis thaliana OX=3702 GN=ALA5 PE=3 SV=1
AT1G75820	Q9SYQ8	CLV1	0	0	1	0	0.747628	0	0.322151	0	0	0.5	0.161075	0.528653	0.298523	0.525022	0.482541	Notsignificant	Receptor protein kinase CLAVATA1 OS=Arabidopsis thaliana OX=3702 GN=CLV1 PE=1 SV=3
AT4G28100	Q9SUC9	UGPI7	0	0	1	0	0.747628	0	0.322151	0	0	0.5	0.161075	0.528653	0.298523	0.525022	0.482541	Notsignificant	Uncharacterized GPI-anchored protein At4g28100 OS=Arabidopsis thaliana OX=3702 GN=At4g28100 PE=2 SV=1
AT1G50170	Q84JH7	SIRB	0	0	1	0	0.747628	0	0.322151	0	0	0.5	0.161075	0.528653	0.298523	0.525022	0.482541	Notsignificant	Sirohydrochlorin ferrochelatase, chloroplastic OS=Arabidopsis thaliana OX=3702 GN=SIRB PE=1 SV=1
AT5G46280	Q9FL33	MCM3	0	0	1	0	0.747628	0	0.322151	0	0	0.5	0.161075	0.528653	0.298523	0.525022	0.482541	Notsignificant	DNA replication licensing factor MCM3 OS=Arabidopsis thaliana OX=3702 GN=MCM3 PE=1 SV=1
AT5G66130	Q9MBA3	RAD17	0	0	1	0	0.747628	0	0.322151	0	0	0.5	0.161075	0.528653	0.298523	0.525022	0.482541	Notsignificant	Cell cycle checkpoint protein RAD17 OS=Arabidopsis thaliana OX=3702 GN=RAD17 PE=1 SV=1
AT3G56690	Q9LET7	CI111	0	0	1	0	0.747628	0	0.322151	0	0	0.5	0.161075	0.528653	0.298523	0.525022	0.482541	Notsignificant	Calmodulin-interacting protein 111 OS=Arabidopsis thaliana OX=3702 GN=CIP111 PE=1 SV=1
AT3G22425	P34047	HIS5A	0	0	1	0	0.747628	0	0.322151	0	0	0.5	0.161075	0.528653	0.298523	0.525022	0.482541	Notsignificant	Imidazoleglycerol-phosphate dehydratase 1, chloroplastic OS=Arabidopsis thaliana OX=3702 GN=HISN5A PE=1 SV=1
AT5G23040	Q9FN50	CPP1	0	0	1	0	0.747628	0	0.322151	0	0	0.5	0.161075	0.528653	0.298523	0.525022	0.482541	Notsignificant	Protein CHAPERONE-LIKE PROTEIN OF POR1, chloroplastic OS=Arabidopsis thaliana OX=3702 GN=CPP1 PE=1 SV=1
AT4G16370	O23482	OPT3	0	0	1	0	0.747628	0	0.322151	0	0	0.5	0.161075	0.528653	0.298523	0.525022	0.482541	Notsignificant	Oligopeptide transporter 3 OS=Arabidopsis thaliana OX=3702 GN=OPT3 PE=2 SV=3
AT1G23230	F4I4P3	MED23	0	0	1	0	0.747628	0	0.322151	0	0	0.5	0.161075	0.528653	0.298523	0.525022	0.482541	Notsignificant	Mediator of RNA polymerase II transcription subunit 23 OS=Arabidopsis thaliana OX=3702 GN=MED23 PE=1 SV=1
AT2G35020	O64765	UAP2	0	0	1	0	0.747628	0	0.322151	0	0	0.5	0.161075	0.528653	0.298523	0.525022	0.482541	Notsignificant	UDP-N-acetylglucosamine diphosphorylase 2 OS=Arabidopsis thaliana OX=3702 GN=GLCNAC1PUT2 PE=1 SV=1
AT4G34430	Q8VY05	SWI3D	0	0	1	0	0.747628	0	0.322151	0	0	0.5	0.161075	0.528653	0.298523	0.525022	0.482541	Notsignificant	SWI/SNF complex subunit SWI3D OS=Arabidopsis thaliana OX=3702 GN=SWI3D PE=1 SV=3
AT5G55000	Q9SE95	FIP2	0	0	1	0	0.747628	0	0.322151	0	0	0.5	0.161075	0.528653	0.298523	0.525022	0.482541	Notsignificant	FH protein interacting protein FIP2 OS=Arabidopsis thaliana OX=3702 GN=FIP2 PE=1 SV=1
AT5G26360	Q84WV1	TCPG	0	0	1	0	0.747628	0	0.322151	0	0	0.5	0.161075	0.528653	0.298523	0.525022	0.482541	Notsignificant	T-complex protein 1 subunit gamma OS=Arabidopsis thaliana OX=3702 GN=CCT3 PE=1 SV=1
AT2G06990	Q9ZVW2	HEN2	0	0	1	0	0.747628	0	0.322151	0	0	0.5	0.161075	0.528653	0.298523	0.525022	0.482541	Notsignificant	DExH-box ATP-dependent RNA helicase DExH10 OS=Arabidopsis thaliana OX=3702 GN=HEN2 PE=1 SV=2
AT3G19760	Q94A52	RH2	0	0	1	0	0.747628	0	0.322151	0	0	0.5	0.161075	0.528653	0.298523	0.525022	0.482541	Notsignificant	Eukaryotic initiation factor 4A-III homolog OS=Arabidopsis thaliana OX=3702 GN=EIF4A3 PE=1 SV=2
AT4G34390	C6KIE6	XLG2	0	0	1	0	0.747628	0	0.322151	0	0	0.5	0.161075	0.528653	0.298523	0.525022	0.482541	Notsignificant	Extra-large guanine nucleotide-binding protein 2 OS=Arabidopsis thaliana OX=3702 GN=XLG2 PE=1 SV=1
AT5G08280	Q43316	HEM3	0	0	1	0	0.747628	0	0.322151	0	0	0.5	0.161075	0.528653	0.298523	0.525022	0.482541	Notsignificant	Porphobilinogen deaminase, chloroplastic OS=Arabidopsis thaliana OX=3702 GN=HEMC PE=1 SV=1
AT1G50680	Q9C6P5	RAVL2	0	0	1	0	0.747628	0	0.322151	0	0	0.5	0.161075	0.528653	0.298523	0.525022	0.482541	Notsignificant	AP2/ERF and B3 domain-containing transcription factor At1g50680 OS=Arabidopsis thaliana OX=3702 GN=At1g50680 PE=2 SV=1
AT1G09030	O04027	NFYB4	0	0	1	0	0.747628	0	0.322151	0	0	0.5	0.161075	0.528653	0.298523	0.525022	0.482541	Notsignificant	Nuclear transcription factor Y subunit B-4 OS=Arabidopsis thaliana OX=3702 GN=NFYB4 PE=1 SV=1
AT4G36550	O23225	PUB5	0	0	1	0	0.747628	0	0.322151	0	0	0.5	0.161075	0.528653	0.298523	0.525022	0.482541	Notsignificant	U-box domain-containing protein 5 OS=Arabidopsis thaliana OX=3702 GN=PUB5 PE=3 SV=3
AT5G32460	F4KFT6	REML3	0	0	1	0	0.747628	0	0.322151	0	0	0.5	0.161075	0.528653	0.298523	0.525022	0.482541	Notsignificant	B3 domain-containing protein REM-like 3 OS=Arabidopsis thaliana OX=3702 GN=At5g32460 PE=3 SV=1
AT2G36570	Q9SJQ1	PXC1	0	0	1	0	0.747628	0	0.322151	0	0	0.5	0.161075	0.528653	0.298523	0.525022	0.482541	Notsignificant	Leucine-rich repeat receptor-like protein kinase PXC1 OS=Arabidopsis thaliana OX=3702 GN=PXC1 PE=1 SV=1
AT5G44280	Q9FKW0	RNG1A	0	0	1	0	0.747628	0	0.322151	0	0	0.5	0.161075	0.528653	0.298523	0.525022	0.482541	Notsignificant	Putative E3 ubiquitin-protein ligase RING1a OS=Arabidopsis thaliana OX=3702 GN=RING1A PE=1 SV=2
AT1G19835	Q0WSY2	FPP4	0	0	1	0	0.747628	0	0.322151	0	0	0.5	0.161075	0.528653	0.298523	0.525022	0.482541	Notsignificant	Filament-like plant protein 4 OS=Arabidopsis thaliana OX=3702 GN=FPP4 PE=1 SV=1
AT2G24696	F4IQL7	REML2	0	0	1	0	0.747628	0	0.322151	0	0	0.5	0.161075	0.528653	0.298523	0.525022	0.482541	Notsignificant	B3 domain-containing protein REM-like 2 OS=Arabidopsis thaliana OX=3702 GN=At2g24696 PE=3 SV=1
AT3G62740	Q9LZJ1	BGL07	0	0	1	0	0.747628	0	0.322151	0	0	0.5	0.161075	0.528653	0.298523	0.525022	0.482541	Notsignificant	Beta-glucosidase 7 OS=Arabidopsis thaliana OX=3702 GN=BGLU7 PE=2 SV=2
AT2G43290	O22845	CML5	0	0	1	0	0.747628	0	0.322151	0	0	0.5	0.161075	0.528653	0.298523	0.525022	0.482541	Notsignificant	Calmodulin-like protein 5 OS=Arabidopsis thaliana OX=3702 GN=CML5 PE=2 SV=2
AT1G18600	Q9FZ81	RBL12	0	0	1	0	0.747628	0	0.322151	0	0	0.5	0.161075	0.528653	0.298523	0.525022	0.482541	Notsignificant	RHOMBOID-like protein 12, mitochondrial OS=Arabidopsis thaliana OX=3702 GN=RBL12 PE=2 SV=1
AT3G18730	Q6Q4D0	TONS	0	0	1	0	0.747628	0	0.322151	0	0	0.5	0.161075	0.528653	0.298523	0.525022	0.482541	Notsignificant	Protein TONSOKU OS=Arabidopsis thaliana OX=3702 GN=TSK PE=1 SV=2
AT1G08840	A0A1P8ASY1	JHS1	0	0	1	0	0.747628	0	0.322151	0	0	0.5	0.161075	0.528653	0.298523	0.525022	0.482541	Notsignificant	DNA replication ATP-dependent helicase/nuclease JHS1 OS=Arabidopsis thaliana OX=3702 GN=JHS1 PE=2 SV=1
AT4G00120	O81313	IND	0	0	1	0	0.747628	0	0.322151	0	0	0.5	0.161075	0.528653	0.298523	0.525022	0.482541	Notsignificant	Transcription factor IND OS=Arabidopsis thaliana OX=3702 GN=IND PE=1 SV=3
AT3G54900	Q84Y95	GRS14	0	0	1	0	0.747628	0	0.322151	0	0	0.5	0.161075	0.528653	0.298523	0.525022	0.482541	Notsignificant	Monothiol glutaredoxin-S14, chloroplastic OS=Arabidopsis thaliana OX=3702 GN=GRXS14 PE=1 SV=2
AT3G19890	Q4PSN8	FB166	0	0	1	0	0.747628	0	0.322151	0	0	0.5	0.161075	0.528653	0.298523	0.525022	0.482541	Notsignificant	F-box protein At3g19890 OS=Arabidopsis thaliana OX=3702 GN=At3g19890 PE=2 SV=1
AT3G10310	F4J2M6	KN14L	0	0	1	0	0.747628	0	0.322151	0	0	0.5	0.161075	0.528653	0.298523	0.525022	0.482541	Notsignificant	Kinesin-like protein KIN-14L OS=Arabidopsis thaliana OX=3702 GN=KIN14L PE=3 SV=2
AT1G01140	Q9MAM1	CIPK9	0	0	1	0	0.747628	0	0.322151	0	0	0.5	0.161075	0.528653	0.298523	0.525022	0.482541	Notsignificant	CBL-interacting serine/threonine-protein kinase 9 OS=Arabidopsis thaliana OX=3702 GN=CIPK9 PE=1 SV=2
AT3G05780	Q9M9L8	LONM3	0	0	1	0	0.747628	0	0.322151	0	0	0.5	0.161075	0.528653	0.298523	0.525022	0.482541	Notsignificant	Lon protease homolog 3, mitochondrial OS=Arabidopsis thaliana OX=3702 GN=LON3 PE=3 SV=1
AT4G34240	Q8W033	AL3I1	0	0	1	0	0.747628	0	0.322151	0	0	0.5	0.161075	0.528653	0.298523	0.525022	0.482541	Notsignificant	Aldehyde dehydrogenase family 3 member I1, chloroplastic OS=Arabidopsis thaliana OX=3702 GN=ALDH3I1 PE=1 SV=2
AT3G44060	Q9LXQ6	FB193	0	0	1	0	0.747628	0	0.322151	0	0	0.5	0.161075	0.528653	0.298523	0.525022	0.482541	Notsignificant	Putative F-box protein At3g44060 OS=Arabidopsis thaliana OX=3702 GN=At3g44060 PE=4 SV=1
AT5G05490	Q9S7T7	SCC11	0	0	1	0	0.747628	0	0.322151	0	0	0.5	0.161075	0.528653	0.298523	0.525022	0.482541	Notsignificant	Sister chromatid cohesion 1 protein 1 OS=Arabidopsis thaliana OX=3702 GN=SYN1 PE=2 SV=2
AT3G10060	Q9SR70	FK164	0	0	1	0	0.747628	0	0.322151	0	0	0.5	0.161075	0.528653	0.298523	0.525022	0.482541	Notsignificant	Peptidyl-prolyl cis-trans isomerase FKBP16-4, chloroplastic OS=Arabidopsis thaliana OX=3702 GN=FKBP16-4 PE=1 SV=1
AT3G11080	Q9SRL7	RLP35	0	0	1	0	0.747628	0	0.322151	0	0	0.5	0.161075	0.528653	0.298523	0.525022	0.482541	Notsignificant	Receptor-like protein 35 OS=Arabidopsis thaliana OX=3702 GN=RLP35 PE=3 SV=1
AT2G28880	Q8LPN3	ADCS	0	0	1	0	0.747628	0	0.322151	0	0	0.5	0.161075	0.528653	0.298523	0.525022	0.482541	Notsignificant	Aminodeoxychorismate synthase, chloroplastic OS=Arabidopsis thaliana OX=3702 GN=ADCS PE=1 SV=1
AT3G02060	F4JFJ3	Y3206	0	0	1	0	0.747628	0	0.322151	0	0	0.5	0.161075	0.528653	0.298523	0.525022	0.482541	Notsignificant	ATP-dependent DNA helicase At3g02060, chloroplastic OS=Arabidopsis thaliana OX=3702 GN=At3g02060 PE=2 SV=1
AT5G19550	P46645	AAT2	0	0	1	0	0.747628	0	0.322151	0	0	0.5	0.161075	0.528653	0.298523	0.525022	0.482541	Notsignificant	Aspartate aminotransferase, cytoplasmic isozyme 1 OS=Arabidopsis thaliana OX=3702 GN=ASP2 PE=1 SV=2
AT5G16620	Q9FMD5	TIC40	0	0	1	0	0.747628	0	0.322151	0	0	0.5	0.161075	0.528653	0.298523	0.525022	0.482541	Notsignificant	Protein TIC 40, chloroplastic OS=Arabidopsis thaliana OX=3702 GN=TIC40 PE=1 SV=1
AT4G19180	F4JSH1	APY7	0	0	1	0	0.747628	0	0.322151	0	0	0.5	0.161075	0.528653	0.298523	0.525022	0.482541	Notsignificant	Probable apyrase 7 OS=Arabidopsis thaliana OX=3702 GN=APY7 PE=2 SV=1
AT3G20270	Q8VYC2	Y2070	0	0	1	0	0.747628	0	0.322151	0	0	0.5	0.161075	0.528653	0.298523	0.525022	0.482541	Notsignificant	Putative BPI/LBP family protein At3g20270 OS=Arabidopsis thaliana OX=3702 GN=At3g20270 PE=2 SV=1
AT1G03080	F4HZB5	NET1D	0	0	1	0	0.747628	0	0.322151	0	0	0.5	0.161075	0.528653	0.298523	0.525022	0.482541	Notsignificant	Protein NETWORKED 1D OS=Arabidopsis thaliana OX=3702 GN=NET1D PE=3 SV=1
AT1G67560	Q9CAG3	LOX6	0	0	1	0	0.747628	0	0.322151	0	0	0.5	0.161075	0.528653	0.298523	0.525022	0.482541	Notsignificant	Lipoxygenase 6, chloroplastic OS=Arabidopsis thaliana OX=3702 GN=LOX6 PE=2 SV=1
AT3G28540	Q9LH82	AATP7	0	0	1	0	0.747628	0	0.322151	0	0	0.5	0.161075	0.528653	0.298523	0.525022	0.482541	Notsignificant	AAA-ATPase At3g28540 OS=Arabidopsis thaliana OX=3702 GN=At3g28540 PE=3 SV=1
AT1G62440	O48809	LRX2	0	0	1	0	0.747628	0	0.322151	0	0	0.5	0.161075	0.528653	0.298523	0.525022	0.482541	Notsignificant	Leucine-rich repeat extensin-like protein 2 OS=Arabidopsis thaliana OX=3702 GN=LRX2 PE=2 SV=1
AT3G15880	Q27GK7	TPR4	0	0	1	0	0.747628	0	0.322151	0	0	0.5	0.161075	0.528653	0.298523	0.525022	0.482541	Notsignificant	Topless-related protein 4 OS=Arabidopsis thaliana OX=3702 GN=TPR4 PE=1 SV=2
AT5G49650	Q949W8	XK2	0	0	1	0	0.747628	0	0.322151	0	0	0.5	0.161075	0.528653	0.298523	0.525022	0.482541	Notsignificant	Xylulose kinase 2 OS=Arabidopsis thaliana OX=3702 GN=XK2 PE=1 SV=1
AT1G09970	F4I2N7	RLK7	0	0	1	0	0.747628	0	0.322151	0	0	0.5	0.161075	0.528653	0.298523	0.525022	0.482541	Notsignificant	Receptor-like protein kinase 7 OS=Arabidopsis thaliana OX=3702 GN=RLK7 PE=1 SV=1
AT2G33240	F4IVR7	MYO10	0	0	1	0	0.747628	0	0.322151	0	0	0.5	0.161075	0.528653	0.298523	0.525022	0.482541	Notsignificant	Myosin-10 OS=Arabidopsis thaliana OX=3702 GN=XI-D PE=3 SV=1
AT4G37930	Q9SZJ5	GLYM1	0	0	1	0	0.747628	0	0.322151	0	0	0.5	0.161075	0.528653	0.298523	0.525022	0.482541	Notsignificant	Serine hydroxymethyltransferase 1, mitochondrial OS=Arabidopsis thaliana OX=3702 GN=SHM1 PE=1 SV=1
AT4G05200	Q9M0X5	CRK25	0	0	1	0	0.747628	0	0.322151	0	0	0.5	0.161075	0.528653	0.298523	0.525022	0.482541	Notsignificant	Cysteine-rich receptor-like protein kinase 25 OS=Arabidopsis thaliana OX=3702 GN=CRK25 PE=3 SV=1
AT1G34360	Q6NLP2	IF31	0	0	1	0	0.747628	0	0.322151	0	0	0.5	0.161075	0.528653	0.298523	0.525022	0.482541	Notsignificant	Translation initiation factor IF3-1, mitochondrial OS=Arabidopsis thaliana OX=3702 GN=IF3-1 PE=2 SV=1
AT2G33230	O49312	YUC7	0	0	1	0	0.747628	0	0.322151	0	0	0.5	0.161075	0.528653	0.298523	0.525022	0.482541	Notsignificant	Probable indole-3-pyruvate monooxygenase YUCCA7 OS=Arabidopsis thaliana OX=3702 GN=YUC7 PE=2 SV=1
AT5G03170	Q8LEJ6	FLA11	0	0	1	0	0.747628	0	0.322151	0	0	0.5	0.161075	0.528653	0.298523	0.525022	0.482541	Notsignificant	Fasciclin-like arabinogalactan protein 11 OS=Arabidopsis thaliana OX=3702 GN=FLA11 PE=2 SV=2
AT1G06210	Q9LNC6	TOL2	0	0	1	0	0.747628	0	0.322151	0	0	0.5	0.161075	0.528653	0.298523	0.525022	0.482541	Notsignificant	TOM1-like protein 2 OS=Arabidopsis thaliana OX=3702 GN=TOL2 PE=1 SV=1
AT1G21580	P0C945	Y1158	0	0	1	0	0.747628	0	0.322151	0	0	0.5	0.161075	0.528653	0.298523	0.525022	0.482541	Notsignificant	Uncharacterized protein At1g21580 OS=Arabidopsis thaliana OX=3702 GN=At1g21580 PE=1 SV=1
AT4G27990	Q9SUE0	YMG12	0	0	1	0	0.747628	0	0.322151	0	0	0.5	0.161075	0.528653	0.298523	0.525022	0.482541	Notsignificant	YlmG homolog protein 1-2, chloroplastic OS=Arabidopsis thaliana OX=3702 GN=YLMG1-2 PE=2 SV=1
AT1G15130	F4HXZ1	BRO1	0	0	1	0	0.747628	0	0.322151	0	0	0.5	0.161075	0.528653	0.298523	0.525022	0.482541	Notsignificant	Vacuolar-sorting protein BRO1 OS=Arabidopsis thaliana OX=3702 GN=BRO1 PE=1 SV=1
AT5G06140	Q9FG38	SNX1	0	0	1	0	0.747628	0	0.322151	0	0	0.5	0.161075	0.528653	0.298523	0.525022	0.482541	Notsignificant	Sorting nexin 1 OS=Arabidopsis thaliana OX=3702 GN=SNX1 PE=1 SV=1
AT1G31770	Q9C6W5	AB14G	0	0	1	0	0.747628	0	0.322151	0	0	0.5	0.161075	0.528653	0.298523	0.525022	0.482541	Notsignificant	ABC transporter G family member 14 OS=Arabidopsis thaliana OX=3702 GN=ABCG14 PE=2 SV=1
AT4G36400	O23240	D2HDH	0	0	1	0	0.747628	0	0.322151	0	0	0.5	0.161075	0.528653	0.298523	0.525022	0.482541	Notsignificant	D-2-hydroxyglutarate dehydrogenase, mitochondrial OS=Arabidopsis thaliana OX=3702 GN=D2HGDH PE=1 SV=3
AT3G59380	Q9LX33	FNTA	0	0	1	0	0.747628	0	0.322151	0	0	0.5	0.161075	0.528653	0.298523	0.525022	0.482541	Notsignificant	Protein farnesyltransferase/geranylgeranyltransferase type-1 subunit alpha OS=Arabidopsis thaliana OX=3702 GN=FTA PE=1 SV=2
AT1G79840	P46607	HGL2	0	0	1	0	0.747628	0	0.322151	0	0	0.5	0.161075	0.528653	0.298523	0.525022	0.482541	Notsignificant	Homeobox-leucine zipper protein GLABRA 2 OS=Arabidopsis thaliana OX=3702 GN=GL2 PE=2 SV=3
AT1G03590	Q9LR65	P2C01	0	0	1	0	0.747628	0	0.322151	0	0	0.5	0.161075	0.528653	0.298523	0.525022	0.482541	Notsignificant	Probable protein phosphatase 2C 1 OS=Arabidopsis thaliana OX=3702 GN=PPC6-6 PE=1 SV=1
AT2G44500	O64884	OFT20	0	0	1	0	0.747628	0	0.322151	0	0	0.5	0.161075	0.528653	0.298523	0.525022	0.482541	Notsignificant	O-fucosyltransferase 20 OS=Arabidopsis thaliana OX=3702 GN=OFUT20 PE=1 SV=1
AT2G45540	F4IG73	BCHC2	0	0	1	0	0.747628	0	0.322151	0	0	0.5	0.161075	0.528653	0.298523	0.525022	0.482541	Notsignificant	BEACH domain-containing protein C2 OS=Arabidopsis thaliana OX=3702 GN=BCHC2 PE=1 SV=1
AT5G08100	P50287	ASPGA	0	0	1	0	0.747628	0	0.322151	0	0	0.5	0.161075	0.528653	0.298523	0.525022	0.482541	Notsignificant	Isoaspartyl peptidase/L-asparaginase 1 OS=Arabidopsis thaliana OX=3702 GN=At5g08100 PE=1 SV=2
AT2G24762	Q8S8A0	GDU4	0	0	1	0	0.747628	0	0.322151	0	0	0.5	0.161075	0.528653	0.298523	0.525022	0.482541	Notsignificant	Protein GLUTAMINE DUMPER 4 OS=Arabidopsis thaliana OX=3702 GN=GDU4 PE=2 SV=1
AT1G69480	Q6R8G0	PHO1A	0	0	1	0	0.747628	0	0.322151	0	0	0.5	0.161075	0.528653	0.298523	0.525022	0.482541	Notsignificant	Phosphate transporter PHO1 homolog 10 OS=Arabidopsis thaliana OX=3702 GN=PHO1-H10 PE=2 SV=1
AT1G02270	O81916	YC22	0	0	1	0	0.747628	0	0.322151	0	0	0.5	0.161075	0.528653	0.298523	0.525022	0.482541	Notsignificant	Uncharacterized calcium-binding protein At1g02270 OS=Arabidopsis thaliana OX=3702 GN=At1g02270 PE=2 SV=2
AT4G32400	Q9SUV1	BRT1	0	0	1	0	0.747628	0	0.322151	0	0	0.5	0.161075	0.528653	0.298523	0.525022	0.482541	Notsignificant	Adenine nucleotide transporter BT1, chloroplastic/mitochondrial OS=Arabidopsis thaliana OX=3702 GN=BT1 PE=1 SV=1
AT5G57380	Q9FIE3	VIN3	0	0	1	0	0.747628	0	0.322151	0	0	0.5	0.161075	0.528653	0.298523	0.525022	0.482541	Notsignificant	Protein VERNALIZATION INSENSITIVE 3 OS=Arabidopsis thaliana OX=3702 GN=VIN3 PE=1 SV=2
AT5G42650	Q96242	CP74A	0	0	1	0	0.747628	0	0.322151	0	0	0.5	0.161075	0.528653	0.298523	0.525022	0.482541	Notsignificant	Allene oxide synthase, chloroplastic OS=Arabidopsis thaliana OX=3702 GN=CYP74A PE=1 SV=3
AT3G28360	Q9LSJ8	AB16B	0	0	1	0	0.747628	0	0.322151	0	0	0.5	0.161075	0.528653	0.298523	0.525022	0.482541	Notsignificant	ABC transporter B family member 16 OS=Arabidopsis thaliana OX=3702 GN=ABCB16 PE=2 SV=1
AT4G18770	Q9S7L2	MYB98	0	0	1	0	0.747628	0	0.322151	0	0	0.5	0.161075	0.528653	0.298523	0.525022	0.482541	Notsignificant	Transcription factor MYB98 OS=Arabidopsis thaliana OX=3702 GN=MYB98 PE=2 SV=1
AT1G09720	F4I131	NET2B	0	0	1	0	0.747628	0	0.322151	0	0	0.5	0.161075	0.528653	0.298523	0.525022	0.482541	Notsignificant	Protein NETWORKED 2B OS=Arabidopsis thaliana OX=3702 GN=NET2B PE=3 SV=1
AT4G28580	Q1PE39	MRS26	0	0	1	0	0.747628	0	0.322151	0	0	0.5	0.161075	0.528653	0.298523	0.525022	0.482541	Notsignificant	Magnesium transporter MRS2-6, mitochondrial OS=Arabidopsis thaliana OX=3702 GN=MRS2-6 PE=2 SV=1
AT1G72300	Q9C7S5	PSYR1	0	0	1	0	0.747628	0	0.322151	0	0	0.5	0.161075	0.528653	0.298523	0.525022	0.482541	Notsignificant	Tyrosine-sulfated glycopeptide receptor 1 OS=Arabidopsis thaliana OX=3702 GN=PSY1R PE=1 SV=1
AT5G14250	Q8W575	CSN3	0	0	1	0	0.747628	0	0.322151	0	0	0.5	0.161075	0.528653	0.298523	0.525022	0.482541	Notsignificant	COP9 signalosome complex subunit 3 OS=Arabidopsis thaliana OX=3702 GN=CSN3 PE=1 SV=2
AT1G05880	Q84RQ9	ARI12	0	0	1	0	0.747628	0	0.322151	0	0	0.5	0.161075	0.528653	0.298523	0.525022	0.482541	Notsignificant	Probable E3 ubiquitin-protein ligase ARI12 OS=Arabidopsis thaliana OX=3702 GN=ARI12 PE=2 SV=2
AT1G47290	Q9FX01	HSDD1	0	0	1	0	0.747628	0	0.322151	0	0	0.5	0.161075	0.528653	0.298523	0.525022	0.482541	Notsignificant	3beta-hydroxysteroid-dehydrogenase/decarboxylase isoform 1 OS=Arabidopsis thaliana OX=3702 GN=3BETAHSD/D1 PE=2 SV=1
AT2G34730	O64584	WAP	0	0	1	0	0.747628	0	0.322151	0	0	0.5	0.161075	0.528653	0.298523	0.525022	0.482541	Notsignificant	WPP domain-associated protein OS=Arabidopsis thaliana OX=3702 GN=WAP PE=1 SV=2
AT5G58150	Q9LVN2	Y5815	0	0	1	0	0.747628	0	0.322151	0	0	0.5	0.161075	0.528653	0.298523	0.525022	0.482541	Notsignificant	Probably inactive leucine-rich repeat receptor-like protein kinase At5g58150 OS=Arabidopsis thaliana OX=3702 GN=At5g58150 PE=2 SV=1
AT4G20260	Q96262	PCAP1	0	0	1	0	0.747628	0	0.322151	0	0	0.5	0.161075	0.528653	0.298523	0.525022	0.482541	Notsignificant	Plasma membrane-associated cation-binding protein 1 OS=Arabidopsis thaliana OX=3702 GN=PCAP1 PE=1 SV=1
AT2G42500	Q07100	PP2A3	0	0	1	0	0.747628	0	0.322151	0	0	0.5	0.161075	0.528653	0.298523	0.525022	0.482541	Notsignificant	Serine/threonine-protein phosphatase PP2A-3 catalytic subunit OS=Arabidopsis thaliana OX=3702 GN=PP2A3 PE=1 SV=2
AT4G35060	O49613	HIP25	0	0	1	0	0.747628	0	0.322151	0	0	0.5	0.161075	0.528653	0.298523	0.525022	0.482541	Notsignificant	Heavy metal-associated isoprenylated plant protein 25 OS=Arabidopsis thaliana OX=3702 GN=HIPP25 PE=2 SV=1
AT3G13120	Q9LK61	RR10	0	0	1	0	0.747628	0	0.322151	0	0	0.5	0.161075	0.528653	0.298523	0.525022	0.482541	Notsignificant	30S ribosomal protein S10, chloroplastic OS=Arabidopsis thaliana OX=3702 GN=RPS10 PE=2 SV=1
AT1G68600	Q93Z29	ALMT5	0	0	1	0	0.747628	0	0.322151	0	0	0.5	0.161075	0.528653	0.298523	0.525022	0.482541	Notsignificant	Aluminum-activated malate transporter 5 OS=Arabidopsis thaliana OX=3702 GN=ALMT5 PE=1 SV=1
AT5G44870	O48573	LAZ5	0	0	1	0	0.747628	0	0.322151	0	0	0.5	0.161075	0.528653	0.298523	0.525022	0.482541	Notsignificant	Disease resistance protein LAZ5 OS=Arabidopsis thaliana OX=3702 GN=LAZ5 PE=1 SV=1
AT1G66960	Q9FZI2	LUP5	0	0	1	0	0.747628	0	0.322151	0	0	0.5	0.161075	0.528653	0.298523	0.525022	0.482541	Notsignificant	Lupeol synthase 5 OS=Arabidopsis thaliana OX=3702 GN=LUP5 PE=2 SV=1
AT2G31720	Q8RV83	Y2172	0	0	1	0	0.747628	0	0.322151	0	0	0.5	0.161075	0.528653	0.298523	0.525022	0.482541	Notsignificant	B3 domain-containing protein At2g31720 OS=Arabidopsis thaliana OX=3702 GN=ARF70 PE=2 SV=1
AT1G27210	Q93ZH1	TORL4	0	0	1	0	0.747628	0	0.322151	0	0	0.5	0.161075	0.528653	0.298523	0.525022	0.482541	Notsignificant	TORTIFOLIA1-like protein 4 OS=Arabidopsis thaliana OX=3702 GN=TOR1L4 PE=2 SV=1
AT1G49210	Q6NML0	ATL76	0	0	1	0	0.747628	0	0.322151	0	0	0.5	0.161075	0.528653	0.298523	0.525022	0.482541	Notsignificant	E3 ubiquitin-protein ligase ATL76 OS=Arabidopsis thaliana OX=3702 GN=ATL76 PE=1 SV=1
AT2G05830	Q9ZUG4	MTNA	0	0	1	0	0.747628	0	0.322151	0	0	0.5	0.161075	0.528653	0.298523	0.525022	0.482541	Notsignificant	Methylthioribose-1-phosphate isomerase OS=Arabidopsis thaliana OX=3702 GN=At2g05830 PE=1 SV=2
AT1G06710	Q9M9X9	PPR18	0	0	1	0	0.747628	0	0.322151	0	0	0.5	0.161075	0.528653	0.298523	0.525022	0.482541	Notsignificant	Pentatricopeptide repeat-containing protein At1g06710, mitochondrial OS=Arabidopsis thaliana OX=3702 GN=At1g06710 PE=3 SV=1
AT3G53480	Q9LFH0	AB37G	0	0	1	0	0.747628	0	0.322151	0	0	0.5	0.161075	0.528653	0.298523	0.525022	0.482541	Notsignificant	ABC transporter G family member 37 OS=Arabidopsis thaliana OX=3702 GN=ABCG37 PE=2 SV=1
AT1G66360	Q9C8Y2	CAR2	0	0	1	0	0.747628	0	0.322151	0	0	0.5	0.161075	0.528653	0.298523	0.525022	0.482541	Notsignificant	Protein C2-DOMAIN ABA-RELATED 2 OS=Arabidopsis thaliana OX=3702 GN=CAR2 PE=3 SV=1
AT1G16700	Q9FX83	NDS8B	0	0	1	0	0.747628	0	0.322151	0	0	0.5	0.161075	0.528653	0.298523	0.525022	0.482541	Notsignificant	NADH dehydrogenase [ubiquinone] iron-sulfur protein 8-B, mitochondrial OS=Arabidopsis thaliana OX=3702 GN=At1g16700 PE=1 SV=1
AT1G43920	Q9LP10	Y1920	0	0	1	0	0.747628	0	0.322151	0	0	0.5	0.161075	0.528653	0.298523	0.525022	0.482541	Notsignificant	Uncharacterized protein At1g43920, Chloroplastic OS=Arabidopsis thaliana OX=3702 GN=At1g43920 PE=1 SV=1
AT1G55150	Q9C718	RH20	0	0	1	0	0.747628	0	0.322151	0	0	0.5	0.161075	0.528653	0.298523	0.525022	0.482541	Notsignificant	DEAD-box ATP-dependent RNA helicase 20 OS=Arabidopsis thaliana OX=3702 GN=RH20 PE=2 SV=1
AT4G33470	Q941D6	HDA14	0	0	1	0	0.747628	0	0.322151	0	0	0.5	0.161075	0.528653	0.298523	0.525022	0.482541	Notsignificant	Histone deacetylase 14 OS=Arabidopsis thaliana OX=3702 GN=HDA14 PE=1 SV=1
AT3G14330	Q9LUL5	PP229	0	0	1	0	0.747628	0	0.322151	0	0	0.5	0.161075	0.528653	0.298523	0.525022	0.482541	Notsignificant	Pentatricopeptide repeat-containing protein At3g14330 OS=Arabidopsis thaliana OX=3702 GN=PCMP-H57 PE=2 SV=2
AT4G33240	Q0WUR5	FAB1A	0	0	1	0	0.747628	0	0.322151	0	0	0.5	0.161075	0.528653	0.298523	0.525022	0.482541	Notsignificant	1-phosphatidylinositol-3-phosphate 5-kinase FAB1A OS=Arabidopsis thaliana OX=3702 GN=FAB1A PE=2 SV=1
AT5G20930	Q39238	TSL	0	0	1	0	0.747628	0	0.322151	0	0	0.5	0.161075	0.528653	0.298523	0.525022	0.482541	Notsignificant	Serine/threonine-protein kinase TOUSLED OS=Arabidopsis thaliana OX=3702 GN=TOUSLED PE=1 SV=1
AT5G49740	Q3KTM0	FRO7	0	0	1	0	0.747628	0	0.322151	0	0	0.5	0.161075	0.528653	0.298523	0.525022	0.482541	Notsignificant	Ferric reduction oxidase 7, chloroplastic OS=Arabidopsis thaliana OX=3702 GN=FRO7 PE=2 SV=1
AT2G11520	Q9ASQ5	CRCK3	0	0	1	0	0.747628	0	0.322151	0	0	0.5	0.161075	0.528653	0.298523	0.525022	0.482541	Notsignificant	Calmodulin-binding receptor-like cytoplasmic kinase 3 OS=Arabidopsis thaliana OX=3702 GN=CRCK3 PE=2 SV=1
AT1G65290	O80800	ACPM2	0	0	1	0	0.747628	0	0.322151	0	0	0.5	0.161075	0.528653	0.298523	0.525022	0.482541	Notsignificant	Acyl carrier protein 2, mitochondrial OS=Arabidopsis thaliana OX=3702 GN=MTACP2 PE=1 SV=1
AT1G59760	Q9XIF2	MTR4	0	0	1	0	0.747628	0	0.322151	0	0	0.5	0.161075	0.528653	0.298523	0.525022	0.482541	Notsignificant	DExH-box ATP-dependent RNA helicase DExH9 OS=Arabidopsis thaliana OX=3702 GN=MTR4 PE=2 SV=1
AT3G06483	Q9SBJ1	PDK	0	0	1	0	0.747628	0	0.322151	0	0	0.5	0.161075	0.528653	0.298523	0.525022	0.482541	Notsignificant	[Pyruvate dehydrogenase (acetyl-transferring)] kinase, mitochondrial OS=Arabidopsis thaliana OX=3702 GN=PDK PE=1 SV=1
AT2G36340	Q9SJM4	STKLI	0	0	1	0	0.747628	0	0.322151	0	0	0.5	0.161075	0.528653	0.298523	0.525022	0.482541	Notsignificant	GLABROUS1 enhancer-binding protein-like 3 OS=Arabidopsis thaliana OX=3702 GN=GPL3 PE=1 SV=1
AT5G48100	Q84J37	LAC15	0	0	1	0	0.747628	0	0.322151	0	0	0.5	0.161075	0.528653	0.298523	0.525022	0.482541	Notsignificant	Laccase-15 OS=Arabidopsis thaliana OX=3702 GN=TT10 PE=1 SV=1
AT5G09660	Q9ZP05	MDHX2	0	0	1	0	0.747628	0	0.322151	0	0	0.5	0.161075	0.528653	0.298523	0.525022	0.482541	Notsignificant	Malate dehydrogenase 2, peroxisomal OS=Arabidopsis thaliana OX=3702 GN=PMDH2 PE=1 SV=1
AT4G35130	O49619	PP350	0	0	1	0	0.747628	0	0.322151	0	0	0.5	0.161075	0.528653	0.298523	0.525022	0.482541	Notsignificant	Pentatricopeptide repeat-containing protein At4g35130, chloroplastic OS=Arabidopsis thaliana OX=3702 GN=PCMP-H27 PE=3 SV=1
AT1G80290	Q9C975	GT643	0	0	1	0	0.747628	0	0.322151	0	0	0.5	0.161075	0.528653	0.298523	0.525022	0.482541	Notsignificant	Glycosyltransferase family protein 64 C3 OS=Arabidopsis thaliana OX=3702 GN=At1g80290 PE=2 SV=1
AT3G55220	P0DKL6	S130B	0	0	1	0	0.747628	0	0.322151	0	0	0.5	0.161075	0.528653	0.298523	0.525022	0.482541	Notsignificant	Spliceosome-associated protein 130 B OS=Arabidopsis thaliana OX=3702 GN=SAP130B PE=2 SV=1
AT1G59720	Q0WQW5	PPR85	0	0	1	0	0.747628	0	0.322151	0	0	0.5	0.161075	0.528653	0.298523	0.525022	0.482541	Notsignificant	Pentatricopeptide repeat-containing protein At1g59720, chloroplastic/mitochondrial OS=Arabidopsis thaliana OX=3702 GN=PCMP-H51 PE=1 SV=2
AT2G42940	Q9SJG4	AHL16	0	0	1	0	0.747628	0	0.322151	0	0	0.5	0.161075	0.528653	0.298523	0.525022	0.482541	Notsignificant	AT-hook motif nuclear-localized protein 16 OS=Arabidopsis thaliana OX=3702 GN=AHL16 PE=1 SV=1
AT1G15500	P92935	TLC2	0	0	1	0	0.747628	0	0.322151	0	0	0.5	0.161075	0.528653	0.298523	0.525022	0.482541	Notsignificant	ADP,ATP carrier protein 2, chloroplastic OS=Arabidopsis thaliana OX=3702 GN=AATP2 PE=1 SV=2
AT1G62960	Q9LQ10	1A110	0	0	1	0	0.747628	0	0.322151	0	0	0.5	0.161075	0.528653	0.298523	0.525022	0.482541	Notsignificant	Probable aminotransferase ACS10 OS=Arabidopsis thaliana OX=3702 GN=ACS10 PE=1 SV=1
AT1G53780	Q9SSB4	PRS7B	0	0	1	0	0.747628	0	0.322151	0	0	0.5	0.161075	0.528653	0.298523	0.525022	0.482541	Notsignificant	26S proteasome regulatory subunit 7 homolog B OS=Arabidopsis thaliana OX=3702 GN=RPT1B PE=1 SV=2
AT3G49390	Q9SG10	CID10	0	0	1	0	0.747628	0	0.322151	0	0	0.5	0.161075	0.528653	0.298523	0.525022	0.482541	Notsignificant	Polyadenylate-binding protein-interacting protein 10 OS=Arabidopsis thaliana OX=3702 GN=CID10 PE=2 SV=1
AT3G25140	Q9LSG3	GAUT8	0	0	1	0	0.747628	0	0.322151	0	0	0.5	0.161075	0.528653	0.298523	0.525022	0.482541	Notsignificant	Galacturonosyltransferase 8 OS=Arabidopsis thaliana OX=3702 GN=GAUT8 PE=1 SV=1
AT5G44480	Q9FI17	ARAE4	0	0	1	0	0.747628	0	0.322151	0	0	0.5	0.161075	0.528653	0.298523	0.525022	0.482541	Notsignificant	Putative UDP-arabinose 4-epimerase 4 OS=Arabidopsis thaliana OX=3702 GN=At5g44480 PE=3 SV=1
AT4G19660	Q5ICL9	NPR4	0	0	1	0	0.747628	0	0.322151	0	0	0.5	0.161075	0.528653	0.298523	0.525022	0.482541	Notsignificant	Regulatory protein NPR4 OS=Arabidopsis thaliana OX=3702 GN=NPR4 PE=1 SV=1
AT3G25780	Q9LS01	AOC3	0	0	1	0	0.747628	0	0.322151	0	0	0.5	0.161075	0.528653	0.298523	0.525022	0.482541	Notsignificant	Allene oxide cyclase 3, chloroplastic OS=Arabidopsis thaliana OX=3702 GN=AOC3 PE=2 SV=1
AT4G37390	Q9SZT9	GH32	0	0	1	0	0.747628	0	0.322151	0	0	0.5	0.161075	0.528653	0.298523	0.525022	0.482541	Notsignificant	Indole-3-acetic acid-amido synthetase GH3.2 OS=Arabidopsis thaliana OX=3702 GN=GH3.2 PE=1 SV=3
AT1G60090	Q9ZUI3	BGL04	0	0	1	0	0.747628	0	0.322151	0	0	0.5	0.161075	0.528653	0.298523	0.525022	0.482541	Notsignificant	Beta-glucosidase 4 OS=Arabidopsis thaliana OX=3702 GN=BGLU4 PE=2 SV=2
AT1G68510	Q9CA30	LBD42	0	0	1	0	0.747628	0	0.322151	0	0	0.5	0.161075	0.528653	0.298523	0.525022	0.482541	Notsignificant	LOB domain-containing protein 42 OS=Arabidopsis thaliana OX=3702 GN=LBD42 PE=2 SV=1
AT5G52230	Q9LTJ8	MBD13	0	0	1	0	0.747628	0	0.322151	0	0	0.5	0.161075	0.528653	0.298523	0.525022	0.482541	Notsignificant	Methyl-CpG-binding domain-containing protein 13 OS=Arabidopsis thaliana OX=3702 GN=MBD13 PE=2 SV=1
AT5G54260	Q9XGM2	MRE11	0	0	1	0	0.747628	0	0.322151	0	0	0.5	0.161075	0.528653	0.298523	0.525022	0.482541	Notsignificant	Double-strand break repair protein MRE11 OS=Arabidopsis thaliana OX=3702 GN=MRE11 PE=1 SV=1
AT5G13770	Q66GP4	PP379	0	0	1	0	0.747628	0	0.322151	0	0	0.5	0.161075	0.528653	0.298523	0.525022	0.482541	Notsignificant	Pentatricopeptide repeat-containing protein At5g13770, chloroplastic OS=Arabidopsis thaliana OX=3702 GN=At5g13770 PE=2 SV=1
AT5G04320	Q0WTB8	SGO2	0	0	1	0	0.747628	0	0.322151	0	0	0.5	0.161075	0.528653	0.298523	0.525022	0.482541	Notsignificant	SHUGOSHIN 2 OS=Arabidopsis thaliana OX=3702 GN=SGO2 PE=2 SV=1
AT2G38240	O80449	DIOX4	0	0	1	0	0.747628	0	0.322151	0	0	0.5	0.161075	0.528653	0.298523	0.525022	0.482541	Notsignificant	Probable 2-oxoglutarate-dependent dioxygenase ANS OS=Arabidopsis thaliana OX=3702 GN=ANS PE=2 SV=1
AT5G26310	O81498	U72E3	0	0	1	0	0.747628	0	0.322151	0	0	0.5	0.161075	0.528653	0.298523	0.525022	0.482541	Notsignificant	UDP-glycosyltransferase 72E3 OS=Arabidopsis thaliana OX=3702 GN=UGT72E3 PE=1 SV=1
AT5G49240	Q9FJ16	APRR4	0	0	1	0	0.747628	0	0.322151	0	0	0.5	0.161075	0.528653	0.298523	0.525022	0.482541	Notsignificant	Putative two-component response regulator-like APRR4 OS=Arabidopsis thaliana OX=3702 GN=APRR4 PE=3 SV=1
AT1G28390	Q9SGN7	CCR12	0	0	1	0	0.747628	0	0.322151	0	0	0.5	0.161075	0.528653	0.298523	0.525022	0.482541	Notsignificant	Serine/threonine-protein kinase-like protein At1g28390 OS=Arabidopsis thaliana OX=3702 GN=At1g28390 PE=2 SV=1
AT4G16390	Q8GWE0	PP314	0	0	1	0	0.747628	0	0.322151	0	0	0.5	0.161075	0.528653	0.298523	0.525022	0.482541	Notsignificant	Pentatricopeptide repeat-containing protein At4g16390, chloroplastic OS=Arabidopsis thaliana OX=3702 GN=P67 PE=1 SV=3
AT3G06790	Q84JZ6	MORF3	0	0	1	0	0.747628	0	0.322151	0	0	0.5	0.161075	0.528653	0.298523	0.525022	0.482541	Notsignificant	Multiple organellar RNA editing factor 3, mitochondrial OS=Arabidopsis thaliana OX=3702 GN=MORF3 PE=1 SV=1
AT3G06450	Q93Z13	BOR3	0	0	1	0	0.747628	0	0.322151	0	0	0.5	0.161075	0.528653	0.298523	0.525022	0.482541	Notsignificant	Probable boron transporter 3 OS=Arabidopsis thaliana OX=3702 GN=BOR3 PE=1 SV=1
AT5G10560	Q9LXA8	BXL6	0	0	1	0	0.747628	0	0.322151	0	0	0.5	0.161075	0.528653	0.298523	0.525022	0.482541	Notsignificant	Probable beta-D-xylosidase 6 OS=Arabidopsis thaliana OX=3702 GN=BXL6 PE=2 SV=1
AT1G22880	Q2V4L8	GUN3	0	0	1	0	0.747628	0	0.322151	0	0	0.5	0.161075	0.528653	0.298523	0.525022	0.482541	Notsignificant	Endoglucanase 3 OS=Arabidopsis thaliana OX=3702 GN=CEL5 PE=2 SV=2
AT1G17340	Q8RW97	SAC5	0	0	1	0	0.747628	0	0.322151	0	0	0.5	0.161075	0.528653	0.298523	0.525022	0.482541	Notsignificant	Phosphoinositide phosphatase SAC5 OS=Arabidopsis thaliana OX=3702 GN=SAC5 PE=2 SV=1
AT2G38170	Q39253	CAX1	0	0	1	0	0.747628	0	0.322151	0	0	0.5	0.161075	0.528653	0.298523	0.525022	0.482541	Notsignificant	Vacuolar cation/proton exchanger 1 OS=Arabidopsis thaliana OX=3702 GN=CAX1 PE=1 SV=3
AT2G21280	Q9SJU9	GC1	0	0	1	0	0.747628	0	0.322151	0	0	0.5	0.161075	0.528653	0.298523	0.525022	0.482541	Notsignificant	Epimerase family protein SDR39U1 homolog, chloroplastic OS=Arabidopsis thaliana OX=3702 GN=GC1 PE=2 SV=2
AT2G27710	Q9SLF7	RLA22	0	0	1	0	0.747628	0	0.322151	0	0	0.5	0.161075	0.528653	0.298523	0.525022	0.482541	Notsignificant	60S acidic ribosomal protein P2-2 OS=Arabidopsis thaliana OX=3702 GN=RPP2B PE=1 SV=1
AT1G65930	Q9SRZ6	ICDHC	0	0	1	0	0.747628	0	0.322151	0	0	0.5	0.161075	0.528653	0.298523	0.525022	0.482541	Notsignificant	Cytosolic isocitrate dehydrogenase [NADP] OS=Arabidopsis thaliana OX=3702 GN=CICDH PE=1 SV=1
AT5G15890	Q9LFT1	TBL21	0	0	1	0	0.747628	0	0.322151	0	0	0.5	0.161075	0.528653	0.298523	0.525022	0.482541	Notsignificant	Protein trichome birefringence-like 21 OS=Arabidopsis thaliana OX=3702 GN=TBL21 PE=3 SV=1
AT2G18790	P14713	PHYB	0	0	1	0	0.747628	0	0.322151	0	0	0.5	0.161075	0.528653	0.298523	0.525022	0.482541	Notsignificant	Phytochrome B OS=Arabidopsis thaliana OX=3702 GN=PHYB PE=1 SV=1
AT3G55840	Q9LY61	HSPR1	0	0	1	0	0.747628	0	0.322151	0	0	0.5	0.161075	0.528653	0.298523	0.525022	0.482541	Notsignificant	Nematode resistance protein-like HSPRO1 OS=Arabidopsis thaliana OX=3702 GN=HSPRO1 PE=1 SV=1
AT1G68910	A8MQR0	WIT2	0	0	1	0	0.747628	0	0.322151	0	0	0.5	0.161075	0.528653	0.298523	0.525022	0.482541	Notsignificant	WPP domain-interacting tail-anchored protein 2 OS=Arabidopsis thaliana OX=3702 GN=WIT2 PE=1 SV=1
AT5G65200	Q9FJP6	PUB38	0	0	1	0	0.747628	0	0.322151	0	0	0.5	0.161075	0.528653	0.298523	0.525022	0.482541	Notsignificant	U-box domain-containing protein 38 OS=Arabidopsis thaliana OX=3702 GN=PUB38 PE=1 SV=1
AT3G62590	Q940L4	PLIP3	0	0	1	0	0.747628	0	0.322151	0	0	0.5	0.161075	0.528653	0.298523	0.525022	0.482541	Notsignificant	Phospholipase A1 PLIP3, chloroplastic OS=Arabidopsis thaliana OX=3702 GN=PLIP3 PE=1 SV=1
AT5G63530	Q9C5D3	HIP7	0	0	1	0	0.747628	0	0.322151	0	0	0.5	0.161075	0.528653	0.298523	0.525022	0.482541	Notsignificant	Heavy metal-associated isoprenylated plant protein 7 OS=Arabidopsis thaliana OX=3702 GN=HIPP07 PE=1 SV=1
AT5G03760	Q9LZR3	CSLA9	0	0	1	0	0.747628	0	0.322151	0	0	0.5	0.161075	0.528653	0.298523	0.525022	0.482541	Notsignificant	Glucomannan 4-beta-mannosyltransferase 9 OS=Arabidopsis thaliana OX=3702 GN=CSLA9 PE=1 SV=1
AT2G46790	Q8L500	APRR9	0	0	1	0	0.747628	0	0.322151	0	0	0.5	0.161075	0.528653	0.298523	0.525022	0.482541	Notsignificant	Two-component response regulator-like APRR9 OS=Arabidopsis thaliana OX=3702 GN=APRR9 PE=1 SV=2
AT3G56370	Q9LY03	IRK	0	0	1	0	0.747628	0	0.322151	0	0	0.5	0.161075	0.528653	0.298523	0.525022	0.482541	Notsignificant	Probable LRR receptor-like serine/threonine-protein kinase IRK OS=Arabidopsis thaliana OX=3702 GN=IRK PE=1 SV=1
AT5G45970	Q38903	RAC2	0	0	1	0	0.747628	0	0.322151	0	0	0.5	0.161075	0.528653	0.298523	0.525022	0.482541	Notsignificant	Rac-like GTP-binding protein ARAC2 OS=Arabidopsis thaliana OX=3702 GN=ARAC2 PE=1 SV=1
AT4G16570	Q944R7	ANM16	0	0	1	0	0.747628	0	0.322151	0	0	0.5	0.161075	0.528653	0.298523	0.525022	0.482541	Notsignificant	Protein arginine N-methyltransferase 1.6 OS=Arabidopsis thaliana OX=3702 GN=PRMT16 PE=2 SV=2
AT2G43800	O22824	FH2	0	0	1	0	0.747628	0	0.322151	0	0	0.5	0.161075	0.528653	0.298523	0.525022	0.482541	Notsignificant	Formin-like protein 2 OS=Arabidopsis thaliana OX=3702 GN=FH2 PE=3 SV=1
AT5G39500	Q9FLY5	GNL1	0	0	1	0	0.747628	0	0.322151	0	0	0.5	0.161075	0.528653	0.298523	0.525022	0.482541	Notsignificant	ARF guanine-nucleotide exchange factor GNL1 OS=Arabidopsis thaliana OX=3702 GN=GNL1 PE=3 SV=1
AT2G36950	Q9SJL2	HIP5	0	0	1	0	0.747628	0	0.322151	0	0	0.5	0.161075	0.528653	0.298523	0.525022	0.482541	Notsignificant	Heavy metal-associated isoprenylated plant protein 5 OS=Arabidopsis thaliana OX=3702 GN=HIPP05 PE=1 SV=2
AT2G24790	Q9SK53	COL3	0	0	1	0	0.747628	0	0.322151	0	0	0.5	0.161075	0.528653	0.298523	0.525022	0.482541	Notsignificant	Zinc finger protein CONSTANS-LIKE 3 OS=Arabidopsis thaliana OX=3702 GN=COL3 PE=1 SV=1
AT1G66780	F4HQ05	DTX8	0	0	1	0	0.747628	0	0.322151	0	0	0.5	0.161075	0.528653	0.298523	0.525022	0.482541	Notsignificant	Protein DETOXIFICATION 8 OS=Arabidopsis thaliana OX=3702 GN=DTX8 PE=3 SV=1
AT3G54790	Q8GWV5	PUB3	0	0	1	0	0.747628	0	0.322151	0	0	0.5	0.161075	0.528653	0.298523	0.525022	0.482541	Notsignificant	U-box domain-containing protein 3 OS=Arabidopsis thaliana OX=3702 GN=PUB3 PE=2 SV=2
AT3G02980	Q9M8T9	MCC1	0	0	1	0	0.747628	0	0.322151	0	0	0.5	0.161075	0.528653	0.298523	0.525022	0.482541	Notsignificant	Histone acetyltransferase MCC1 OS=Arabidopsis thaliana OX=3702 GN=MCC1 PE=2 SV=1
AT1G06230	Q9LNC4	GTE4	0	0	1	0	0.747628	0	0.322151	0	0	0.5	0.161075	0.528653	0.298523	0.525022	0.482541	Notsignificant	Transcription factor GTE4 OS=Arabidopsis thaliana OX=3702 GN=GTE4 PE=2 SV=1
AT4G14040	Q93WN0	SEBP2	0	0	1	0	0.747628	0	0.322151	0	0	0.5	0.161075	0.528653	0.298523	0.525022	0.482541	Notsignificant	Selenium-binding protein 2 OS=Arabidopsis thaliana OX=3702 GN=SBP2 PE=1 SV=1
AT4G39620	Q9SV96	PP358	0	0	1	0	0.747628	0	0.322151	0	0	0.5	0.161075	0.528653	0.298523	0.525022	0.482541	Notsignificant	Pentatricopeptide repeat-containing protein At4g39620, chloroplastic OS=Arabidopsis thaliana OX=3702 GN=EMB2453 PE=2 SV=1
AT2G41900	P93755	C3H30	0	0	1	0	0.747628	0	0.322151	0	0	0.5	0.161075	0.528653	0.298523	0.525022	0.482541	Notsignificant	Zinc finger CCCH domain-containing protein 30 OS=Arabidopsis thaliana OX=3702 GN=At2g41900 PE=1 SV=2
AT3G47770	Q9STT6	AB6A	0	0	1	0	0.747628	0	0.322151	0	0	0.5	0.161075	0.528653	0.298523	0.525022	0.482541	Notsignificant	ABC transporter A family member 6 OS=Arabidopsis thaliana OX=3702 GN=ABCA6 PE=3 SV=2
AT2G17390	Q29Q26	AKR2B	0	0	1	0	0.747628	0	0.322151	0	0	0.5	0.161075	0.528653	0.298523	0.525022	0.482541	Notsignificant	Ankyrin repeat domain-containing protein 2B OS=Arabidopsis thaliana OX=3702 GN=AKR2B PE=1 SV=1
AT2G38530	Q9S7I3	NLTP2	0	0	1	0	0.747628	0	0.322151	0	0	0.5	0.161075	0.528653	0.298523	0.525022	0.482541	Notsignificant	Non-specific lipid-transfer protein 2 OS=Arabidopsis thaliana OX=3702 GN=LTP2 PE=3 SV=1
AT1G10670	Q9SGY2	ACLA1	0	0	1	0	0.747628	0	0.322151	0	0	0.5	0.161075	0.528653	0.298523	0.525022	0.482541	Notsignificant	ATP-citrate synthase alpha chain protein 1 OS=Arabidopsis thaliana OX=3702 GN=ACLA-1 PE=1 SV=1
AT5G52510	Q9FYR7	SCL8	0	0	1	0	0.747628	0	0.322151	0	0	0.5	0.161075	0.528653	0.298523	0.525022	0.482541	Notsignificant	Scarecrow-like protein 8 OS=Arabidopsis thaliana OX=3702 GN=SCL8 PE=2 SV=1
AT5G24850	Q84KJ5	CRYD	0	0	1	0	0.747628	0	0.322151	0	0	0.5	0.161075	0.528653	0.298523	0.525022	0.482541	Notsignificant	Cryptochrome DASH, chloroplastic/mitochondrial OS=Arabidopsis thaliana OX=3702 GN=CRYD PE=1 SV=2
AT3G46620	Q9SNB6	RDUF1	0	0	1	0	0.747628	0	0.322151	0	0	0.5	0.161075	0.528653	0.298523	0.525022	0.482541	Notsignificant	E3 ubiquitin-protein ligase RDUF1 OS=Arabidopsis thaliana OX=3702 GN=RDUF1 PE=1 SV=1
AT2G20810	Q9SKT6	GAUTA	0	0	1	0	0.747628	0	0.322151	0	0	0.5	0.161075	0.528653	0.298523	0.525022	0.482541	Notsignificant	Probable galacturonosyltransferase 10 OS=Arabidopsis thaliana OX=3702 GN=GAUT10 PE=2 SV=2
AT1G80510	Q9M8L9	AVT6E	0	0	1	0	0.747628	0	0.322151	0	0	0.5	0.161075	0.528653	0.298523	0.525022	0.482541	Notsignificant	Amino acid transporter AVT6E OS=Arabidopsis thaliana OX=3702 GN=AVT6E PE=2 SV=1
AT1G55600	Q9LG05	WRK10	0	0	1	0	0.747628	0	0.322151	0	0	0.5	0.161075	0.528653	0.298523	0.525022	0.482541	Notsignificant	Probable WRKY transcription factor 10 OS=Arabidopsis thaliana OX=3702 GN=WRKY10 PE=1 SV=2
AT4G14880	P47998	CYSK1	0	0	1	0	0.747628	0	0.322151	0	0	0.5	0.161075	0.528653	0.298523	0.525022	0.482541	Notsignificant	Cysteine synthase 1 OS=Arabidopsis thaliana OX=3702 GN=OASA1 PE=1 SV=2
AT3G61800	Q9M358	UVSSA	0	0	1	0	0.747628	0	0.322151	0	0	0.5	0.161075	0.528653	0.298523	0.525022	0.482541	Notsignificant	UV-stimulated scaffold protein A homolog OS=Arabidopsis thaliana OX=3702 GN=At3g61800 PE=3 SV=1
AT5G36270	Q9FG59	DHAR4	0	0	1	0	0.747628	0	0.322151	0	0	0.5	0.161075	0.528653	0.298523	0.525022	0.482541	Notsignificant	Probable glutathione S-transferase DHAR4 OS=Arabidopsis thaliana OX=3702 GN=DHAR4 PE=3 SV=1
AT4G17300	O48593	SYNO	0	0	1	0	0.747628	0	0.322151	0	0	0.5	0.161075	0.528653	0.298523	0.525022	0.482541	Notsignificant	Asparagine--tRNA ligase, chloroplastic/mitochondrial OS=Arabidopsis thaliana OX=3702 GN=SYNO PE=2 SV=3
AT1G26260	Q9C670	BH076	0	0	1	0	0.747628	0	0.322151	0	0	0.5	0.161075	0.528653	0.298523	0.525022	0.482541	Notsignificant	Transcription factor bHLH76 OS=Arabidopsis thaliana OX=3702 GN=BHLH76 PE=1 SV=1
AT3G27320	Q9LK21	CXE11	0	0	1	0	0.747628	0	0.322151	0	0	0.5	0.161075	0.528653	0.298523	0.525022	0.482541	Notsignificant	Probable carboxylesterase 11 OS=Arabidopsis thaliana OX=3702 GN=CXE11 PE=2 SV=1
AT3G21200	Q9LU39	GLUBP	0	0	1	0	0.747628	0	0.322151	0	0	0.5	0.161075	0.528653	0.298523	0.525022	0.482541	Notsignificant	Glutamyl-tRNA reductase-binding protein, chloroplastic OS=Arabidopsis thaliana OX=3702 GN=GLUTRBP PE=1 SV=1
AT2G26080	O80988	GCSP2	0	0	1	0	0.747628	0	0.322151	0	0	0.5	0.161075	0.528653	0.298523	0.525022	0.482541	Notsignificant	Glycine dehydrogenase (decarboxylating) 2, mitochondrial OS=Arabidopsis thaliana OX=3702 GN=GLDP2 PE=1 SV=1
AT5G58860	P48422	C86A1	0	0	1	0	0.747628	0	0.322151	0	0	0.5	0.161075	0.528653	0.298523	0.525022	0.482541	Notsignificant	Cytochrome P450 86A1 OS=Arabidopsis thaliana OX=3702 GN=CYP86A1 PE=1 SV=2
AT5G04660	Q9LZ31	C77A4	0	0	1	0	0.747628	0	0.322151	0	0	0.5	0.161075	0.528653	0.298523	0.525022	0.482541	Notsignificant	Cytochrome P450 77A4 OS=Arabidopsis thaliana OX=3702 GN=CYP77A4 PE=2 SV=1
AT1G79040	P27202	PSBR	0	0	1	0	0.747628	0	0.322151	0	0	0.5	0.161075	0.528653	0.298523	0.525022	0.482541	Notsignificant	Photosystem II 10 kDa polypeptide, chloroplastic OS=Arabidopsis thaliana OX=3702 GN=PSBR PE=1 SV=1
AT1G77090	O49292	PPD4	0	0	1	0	0.747628	0	0.322151	0	0	0.5	0.161075	0.528653	0.298523	0.525022	0.482541	Notsignificant	PsbP domain-containing protein 4, chloroplastic OS=Arabidopsis thaliana OX=3702 GN=PPD4 PE=1 SV=2
AT5G57540	Q9FKL8	XTH13	0	0	1	0	0.747628	0	0.322151	0	0	0.5	0.161075	0.528653	0.298523	0.525022	0.482541	Notsignificant	Putative xyloglucan endotransglucosylase/hydrolase protein 13 OS=Arabidopsis thaliana OX=3702 GN=XTH13 PE=3 SV=1
AT3G27040	Q9LSD2	MCC11	0	0	1	0	0.747628	0	0.322151	0	0	0.5	0.161075	0.528653	0.298523	0.525022	0.482541	Notsignificant	MATH domain and coiled-coil domain-containing protein At3g27040 OS=Arabidopsis thaliana OX=3702 GN=At3g27040 PE=4 SV=1
AT5G48600	Q9FJL0	SMC4	0	0	1	0	0.747628	0	0.322151	0	0	0.5	0.161075	0.528653	0.298523	0.525022	0.482541	Notsignificant	Structural maintenance of chromosomes protein 4 OS=Arabidopsis thaliana OX=3702 GN=SMC4 PE=1 SV=1
AT3G21380	Q9LIF8	JAL36	0	0	1	0	0.747628	0	0.322151	0	0	0.5	0.161075	0.528653	0.298523	0.525022	0.482541	Notsignificant	Jacalin-related lectin 36 OS=Arabidopsis thaliana OX=3702 GN=JAL36 PE=2 SV=1
AT3G61710	Q9M367	BECN1	0	0	1	0	0.747628	0	0.322151	0	0	0.5	0.161075	0.528653	0.298523	0.525022	0.482541	Notsignificant	Beclin-1-like protein OS=Arabidopsis thaliana OX=3702 GN=ATG6 PE=1 SV=2
AT4G18710	Q39011	BIN2	0	0	1	0	0.747628	0	0.322151	0	0	0.5	0.161075	0.528653	0.298523	0.525022	0.482541	Notsignificant	Shaggy-related protein kinase eta OS=Arabidopsis thaliana OX=3702 GN=ASK7 PE=1 SV=2
AT2G15570	Q9SEU7	TRXM3	0	0	1	0	0.747628	0	0.322151	0	0	0.5	0.161075	0.528653	0.298523	0.525022	0.482541	Notsignificant	Thioredoxin M3, chloroplastic OS=Arabidopsis thaliana OX=3702 GN=GAT1 PE=2 SV=2
AT2G22360	Q9SJZ7	DNJA6	0	0	1	0	0.747628	0	0.322151	0	0	0.5	0.161075	0.528653	0.298523	0.525022	0.482541	Notsignificant	Chaperone protein dnaJ A6, chloroplastic OS=Arabidopsis thaliana OX=3702 GN=DJA6 PE=2 SV=2
AT4G35850	Q8VYR5	PP351	0	0	1	0	0.747628	0	0.322151	0	0	0.5	0.161075	0.528653	0.298523	0.525022	0.482541	Notsignificant	Pentatricopeptide repeat-containing protein At4g35850, mitochondrial OS=Arabidopsis thaliana OX=3702 GN=At4g35850 PE=1 SV=1
AT5G59130	Q9FIG1	SBT4B	0	0	1	0	0.747628	0	0.322151	0	0	0.5	0.161075	0.528653	0.298523	0.525022	0.482541	Notsignificant	Subtilisin-like protease SBT4.11 OS=Arabidopsis thaliana OX=3702 GN=SBT4.11 PE=2 SV=2
AT1G73400	Q9FX35	PP117	0	0	1	0	0.747628	0	0.322151	0	0	0.5	0.161075	0.528653	0.298523	0.525022	0.482541	Notsignificant	Pentatricopeptide repeat-containing protein At1g73400, mitochondrial OS=Arabidopsis thaliana OX=3702 GN=At1g73400 PE=2 SV=2
AT2G15400	Q39212	RPD3B	0	0	1	0	0.747628	0	0.322151	0	0	0.5	0.161075	0.528653	0.298523	0.525022	0.482541	Notsignificant	DNA-directed RNA polymerases IV and V subunit 3B OS=Arabidopsis thaliana OX=3702 GN=NRPD3B PE=1 SV=2
AT2G32250	Q3EBQ3	FRS2	0	0	1	0	0.747628	0	0.322151	0	0	0.5	0.161075	0.528653	0.298523	0.525022	0.482541	Notsignificant	Protein FAR1-RELATED SEQUENCE 2 OS=Arabidopsis thaliana OX=3702 GN=FRS2 PE=1 SV=1
AT3G63150	F4J0W4	MIRO2	0	0	1	0	0.747628	0	0.322151	0	0	0.5	0.161075	0.528653	0.298523	0.525022	0.482541	Notsignificant	Mitochondrial Rho GTPase 2 OS=Arabidopsis thaliana OX=3702 GN=MIRO2 PE=2 SV=1
AT1G30350	Q9C8G4	PLY4	0	0	1	0	0.747628	0	0.322151	0	0	0.5	0.161075	0.528653	0.298523	0.525022	0.482541	Notsignificant	Probable pectate lyase 4 OS=Arabidopsis thaliana OX=3702 GN=At1g30350 PE=2 SV=1
AT4G11570	Q9LDD5	PYRP2	0	0	1	0	0.747628	0	0.322151	0	0	0.5	0.161075	0.528653	0.298523	0.525022	0.482541	Notsignificant	5-amino-6-(5-phospho-D-ribitylamino)uracil phosphatase, chloroplastic OS=Arabidopsis thaliana OX=3702 GN=PYRP2 PE=1 SV=1
AT3G12380	Q940Z2	ARP5	0	0	1	0	0.747628	0	0.322151	0	0	0.5	0.161075	0.528653	0.298523	0.525022	0.482541	Notsignificant	Actin-related protein 5 OS=Arabidopsis thaliana OX=3702 GN=ARP5 PE=1 SV=2
AT5G53530	Q9FJD0	VP26A	0	0	1	0	0.747628	0	0.322151	0	0	0.5	0.161075	0.528653	0.298523	0.525022	0.482541	Notsignificant	Vacuolar protein sorting-associated protein 26A OS=Arabidopsis thaliana OX=3702 GN=VPS26A PE=2 SV=1
AT5G49890	Q96282	CLCC	0	0	1	0	0.747628	0	0.322151	0	0	0.5	0.161075	0.528653	0.298523	0.525022	0.482541	Notsignificant	Chloride channel protein CLC-c OS=Arabidopsis thaliana OX=3702 GN=CLC-C PE=1 SV=1
AT4G02260	F4JHA2	RSH1C	0	0	1	0	0.747628	0	0.322151	0	0	0.5	0.161075	0.528653	0.298523	0.525022	0.482541	Notsignificant	Putative GTP diphosphokinase RSH1, chloroplastic OS=Arabidopsis thaliana OX=3702 GN=RSH1 PE=1 SV=1
AT1G34430	Q9C8P0	ODP25	0	0	1	0	0.747628	0	0.322151	0	0	0.5	0.161075	0.528653	0.298523	0.525022	0.482541	Notsignificant	Dihydrolipoyllysine-residue acetyltransferase component 5 of pyruvate dehydrogenase complex, chloroplastic OS=Arabidopsis thaliana OX=3702 GN=EMB3003 PE=2 SV=1
AT1G68400	Q9M9C5	Y1680	0	0	1	0	0.747628	0	0.322151	0	0	0.5	0.161075	0.528653	0.298523	0.525022	0.482541	Notsignificant	Probable leucine-rich repeat receptor-like protein kinase At1g68400 OS=Arabidopsis thaliana OX=3702 GN=At1g68400 PE=1 SV=1
AT2G27610	Q9ZUW3	PP172	0	0	1	0	0.747628	0	0.322151	0	0	0.5	0.161075	0.528653	0.298523	0.525022	0.482541	Notsignificant	Pentatricopeptide repeat-containing protein At2g27610 OS=Arabidopsis thaliana OX=3702 GN=PCMP-H60 PE=2 SV=1
AT5G54060	Q9LVW3	AXYLT	0	0	1	0	0.747628	0	0.322151	0	0	0.5	0.161075	0.528653	0.298523	0.525022	0.482541	Notsignificant	Anthocyanidin 3-O-glucoside 2'''-O-xylosyltransferase OS=Arabidopsis thaliana OX=3702 GN=A3G2XYLT PE=1 SV=1
AT4G33090	Q8VZH2	APM1	0	0	1	0	0.747628	0	0.322151	0	0	0.5	0.161075	0.528653	0.298523	0.525022	0.482541	Notsignificant	Aminopeptidase M1 OS=Arabidopsis thaliana OX=3702 GN=APM1 PE=1 SV=1
AT4G39850	Q94FB9	AB1D	0	0	1	0	0.747628	0	0.322151	0	0	0.5	0.161075	0.528653	0.298523	0.525022	0.482541	Notsignificant	ABC transporter D family member 1 OS=Arabidopsis thaliana OX=3702 GN=ABCD1 PE=1 SV=1
AT5G56690	Q9FJU3	FBD28	0	0	1	0	0.747628	0	0.322151	0	0	0.5	0.161075	0.528653	0.298523	0.525022	0.482541	Notsignificant	Putative FBD-associated F-box protein At5g56690 OS=Arabidopsis thaliana OX=3702 GN=At5g56690 PE=4 SV=1
AT1G33410	Q9C811	NU160	0	0	1	0	0.747628	0	0.322151	0	0	0.5	0.161075	0.528653	0.298523	0.525022	0.482541	Notsignificant	Nuclear pore complex protein NUP160 OS=Arabidopsis thaliana OX=3702 GN=NUP160 PE=1 SV=2
AT5G22650	Q56WH4	HDT2	0	0	1	0	0.747628	0	0.322151	0	0	0.5	0.161075	0.528653	0.298523	0.525022	0.482541	Notsignificant	Histone deacetylase HDT2 OS=Arabidopsis thaliana OX=3702 GN=HDT2 PE=1 SV=2
AT1G10170	Q9SY59	NFXL1	0	0	1	0	0.747628	0	0.322151	0	0	0.5	0.161075	0.528653	0.298523	0.525022	0.482541	Notsignificant	NF-X1-type zinc finger protein NFXL1 OS=Arabidopsis thaliana OX=3702 GN=NFXL1 PE=1 SV=1
AT5G39680	Q9FK93	PP406	0	0	1	0	0.747628	0	0.322151	0	0	0.5	0.161075	0.528653	0.298523	0.525022	0.482541	Notsignificant	Pentatricopeptide repeat-containing protein At5g39680 OS=Arabidopsis thaliana OX=3702 GN=EMB2744 PE=1 SV=1
AT1G31230	Q9SA18	AKH1	0	0	1	0	0.747628	0	0.322151	0	0	0.5	0.161075	0.528653	0.298523	0.525022	0.482541	Notsignificant	Bifunctional aspartokinase/homoserine dehydrogenase 1, chloroplastic OS=Arabidopsis thaliana OX=3702 GN=AKHSDH1 PE=1 SV=1
AT1G66330	Q9C8Y4	ATA15	0	0	1	0	0.747628	0	0.322151	0	0	0.5	0.161075	0.528653	0.298523	0.525022	0.482541	Notsignificant	Senescence-associated protein AAF, chlorolplastic OS=Arabidopsis thaliana OX=3702 GN=AAF PE=2 SV=1
AT5G05080	Q9FF66	UBC22	0	0	1	0	0.747628	0	0.322151	0	0	0.5	0.161075	0.528653	0.298523	0.525022	0.482541	Notsignificant	Ubiquitin-conjugating enzyme E2 22 OS=Arabidopsis thaliana OX=3702 GN=UBC22 PE=1 SV=1
AT3G54230	F4JCU0	SUA	0	0	1	0	0.747628	0	0.322151	0	0	0.5	0.161075	0.528653	0.298523	0.525022	0.482541	Notsignificant	SUPPRESSOR OF ABI3-5 OS=Arabidopsis thaliana OX=3702 GN=SUA PE=1 SV=2
AT1G22360	Q9ZWJ3	U85A2	0	0	1	0	0.747628	0	0.322151	0	0	0.5	0.161075	0.528653	0.298523	0.525022	0.482541	Notsignificant	UDP-glycosyltransferase 85A2 OS=Arabidopsis thaliana OX=3702 GN=UGT85A2 PE=2 SV=1
AT5G17890	Q9FKN7	DAR4	0	0	1	0	0.747628	0	0.322151	0	0	0.5	0.161075	0.528653	0.298523	0.525022	0.482541	Notsignificant	Protein DA1-related 4 OS=Arabidopsis thaliana OX=3702 GN=DAR4 PE=1 SV=2
AT5G19010	Q8W4J2	MPK16	0	0	1	0	0.747628	0	0.322151	0	0	0.5	0.161075	0.528653	0.298523	0.525022	0.482541	Notsignificant	Mitogen-activated protein kinase 16 OS=Arabidopsis thaliana OX=3702 GN=MPK16 PE=2 SV=2
AT1G13450	Q9FX53	TGT1	0	0	1	0	0.747628	0	0.322151	0	0	0.5	0.161075	0.528653	0.298523	0.525022	0.482541	Notsignificant	Trihelix transcription factor GT-1 OS=Arabidopsis thaliana OX=3702 GN=GT-1 PE=1 SV=1
AT5G56710	P51420	RL313	0	0	1	0	0.747628	0	0.322151	0	0	0.5	0.161075	0.528653	0.298523	0.525022	0.482541	Notsignificant	60S ribosomal protein L31-3 OS=Arabidopsis thaliana OX=3702 GN=RPL31C PE=3 SV=2
AT3G55610	P54888	P5CS2	0	0	1	0	0.747628	0	0.322151	0	0	0.5	0.161075	0.528653	0.298523	0.525022	0.482541	Notsignificant	Delta-1-pyrroline-5-carboxylate synthase B OS=Arabidopsis thaliana OX=3702 GN=P5CSB PE=2 SV=1
AT1G29680	Q9C7N3	OBP2C	0	0	1	0	0.747628	0	0.322151	0	0	0.5	0.161075	0.528653	0.298523	0.525022	0.482541	Notsignificant	Oil body-associated protein 2C OS=Arabidopsis thaliana OX=3702 GN=OBAP2C PE=1 SV=1
AT1G43130	Q9C8C1	LCV2	0	0	1	0	0.747628	0	0.322151	0	0	0.5	0.161075	0.528653	0.298523	0.525022	0.482541	Notsignificant	Protein LIKE COV 2 OS=Arabidopsis thaliana OX=3702 GN=LCV2 PE=2 SV=1
AT1G66930	F4HQ23	LRL27	0	0	1	0	0.747628	0	0.322151	0	0	0.5	0.161075	0.528653	0.298523	0.525022	0.482541	Notsignificant	LEAF RUST 10 DISEASE-RESISTANCE LOCUS RECEPTOR-LIKE PROTEIN KINASE-like 2.7 OS=Arabidopsis thaliana OX=3702 GN=LRK10L-2.7 PE=3 SV=3
AT1G79250	Q1PFB9	AGC17	0	0	1	0	0.747628	0	0.322151	0	0	0.5	0.161075	0.528653	0.298523	0.525022	0.482541	Notsignificant	Serine/threonine-protein kinase AGC1-7 OS=Arabidopsis thaliana OX=3702 GN=AGC1-7 PE=1 SV=1
AT2G47550	O22256	PME20	0	0	1	0	0.747628	0	0.322151	0	0	0.5	0.161075	0.528653	0.298523	0.525022	0.482541	Notsignificant	Probable pectinesterase/pectinesterase inhibitor 20 OS=Arabidopsis thaliana OX=3702 GN=PME20 PE=2 SV=2
AT2G17780	Q3EBY6	MCAC2	0	0	1	0	0.747628	0	0.322151	0	0	0.5	0.161075	0.528653	0.298523	0.525022	0.482541	Notsignificant	Protein MID1-COMPLEMENTING ACTIVITY 2 OS=Arabidopsis thaliana OX=3702 GN=MCA2 PE=2 SV=1
AT5G64210	O22049	AOX2	0	0	1	0	0.747628	0	0.322151	0	0	0.5	0.161075	0.528653	0.298523	0.525022	0.482541	Notsignificant	Ubiquinol oxidase 2, mitochondrial OS=Arabidopsis thaliana OX=3702 GN=AOX2 PE=1 SV=2
AT3G05220	Q0WV37	HIP34	0	0	1	0	0.747628	0	0.322151	0	0	0.5	0.161075	0.528653	0.298523	0.525022	0.482541	Notsignificant	Heavy metal-associated isoprenylated plant protein 34 OS=Arabidopsis thaliana OX=3702 GN=HIPP34 PE=2 SV=1
AT1G09410	Q56XI1	PPR25	0	0	1	0	0.747628	0	0.322151	0	0	0.5	0.161075	0.528653	0.298523	0.525022	0.482541	Notsignificant	Pentatricopeptide repeat-containing protein At1g09410, mitochondrial OS=Arabidopsis thaliana OX=3702 GN=PCMP-H18 PE=1 SV=2
AT1G33060	B5X570	NAC14	0	0	1	0	0.747628	0	0.322151	0	0	0.5	0.161075	0.528653	0.298523	0.525022	0.482541	Notsignificant	NAC domain-containing protein 14 OS=Arabidopsis thaliana OX=3702 GN=NAC014 PE=2 SV=1
AT1G02065	Q8GXL3	SPL8	0	0	1	0	0.747628	0	0.322151	0	0	0.5	0.161075	0.528653	0.298523	0.525022	0.482541	Notsignificant	Squamosa promoter-binding-like protein 8 OS=Arabidopsis thaliana OX=3702 GN=SPL8 PE=1 SV=2
AT3G14180	Q9LJG8	ASIL2	0	0	1	0	0.747628	0	0.322151	0	0	0.5	0.161075	0.528653	0.298523	0.525022	0.482541	Notsignificant	Trihelix transcription factor ASIL2 OS=Arabidopsis thaliana OX=3702 GN=ASIL2 PE=1 SV=1
AT1G73500	Q9FX43	MKK9	0	0	1	0	0.747628	0	0.322151	0	0	0.5	0.161075	0.528653	0.298523	0.525022	0.482541	Notsignificant	Mitogen-activated protein kinase kinase 9 OS=Arabidopsis thaliana OX=3702 GN=MKK9 PE=1 SV=1
AT5G55630	Q8LBL1	KCO1	0	0	1	0	0.747628	0	0.322151	0	0	0.5	0.161075	0.528653	0.298523	0.525022	0.482541	Notsignificant	Two-pore potassium channel 1 OS=Arabidopsis thaliana OX=3702 GN=TPK1 PE=1 SV=2
AT3G54600	Q9M1G8	DJ1F	0	0	1	0	0.747628	0	0.322151	0	0	0.5	0.161075	0.528653	0.298523	0.525022	0.482541	Notsignificant	DJ-1 protein homolog F OS=Arabidopsis thaliana OX=3702 GN=DJ1F PE=1 SV=1
AT1G54320	Q9SLK2	ALIS3	0	0	1	0	0.747628	0	0.322151	0	0	0.5	0.161075	0.528653	0.298523	0.525022	0.482541	Notsignificant	ALA-interacting subunit 3 OS=Arabidopsis thaliana OX=3702 GN=ALIS3 PE=1 SV=1
AT5G57260	Q9LVD2	C71BA	0	0	1	0	0.747628	0	0.322151	0	0	0.5	0.161075	0.528653	0.298523	0.525022	0.482541	Notsignificant	Cytochrome P450 71B10 OS=Arabidopsis thaliana OX=3702 GN=CYP71B10 PE=3 SV=1
AT2G20420	O82662	SUCB	0	0	1	0	0.747628	0	0.322151	0	0	0.5	0.161075	0.528653	0.298523	0.525022	0.482541	Notsignificant	Succinate--CoA ligase [ADP-forming] subunit beta, mitochondrial OS=Arabidopsis thaliana OX=3702 GN=At2g20420 PE=1 SV=1
AT3G10800	Q9SG86	BZP28	0	0	1	0	0.747628	0	0.322151	0	0	0.5	0.161075	0.528653	0.298523	0.525022	0.482541	Notsignificant	bZIP transcription factor 28 OS=Arabidopsis thaliana OX=3702 GN=BZIP28 PE=1 SV=1
AT3G48390	Q9STL9	MRF4	0	0	1	0	0.747628	0	0.322151	0	0	0.5	0.161075	0.528653	0.298523	0.525022	0.482541	Notsignificant	MA3 DOMAIN-CONTAINING TRANSLATION REGULATORY FACTOR 4 OS=Arabidopsis thaliana OX=3702 GN=MRF4 PE=1 SV=1
AT3G46610	Q9SNB7	PP264	0	0	1	0	0.747628	0	0.322151	0	0	0.5	0.161075	0.528653	0.298523	0.525022	0.482541	Notsignificant	Protein LOW PHOTOSYNTHETIC EFFICIENCY 1, chloroplastic OS=Arabidopsis thaliana OX=3702 GN=LPE1 PE=1 SV=1
AT3G14067	Q9LVJ1	SBT14	0	0	1	0	0.747628	0	0.322151	0	0	0.5	0.161075	0.528653	0.298523	0.525022	0.482541	Notsignificant	Subtilisin-like protease SBT1.4 OS=Arabidopsis thaliana OX=3702 GN=SBT1.4 PE=2 SV=1
AT2G29460	Q9ZW27	GSTU4	0	0	1	0	0.747628	0	0.322151	0	0	0.5	0.161075	0.528653	0.298523	0.525022	0.482541	Notsignificant	Glutathione S-transferase U4 OS=Arabidopsis thaliana OX=3702 GN=GSTU4 PE=1 SV=1
AT5G22660	Q9FNJ5	FDL31	0	0	1	0	0.747628	0	0.322151	0	0	0.5	0.161075	0.528653	0.298523	0.525022	0.482541	Notsignificant	F-box/FBD/LRR-repeat protein At5g22660 OS=Arabidopsis thaliana OX=3702 GN=At5g22660 PE=2 SV=1
AT3G10270	Q9SS38	GYRBP	0	0	1	0	0.747628	0	0.322151	0	0	0.5	0.161075	0.528653	0.298523	0.525022	0.482541	Notsignificant	DNA gyrase subunit B, chloroplastic OS=Arabidopsis thaliana OX=3702 GN=GYRBC PE=2 SV=3
AT4G31500	O65782	C83B1	0	0	1	0	0.747628	0	0.322151	0	0	0.5	0.161075	0.528653	0.298523	0.525022	0.482541	Notsignificant	Cytochrome P450 83B1 OS=Arabidopsis thaliana OX=3702 GN=CYP83B1 PE=1 SV=1
AT3G44820	Q9FYC8	Y3482	0	0	1	0	0.747628	0	0.322151	0	0	0.5	0.161075	0.528653	0.298523	0.525022	0.482541	Notsignificant	BTB/POZ domain-containing protein At3g44820 OS=Arabidopsis thaliana OX=3702 GN=At3g44820 PE=2 SV=2
AT3G15300	Q9LDZ1	VQ19	0	0	1	0	0.747628	0	0.322151	0	0	0.5	0.161075	0.528653	0.298523	0.525022	0.482541	Notsignificant	VQ motif-containing protein 19 OS=Arabidopsis thaliana OX=3702 GN=VQ19 PE=1 SV=1
AT3G14940	Q84VW9	CAPP3	0	0	1	0	0.747628	0	0.322151	0	0	0.5	0.161075	0.528653	0.298523	0.525022	0.482541	Notsignificant	Phosphoenolpyruvate carboxylase 3 OS=Arabidopsis thaliana OX=3702 GN=PPC3 PE=1 SV=2
AT3G16060	Q940Y8	KN13B	0	0	1	0	0.747628	0	0.322151	0	0	0.5	0.161075	0.528653	0.298523	0.525022	0.482541	Notsignificant	Kinesin-like protein KIN-13B OS=Arabidopsis thaliana OX=3702 GN=KIN13B PE=1 SV=1
AT4G16155	F4JLP5	PLPD2	0	0	1	0	0.747628	0	0.322151	0	0	0.5	0.161075	0.528653	0.298523	0.525022	0.482541	Notsignificant	Dihydrolipoyl dehydrogenase 2, chloroplastic OS=Arabidopsis thaliana OX=3702 GN=LPD2 PE=2 SV=2
AT1G01560	Q9LMM5	MPK11	0	0	1	0	0.747628	0	0.322151	0	0	0.5	0.161075	0.528653	0.298523	0.525022	0.482541	Notsignificant	Mitogen-activated protein kinase 11 OS=Arabidopsis thaliana OX=3702 GN=MPK11 PE=1 SV=1
AT1G14080	Q9XI80	FUT6	0	0	1	0	0.747628	0	0.322151	0	0	0.5	0.161075	0.528653	0.298523	0.525022	0.482541	Notsignificant	Fucosyltransferase 6 OS=Arabidopsis thaliana OX=3702 GN=FUT6 PE=2 SV=1
AT1G57990	Q9C508	PUP18	0	0	1	0	0.747628	0	0.322151	0	0	0.5	0.161075	0.528653	0.298523	0.525022	0.482541	Notsignificant	Probable purine permease 18 OS=Arabidopsis thaliana OX=3702 GN=PUP18 PE=1 SV=1
AT5G17410	Q9C5H9	GACP2	0	0	1	0	0.747628	0	0.322151	0	0	0.5	0.161075	0.528653	0.298523	0.525022	0.482541	Notsignificant	Gamma-tubulin complex component 2 OS=Arabidopsis thaliana OX=3702 GN=GCP2 PE=1 SV=1
AT3G17970	Q9LVH5	OE64C	0	0	1	0	0.747628	0	0.322151	0	0	0.5	0.161075	0.528653	0.298523	0.525022	0.482541	Notsignificant	Outer envelope protein 64, chloroplastic OS=Arabidopsis thaliana OX=3702 GN=OEP64 PE=1 SV=1
AT5G64640	Q8L7Q7	PME64	0	0	1	0	0.747628	0	0.322151	0	0	0.5	0.161075	0.528653	0.298523	0.525022	0.482541	Notsignificant	Probable pectinesterase/pectinesterase inhibitor 64 OS=Arabidopsis thaliana OX=3702 GN=PME64 PE=2 SV=2
AT4G34900	F4JLI5	XDH2	0	0	1	0	0.747628	0	0.322151	0	0	0.5	0.161075	0.528653	0.298523	0.525022	0.482541	Notsignificant	Xanthine dehydrogenase 2 OS=Arabidopsis thaliana OX=3702 GN=XDH2 PE=2 SV=1
AT2G43750	P47999	CYSKP	0	0	1	0	0.747628	0	0.322151	0	0	0.5	0.161075	0.528653	0.298523	0.525022	0.482541	Notsignificant	Cysteine synthase, chloroplastic/chromoplastic OS=Arabidopsis thaliana OX=3702 GN=OASB PE=1 SV=2
AT3G55950	Q9LY50	ACCR3	0	0	1	0	0.747628	0	0.322151	0	0	0.5	0.161075	0.528653	0.298523	0.525022	0.482541	Notsignificant	Putative serine/threonine-protein kinase-like protein CCR3 OS=Arabidopsis thaliana OX=3702 GN=CCR3 PE=2 SV=1
AT1G63700	Q9CAD5	YODA	0	0	1	0	0.747628	0	0.322151	0	0	0.5	0.161075	0.528653	0.298523	0.525022	0.482541	Notsignificant	Mitogen-activated protein kinase kinase kinase YODA OS=Arabidopsis thaliana OX=3702 GN=YDA PE=1 SV=1
AT2G23096	F4ILF8	P4H13	0	0	1	0	0.747628	0	0.322151	0	0	0.5	0.161075	0.528653	0.298523	0.525022	0.482541	Notsignificant	Prolyl 4-hydroxylase 13 OS=Arabidopsis thaliana OX=3702 GN=P4H13 PE=2 SV=1
AT1G76630	F4I3Z5	SKI3	0	0	1	0	0.747628	0	0.322151	0	0	0.5	0.161075	0.528653	0.298523	0.525022	0.482541	Notsignificant	Tetratricopeptide repeat protein SKI3 OS=Arabidopsis thaliana OX=3702 GN=SKI3 PE=1 SV=1
AT4G26280	Q9STQ6	SOT3	0	0	1	0	0.747628	0	0.322151	0	0	0.5	0.161075	0.528653	0.298523	0.525022	0.482541	Notsignificant	Cytosolic sulfotransferase 3 OS=Arabidopsis thaliana OX=3702 GN=SOT3 PE=3 SV=1
AT1G80310	Q0WP36	MOT2	0	0	1	0	0.747628	0	0.322151	0	0	0.5	0.161075	0.528653	0.298523	0.525022	0.482541	Notsignificant	Molybdate transporter 2 OS=Arabidopsis thaliana OX=3702 GN=MOT2 PE=1 SV=2
AT2G42700	F4IP69	MIP3	0	0	1	0	0.747628	0	0.322151	0	0	0.5	0.161075	0.528653	0.298523	0.525022	0.482541	Notsignificant	Sec1 family domain-containing protein MIP3 OS=Arabidopsis thaliana OX=3702 GN=MIP3 PE=1 SV=1
AT3G21220	Q8RXG3	MKK5	0	0	1	0	0.747628	0	0.322151	0	0	0.5	0.161075	0.528653	0.298523	0.525022	0.482541	Notsignificant	Mitogen-activated protein kinase kinase 5 OS=Arabidopsis thaliana OX=3702 GN=MKK5 PE=1 SV=2
AT1G48040	Q9LNF4	P2C13	0	0	1	0	0.747628	0	0.322151	0	0	0.5	0.161075	0.528653	0.298523	0.525022	0.482541	Notsignificant	Probable protein phosphatase 2C 13 OS=Arabidopsis thaliana OX=3702 GN=At1g48040 PE=2 SV=2
AT2G20340	Q8RY79	PAAS	0	0	1	0	0.747628	0	0.322151	0	0	0.5	0.161075	0.528653	0.298523	0.525022	0.482541	Notsignificant	Tyrosine decarboxylase 1 OS=Arabidopsis thaliana OX=3702 GN=ELI5 PE=1 SV=1
AT4G34710	O23141	SPE2	0	0	1	0	0.747628	0	0.322151	0	0	0.5	0.161075	0.528653	0.298523	0.525022	0.482541	Notsignificant	Arginine decarboxylase 2 OS=Arabidopsis thaliana OX=3702 GN=ADC2 PE=1 SV=1
AT4G22760	P0C8Q5	PP336	0	0	1	0	0.747628	0	0.322151	0	0	0.5	0.161075	0.528653	0.298523	0.525022	0.482541	Notsignificant	Pentatricopeptide repeat-containing protein At4g22760 OS=Arabidopsis thaliana OX=3702 GN=PCMP-E6 PE=2 SV=1
AT4G29550	Q8LFV1	Y4295	0	0	1	0	0.747628	0	0.322151	0	0	0.5	0.161075	0.528653	0.298523	0.525022	0.482541	Notsignificant	UPF0725 protein At4g29550 OS=Arabidopsis thaliana OX=3702 GN=At4g29550 PE=2 SV=1
AT4G27490	A2RVK7	RP41L	0	0	1	0	0.747628	0	0.322151	0	0	0.5	0.161075	0.528653	0.298523	0.525022	0.482541	Notsignificant	Exosome complex component RRP41-like OS=Arabidopsis thaliana OX=3702 GN=RRP41L PE=2 SV=1
AT3G22270	F4J077	PATH1	0	0	1	0	0.747628	0	0.322151	0	0	0.5	0.161075	0.528653	0.298523	0.525022	0.482541	Notsignificant	Protein PAT1 homolog 1 OS=Arabidopsis thaliana OX=3702 GN=PAT1H1 PE=1 SV=1
AT5G21326	Q84VQ3	CIPK26	0	0	1	0	0.747628	0	0.322151	0	0	0.5	0.161075	0.528653	0.298523	0.525022	0.482541	Notsignificant	CBL-interacting serine/threonine-protein kinase 26 OS=Arabidopsis thaliana OX=3702 GN=CIPK26 PE=1 SV=2
AT5G14610	Q9LYJ9	RH46	0	0	1	0	0.747628	0	0.322151	0	0	0.5	0.161075	0.528653	0.298523	0.525022	0.482541	Notsignificant	DEAD-box ATP-dependent RNA helicase 46 OS=Arabidopsis thaliana OX=3702 GN=RH46 PE=2 SV=2
AT2G27120	F4IFN6	DPOE2	0	0	1	0	0.747628	0	0.322151	0	0	0.5	0.161075	0.528653	0.298523	0.525022	0.482541	Notsignificant	DNA polymerase epsilon catalytic subunit B OS=Arabidopsis thaliana OX=3702 GN=POL2B PE=2 SV=1
AT5G15470	Q8GWT1	GAUTE	0	0	1	0	0.747628	0	0.322151	0	0	0.5	0.161075	0.528653	0.298523	0.525022	0.482541	Notsignificant	Probable galacturonosyltransferase 14 OS=Arabidopsis thaliana OX=3702 GN=GAUT14 PE=2 SV=1
AT3G14350	Q9LUL4	SRF7	0	0	1	0	0.747628	0	0.322151	0	0	0.5	0.161075	0.528653	0.298523	0.525022	0.482541	Notsignificant	Protein STRUBBELIG-RECEPTOR FAMILY 7 OS=Arabidopsis thaliana OX=3702 GN=SRF7 PE=1 SV=1
AT1G48480	Q9LP77	Y1848	0	0	1	0	0.747628	0	0.322151	0	0	0.5	0.161075	0.528653	0.298523	0.525022	0.482541	Notsignificant	Probable inactive receptor kinase At1g48480 OS=Arabidopsis thaliana OX=3702 GN=RKL1 PE=1 SV=1
AT4G21160	Q9FVJ3	AGD12	0	0	1	0	0.747628	0	0.322151	0	0	0.5	0.161075	0.528653	0.298523	0.525022	0.482541	Notsignificant	ADP-ribosylation factor GTPase-activating protein AGD12 OS=Arabidopsis thaliana OX=3702 GN=AGD12 PE=1 SV=1
AT1G25240	Q9FRH3	PICALM9A	0	0	1	0	0.747628	0	0.322151	0	0	0.5	0.161075	0.528653	0.298523	0.525022	0.482541	Notsignificant	Putative clathrin assembly protein At1g25240 OS=Arabidopsis thaliana OX=3702 GN=At1g25240 PE=3 SV=1
AT5G07660	Q9FLR5	SMC6A	0	0	1	0	0.747628	0	0.322151	0	0	0.5	0.161075	0.528653	0.298523	0.525022	0.482541	Notsignificant	Structural maintenance of chromosomes protein 6A OS=Arabidopsis thaliana OX=3702 GN=SMC6A PE=2 SV=1
AT2G17440	Q5G5E0	PIRL5	0	0	1	0	0.747628	0	0.322151	0	0	0.5	0.161075	0.528653	0.298523	0.525022	0.482541	Notsignificant	Plant intracellular Ras-group-related LRR protein 5 OS=Arabidopsis thaliana OX=3702 GN=PIRL5 PE=2 SV=1
AT1G53070	Q9LNN2	LECT3	0	0	1	0	0.747628	0	0.322151	0	0	0.5	0.161075	0.528653	0.298523	0.525022	0.482541	Notsignificant	Lectin-like protein At1g53070 OS=Arabidopsis thaliana OX=3702 GN=At1g53070 PE=2 SV=1
AT3G08970	Q9SR96	DNJ63	0	0	1	0	0.747628	0	0.322151	0	0	0.5	0.161075	0.528653	0.298523	0.525022	0.482541	Notsignificant	DnaJ protein ERDJ3A OS=Arabidopsis thaliana OX=3702 GN=ERDJ3A PE=1 SV=1
AT1G55320	Q84P17	AEE18	0	0	1	0	0.747628	0	0.322151	0	0	0.5	0.161075	0.528653	0.298523	0.525022	0.482541	Notsignificant	Probable acyl-activating enzyme 18, peroxisomal OS=Arabidopsis thaliana OX=3702 GN=AAE18 PE=2 SV=1
AT5G63650	Q9FFP9	SRK2H	0	0	1	0	0.747628	0	0.322151	0	0	0.5	0.161075	0.528653	0.298523	0.525022	0.482541	Notsignificant	Serine/threonine-protein kinase SRK2H OS=Arabidopsis thaliana OX=3702 GN=SRK2H PE=1 SV=1
AT5G24920	Q3E965	GDU5	0	0	1	0	0.747628	0	0.322151	0	0	0.5	0.161075	0.528653	0.298523	0.525022	0.482541	Notsignificant	Protein GLUTAMINE DUMPER 5 OS=Arabidopsis thaliana OX=3702 GN=GDU5 PE=2 SV=2
AT3G05060	Q9MAB3	NOP5B	0	0	1	0	0.747628	0	0.322151	0	0	0.5	0.161075	0.528653	0.298523	0.525022	0.482541	Notsignificant	Probable nucleolar protein 5-2 OS=Arabidopsis thaliana OX=3702 GN=NOP5-2 PE=1 SV=1
AT1G14020	Q6NQ51	RRT4	0	0	1	0	0.747628	0	0.322151	0	0	0.5	0.161075	0.528653	0.298523	0.525022	0.482541	Notsignificant	Rhamnogalacturonan I rhamnosyltransferase 1 OS=Arabidopsis thaliana OX=3702 GN=RRT4 PE=1 SV=1
AT5G13060	B7U179	ABAP1	0	0	1	0	0.747628	0	0.322151	0	0	0.5	0.161075	0.528653	0.298523	0.525022	0.482541	Notsignificant	ARMADILLO BTB ARABIDOPSIS PROTEIN 1 OS=Arabidopsis thaliana OX=3702 GN=ABAP1 PE=1 SV=1
AT1G47710	Q9S7T8	SPZX	0	0	1	0	0.747628	0	0.322151	0	0	0.5	0.161075	0.528653	0.298523	0.525022	0.482541	Notsignificant	Serpin-ZX OS=Arabidopsis thaliana OX=3702 GN=At1g47710 PE=1 SV=1
AT2G30150	O64732	U87A1	0	0	1	0	0.747628	0	0.322151	0	0	0.5	0.161075	0.528653	0.298523	0.525022	0.482541	Notsignificant	UDP-glycosyltransferase 87A1 OS=Arabidopsis thaliana OX=3702 GN=UGT87A1 PE=2 SV=1
AT5G27600	Q8LKS5	LACS7	0	0	1	0	0.747628	0	0.322151	0	0	0.5	0.161075	0.528653	0.298523	0.525022	0.482541	Notsignificant	Long chain acyl-CoA synthetase 7, peroxisomal OS=Arabidopsis thaliana OX=3702 GN=LACS7 PE=1 SV=2
AT1G16340	Q6NQL4	KDSA2	0	0	1	0	0.747628	0	0.322151	0	0	0.5	0.161075	0.528653	0.298523	0.525022	0.482541	Notsignificant	2-dehydro-3-deoxyphosphooctonate aldolase 2 OS=Arabidopsis thaliana OX=3702 GN=KDSA2 PE=1 SV=1
AT3G50700	Q9SCQ6	IDD2	0	0	1	0	0.747628	0	0.322151	0	0	0.5	0.161075	0.528653	0.298523	0.525022	0.482541	Notsignificant	Zinc finger protein GAI-ASSOCIATED FACTOR 1 OS=Arabidopsis thaliana OX=3702 GN=GAF1 PE=1 SV=1
AT1G73150	Q9S7T1	GTE3	0	0	1	0	0.747628	0	0.322151	0	0	0.5	0.161075	0.528653	0.298523	0.525022	0.482541	Notsignificant	Transcription factor GTE3, chloroplastic OS=Arabidopsis thaliana OX=3702 GN=GTE3 PE=1 SV=1
AT2G25290	F4IRM4	PHOX1	0	0	1	0	0.747628	0	0.322151	0	0	0.5	0.161075	0.528653	0.298523	0.525022	0.482541	Notsignificant	Protein PHOX1 OS=Arabidopsis thaliana OX=3702 GN=PHOX1 PE=1 SV=1
AT1G70140	O04532	FH8	0	0	1	0	0.747628	0	0.322151	0	0	0.5	0.161075	0.528653	0.298523	0.525022	0.482541	Notsignificant	Formin-like protein 8 OS=Arabidopsis thaliana OX=3702 GN=FH8 PE=1 SV=1
AT5G65780	Q9FYA6	BCAT5	0	0	1	0	0.747628	0	0.322151	0	0	0.5	0.161075	0.528653	0.298523	0.525022	0.482541	Notsignificant	Branched-chain-amino-acid aminotransferase 5, chloroplastic OS=Arabidopsis thaliana OX=3702 GN=BCAT5 PE=1 SV=1
AT5G23630	Q9LT02	PDR2	0	0	1	0	0.747628	0	0.322151	0	0	0.5	0.161075	0.528653	0.298523	0.525022	0.482541	Notsignificant	Probable manganese-transporting ATPase PDR2 OS=Arabidopsis thaliana OX=3702 GN=PDR2 PE=1 SV=1
AT4G27060	Q9T041	TOR1	0	0	1	0	0.747628	0	0.322151	0	0	0.5	0.161075	0.528653	0.298523	0.525022	0.482541	Notsignificant	Microtubule-associated protein TORTIFOLIA1 OS=Arabidopsis thaliana OX=3702 GN=TOR1 PE=1 SV=2
AT1G79080	A3KPF8	PP131	0	0	1	0	0.747628	0	0.322151	0	0	0.5	0.161075	0.528653	0.298523	0.525022	0.482541	Notsignificant	Pentatricopeptide repeat-containing protein At1g79080, chloroplastic OS=Arabidopsis thaliana OX=3702 GN=At1g79080 PE=2 SV=1
AT1G12470	F4IDS7	VPS18	0	0	1	0	0.747628	0	0.322151	0	0	0.5	0.161075	0.528653	0.298523	0.525022	0.482541	Notsignificant	Vacuolar sorting protein 18 OS=Arabidopsis thaliana OX=3702 GN=VPS18 PE=1 SV=1
AT2G38280	O80452	AMPD	0	0	1	0	0.747628	0	0.322151	0	0	0.5	0.161075	0.528653	0.298523	0.525022	0.482541	Notsignificant	AMP deaminase OS=Arabidopsis thaliana OX=3702 GN=AMPD PE=1 SV=2
AT5G19940	Q941D3	PAP8	0	0	1	0	0.747628	0	0.322151	0	0	0.5	0.161075	0.528653	0.298523	0.525022	0.482541	Notsignificant	Probable plastid-lipid-associated protein 8, chloroplastic OS=Arabidopsis thaliana OX=3702 GN=PAP8 PE=1 SV=1
AT5G55310	Q9FJ79	TOP1B	0	0	1	0	0.747628	0	0.322151	0	0	0.5	0.161075	0.528653	0.298523	0.525022	0.482541	Notsignificant	DNA topoisomerase 1 beta OS=Arabidopsis thaliana OX=3702 GN=TOP1B PE=1 SV=1
AT5G05010	Q93Y22	COPD	0	0	1	0	0.747628	0	0.322151	0	0	0.5	0.161075	0.528653	0.298523	0.525022	0.482541	Notsignificant	Coatomer subunit delta OS=Arabidopsis thaliana OX=3702 GN=At5g05010 PE=1 SV=2
AT3G01090	Q38997	KIN10	0	0	1	0	0.747628	0	0.322151	0	0	0.5	0.161075	0.528653	0.298523	0.525022	0.482541	Notsignificant	SNF1-related protein kinase catalytic subunit alpha KIN10 OS=Arabidopsis thaliana OX=3702 GN=KIN10 PE=1 SV=3
AT1G19360	Q9LN62	RRA3	0	0	1	0	0.747628	0	0.322151	0	0	0.5	0.161075	0.528653	0.298523	0.525022	0.482541	Notsignificant	Arabinosyltransferase RRA3 OS=Arabidopsis thaliana OX=3702 GN=RRA3 PE=2 SV=1
AT3G02750	Q9M8R7	P2C33	0	0	1	0	0.747628	0	0.322151	0	0	0.5	0.161075	0.528653	0.298523	0.525022	0.482541	Notsignificant	Probable protein phosphatase 2C 33 OS=Arabidopsis thaliana OX=3702 GN=PPC6-1 PE=1 SV=1
AT3G63320	Q9M1V8	P2C50	0	0	1	0	0.747628	0	0.322151	0	0	0.5	0.161075	0.528653	0.298523	0.525022	0.482541	Notsignificant	Putative protein phosphatase 2C 50 OS=Arabidopsis thaliana OX=3702 GN=At3g63320 PE=3 SV=1
AT3G14100	Q9LJH8	UBP1C	0	0	1	0	0.747628	0	0.322151	0	0	0.5	0.161075	0.528653	0.298523	0.525022	0.482541	Notsignificant	Oligouridylate-binding protein 1C OS=Arabidopsis thaliana OX=3702 GN=UBP1C PE=1 SV=1
AT2G39620	O80647	PP195	0	0	1	0	0.747628	0	0.322151	0	0	0.5	0.161075	0.528653	0.298523	0.525022	0.482541	Notsignificant	Pentatricopeptide repeat-containing protein At2g39620 OS=Arabidopsis thaliana OX=3702 GN=PCMP-E33 PE=3 SV=1
AT1G01120	Q9MAM3	KCS1	0	0	1	0	0.747628	0	0.322151	0	0	0.5	0.161075	0.528653	0.298523	0.525022	0.482541	Notsignificant	3-ketoacyl-CoA synthase 1 OS=Arabidopsis thaliana OX=3702 GN=KCS1 PE=1 SV=1
AT4G16890	O23530	SNC1	0	0	1	0	0.747628	0	0.322151	0	0	0.5	0.161075	0.528653	0.298523	0.525022	0.482541	Notsignificant	Protein SUPPRESSOR OF npr1-1, CONSTITUTIVE 1 OS=Arabidopsis thaliana OX=3702 GN=SNC1 PE=1 SV=5
AT2G31040	O82279	CG160	0	0	1	0	0.747628	0	0.322151	0	0	0.5	0.161075	0.528653	0.298523	0.525022	0.482541	Notsignificant	Protein CONSERVED ONLY IN THE GREEN LINEAGE 160, chloroplastic OS=Arabidopsis thaliana OX=3702 GN=CGL160 PE=1 SV=1
AT3G55590	Q9M2S0	GMPP2	0	0	1	0	0.747628	0	0.322151	0	0	0.5	0.161075	0.528653	0.298523	0.525022	0.482541	Notsignificant	Probable mannose-1-phosphate guanylyltransferase 2 OS=Arabidopsis thaliana OX=3702 GN=At3g55590 PE=2 SV=1
AT1G05100	Q9ZVP5	M3K18	0	0	1	0	0.747628	0	0.322151	0	0	0.5	0.161075	0.528653	0.298523	0.525022	0.482541	Notsignificant	Mitogen-activated protein kinase kinase kinase 18 OS=Arabidopsis thaliana OX=3702 GN=MAPKKK18 PE=1 SV=1
AT3G11460	Q9CAY1	PP223	0	0	1	0	0.747628	0	0.322151	0	0	0.5	0.161075	0.528653	0.298523	0.525022	0.482541	Notsignificant	Putative pentatricopeptide repeat-containing protein At3g11460, mitochondrial OS=Arabidopsis thaliana OX=3702 GN=PCMP-H52 PE=1 SV=1
AT2G28180	Q58P71	CHX8	0	0	1	0	0.747628	0	0.322151	0	0	0.5	0.161075	0.528653	0.298523	0.525022	0.482541	Notsignificant	Cation/H(+) antiporter 8 OS=Arabidopsis thaliana OX=3702 GN=CHX8 PE=2 SV=1
AT1G20640	Q9LE38	NLP4	0	0	1	0	0.747628	0	0.322151	0	0	0.5	0.161075	0.528653	0.298523	0.525022	0.482541	Notsignificant	Protein NLP4 OS=Arabidopsis thaliana OX=3702 GN=NLP4 PE=2 SV=1
AT3G28710	Q9LJI5	VHA-D1	6	6	12	13	0.223011	0.522109	0.215235	0.384997	6	12.5	0.300116	0.526879	0.299139	0.524127	0.482991	Notsignificant	V-type proton ATPase subunit d1 OS=Arabidopsis thaliana OX=3702 GN=VHA-d1 PE=2 SV=1
AT4G39990	Q9SMQ6	RAA4B	1	0	4	0	0.739285	0	0.644079	0	0.5	2	0.322039	0.522753	0.300573	0.52205	0.482991	Notsignificant	Ras-related protein RABA4b OS=Arabidopsis thaliana OX=3702 GN=RABA4B PE=1 SV=1
AT4G23250	Q8L710	CRK17	1	0	4	0	0.739285	0	0.644079	0	0.5	2	0.322039	0.522753	0.300573	0.52205	0.482991	Notsignificant	Cysteine-rich receptor-like protein kinase 17 OS=Arabidopsis thaliana OX=3702 GN=CRK17 PE=2 SV=2
AT4G23190	Q9ZP16	CRK11	1	0	4	0	0.739285	0	0.644079	0	0.5	2	0.322039	0.522753	0.300573	0.52205	0.482991	Notsignificant	Cysteine-rich receptor-like protein kinase 11 OS=Arabidopsis thaliana OX=3702 GN=CRK11 PE=2 SV=2
AT3G14600	Q9LUD4	R18A3	1	0	4	0	0.739285	0	0.644079	0	0.5	2	0.322039	0.522753	0.300573	0.52205	0.482991	Notsignificant	60S ribosomal protein L18a-3 OS=Arabidopsis thaliana OX=3702 GN=RPL18AC PE=2 SV=1
AT2G04300	Q9SI06	Y5573	1	0	4	0	0.739285	0	0.644079	0	0.5	2	0.322039	0.522753	0.300573	0.52205	0.482991	Notsignificant	Putative leucine-rich repeat receptor-like serine/threonine-protein kinase At2g04300 OS=Arabidopsis thaliana OX=3702 GN=At2g04300 PE=3 SV=2
AT5G12370	X5JA13	SEC10a	1	0	4	0	0.739285	0	0.644079	0	0.5	2	0.322039	0.522753	0.300573	0.52205	0.482991	Notsignificant	Exocyst complex component SEC10a OS=Arabidopsis thaliana OX=3702 GN=SEC10a PE=1 SV=1
AT2G37620	P0CJ46	ACT1	0	2	0	6	0	0.723398	0	0.607389	1	3	0.303695	0.51152	0.304494	0.516422	0.48888	Notsignificant	Actin-1 OS=Arabidopsis thaliana OX=3702 GN=ACT1 PE=1 SV=1
AT3G19820	Q39085	DIM	6	4	10	11	-0.137497	0.857332	-0.0257728	0.648031	5	10.5	0.311129	0.509001	0.305376	0.515165	0.489885	Notsignificant	Delta(24)-sterol reductase OS=Arabidopsis thaliana OX=3702 GN=DIM PE=1 SV=2
AT2G30490	P92994	TCMO	10	8	18	18	0.0152646	0.696374	0.110646	0.462999	9	18	0.286823	0.503204	0.30741	0.512282	0.492734	Notsignificant	Trans-cinnamate 4-monooxygenase OS=Arabidopsis thaliana OX=3702 GN=CYP73A5 PE=2 SV=1
AT2G21390	Q9SJT9	COPA2	5	4	10	9	0.203558	0.492144	0.19662	0.384997	4.5	9.5	0.290808	0.491936	0.311382	0.506706	0.498682	Notsignificant	Coatomer subunit alpha-2 OS=Arabidopsis thaliana OX=3702 GN=At2g21390 PE=2 SV=1
AT5G20650	Q93VM8	COPT5	0	1	2	1	1.05734	-0.369261	0.907113	-0.615003	0.5	1.5	0.146055	0.486548	0.313289	0.504054	0.498811	Notsignificant	Copper transporter 5 OS=Arabidopsis thaliana OX=3702 GN=COPT5 PE=1 SV=1
AT5G47180	Q9LVU1	VAP21	0	1	2	1	1.05734	-0.369261	0.907113	-0.615003	0.5	1.5	0.146055	0.486548	0.313289	0.504054	0.498811	Notsignificant	Vesicle-associated protein 2-1 OS=Arabidopsis thaliana OX=3702 GN=PVA21 PE=1 SV=1
AT3G50820	Q9S841	PSBO2	0	1	2	1	1.05734	-0.369261	0.907113	-0.615003	0.5	1.5	0.146055	0.486548	0.313289	0.504054	0.498811	Notsignificant	Oxygen-evolving enhancer protein 1-2, chloroplastic OS=Arabidopsis thaliana OX=3702 GN=PSBO2 PE=1 SV=1
AT4G38600	Q6WWW4	UPL3	0	1	2	1	1.05734	-0.369261	0.907113	-0.615003	0.5	1.5	0.146055	0.486548	0.313289	0.504054	0.498811	Notsignificant	E3 ubiquitin-protein ligase UPL3 OS=Arabidopsis thaliana OX=3702 GN=UPL3 PE=1 SV=1
AT4G38610	Q6WWW4	UPL3	0	1	2	1	1.05734	-0.369261	0.907113	-0.615003	0.5	1.5	0.146055	0.486548	0.313289	0.504054	0.498811	Notsignificant	E3 ubiquitin-protein ligase UPL3 OS=Arabidopsis thaliana OX=3702 GN=UPL3 PE=1 SV=1
AT5G58060	Q9ZRD6	YKT61	0	1	2	1	1.05734	-0.369261	0.907113	-0.615003	0.5	1.5	0.146055	0.486548	0.313289	0.504054	0.498811	Notsignificant	VAMP-like protein YKT61 OS=Arabidopsis thaliana OX=3702 GN=YKT61 PE=2 SV=1
AT3G57150	Q9LD90	CBF5	0	1	2	1	1.05734	-0.369261	0.907113	-0.615003	0.5	1.5	0.146055	0.486548	0.313289	0.504054	0.498811	Notsignificant	H/ACA ribonucleoprotein complex subunit 4 OS=Arabidopsis thaliana OX=3702 GN=CBF5 PE=1 SV=1
AT1G15210	Q7PC86	ABCG35	0	7	0	16	0	0.688072	0	0.47246	3.5	8	0.23623	0.48654	0.313292	0.504051	0.498811	Notsignificant	ABC transporter G family member 35 OS=Arabidopsis thaliana OX=3702 GN=ABCG35 PE=2 SV=1
AT5G07350	Q8VZG7	TSN1	1	3	5	4	0.98017	-0.300221	0.907113	-0.293075	2	4.5	0.307019	0.480797	0.315331	0.501234	0.501638	Notsignificant	Ribonuclease TUDOR 1 OS=Arabidopsis thaliana OX=3702 GN=TSN1 PE=1 SV=1
AT2G42220	O48529	STR9	1	0	1	2	-0.417232	1.09248	-0.677849	0.969959	0.5	1.5	0.146055	0.477472	0.316513	0.499609	0.502681	Notsignificant	Rhodanese-like domain-containing protein 9, chloroplastic OS=Arabidopsis thaliana OX=3702 GN=STR9 PE=2 SV=1
AT3G02350	Q9FWA4	GAUT9	1	0	1	2	-0.417232	1.09248	-0.677849	0.969959	0.5	1.5	0.146055	0.477472	0.316513	0.499609	0.502681	Notsignificant	Probable galacturonosyltransferase 9 OS=Arabidopsis thaliana OX=3702 GN=GAUT9 PE=2 SV=1
AT3G02080	Q9SGA6	RS191	4	4	9	8	0.382357	0.289124	0.322151	0.232994	4	8.5	0.277572	0.474809	0.317461	0.498309	0.503769	Notsignificant	40S ribosomal protein S19-1 OS=Arabidopsis thaliana OX=3702 GN=RPS19A PE=2 SV=1
AT3G61260	Q9M2D8	REM1.2	2	5	9	6	1.22257	-0.554558	1.05912	-0.392611	3.5	7.5	0.333253	0.472355	0.318337	0.497114	0.504738	Notsignificant	Uncharacterized protein At3g61260 OS=Arabidopsis thaliana OX=3702 GN=At3g61260 PE=1 SV=1
AT3G24830	Q9LRX8	R13A2	3	4	8	7	0.593603	0.0689635	0.492076	0.0630686	3.5	7.5	0.277572	0.468505	0.319712	0.495241	0.506498	Notsignificant	60S ribosomal protein L13a-2 OS=Arabidopsis thaliana OX=3702 GN=RPL13AB PE=2 SV=1
AT4G16720	O23515	RL151	1	2	3	4	0.452661	0.204391	0.322151	0.121962	1.5	3.5	0.222056	0.464606	0.321107	0.49335	0.507926	Notsignificant	60S ribosomal protein L15-1 OS=Arabidopsis thaliana OX=3702 GN=RPL15A PE=2 SV=1
AT2G29550	P29515	TBB7	16	10	26	24	-0.303543	0.960444	-0.0104248	0.569421	13	25	0.279498	0.464499	0.321145	0.493299	0.507926	Notsignificant	Tubulin beta-7 chain OS=Arabidopsis thaliana OX=3702 GN=TUBB7 PE=2 SV=1
AT4G17530	Q9SEH3	RAD2C	2	0	6	0	0.640252	0	0.544543	0	1	3	0.272271	0.452727	0.325373	0.487619	0.512536	Notsignificant	Ras-related protein RABD2c OS=Arabidopsis thaliana OX=3702 GN=RABD2C PE=1 SV=1
AT2G34660	Q42093	AB2C	2	0	6	0	0.640252	0	0.544543	0	1	3	0.272271	0.452727	0.325373	0.487619	0.512536	Notsignificant	ABC transporter C family member 2 OS=Arabidopsis thaliana OX=3702 GN=ABCC2 PE=1 SV=2
AT3G56910	Q9LER7	PSRP5	2	1	4	3	0.128699	0.511435	0.0591161	0.384997	1.5	3.5	0.222056	0.452643	0.325403	0.487579	0.512536	Notsignificant	50S ribosomal protein 5, chloroplastic OS=Arabidopsis thaliana OX=3702 GN=PSRP5 PE=1 SV=1
AT5G13450	Q96251	ATPO	2	1	4	3	0.128699	0.511435	0.0591161	0.384997	1.5	3.5	0.222056	0.452643	0.325403	0.487579	0.512536	Notsignificant	ATP synthase subunit O, mitochondrial OS=Arabidopsis thaliana OX=3702 GN=At5g13450 PE=1 SV=2
AT2G24360	Q9ZQ31	STY13	2	1	4	3	0.128699	0.511435	0.0591161	0.384997	1.5	3.5	0.222056	0.452643	0.325403	0.487579	0.512536	Notsignificant	Serine/threonine-protein kinase STY13 OS=Arabidopsis thaliana OX=3702 GN=STY13 PE=1 SV=2
AT5G57870	Q93ZT6	IF4G1	1	4	7	4	1.3777	-0.738707	1.32215	-0.615003	2.5	5.5	0.353574	0.451837	0.325693	0.487191	0.512571	Notsignificant	Eukaryotic translation initiation factor isoform 4G-1 OS=Arabidopsis thaliana OX=3702 GN=EIF(ISO)4G1 PE=1 SV=1
ATCG00130	P56759	ATPF	3	0	3	3	-0.722771	1.33806	-0.677849	1.385	1.5	3	0.353574	0.435078	0.331753	0.479185	0.521282	Notsignificant	ATP synthase subunit b, chloroplastic OS=Arabidopsis thaliana OX=3702 GN=atpF PE=3 SV=1
AT2G18960	P20649	AHA1	39	49	83	78	0.898851	-0.284194	0.39254	0.0449213	44	80.5	0.218731	0.434628	0.331916	0.478972	0.521282	Notsignificant	ATPase 1, plasma membrane-type OS=Arabidopsis thaliana OX=3702 GN=AHA1 PE=1 SV=3
AT3G13920	P41376	IF4A1	18	13	28	31	-0.464365	1.07469	-0.067796	0.577642	15.5	29.5	0.254923	0.431562	0.33303	0.477517	0.521282	Notsignificant	Eukaryotic initiation factor 4A-1 OS=Arabidopsis thaliana OX=3702 GN=EIF4A1 PE=1 SV=1
AT2G41560	O22218	ACA4	2	2	4	5	0.128699	0.481275	0.0591161	0.384997	2	4.5	0.222056	0.431317	0.333119	0.477401	0.521282	Notsignificant	Calcium-transporting ATPase 4, plasma membrane-type OS=Arabidopsis thaliana OX=3702 GN=ACA4 PE=1 SV=1
AT3G59770	Q7XZU0	SAC9	2	2	4	5	0.128699	0.481275	0.0591161	0.384997	2	4.5	0.222056	0.431317	0.333119	0.477401	0.521282	Notsignificant	Probable phosphoinositide phosphatase SAC9 OS=Arabidopsis thaliana OX=3702 GN=SAC9 PE=1 SV=1
AT5G66680	Q944K2	OST48	2	1	3	4	-0.19342	0.802976	-0.262812	0.706925	1.5	3.5	0.222056	0.431021	0.333227	0.47726	0.521282	Notsignificant	Dolichyl-diphosphooligosaccharide--protein glycosyltransferase 48 kDa subunit OS=Arabidopsis thaliana OX=3702 GN=OST48 PE=2 SV=1
AT5G40420	Q39165	OLEO2	2	2	5	4	0.401795	0.204391	0.322151	0.121962	2	4.5	0.222056	0.428638	0.334093	0.476132	0.521282	Notsignificant	Oleosin 21.2 kDa OS=Arabidopsis thaliana OX=3702 GN=At5g40420 PE=2 SV=1
AT4G34490	O65902	ACAP1	1	1	2	3	0.0909941	0.511435	-0.092887	0.384997	1	2.5	0.146055	0.425982	0.335061	0.474877	0.521282	Notsignificant	Cyclase-associated protein 1 OS=Arabidopsis thaliana OX=3702 GN=CAP1 PE=2 SV=1
AT3G26935	Q0WQK2	ZDHC9	1	1	2	3	0.0909941	0.511435	-0.092887	0.384997	1	2.5	0.146055	0.425982	0.335061	0.474877	0.521282	Notsignificant	Probable protein S-acyltransferase 7 OS=Arabidopsis thaliana OX=3702 GN=PAT07 PE=1 SV=1
AT3G57010	Q9M1J7	SSL8	1	1	2	3	0.0909941	0.511435	-0.092887	0.384997	1	2.5	0.146055	0.425982	0.335061	0.474877	0.521282	Notsignificant	Protein STRICTOSIDINE SYNTHASE-LIKE 8 OS=Arabidopsis thaliana OX=3702 GN=SSL8 PE=2 SV=1
AT3G05560	Q9M9W1	RL222	4	2	5	8	-0.537658	1.13582	-0.414815	0.969959	3	6.5	0.277572	0.422961	0.336162	0.473452	0.521282	Notsignificant	60S ribosomal protein L22-2 OS=Arabidopsis thaliana OX=3702 GN=RPL22B PE=2 SV=1
AT5G42960	Q8H0Y1	OP24B	1	1	3	2	0.452661	0.144508	0.322151	-0.0300408	1	2.5	0.146055	0.422262	0.336417	0.473122	0.521282	Notsignificant	Outer envelope pore protein 24B, chloroplastic OS=Arabidopsis thaliana OX=3702 GN=OEP24B PE=2 SV=1
AT3G56150	O49160	EIF3C	1	1	3	2	0.452661	0.144508	0.322151	-0.0300408	1	2.5	0.146055	0.422262	0.336417	0.473122	0.521282	Notsignificant	Eukaryotic translation initiation factor 3 subunit C OS=Arabidopsis thaliana OX=3702 GN=TIF3C1 PE=1 SV=2
AT4G00710	Q8W4L3	BSK3	1	1	3	2	0.452661	0.144508	0.322151	-0.0300408	1	2.5	0.146055	0.422262	0.336417	0.473122	0.521282	Notsignificant	Serine/threonine-protein kinase BSK3 OS=Arabidopsis thaliana OX=3702 GN=BSK3 PE=1 SV=1
AT4G02620	Q9ZQX4	VATF	1	1	3	2	0.452661	0.144508	0.322151	-0.0300408	1	2.5	0.146055	0.422262	0.336417	0.473122	0.521282	Notsignificant	V-type proton ATPase subunit F OS=Arabidopsis thaliana OX=3702 GN=VHA-F PE=2 SV=1
AT3G58510	Q8LA13	RH11	1	1	3	2	0.452661	0.144508	0.322151	-0.0300408	1	2.5	0.146055	0.422262	0.336417	0.473122	0.521282	Notsignificant	DEAD-box ATP-dependent RNA helicase 11 OS=Arabidopsis thaliana OX=3702 GN=RH11 PE=1 SV=1
AT1G79590	Q94KK7	SYP52	1	1	3	2	0.452661	0.144508	0.322151	-0.0300408	1	2.5	0.146055	0.422262	0.336417	0.473122	0.521282	Notsignificant	Syntaxin-52 OS=Arabidopsis thaliana OX=3702 GN=SYP52 PE=1 SV=1
AT4G27440	P21218	PORB	1	1	3	2	0.452661	0.144508	0.322151	-0.0300408	1	2.5	0.146055	0.422262	0.336417	0.473122	0.521282	Notsignificant	Protochlorophyllide reductase B, chloroplastic OS=Arabidopsis thaliana OX=3702 GN=PORB PE=1 SV=3
AT5G24010	Q9FLW0	Y5241	1	1	3	2	0.452661	0.144508	0.322151	-0.0300408	1	2.5	0.146055	0.422262	0.336417	0.473122	0.521282	Notsignificant	Probable receptor-like protein kinase At5g24010 OS=Arabidopsis thaliana OX=3702 GN=At5g24010 PE=1 SV=1
AT5G09510	Q9FY64	RS154	7	5	12	12	-0.0900109	0.678656	0.0225903	0.500474	6	12	0.261532	0.416235	0.338619	0.470289	0.524269	Notsignificant	40S ribosomal protein S15-4 OS=Arabidopsis thaliana OX=3702 GN=RPS15D PE=2 SV=1
AT3G56340	Q9LYK9	RS263	3	3	8	5	0.593603	-0.00765437	0.492076	-0.0300408	3	6.5	0.231017	0.414328	0.339317	0.469394	0.524924	Notsignificant	40S ribosomal protein S26-3 OS=Arabidopsis thaliana OX=3702 GN=RPS26C PE=2 SV=1
AT5G38410	P10798	RBS3B	3	5	11	6	1.12595	-0.554558	0.907113	-0.392611	4	8.5	0.257251	0.404035	0.343094	0.464587	0.530337	Notsignificant	Ribulose bisphosphate carboxylase small chain 3B, chloroplastic OS=Arabidopsis thaliana OX=3702 GN=RBCS-3B PE=2 SV=2
AT1G20620	Q42547	CATA3	2	1	5	2	0.401795	0.144508	0.322151	-0.0300408	1.5	3.5	0.146055	0.386295	0.349639	0.45638	0.539817	Notsignificant	Catalase-3 OS=Arabidopsis thaliana OX=3702 GN=CAT3 PE=1 SV=3
AT3G43300	F4IXW2	BIG5	2	2	2	8	-0.590097	1.13582	-0.677849	0.969959	2	5	0.146055	0.385881	0.349793	0.45619	0.539817	Notsignificant	Brefeldin A-inhibited guanine nucleotide-exchange protein 5 OS=Arabidopsis thaliana OX=3702 GN=BIG5 PE=1 SV=2
AT4G04640	Q01908	ATPG1	6	6	10	14	-0.137497	0.681775	-0.0257728	0.484532	6	12	0.22938	0.384863	0.350169	0.455722	0.539828	Notsignificant	ATP synthase gamma chain 1, chloroplastic OS=Arabidopsis thaliana OX=3702 GN=ATPC1 PE=1 SV=1
AT1G80660	Q42556	AHA9	10	0	22	0	0.543531	0	0.386281	0	5	11	0.19314	0.384334	0.350365	0.455479	0.539828	Notsignificant	ATPase 9, plasma membrane-type OS=Arabidopsis thaliana OX=3702 GN=AHA9 PE=2 SV=2
AT1G06410	Q9LMI0	TPS7	0	2	2	2	1.05734	-0.522258	0.907113	-0.615003	1	2	0.146055	0.378363	0.35258	0.452742	0.542803	Notsignificant	Probable alpha,alpha-trehalose-phosphate synthase [UDP-forming] 7 OS=Arabidopsis thaliana OX=3702 GN=TPS7 PE=1 SV=1
AT3G42050	Q9LX65	VATH	4	6	11	9	0.742252	-0.21075	0.585185	-0.10043	5	10	0.242377	0.375829	0.353522	0.451583	0.543814	Notsignificant	V-type proton ATPase subunit H OS=Arabidopsis thaliana OX=3702 GN=VHA-H PE=1 SV=1
AT1G12270	Q9LNB6	HOP1	2	2	3	6	-0.19342	0.723398	-0.262812	0.607389	2	4.5	0.172289	0.374751	0.353923	0.451091	0.543992	Notsignificant	Hsp70-Hsp90 organizing protein 1 OS=Arabidopsis thaliana OX=3702 GN=HOP1 PE=2 SV=1
AT2G30950	O80860	FTSH2	0	1	0	3	0	0.511435	0	0.384997	0.5	1.5	0.192498	0.361639	0.358811	0.445134	0.549294	Notsignificant	ATP-dependent zinc metalloprotease FTSH 2, chloroplastic OS=Arabidopsis thaliana OX=3702 GN=FTSH2 PE=1 SV=1
AT4G03550	Q9ZT82	CALSC	0	1	0	3	0	0.511435	0	0.384997	0.5	1.5	0.192498	0.361639	0.358811	0.445134	0.549294	Notsignificant	Callose synthase 12 OS=Arabidopsis thaliana OX=3702 GN=CALS12 PE=2 SV=1
AT1G50250	Q39102	FTSH1	0	1	0	3	0	0.511435	0	0.384997	0.5	1.5	0.192498	0.361639	0.358811	0.445134	0.549294	Notsignificant	ATP-dependent zinc metalloprotease FTSH 1, chloroplastic OS=Arabidopsis thaliana OX=3702 GN=FTSH1 PE=1 SV=2
AT3G16100	Q9LW76	RAG3C	0	1	0	3	0	0.511435	0	0.384997	0.5	1.5	0.192498	0.361639	0.358811	0.445134	0.549294	Notsignificant	Ras-related protein RABG3c OS=Arabidopsis thaliana OX=3702 GN=RABG3C PE=2 SV=1
AT1G61360	O64784	Y1136	0	1	0	3	0	0.511435	0	0.384997	0.5	1.5	0.192498	0.361639	0.358811	0.445134	0.549294	Notsignificant	G-type lectin S-receptor-like serine/threonine-protein kinase At1g61360 OS=Arabidopsis thaliana OX=3702 GN=At1g61360 PE=2 SV=1
AT3G04840	Q9CAV0	RS3A1	5	4	9	9	0.0107882	0.492144	0.0591161	0.384997	4.5	9	0.222056	0.355627	0.36106	0.442421	0.552294	Notsignificant	40S ribosomal protein S3a-1 OS=Arabidopsis thaliana OX=3702 GN=RPS3AA PE=1 SV=3
AT3G53430	Q9LFH5	RL122	0	4	0	9	0	0.492144	0	0.384997	2	4.5	0.192498	0.347999	0.363921	0.438993	0.556225	Notsignificant	60S ribosomal protein L12-2 OS=Arabidopsis thaliana OX=3702 GN=RPL12B PE=1 SV=1
AT1G64200	P0CAN7	VHA-E3	12	9	23	17	0.193528	0.290555	0.206673	0.232994	10.5	20	0.219833	0.342298	0.366063	0.436444	0.559052	Notsignificant	V-type proton ATPase subunit E3 OS=Arabidopsis thaliana OX=3702 GN=VHA-E3 PE=2 SV=1
AT5G19760	Q9C5M0	DTC	11	9	19	19	-0.0930905	0.572302	0.0591161	0.384997	10	19	0.222056	0.338854	0.36736	0.434908	0.560584	Notsignificant	Mitochondrial dicarboxylate/tricarboxylate transporter DTC OS=Arabidopsis thaliana OX=3702 GN=DTC PE=1 SV=1
AT5G27770	Q9FE58	RL223	5	3	7	9	-0.420164	0.886126	-0.262812	0.706925	4	8	0.222056	0.329485	0.370895	0.430749	0.565526	Notsignificant	60S ribosomal protein L22-3 OS=Arabidopsis thaliana OX=3702 GN=RPL22C PE=2 SV=1
AT1G02280	O23680	TOC33	1	2	5	2	0.98017	-0.522258	0.907113	-0.615003	1.5	3.5	0.146055	0.323792	0.373048	0.428236	0.56823	Notsignificant	Translocase of chloroplast 33, chloroplastic OS=Arabidopsis thaliana OX=3702 GN=TOC33 PE=1 SV=1
AT5G20980	Q0WNZ5	METE3	1	0	3	0	0.452661	0	0.322151	0	0.5	1.5	0.161075	0.32008	0.374454	0.426602	0.56823	Notsignificant	5-methyltetrahydropteroyltriglutamate--homocysteine methyltransferase 3, chloroplastic OS=Arabidopsis thaliana OX=3702 GN=MS3 PE=1 SV=1
AT4G35090	P25819	CATA2	1	0	3	0	0.452661	0	0.322151	0	0.5	1.5	0.161075	0.32008	0.374454	0.426602	0.56823	Notsignificant	Catalase-2 OS=Arabidopsis thaliana OX=3702 GN=CAT2 PE=1 SV=3
AT4G18050	Q9M0M2	AB9B	1	0	3	0	0.452661	0	0.322151	0	0.5	1.5	0.161075	0.32008	0.374454	0.426602	0.56823	Notsignificant	ABC transporter B family member 9 OS=Arabidopsis thaliana OX=3702 GN=ABCB9 PE=3 SV=2
AT1G02530	Q9FWX8	AB12B	1	0	3	0	0.452661	0	0.322151	0	0.5	1.5	0.161075	0.32008	0.374454	0.426602	0.56823	Notsignificant	ABC transporter B family member 12 OS=Arabidopsis thaliana OX=3702 GN=ABCB12 PE=2 SV=2
AT1G79550	Q9SAJ4	PGKY3	1	0	3	0	0.452661	0	0.322151	0	0.5	1.5	0.161075	0.32008	0.374454	0.426602	0.56823	Notsignificant	Phosphoglycerate kinase 3, cytosolic OS=Arabidopsis thaliana OX=3702 GN=PGK3 PE=1 SV=1
AT5G47190	Q8RXX5	RK192	4	3	8	6	0.182048	0.250358	0.170147	0.192352	3.5	7	0.18125	0.305757	0.379895	0.420337	0.576028	Notsignificant	50S ribosomal protein L19-2, chloroplastic OS=Arabidopsis thaliana OX=3702 GN=At5g47190 PE=2 SV=1
AT4G27090	Q9T043	RL142	3	4	8	6	0.593603	-0.172041	0.492076	-0.129576	3.5	7	0.18125	0.298089	0.382817	0.417008	0.579999	Notsignificant	60S ribosomal protein L14-2 OS=Arabidopsis thaliana OX=3702 GN=RPL14B PE=1 SV=1
AT3G12780	Q9LD57	PGKH1	3	3	6	6	0.157641	0.250358	0.129505	0.192352	3	6	0.160929	0.288499	0.386483	0.41287	0.585087	Notsignificant	Phosphoglycerate kinase 1, chloroplastic OS=Arabidopsis thaliana OX=3702 GN=PGK1 PE=1 SV=1
ATCG00750	P56802	RR11	2	3	5	5	0.401795	-0.00765437	0.322151	-0.0300408	2.5	5	0.146055	0.2787	0.390238	0.408671	0.589837	Notsignificant	30S ribosomal protein S11, chloroplastic OS=Arabidopsis thaliana OX=3702 GN=rps11 PE=3 SV=1
AT5G23900	Q9FF90	RL133	2	3	5	5	0.401795	-0.00765437	0.322151	-0.0300408	2.5	5	0.146055	0.2787	0.390238	0.408671	0.589837	Notsignificant	60S ribosomal protein L13-3 OS=Arabidopsis thaliana OX=3702 GN=RPL13D PE=1 SV=1
AT5G03520	Q9LZD4	RAE1D	3	0	7	0	0.386055	0	0.322151	0	1.5	3.5	0.161075	0.272982	0.392434	0.406234	0.590241	Notsignificant	Ras-related protein RABE1d OS=Arabidopsis thaliana OX=3702 GN=RABE1D PE=1 SV=1
AT5G13780	Q9FKI4	NAA10	0	1	1	1	0.747628	-0.369261	0.322151	-0.615003	0.5	1	-0.146426	0.267546	0.394525	0.403926	0.590241	Notsignificant	N-terminal acetyltransferase A complex catalytic subunit NAA10 OS=Arabidopsis thaliana OX=3702 GN=NAA10 PE=1 SV=1
AT2G35490	O82291	PAP3	0	1	1	1	0.747628	-0.369261	0.322151	-0.615003	0.5	1	-0.146426	0.267546	0.394525	0.403926	0.590241	Notsignificant	Probable plastid-lipid-associated protein 3, chloroplastic OS=Arabidopsis thaliana OX=3702 GN=PAP3 PE=1 SV=1
AT1G69800	Q9CAR3	KINGL	0	1	1	1	0.747628	-0.369261	0.322151	-0.615003	0.5	1	-0.146426	0.267546	0.394525	0.403926	0.590241	Notsignificant	SNF1-related protein kinase regulatory subunit gamma-1-like OS=Arabidopsis thaliana OX=3702 GN=CBSCBS2 PE=1 SV=1
AT4G03280	Q9ZR03	UCRIA	0	1	1	1	0.747628	-0.369261	0.322151	-0.615003	0.5	1	-0.146426	0.267546	0.394525	0.403926	0.590241	Notsignificant	Cytochrome b6-f complex iron-sulfur subunit, chloroplastic OS=Arabidopsis thaliana OX=3702 GN=petC PE=1 SV=1
AT1G24510	O04450	TCPE	0	1	1	1	0.747628	-0.369261	0.322151	-0.615003	0.5	1	-0.146426	0.267546	0.394525	0.403926	0.590241	Notsignificant	T-complex protein 1 subunit epsilon OS=Arabidopsis thaliana OX=3702 GN=CCT5 PE=1 SV=1
AT5G20090	Q949R9	MPC1	0	1	1	1	0.747628	-0.369261	0.322151	-0.615003	0.5	1	-0.146426	0.267546	0.394525	0.403926	0.590241	Notsignificant	Mitochondrial pyruvate carrier 1 OS=Arabidopsis thaliana OX=3702 GN=MPC1 PE=3 SV=1
AT5G67470	Q9FJX6	FH6	0	1	1	1	0.747628	-0.369261	0.322151	-0.615003	0.5	1	-0.146426	0.267546	0.394525	0.403926	0.590241	Notsignificant	Formin-like protein 6 OS=Arabidopsis thaliana OX=3702 GN=FH6 PE=2 SV=1
ATMG00160	P93285	COX2	0	1	1	1	0.747628	-0.369261	0.322151	-0.615003	0.5	1	-0.146426	0.267546	0.394525	0.403926	0.590241	Notsignificant	Cytochrome c oxidase subunit 2 OS=Arabidopsis thaliana OX=3702 GN=COX2 PE=1 SV=2
AT5G52840	Q9FLX7	NDUA5	0	1	1	1	0.747628	-0.369261	0.322151	-0.615003	0.5	1	-0.146426	0.267546	0.394525	0.403926	0.590241	Notsignificant	Probable NADH dehydrogenase [ubiquinone] 1 alpha subcomplex subunit 5, mitochondrial OS=Arabidopsis thaliana OX=3702 GN=At5g52840 PE=1 SV=1
AT2G38120	Q96247	AUX1	0	1	1	1	0.747628	-0.369261	0.322151	-0.615003	0.5	1	-0.146426	0.267546	0.394525	0.403926	0.590241	Notsignificant	Auxin transporter protein 1 OS=Arabidopsis thaliana OX=3702 GN=AUX1 PE=1 SV=1
AT4G29380	Q9M0E5	VPS15	0	1	1	1	0.747628	-0.369261	0.322151	-0.615003	0.5	1	-0.146426	0.267546	0.394525	0.403926	0.590241	Notsignificant	Serine/threonine-protein kinase VPS15 OS=Arabidopsis thaliana OX=3702 GN=VPS15 PE=1 SV=1
AT3G53500	Q9FYB7	RSZ32	0	1	1	1	0.747628	-0.369261	0.322151	-0.615003	0.5	1	-0.146426	0.267546	0.394525	0.403926	0.590241	Notsignificant	Serine/arginine-rich splicing factor RS2Z32 OS=Arabidopsis thaliana OX=3702 GN=RS2Z32 PE=1 SV=1
AT1G47128	P43297	RD21A	1	1	4	1	0.739285	-0.369261	0.644079	-0.615003	1	2.5	0.0145377	0.261646	0.396797	0.401431	0.592712	Notsignificant	Cysteine proteinase RD21A OS=Arabidopsis thaliana OX=3702 GN=RD21A PE=1 SV=1
AT1G51980	Q9ZU25	MPPA1	1	1	4	1	0.739285	-0.369261	0.644079	-0.615003	1	2.5	0.0145377	0.261646	0.396797	0.401431	0.592712	Notsignificant	Probable mitochondrial-processing peptidase subunit alpha-1, mitochondrial OS=Arabidopsis thaliana OX=3702 GN=At1g51980 PE=1 SV=1
AT1G54270	P41377	IF4A2	20	13	30	30	-0.612653	0.969058	-0.115971	0.531838	16.5	30	0.207934	0.252017	0.400514	0.397382	0.593632	Notsignificant	Eukaryotic initiation factor 4A-2 OS=Arabidopsis thaliana OX=3702 GN=TIF4A-2 PE=1 SV=1
AT2G21160	P45434	SSRA	1	0	1	1	-0.417232	0.772468	-0.677849	0.384997	0.5	1	-0.146426	0.25119	0.400834	0.397036	0.593632	Notsignificant	Translocon-associated protein subunit alpha OS=Arabidopsis thaliana OX=3702 GN=At2g21160 PE=2 SV=3
AT2G38540	Q42589	NLTP1	1	0	1	1	-0.417232	0.772468	-0.677849	0.384997	0.5	1	-0.146426	0.25119	0.400834	0.397036	0.593632	Notsignificant	Non-specific lipid-transfer protein 1 OS=Arabidopsis thaliana OX=3702 GN=LTP1 PE=2 SV=1
AT1G67700	Q8LDL0	HHL1	1	0	1	1	-0.417232	0.772468	-0.677849	0.384997	0.5	1	-0.146426	0.25119	0.400834	0.397036	0.593632	Notsignificant	Protein HHL1, chloroplastic OS=Arabidopsis thaliana OX=3702 GN=HHL1 PE=1 SV=1
AT4G20010	Q8GXH3	OSB2	1	0	1	1	-0.417232	0.772468	-0.677849	0.384997	0.5	1	-0.146426	0.25119	0.400834	0.397036	0.593632	Notsignificant	Protein OSB2, chloroplastic OS=Arabidopsis thaliana OX=3702 GN=OSB2 PE=1 SV=2
AT3G66658	Q0WSF1	AL221	1	0	1	1	-0.417232	0.772468	-0.677849	0.384997	0.5	1	-0.146426	0.25119	0.400834	0.397036	0.593632	Notsignificant	Aldehyde dehydrogenase 22A1 OS=Arabidopsis thaliana OX=3702 GN=ALDH22A1 PE=2 SV=2
AT3G07050	Q9M8Z5	NSN1	1	0	1	1	-0.417232	0.772468	-0.677849	0.384997	0.5	1	-0.146426	0.25119	0.400834	0.397036	0.593632	Notsignificant	Guanine nucleotide-binding protein-like NSN1 OS=Arabidopsis thaliana OX=3702 GN=NSN1 PE=1 SV=1
AT2G36070	Q5XF06	TI442	1	0	1	1	-0.417232	0.772468	-0.677849	0.384997	0.5	1	-0.146426	0.25119	0.400834	0.397036	0.593632	Notsignificant	Mitochondrial import inner membrane translocase subunit TIM44-2 OS=Arabidopsis thaliana OX=3702 GN=TIM44-2 PE=1 SV=1
AT3G52300	Q9FT52	ATP5H	1	0	1	1	-0.417232	0.772468	-0.677849	0.384997	0.5	1	-0.146426	0.25119	0.400834	0.397036	0.593632	Notsignificant	ATP synthase subunit d, mitochondrial OS=Arabidopsis thaliana OX=3702 GN=At3g52300 PE=1 SV=3
AT4G11380	Q9SUS3	APBLB	1	0	1	1	-0.417232	0.772468	-0.677849	0.384997	0.5	1	-0.146426	0.25119	0.400834	0.397036	0.593632	Notsignificant	Beta-adaptin-like protein B OS=Arabidopsis thaliana OX=3702 GN=BETAB-AD PE=1 SV=1
AT1G15050	Q9C5X0	IAA34	1	0	1	1	-0.417232	0.772468	-0.677849	0.384997	0.5	1	-0.146426	0.25119	0.400834	0.397036	0.593632	Notsignificant	Auxin-responsive protein IAA34 OS=Arabidopsis thaliana OX=3702 GN=IAA34 PE=1 SV=1
AT2G47000	O80725	AB4B	2	3	6	4	0.640252	-0.300221	0.544543	-0.293075	2.5	5	0.125734	0.240439	0.404995	0.39255	0.59933	Notsignificant	ABC transporter B family member 4 OS=Arabidopsis thaliana OX=3702 GN=ABCB4 PE=1 SV=1
AT3G21865	Q9LSX7	PEX22	2	2	4	4	0.128699	0.204391	0.0591161	0.121962	2	4	0.0905392	0.23553	0.406899	0.390514	0.601215	Notsignificant	Peroxisome biogenesis protein 22 OS=Arabidopsis thaliana OX=3702 GN=PEX22 PE=1 SV=1
AT1G64790	F4I893	ILA	2	2	4	4	0.128699	0.204391	0.0591161	0.121962	2	4	0.0905392	0.23553	0.406899	0.390514	0.601215	Notsignificant	Protein ILITYHIA OS=Arabidopsis thaliana OX=3702 GN=ILA PE=1 SV=1
AT4G34620	O65686	RS16A	1	2	3	3	0.452661	-0.121626	0.322151	-0.199966	1.5	3	0.0610924	0.234077	0.407463	0.389912	0.601582	Notsignificant	30S ribosomal protein S16-1, chloroplastic OS=Arabidopsis thaliana OX=3702 GN=RPS16-1 PE=2 SV=1
AT2G20190	Q8RWY6	CLASP	2	1	3	3	-0.19342	0.511435	-0.262812	0.384997	1.5	3	0.0610924	0.22487	0.41104	0.386116	0.60546	Notsignificant	CLIP-associated protein OS=Arabidopsis thaliana OX=3702 GN=CLASP PE=1 SV=1
AT2G20200	Q8RWY6	CLASP	2	1	3	3	-0.19342	0.511435	-0.262812	0.384997	1.5	3	0.0610924	0.22487	0.41104	0.386116	0.60546	Notsignificant	CLIP-associated protein OS=Arabidopsis thaliana OX=3702 GN=CLASP PE=1 SV=1
AT1G48920	Q9FVQ1	NUCL1	2	1	3	3	-0.19342	0.511435	-0.262812	0.384997	1.5	3	0.0610924	0.22487	0.41104	0.386116	0.60546	Notsignificant	Nucleolin 1 OS=Arabidopsis thaliana OX=3702 GN=NUCL1 PE=1 SV=1
AT3G44110	Q94AW8	DNAJ3	2	1	3	3	-0.19342	0.511435	-0.262812	0.384997	1.5	3	0.0610924	0.22487	0.41104	0.386116	0.60546	Notsignificant	Chaperone protein dnaJ 3 OS=Arabidopsis thaliana OX=3702 GN=ATJ3 PE=1 SV=2
AT3G01500	P27140	BCA1	7	7	12	14	-0.0900109	0.382619	0.0225903	0.291887	7	13	0.157239	0.206905	0.418042	0.37878	0.615298	Notsignificant	Beta carbonic anhydrase 1, chloroplastic OS=Arabidopsis thaliana OX=3702 GN=BCA1 PE=1 SV=2
AT2G33120	P47192	VAMP722	0	4	0	8	0	0.289124	0	0.232994	2	4	0.116497	0.204442	0.419004	0.377782	0.615765	Notsignificant	Vesicle-associated membrane protein 722 OS=Arabidopsis thaliana OX=3702 GN=VAMP722 PE=2 SV=2
AT3G46830	Q96283	RAA2C	0	4	0	8	0	0.289124	0	0.232994	2	4	0.116497	0.204442	0.419004	0.377782	0.615765	Notsignificant	Ras-related protein RABA2c OS=Arabidopsis thaliana OX=3702 GN=RABA2C PE=2 SV=4
AT5G40810	Q9FKS5	CYC1B	2	2	5	3	0.401795	-0.121626	0.322151	-0.199966	2	4	0.0610924	0.19811	0.42148	0.375223	0.618927	Notsignificant	Cytochrome c1 2, heme protein, mitochondrial OS=Arabidopsis thaliana OX=3702 GN=CYC12 PE=1 SV=1
AT3G26520	Q41963	TIP12	2	1	4	2	0.128699	0.144508	0.0591161	-0.0300408	1.5	3	0.0145377	0.193187	0.423406	0.373243	0.620324	Notsignificant	Aquaporin TIP1-2 OS=Arabidopsis thaliana OX=3702 GN=TIP1-2 PE=1 SV=2
AT1G72750	Q38820	TI232	2	1	4	2	0.128699	0.144508	0.0591161	-0.0300408	1.5	3	0.0145377	0.193187	0.423406	0.373243	0.620324	Notsignificant	Mitochondrial import inner membrane translocase subunit TIM23-2 OS=Arabidopsis thaliana OX=3702 GN=TIM23-2 PE=1 SV=1
AT5G24650	Q9FLT9	HP302	2	1	4	2	0.128699	0.144508	0.0591161	-0.0300408	1.5	3	0.0145377	0.193187	0.423406	0.373243	0.620324	Notsignificant	Chloroplastic import inner membrane translocase subunit HP30-2 OS=Arabidopsis thaliana OX=3702 GN=HP30-2 PE=1 SV=1
AT3G11510	Q9CAX6	RS142	9	12	19	19	0.409735	-0.154481	0.322151	0.00648511	10.5	19	0.164318	0.180492	0.428383	0.368167	0.627135	Notsignificant	40S ribosomal protein S14-2 OS=Arabidopsis thaliana OX=3702 GN=RPS14B PE=1 SV=1
AT5G49770	Q9LT96	Y5977	1	1	2	2	0.0909941	0.144508	-0.092887	-0.0300408	1	2	-0.0614639	0.166525	0.433872	0.362639	0.633712	Notsignificant	Probable leucine-rich repeat receptor-like protein kinase At5g49770 OS=Arabidopsis thaliana OX=3702 GN=At5g49770 PE=1 SV=1
AT1G57720	Q9FVT2	EF1G2	1	1	2	2	0.0909941	0.144508	-0.092887	-0.0300408	1	2	-0.0614639	0.166525	0.433872	0.362639	0.633712	Notsignificant	Probable elongation factor 1-gamma 2 OS=Arabidopsis thaliana OX=3702 GN=At1g57720 PE=1 SV=1
AT3G01570	Q9SS98	OLEO5	1	1	2	2	0.0909941	0.144508	-0.092887	-0.0300408	1	2	-0.0614639	0.166525	0.433872	0.362639	0.633712	Notsignificant	Oleosin 5 OS=Arabidopsis thaliana OX=3702 GN=At3g01570 PE=2 SV=1
ATCG00650	P56807	RR18	1	2	4	2	0.739285	-0.522258	0.644079	-0.615003	1.5	3	0.0145377	0.153461	0.439017	0.357518	0.639759	Notsignificant	30S ribosomal protein S18, chloroplastic OS=Arabidopsis thaliana OX=3702 GN=rps18 PE=3 SV=1
AT2G45140	Q9SHC8	VAP12	1	2	4	2	0.739285	-0.522258	0.644079	-0.615003	1.5	3	0.0145377	0.153461	0.439017	0.357518	0.639759	Notsignificant	Vesicle-associated protein 1-2 OS=Arabidopsis thaliana OX=3702 GN=PVA12 PE=1 SV=1
AT1G30570	Q9SA72	HERK2	1	2	4	2	0.739285	-0.522258	0.644079	-0.615003	1.5	3	0.0145377	0.153461	0.439017	0.357518	0.639759	Notsignificant	Probable receptor-like protein kinase At1g30570 OS=Arabidopsis thaliana OX=3702 GN=At1g30570 PE=3 SV=1
AT2G43950	O80565	OEP37	3	0	2	3	-1.12613	1.33806	-1.09289	1.385	1.5	2.5	0.146055	0.149863	0.440436	0.356117	0.641337	Notsignificant	Outer envelope pore protein 37, chloroplastic OS=Arabidopsis thaliana OX=3702 GN=OEP37 PE=2 SV=2
AT1G67730	Q8L9C4	KCR1	4	3	6	7	-0.273587	0.481887	-0.192423	0.384997	3.5	6.5	0.0962871	0.14729	0.441451	0.355117	0.642325	Notsignificant	Very-long-chain 3-oxoacyl-CoA reductase 1 OS=Arabidopsis thaliana OX=3702 GN=KCR1 PE=1 SV=1
AT1G51820	C0LGG3	Y5182	0	2	0	4	0	0.204391	0	0.121962	1	2	0.0609812	0.144526	0.442542	0.354045	0.643271	Notsignificant	Probable LRR receptor-like serine/threonine-protein kinase At1g51820 OS=Arabidopsis thaliana OX=3702 GN=At1g51820 PE=1 SV=1
AT1G04750	Q9ZTW3	VA721	5	0	10	0	0.203558	0	0.19662	0	2.5	5	0.0983098	0.143937	0.442775	0.353817	0.643271	Notsignificant	Vesicle-associated membrane protein 721 OS=Arabidopsis thaliana OX=3702 GN=VAMP721 PE=2 SV=1
AT3G56190	Q9SPE6	SNAA2	2	0	2	1	-0.590097	0.772468	-0.677849	0.384997	1	1.5	-0.146426	0.128955	0.448697	0.348047	0.650883	Notsignificant	Alpha-soluble NSF attachment protein 2 OS=Arabidopsis thaliana OX=3702 GN=ASNAP2 PE=1 SV=1
AT1G79930	Q9S7C0	HSP7O	2	0	2	1	-0.590097	0.772468	-0.677849	0.384997	1	1.5	-0.146426	0.128955	0.448697	0.348047	0.650883	Notsignificant	Heat shock 70 kDa protein 14 OS=Arabidopsis thaliana OX=3702 GN=HSP70-14 PE=1 SV=1
AT3G26650	P25856	G3PA1	16	11	24	24	-0.547773	0.727516	-0.121456	0.44389	13.5	24	0.161217	0.127097	0.449432	0.347336	0.651454	Notsignificant	Glyceraldehyde-3-phosphate dehydrogenase GAPA1, chloroplastic OS=Arabidopsis thaliana OX=3702 GN=GAPA1 PE=1 SV=3
AT5G55220	Q8S9L5	TIG	4	3	8	5	0.182048	-0.00765437	0.170147	-0.0300408	3.5	6.5	0.0700533	0.123315	0.450929	0.345892	0.653128	Notsignificant	Trigger factor-like protein TIG, Chloroplastic OS=Arabidopsis thaliana OX=3702 GN=TIG PE=1 SV=1
AT5G42270	Q9FH02	FTSH5	3	0	6	0	0.157641	0	0.129505	0	1.5	3	0.0647527	0.111469	0.455622	0.341395	0.659426	Notsignificant	ATP-dependent zinc metalloprotease FTSH 5, chloroplastic OS=Arabidopsis thaliana OX=3702 GN=FTSH5 PE=1 SV=1
AT1G09630	O04486	RAA2A	3	3	5	6	-0.0971965	0.250358	-0.092887	0.192352	3	5.5	0.0497324	0.108301	0.456878	0.340199	0.660743	Notsignificant	Ras-related protein RABA2a OS=Arabidopsis thaliana OX=3702 GN=RABA2A PE=2 SV=1
AT1G62020	Q94A40	COPA1	3	3	6	5	0.157641	-0.00765437	0.129505	-0.0300408	3	5.5	0.0497324	0.106056	0.457769	0.339354	0.66153	Notsignificant	Coatomer subunit alpha-1 OS=Arabidopsis thaliana OX=3702 GN=At1g62020 PE=2 SV=2
AT4G17170	P92963	RAB1C	0	1	0	2	0	0.144508	0	-0.0300408	0.5	1	-0.0150204	0.102183	0.459306	0.337898	0.663249	Notsignificant	Ras-related protein RABB1c OS=Arabidopsis thaliana OX=3702 GN=RABB1C PE=1 SV=1
AT1G27400	Q93VI3	RL171	5	5	9	9	0.0107882	0.128062	0.0591161	0.121962	5	9	0.0905392	0.098182	0.460894	0.336399	0.665039	Notsignificant	60S ribosomal protein L17-1 OS=Arabidopsis thaliana OX=3702 GN=RPL17A PE=2 SV=1
AT1G04270	Q08112	RS151	8	6	12	13	-0.387052	0.522109	-0.147335	0.384997	7	12.5	0.118831	0.0954994	0.461959	0.335397	0.666072	Notsignificant	40S ribosomal protein S15-1 OS=Arabidopsis thaliana OX=3702 GN=RPS15A PE=2 SV=1
AT3G47370	Q9STY6	RS202	2	0	4	0	0.128699	0	0.0591161	0	1	2	0.0295581	0.091004	0.463745	0.333721	0.667303	Notsignificant	40S ribosomal protein S20-2 OS=Arabidopsis thaliana OX=3702 GN=RPS20B PE=2 SV=1
AT1G35670	Q39016	CDPKB	2	0	4	0	0.128699	0	0.0591161	0	1	2	0.0295581	0.091004	0.463745	0.333721	0.667303	Notsignificant	Calcium-dependent protein kinase 11 OS=Arabidopsis thaliana OX=3702 GN=CPK11 PE=1 SV=2
AT1G09590	Q43291	RL211	0	5	0	9	0	0.128062	0	0.121962	2.5	4.5	0.0609812	0.0905536	0.463924	0.333553	0.667303	Notsignificant	60S ribosomal protein L21-1 OS=Arabidopsis thaliana OX=3702 GN=RPL21A PE=2 SV=2
AT1G09690	Q43291	RL211	0	5	0	9	0	0.128062	0	0.121962	2.5	4.5	0.0609812	0.0905536	0.463924	0.333553	0.667303	Notsignificant	60S ribosomal protein L21-1 OS=Arabidopsis thaliana OX=3702 GN=RPL21A PE=2 SV=2
AT3G09260	Q9SR37	BGL23	5	5	8	10	-0.19625	0.323291	-0.092887	0.259466	5	9	0.0832894	0.0898317	0.46421	0.333285	0.667303	Notsignificant	Beta-glucosidase 23 OS=Arabidopsis thaliana OX=3702 GN=BGLU23 PE=1 SV=1
AT5G13000	Q9LXT9	CALS3	3	1	4	3	-0.386542	0.511435	-0.355921	0.384997	2	3.5	0.0145377	0.0883125	0.464814	0.332721	0.667668	Notsignificant	Callose synthase 3 OS=Arabidopsis thaliana OX=3702 GN=CALS3 PE=3 SV=3
ATCG00780	P56792	RK14	2	3	4	5	0.128699	-0.00765437	0.0591161	-0.0300408	2.5	4.5	0.0145377	0.0855916	0.465896	0.331711	0.668718	Notsignificant	50S ribosomal protein L14, chloroplastic OS=Arabidopsis thaliana OX=3702 GN=rpl14 PE=3 SV=1
AT4G01100	O04619	ADNT1	3	2	5	4	-0.0971965	0.204391	-0.092887	0.121962	2.5	4.5	0.0145377	0.0757979	0.46979	0.328096	0.669277	Notsignificant	Mitochondrial adenine nucleotide transporter ADNT1 OS=Arabidopsis thaliana OX=3702 GN=ADNT1 PE=1 SV=1
AT3G53610	O24466	RAE1A	3	2	5	4	-0.0971965	0.204391	-0.092887	0.121962	2.5	4.5	0.0145377	0.0757979	0.46979	0.328096	0.669277	Notsignificant	Ras-related protein RABE1a OS=Arabidopsis thaliana OX=3702 GN=RABE1A PE=1 SV=1
AT1G16240	Q9SA23	SYP51	3	2	5	4	-0.0971965	0.204391	-0.092887	0.121962	2.5	4.5	0.0145377	0.0757979	0.46979	0.328096	0.669277	Notsignificant	Syntaxin-51 OS=Arabidopsis thaliana OX=3702 GN=SYP51 PE=1 SV=1
AT5G65270	Q9FJN8	RAA4A	2	3	5	4	0.401795	-0.300221	0.322151	-0.293075	2.5	4.5	0.0145377	0.071824	0.471371	0.326637	0.669277	Notsignificant	Ras-related protein RABA4a OS=Arabidopsis thaliana OX=3702 GN=RABA4A PE=1 SV=1
AT1G55670	Q9S7N7	PSAG	1	1	1	3	-0.417232	0.511435	-0.677849	0.384997	1	2	-0.146426	0.0666118	0.473445	0.32473	0.669277	Notsignificant	Photosystem I reaction center subunit V, chloroplastic OS=Arabidopsis thaliana OX=3702 GN=PSAG PE=1 SV=1
AT1G07670	Q9XES1	ECA4	1	1	1	3	-0.417232	0.511435	-0.677849	0.384997	1	2	-0.146426	0.0666118	0.473445	0.32473	0.669277	Notsignificant	Calcium-transporting ATPase 4, endoplasmic reticulum-type OS=Arabidopsis thaliana OX=3702 GN=ECA4 PE=2 SV=2
AT4G17160	O23561	RAB1A	1	0	2	0	0.0909941	0	-0.092887	0	0.5	1	-0.0464435	0.0643425	0.474349	0.323902	0.669277	Notsignificant	Ras-related protein RABB1a OS=Arabidopsis thaliana OX=3702 GN=RABB1A PE=2 SV=1
AT4G38970	Q944G9	ALFP2	1	0	2	0	0.0909941	0	-0.092887	0	0.5	1	-0.0464435	0.0643425	0.474349	0.323902	0.669277	Notsignificant	Fructose-bisphosphate aldolase 2, chloroplastic OS=Arabidopsis thaliana OX=3702 GN=FBA2 PE=1 SV=2
AT1G08060	Q9M658	MOM1	1	0	2	0	0.0909941	0	-0.092887	0	0.5	1	-0.0464435	0.0643425	0.474349	0.323902	0.669277	Notsignificant	Helicase protein MOM1 OS=Arabidopsis thaliana OX=3702 GN=MOM1 PE=1 SV=1
AT3G10390	Q9CAE3	FLD	1	0	2	0	0.0909941	0	-0.092887	0	0.5	1	-0.0464435	0.0643425	0.474349	0.323902	0.669277	Notsignificant	Protein FLOWERING LOCUS D OS=Arabidopsis thaliana OX=3702 GN=FLD PE=1 SV=1
AT5G18620	F4JY24	CHR17	1	0	2	0	0.0909941	0	-0.092887	0	0.5	1	-0.0464435	0.0643425	0.474349	0.323902	0.669277	Notsignificant	ISWI chromatin-remodeling complex ATPase CHR17 OS=Arabidopsis thaliana OX=3702 GN=CHR17 PE=1 SV=1
AT2G33220	O49313	NDADB	1	0	2	0	0.0909941	0	-0.092887	0	0.5	1	-0.0464435	0.0643425	0.474349	0.323902	0.669277	Notsignificant	NADH dehydrogenase [ubiquinone] 1 alpha subcomplex subunit 13-B OS=Arabidopsis thaliana OX=3702 GN=At2g33220 PE=2 SV=1
AT1G18580	Q949Q1	GAUTB	1	0	2	0	0.0909941	0	-0.092887	0	0.5	1	-0.0464435	0.0643425	0.474349	0.323902	0.669277	Notsignificant	Probable galacturonosyltransferase 11 OS=Arabidopsis thaliana OX=3702 GN=GAUT11 PE=2 SV=1
AT1G15930	Q9S9P1	RS121	1	0	2	0	0.0909941	0	-0.092887	0	0.5	1	-0.0464435	0.0643425	0.474349	0.323902	0.669277	Notsignificant	40S ribosomal protein S12-1 OS=Arabidopsis thaliana OX=3702 GN=RPS12A PE=2 SV=1
AT3G14990	Q9FPF0	DJ1A	1	0	2	0	0.0909941	0	-0.092887	0	0.5	1	-0.0464435	0.0643425	0.474349	0.323902	0.669277	Notsignificant	Protein DJ-1 homolog A OS=Arabidopsis thaliana OX=3702 GN=DJ1A PE=1 SV=1
AT1G55610	Q9ZWC8	BRL1	1	0	2	0	0.0909941	0	-0.092887	0	0.5	1	-0.0464435	0.0643425	0.474349	0.323902	0.669277	Notsignificant	Serine/threonine-protein kinase BRI1-like 1 OS=Arabidopsis thaliana OX=3702 GN=BRL1 PE=1 SV=1
AT2G01210	Q9ZU46	ZAR1	1	0	2	0	0.0909941	0	-0.092887	0	0.5	1	-0.0464435	0.0643425	0.474349	0.323902	0.669277	Notsignificant	Receptor protein kinase-like protein ZAR1 OS=Arabidopsis thaliana OX=3702 GN=ZAR1 PE=1 SV=1
AT1G16670	Q93YN1	CRPK1	1	0	2	0	0.0909941	0	-0.092887	0	0.5	1	-0.0464435	0.0643425	0.474349	0.323902	0.669277	Notsignificant	Cold-responsive protein kinase 1 OS=Arabidopsis thaliana OX=3702 GN=CRPK1 PE=1 SV=1
AT5G03320	Q9LZF8	PCRK2	1	0	2	0	0.0909941	0	-0.092887	0	0.5	1	-0.0464435	0.0643425	0.474349	0.323902	0.669277	Notsignificant	Serine/threonine-protein kinase PCRK2 OS=Arabidopsis thaliana OX=3702 GN=PCRK2 PE=1 SV=1
AT5G15580	Q9LF24	LNG1	1	0	2	0	0.0909941	0	-0.092887	0	0.5	1	-0.0464435	0.0643425	0.474349	0.323902	0.669277	Notsignificant	Protein LONGIFOLIA 1 OS=Arabidopsis thaliana OX=3702 GN=LNG1 PE=1 SV=1
AT1G01610	Q9LMM0	GPAT4	1	0	2	0	0.0909941	0	-0.092887	0	0.5	1	-0.0464435	0.0643425	0.474349	0.323902	0.669277	Notsignificant	Glycerol-3-phosphate 2-O-acyltransferase 4 OS=Arabidopsis thaliana OX=3702 GN=GPAT4 PE=1 SV=1
AT2G19480	Q9ZUP3	NAP1B	1	0	2	0	0.0909941	0	-0.092887	0	0.5	1	-0.0464435	0.0643425	0.474349	0.323902	0.669277	Notsignificant	Nucleosome assembly protein 1;2 OS=Arabidopsis thaliana OX=3702 GN=NAP1;2 PE=1 SV=1
AT5G28680	Q3E8W4	ANX2	1	0	2	0	0.0909941	0	-0.092887	0	0.5	1	-0.0464435	0.0643425	0.474349	0.323902	0.669277	Notsignificant	Receptor-like protein kinase ANXUR2 OS=Arabidopsis thaliana OX=3702 GN=ANX2 PE=1 SV=1
AT1G04480	P49690	RL23	14	15	27	24	0.228143	-0.141246	0.222615	0.0288529	14.5	25.5	0.125734	0.0614457	0.475502	0.322848	0.670312	Notsignificant	60S ribosomal protein L23 OS=Arabidopsis thaliana OX=3702 GN=RPL23A PE=2 SV=3
AT2G33370	P49690	RL23	14	15	27	24	0.228143	-0.141246	0.222615	0.0288529	14.5	25.5	0.125734	0.0614457	0.475502	0.322848	0.670312	Notsignificant	60S ribosomal protein L23 OS=Arabidopsis thaliana OX=3702 GN=RPL23A PE=2 SV=3
AT3G04400	P49690	RL23	14	15	27	24	0.228143	-0.141246	0.222615	0.0288529	14.5	25.5	0.125734	0.0614457	0.475502	0.322848	0.670312	Notsignificant	60S ribosomal protein L23 OS=Arabidopsis thaliana OX=3702 GN=RPL23A PE=2 SV=3
ATCG00770	P56801	RR8	3	3	7	4	0.386055	-0.300221	0.322151	-0.293075	3	5.5	0.0145377	0.0606939	0.475801	0.322574	0.670312	Notsignificant	30S ribosomal protein S8, chloroplastic OS=Arabidopsis thaliana OX=3702 GN=rps8 PE=3 SV=1
AT1G26630	Q93VP3	IF5A2	1	1	3	1	0.452661	-0.369261	0.322151	-0.615003	1	2	-0.146426	0.0589723	0.476487	0.321949	0.670312	Notsignificant	Eukaryotic translation initiation factor 5A-2 OS=Arabidopsis thaliana OX=3702 GN=ELF5A-2 PE=1 SV=1
AT1G56330	Q01474	SAR1B	1	1	3	1	0.452661	-0.369261	0.322151	-0.615003	1	2	-0.146426	0.0589723	0.476487	0.321949	0.670312	Notsignificant	GTP-binding protein SAR1B OS=Arabidopsis thaliana OX=3702 GN=SAR1B PE=1 SV=1
AT4G13170	Q9SVR0	R13A3	5	4	9	7	0.0107882	0.0689635	0.0591161	0.0630686	4.5	8	0.0610924	0.056393	0.477514	0.321014	0.671263	Notsignificant	60S ribosomal protein L13a-3 OS=Arabidopsis thaliana OX=3702 GN=RPL13AC PE=2 SV=1
AT5G15200	Q9LXG1	RS91	6	8	15	10	0.696284	-0.62095	0.514796	-0.325497	7	12.5	0.0946495	0.0532691	0.478759	0.319883	0.672517	Notsignificant	40S ribosomal protein S9-1 OS=Arabidopsis thaliana OX=3702 GN=RPS9B PE=1 SV=1
AT1G67090	P10795	RBS1A	3	5	8	6	0.593603	-0.554558	0.492076	-0.392611	4	7	0.0497324	0.0276086	0.488987	0.310703	0.68638	Notsignificant	Ribulose bisphosphate carboxylase small chain 1A, chloroplastic OS=Arabidopsis thaliana OX=3702 GN=RBCS-1A PE=1 SV=2
ATCG01120	P56805	RR15	4	4	7	7	-0.0353645	0.0689635	0.000222449	0.0630686	4	7	0.0316455	0.0237581	0.490523	0.309341	0.688029	Notsignificant	30S ribosomal protein S15, chloroplastic OS=Arabidopsis thaliana OX=3702 GN=rps15 PE=3 SV=1
AT1G07940	P0DH99	EF1A1	11	12	19	21	-0.0930905	0.119558	0.0591161	0.143989	11.5	20	0.101552	0.0187152	0.492534	0.307564	0.690343	Notsignificant	Elongation factor 1-alpha 1 OS=Arabidopsis thaliana OX=3702 GN=A1 PE=1 SV=1
AT2G45820	O80837	REM1.3	2	2	3	4	-0.19342	0.204391	-0.262812	0.121962	2	3.5	-0.0704248	0.00775735	0.496905	0.303726	0.694502	Notsignificant	Remorin OS=Arabidopsis thaliana OX=3702 GN=DBP PE=1 SV=1
AT3G54890	Q01667	CAB6	2	2	3	4	-0.19342	0.204391	-0.262812	0.121962	2	3.5	-0.0704248	0.00775735	0.496905	0.303726	0.694502	Notsignificant	Chlorophyll a-b binding protein 6, chloroplastic OS=Arabidopsis thaliana OX=3702 GN=LHCA1 PE=1 SV=1
AT3G25070	Q8GYN5	RIN4	2	2	3	4	-0.19342	0.204391	-0.262812	0.121962	2	3.5	-0.0704248	0.00775735	0.496905	0.303726	0.694502	Notsignificant	RPM1-interacting protein 4 OS=Arabidopsis thaliana OX=3702 GN=RIN4 PE=1 SV=1
AT2G37190	P50883	RL121	5	0	9	0	0.0107882	0	0.0591161	0	2.5	4.5	0.0295581	0.00762842	0.496957	0.303681	0.694502	Notsignificant	60S ribosomal protein L12-1 OS=Arabidopsis thaliana OX=3702 GN=RPL12A PE=2 SV=2
AT2G23350	O22173	PABP4	0	2	2	1	1.05734	-1.04905	0.907113	-1.19997	1	1.5	-0.146426	0.00586627	0.49766	0.303068	0.694976	Notsignificant	Polyadenylate-binding protein 4 OS=Arabidopsis thaliana OX=3702 GN=PAB4 PE=1 SV=1
AT3G05710	Q9SUJ1	SYP43	1	0	0	3	-1.33766	1.33806	-1.67785	1.385	0.5	1.5	-0.146426	0.000285127	0.499886	0.301129	0.696572	Notsignificant	Syntaxin-43 OS=Arabidopsis thaliana OX=3702 GN=SYP43 PE=2 SV=2
AT5G41790	F4JZY1	CIP1	0	1	3	0	1.29502	-1.29466	1.32215	-1.615	0.5	1.5	-0.146426	0.000256984	0.499897	0.301119	0.696572	Notsignificant	COP1-interactive protein 1 OS=Arabidopsis thaliana OX=3702 GN=CIP1 PE=1 SV=1
AT5G58840	Q9FIM5	SBT49	0	1	3	0	1.29502	-1.29466	1.32215	-1.615	0.5	1.5	-0.146426	0.000256984	0.499897	0.301119	0.696572	Notsignificant	Subtilisin-like protease SBT4.9 OS=Arabidopsis thaliana OX=3702 GN=SBT4.9 PE=2 SV=1
AT2G21330	Q9SJU4	ALFP1	0	3	0	5	0	-0.00765437	0	-0.0300408	1.5	2.5	-0.0150204	-0.00541245	0.502159	0.299159	0.699214	Notsignificant	Fructose-bisphosphate aldolase 1, chloroplastic OS=Arabidopsis thaliana OX=3702 GN=FBA1 PE=1 SV=2
AT1G12900	Q9LPW0	G3PA2	15	9	21	20	-0.728382	0.705983	-0.218418	0.455386	12	20.5	0.118484	-0.015839	0.506319	0.295576	0.704491	Notsignificant	Glyceraldehyde-3-phosphate dehydrogenase GAPA2, chloroplastic OS=Arabidopsis thaliana OX=3702 GN=GAPA2 PE=2 SV=1
AT3G45030	P49200	RS201	3	4	7	5	0.386055	-0.438914	0.322151	-0.351969	3.5	6	-0.0149092	-0.037377	0.514908	0.288271	0.7154	Notsignificant	40S ribosomal protein S20-1 OS=Arabidopsis thaliana OX=3702 GN=RPS20A PE=2 SV=2
AT5G62300	P49200	RS201	3	4	7	5	0.386055	-0.438914	0.322151	-0.351969	3.5	6	-0.0149092	-0.037377	0.514908	0.288271	0.7154	Notsignificant	40S ribosomal protein S20-1 OS=Arabidopsis thaliana OX=3702 GN=RPS20A PE=2 SV=2
AT5G48760	Q9FKC0	R13A4	3	4	7	5	0.386055	-0.438914	0.322151	-0.351969	3.5	6	-0.0149092	-0.037377	0.514908	0.288271	0.7154	Notsignificant	60S ribosomal protein L13a-4 OS=Arabidopsis thaliana OX=3702 GN=RPL13AD PE=2 SV=1
AT4G30190	P19456	AHA2	44	55	86	84	0.479279	-0.539075	0.273241	-0.0129672	49.5	85	0.130137	-0.042282	0.516863	0.286625	0.717594	Notsignificant	ATPase 2, plasma membrane-type OS=Arabidopsis thaliana OX=3702 GN=AHA2 PE=1 SV=2
AT2G07707	P93303	YMF19	4	2	6	4	-0.273587	0.204391	-0.192423	0.121962	3	5	-0.0352301	-0.0489293	0.519512	0.284404	0.720381	Notsignificant	ATP synthase protein YMF19 OS=Arabidopsis thaliana OX=3702 GN=YMF19 PE=1 SV=1
ATMG00480	P93303	YMF19	4	2	6	4	-0.273587	0.204391	-0.192423	0.121962	3	5	-0.0352301	-0.0489293	0.519512	0.284404	0.720381	Notsignificant	ATP synthase protein YMF19 OS=Arabidopsis thaliana OX=3702 GN=YMF19 PE=1 SV=1
AT5G61410	Q9SAU2	RPE	1	2	3	2	0.452661	-0.522258	0.322151	-0.615003	1.5	2.5	-0.146426	-0.0492126	0.519625	0.28431	0.720381	Notsignificant	Ribulose-5-phosphate-3-epimerase, chloroplastic OS=Arabidopsis thaliana OX=3702 GN=RPE PE=2 SV=1
ATCG00800	P56798	RR3	9	7	14	13	-0.32808	0.219186	-0.092887	0.192352	8	13.5	0.0497324	-0.0769998	0.530688	0.275161	0.735184	Notsignificant	30S ribosomal protein S3, chloroplastic OS=Arabidopsis thaliana OX=3702 GN=rps3 PE=3 SV=1
AT3G18780	Q96292	ACT2	0	10	0	16	0	-0.115264	0	0.013028	5	8	0.00651398	-0.0815041	0.532479	0.273697	0.737131	Notsignificant	Actin-2 OS=Arabidopsis thaliana OX=3702 GN=ACT2 PE=1 SV=1
AT1G26150	Q9C660	PEK10	0	2	0	3	0	-0.121626	0	-0.199966	1	1.5	-0.0999829	-0.0860024	0.534268	0.272241	0.73907	Notsignificant	Proline-rich receptor-like protein kinase PERK10 OS=Arabidopsis thaliana OX=3702 GN=PERK10 PE=1 SV=2
AT1G49240	Q96293	ACT8	10	0	17	0	-0.128473	0	0.0326439	0	5	8.5	0.016322	-0.0908442	0.536192	0.27068	0.741195	Notsignificant	Actin-8 OS=Arabidopsis thaliana OX=3702 GN=ACT8 PE=1 SV=2
ATCG00480	P19366	ATPB	17	16	27	29	-0.385676	0.251943	-0.0404195	0.204424	16.5	28	0.0820025	-0.0945636	0.537669	0.269485	0.742699	Notsignificant	ATP synthase subunit beta, chloroplastic OS=Arabidopsis thaliana OX=3702 GN=atpB PE=1 SV=2
AT4G00100	P59224	RS132	6	7	13	9	0.388701	-0.527933	0.322151	-0.293075	6.5	11	0.0145377	-0.098452	0.539213	0.268239	0.744294	Notsignificant	40S ribosomal protein S13-2 OS=Arabidopsis thaliana OX=3702 GN=RPS13B PE=2 SV=1
AT2G41840	P49688	RS23	8	13	19	16	0.674915	-0.831231	0.474154	-0.334895	10.5	17.5	0.0696291	-0.110532	0.544006	0.264396	0.750367	Notsignificant	40S ribosomal protein S2-3 OS=Arabidopsis thaliana OX=3702 GN=RPS2C PE=1 SV=2
AT2G34480	P51418	R18A2	5	4	9	6	0.0107882	-0.172041	0.0591161	-0.129576	4.5	7.5	-0.0352301	-0.114023	0.54539	0.263293	0.751733	Notsignificant	60S ribosomal protein L18a-2 OS=Arabidopsis thaliana OX=3702 GN=RPL18AB PE=1 SV=2
AT5G54270	Q9S7M0	CB3	3	2	4	4	-0.386542	0.204391	-0.355921	0.121962	2.5	4	-0.11698	-0.1288	0.551242	0.258658	0.759251	Notsignificant	Chlorophyll a-b binding protein 3, chloroplastic OS=Arabidopsis thaliana OX=3702 GN=LHCB3 PE=1 SV=1
AT1G14320	Q93VT9	RL101	2	5	6	5	0.640252	-0.825968	0.544543	-0.615003	3.5	5.5	-0.0352301	-0.131321	0.552239	0.257873	0.760076	Notsignificant	60S ribosomal protein L10-1 OS=Arabidopsis thaliana OX=3702 GN=RPL10A PE=1 SV=1
AT3G16460	O04310	JAL34	9	7	17	10	0.13166	-0.324716	0.170147	-0.155572	8	13.5	0.0072879	-0.136511	0.554291	0.256262	0.760837	Notsignificant	Jacalin-related lectin 34 OS=Arabidopsis thaliana OX=3702 GN=JAL34 PE=1 SV=1
AT2G41110	P0DH97	CALM2	2	0	3	0	-0.19342	0	-0.262812	0	1	1.5	-0.131406	-0.136769	0.554393	0.256182	0.760837	Notsignificant	Calmodulin-2 OS=Arabidopsis thaliana OX=3702 GN=CAM2 PE=1 SV=1
AT3G16340	Q94A18	AB29G	2	0	3	0	-0.19342	0	-0.262812	0	1	1.5	-0.131406	-0.136769	0.554393	0.256182	0.760837	Notsignificant	ABC transporter G family member 29 OS=Arabidopsis thaliana OX=3702 GN=ABCG29 PE=2 SV=2
AT3G61110	Q9M2F1	RS272	2	0	3	0	-0.19342	0	-0.262812	0	1	1.5	-0.131406	-0.136769	0.554393	0.256182	0.760837	Notsignificant	40S ribosomal protein S27-2 OS=Arabidopsis thaliana OX=3702 GN=RPS27B PE=2 SV=2
AT5G45750	Q9FK68	RAA1C	5	0	8	0	-0.19625	0	-0.092887	0	2.5	4	-0.0464435	-0.13877	0.555184	0.255563	0.760837	Notsignificant	Ras-related protein RABA1c OS=Arabidopsis thaliana OX=3702 GN=RABA1C PE=1 SV=1
AT1G57660	Q9FDZ9	RL212	5	0	8	0	-0.19625	0	-0.092887	0	2.5	4	-0.0464435	-0.13877	0.555184	0.255563	0.760837	Notsignificant	60S ribosomal protein L21-2 OS=Arabidopsis thaliana OX=3702 GN=RPL21E PE=2 SV=1
AT1G57860	Q9FDZ9	RL212	5	0	8	0	-0.19625	0	-0.092887	0	2.5	4	-0.0464435	-0.13877	0.555184	0.255563	0.760837	Notsignificant	60S ribosomal protein L21-2 OS=Arabidopsis thaliana OX=3702 GN=RPL21E PE=2 SV=1
AT5G08680	Q9C5A9	ATPBO	9	1	8	6	-1.47012	1.26277	-0.829853	1.19235	5	7	0.18125	-0.146617	0.558283	0.253146	0.764535	Notsignificant	ATP synthase subunit beta-3, mitochondrial OS=Arabidopsis thaliana OX=3702 GN=At5g08680 PE=1 SV=1
AT4G21150	Q93Z16	RPN2	3	1	3	3	-0.722771	0.511435	-0.677849	0.384997	2	3	-0.146426	-0.149437	0.559396	0.252281	0.76551	Notsignificant	Dolichyl-diphosphooligosaccharide--protein glycosyltransferase subunit 2 OS=Arabidopsis thaliana OX=3702 GN=RPN2 PE=1 SV=1
AT3G11730	Q9ZRE2	RABD1	0	1	2	0	1.05734	-1.29466	0.907113	-1.615	0.5	1	-0.353945	-0.167808	0.566633	0.246698	0.77375	Notsignificant	Ras-related protein RABD1 OS=Arabidopsis thaliana OX=3702 GN=RABD1 PE=1 SV=1
AT4G39090	P43296	RD19A	0	1	2	0	1.05734	-1.29466	0.907113	-1.615	0.5	1	-0.353945	-0.167808	0.566633	0.246698	0.77375	Notsignificant	Cysteine protease RD19A OS=Arabidopsis thaliana OX=3702 GN=RD19A PE=1 SV=1
AT5G20960	Q7G193	ALDO1	0	1	2	0	1.05734	-1.29466	0.907113	-1.615	0.5	1	-0.353945	-0.167808	0.566633	0.246698	0.77375	Notsignificant	Indole-3-acetaldehyde oxidase OS=Arabidopsis thaliana OX=3702 GN=AAO1 PE=1 SV=2
AT2G01250	P60040	RL72	10	10	16	17	-0.277671	0.0357081	-0.0498182	0.0954901	10	16.5	0.0228359	-0.171094	0.567925	0.245709	0.77496	Notsignificant	60S ribosomal protein L7-2 OS=Arabidopsis thaliana OX=3702 GN=RPL7B PE=1 SV=1
AT1G72810	Q9SSP5	THRC2	1	0	0	2	-1.33766	1.09248	-1.67785	0.969959	0.5	1	-0.353945	-0.17337	0.56882	0.245026	0.775072	Notsignificant	Threonine synthase 2, chloroplastic OS=Arabidopsis thaliana OX=3702 GN=TS2 PE=1 SV=1
AT5G11770	Q42577	NDUS7	1	0	0	2	-1.33766	1.09248	-1.67785	0.969959	0.5	1	-0.353945	-0.17337	0.56882	0.245026	0.775072	Notsignificant	NADH dehydrogenase [ubiquinone] iron-sulfur protein 7, mitochondrial OS=Arabidopsis thaliana OX=3702 GN=At5g11770 PE=1 SV=1
AT5G02870	P49691	RL4B	17	16	25	30	-0.625791	0.363308	-0.147335	0.25173	16.5	27.5	0.0521977	-0.185604	0.573622	0.241374	0.779231	Notsignificant	60S ribosomal protein L4-2 OS=Arabidopsis thaliana OX=3702 GN=RPL4D PE=1 SV=2
AT5G25265	Q8W4E6	HPAT1	1	1	1	2	-0.417232	0.144508	-0.677849	-0.0300408	1	1.5	-0.353945	-0.192845	0.57646	0.239231	0.779231	Notsignificant	Hydroxyproline O-arabinosyltransferase 1 OS=Arabidopsis thaliana OX=3702 GN=HPAT1 PE=1 SV=1
AT1G75220	Q9FRL3	ERDL6	1	1	1	2	-0.417232	0.144508	-0.677849	-0.0300408	1	1.5	-0.353945	-0.192845	0.57646	0.239231	0.779231	Notsignificant	Sugar transporter ERD6-like 6 OS=Arabidopsis thaliana OX=3702 GN=At1g75220 PE=1 SV=1
AT2G23070	O64816	CSK2P	1	1	1	2	-0.417232	0.144508	-0.677849	-0.0300408	1	1.5	-0.353945	-0.192845	0.57646	0.239231	0.779231	Notsignificant	Casein kinase II subunit alpha-4, chloroplastic OS=Arabidopsis thaliana OX=3702 GN=CKA4 PE=2 SV=1
AT3G22845	Q9LIL4	P24B3	1	1	1	2	-0.417232	0.144508	-0.677849	-0.0300408	1	1.5	-0.353945	-0.192845	0.57646	0.239231	0.779231	Notsignificant	Transmembrane emp24 domain-containing protein p24beta3 OS=Arabidopsis thaliana OX=3702 GN=At3g22845 PE=2 SV=1
AT4G39260	Q03251	RBG8	1	1	1	2	-0.417232	0.144508	-0.677849	-0.0300408	1	1.5	-0.353945	-0.192845	0.57646	0.239231	0.779231	Notsignificant	Glycine-rich RNA-binding protein 8 OS=Arabidopsis thaliana OX=3702 GN=RBG8 PE=1 SV=1
AT3G23820	Q9LIS3	GAE6	1	1	1	2	-0.417232	0.144508	-0.677849	-0.0300408	1	1.5	-0.353945	-0.192845	0.57646	0.239231	0.779231	Notsignificant	UDP-glucuronate 4-epimerase 6 OS=Arabidopsis thaliana OX=3702 GN=GAE6 PE=1 SV=1
AT5G59880	Q9ZSK4	ADF3	1	1	1	2	-0.417232	0.144508	-0.677849	-0.0300408	1	1.5	-0.353945	-0.192845	0.57646	0.239231	0.779231	Notsignificant	Actin-depolymerizing factor 3 OS=Arabidopsis thaliana OX=3702 GN=ADF3 PE=1 SV=1
AT3G05970	Q8LPS1	LACS6	1	1	1	2	-0.417232	0.144508	-0.677849	-0.0300408	1	1.5	-0.353945	-0.192845	0.57646	0.239231	0.779231	Notsignificant	Long chain acyl-CoA synthetase 6, peroxisomal OS=Arabidopsis thaliana OX=3702 GN=LACS6 PE=1 SV=1
AT2G38670	Q9ZVI9	PECT1	1	1	2	1	0.0909941	-0.369261	-0.092887	-0.615003	1	1.5	-0.353945	-0.196765	0.577994	0.238077	0.779231	Notsignificant	Ethanolamine-phosphate cytidylyltransferase OS=Arabidopsis thaliana OX=3702 GN=PECT1 PE=1 SV=1
AT4G04720	Q9ZSA2	CDPKL	1	1	2	1	0.0909941	-0.369261	-0.092887	-0.615003	1	1.5	-0.353945	-0.196765	0.577994	0.238077	0.779231	Notsignificant	Calcium-dependent protein kinase 21 OS=Arabidopsis thaliana OX=3702 GN=CPK21 PE=1 SV=1
AT1G32990	Q9MAP3	RK11	1	1	2	1	0.0909941	-0.369261	-0.092887	-0.615003	1	1.5	-0.353945	-0.196765	0.577994	0.238077	0.779231	Notsignificant	50S ribosomal protein L11, chloroplastic OS=Arabidopsis thaliana OX=3702 GN=RPL11 PE=2 SV=1
AT2G45770	O80842	CFTSY	1	1	2	1	0.0909941	-0.369261	-0.092887	-0.615003	1	1.5	-0.353945	-0.196765	0.577994	0.238077	0.779231	Notsignificant	Cell division protein FtsY homolog, chloroplastic OS=Arabidopsis thaliana OX=3702 GN=CPFTSY PE=1 SV=2
AT2G32060	Q9SKZ3	RS122	1	1	2	1	0.0909941	-0.369261	-0.092887	-0.615003	1	1.5	-0.353945	-0.196765	0.577994	0.238077	0.779231	Notsignificant	40S ribosomal protein S12-2 OS=Arabidopsis thaliana OX=3702 GN=RPS12C PE=1 SV=1
AT4G32430	Q84MA3	PP345	1	1	2	1	0.0909941	-0.369261	-0.092887	-0.615003	1	1.5	-0.353945	-0.196765	0.577994	0.238077	0.779231	Notsignificant	Pentatricopeptide repeat-containing protein At4g32430, mitochondrial OS=Arabidopsis thaliana OX=3702 GN=PCMP-E40 PE=2 SV=1
AT1G11350	Q9LPZ9	SD113	0	3	0	4	0	-0.300221	0	-0.293075	1.5	2	-0.146538	-0.212288	0.584059	0.233543	0.785634	Notsignificant	G-type lectin S-receptor-like serine/threonine-protein kinase SD1-13 OS=Arabidopsis thaliana OX=3702 GN=SD113 PE=1 SV=2
AT3G51820	Q38833	CHLG	0	2	1	1	0.747628	-1.04905	0.322151	-1.19997	1	1	-0.438908	-0.213136	0.58439	0.233298	0.785634	Notsignificant	Chlorophyll synthase, chloroplastic OS=Arabidopsis thaliana OX=3702 GN=CHLG PE=2 SV=1
AT3G10650	Q9CAF4	NUP1	0	2	1	1	0.747628	-1.04905	0.322151	-1.19997	1	1	-0.438908	-0.213136	0.58439	0.233298	0.785634	Notsignificant	Nuclear pore complex protein NUP1 OS=Arabidopsis thaliana OX=3702 GN=NUP1 PE=1 SV=1
AT4G11880	Q38838	AGL14	0	2	1	1	0.747628	-1.04905	0.322151	-1.19997	1	1	-0.438908	-0.213136	0.58439	0.233298	0.785634	Notsignificant	Agamous-like MADS-box protein AGL14 OS=Arabidopsis thaliana OX=3702 GN=AGL14 PE=1 SV=2
AT5G37780	P0DH95	CALM1	2	2	3	3	-0.19342	-0.121626	-0.262812	-0.199966	2	3	-0.231389	-0.222771	0.588143	0.230517	0.790123	Notsignificant	Calmodulin-1 OS=Arabidopsis thaliana OX=3702 GN=CAM1 PE=1 SV=1
AT3G01780	F4J8D3	TPLATE	13	12	23	18	-0.0323996	-0.298231	0.0997581	-0.0675155	12.5	20.5	0.0161213	-0.233791	0.592426	0.227366	0.795318	Notsignificant	Protein TPLATE OS=Arabidopsis thaliana OX=3702 GN=TPLATE PE=1 SV=1
AT2G24090	Q8VZ55	RK35	2	4	5	4	0.401795	-0.738707	0.322151	-0.615003	3	4.5	-0.146426	-0.238233	0.59415	0.226104	0.796177	Notsignificant	50S ribosomal protein L35, chloroplastic OS=Arabidopsis thaliana OX=3702 GN=RPL35 PE=2 SV=1
AT1G06400	P28185	RAA1A	2	4	5	4	0.401795	-0.738707	0.322151	-0.615003	3	4.5	-0.146426	-0.238233	0.59415	0.226104	0.796177	Notsignificant	Ras-related protein RABA1a OS=Arabidopsis thaliana OX=3702 GN=RABA1A PE=1 SV=1
AT4G00400	Q5XF03	GPAT8	2	0	1	1	-1.11304	0.772468	-1.26281	0.384997	1	1	-0.438908	-0.240818	0.595152	0.225372	0.796177	Notsignificant	Probable glycerol-3-phosphate acyltransferase 8 OS=Arabidopsis thaliana OX=3702 GN=GPAT8 PE=2 SV=1
AT4G00410	Q5XF03	GPAT8	2	0	1	1	-1.11304	0.772468	-1.26281	0.384997	1	1	-0.438908	-0.240818	0.595152	0.225372	0.796177	Notsignificant	Probable glycerol-3-phosphate acyltransferase 8 OS=Arabidopsis thaliana OX=3702 GN=GPAT8 PE=2 SV=1
AT4G18820	F4JRP0	STIL3	2	0	1	1	-1.11304	0.772468	-1.26281	0.384997	1	1	-0.438908	-0.240818	0.595152	0.225372	0.796177	Notsignificant	Protein STICHEL-like 3 OS=Arabidopsis thaliana OX=3702 GN=At4g18820 PE=3 SV=1
AT1G53590	Q93XX4	C2D61	2	0	1	1	-1.11304	0.772468	-1.26281	0.384997	1	1	-0.438908	-0.240818	0.595152	0.225372	0.796177	Notsignificant	C2 domain-containing protein At1g53590 OS=Arabidopsis thaliana OX=3702 GN=NTMC2T6.1 PE=1 SV=2
AT5G35530	Q9FJA6	RS33	13	8	21	13	-0.290079	-0.0688407	-0.0257728	0.0224267	10.5	17	-0.00167305	-0.253795	0.600173	0.221724	0.796727	Notsignificant	40S ribosomal protein S3-3 OS=Arabidopsis thaliana OX=3702 GN=RPS3C PE=1 SV=1
ATCG00490	O03042	RBL	15	18	29	25	0.244048	-0.60987	0.229041	-0.162491	16.5	27	0.033275	-0.258675	0.602057	0.220362	0.796727	Notsignificant	Ribulose bisphosphate carboxylase large chain OS=Arabidopsis thaliana OX=3702 GN=rbcL PE=1 SV=1
AT3G61470	Q9SYW8	LHCA2	0	1	0	1	0	-0.369261	0	-0.615003	0.5	0.5	-0.307502	-0.261107	0.602995	0.219686	0.796727	Notsignificant	Photosystem I chlorophyll a/b-binding protein 2, chloroplastic OS=Arabidopsis thaliana OX=3702 GN=LHCA2 PE=1 SV=1
AT3G53760	Q9M350	GACP4	0	1	0	1	0	-0.369261	0	-0.615003	0.5	0.5	-0.307502	-0.261107	0.602995	0.219686	0.796727	Notsignificant	Gamma-tubulin complex component 4 OS=Arabidopsis thaliana OX=3702 GN=GCP4 PE=2 SV=2
AT1G17720	Q39247	2ABB	0	1	0	1	0	-0.369261	0	-0.615003	0.5	0.5	-0.307502	-0.261107	0.602995	0.219686	0.796727	Notsignificant	Serine/threonine protein phosphatase 2A 55 kDa regulatory subunit B beta isoform OS=Arabidopsis thaliana OX=3702 GN=PP2AB2 PE=1 SV=1
AT1G04220	Q5XEP9	KCS2	0	1	0	1	0	-0.369261	0	-0.615003	0.5	0.5	-0.307502	-0.261107	0.602995	0.219686	0.796727	Notsignificant	3-ketoacyl-CoA synthase 2 OS=Arabidopsis thaliana OX=3702 GN=KCS2 PE=2 SV=2
ATCG00640	P56796	RK33	0	1	0	1	0	-0.369261	0	-0.615003	0.5	0.5	-0.307502	-0.261107	0.602995	0.219686	0.796727	Notsignificant	50S ribosomal protein L33, chloroplastic OS=Arabidopsis thaliana OX=3702 GN=rpl33 PE=3 SV=1
AT3G08510	Q39033	PLCD2	0	1	0	1	0	-0.369261	0	-0.615003	0.5	0.5	-0.307502	-0.261107	0.602995	0.219686	0.796727	Notsignificant	Phosphoinositide phospholipase C 2 OS=Arabidopsis thaliana OX=3702 GN=PLC2 PE=1 SV=1
AT1G63360	Q9SH22	DRL20	0	1	0	1	0	-0.369261	0	-0.615003	0.5	0.5	-0.307502	-0.261107	0.602995	0.219686	0.796727	Notsignificant	Probable disease resistance protein At1g63360 OS=Arabidopsis thaliana OX=3702 GN=At1g63360 PE=2 SV=1
AT1G65990	Q7G959	PRX2A	0	1	0	1	0	-0.369261	0	-0.615003	0.5	0.5	-0.307502	-0.261107	0.602995	0.219686	0.796727	Notsignificant	Peroxiredoxin-2A OS=Arabidopsis thaliana OX=3702 GN=PRXIIA PE=2 SV=1
AT5G06100	Q8W1W6	MYB33	0	1	0	1	0	-0.369261	0	-0.615003	0.5	0.5	-0.307502	-0.261107	0.602995	0.219686	0.796727	Notsignificant	Transcription factor MYB33 OS=Arabidopsis thaliana OX=3702 GN=MYB33 PE=2 SV=1
AT1G27390	P82873	TO202	0	1	0	1	0	-0.369261	0	-0.615003	0.5	0.5	-0.307502	-0.261107	0.602995	0.219686	0.796727	Notsignificant	Mitochondrial import receptor subunit TOM20-2 OS=Arabidopsis thaliana OX=3702 GN=TOM20-2 PE=1 SV=2
AT3G02050	Q9LD18	POT4	0	1	0	1	0	-0.369261	0	-0.615003	0.5	0.5	-0.307502	-0.261107	0.602995	0.219686	0.796727	Notsignificant	Potassium transporter 4 OS=Arabidopsis thaliana OX=3702 GN=POT4 PE=1 SV=2
AT3G52450	Q9SVC6	PUB22	0	1	0	1	0	-0.369261	0	-0.615003	0.5	0.5	-0.307502	-0.261107	0.602995	0.219686	0.796727	Notsignificant	E3 ubiquitin-protein ligase PUB22 OS=Arabidopsis thaliana OX=3702 GN=PUB22 PE=1 SV=1
AT1G22760	O64380	PABP3	0	1	0	1	0	-0.369261	0	-0.615003	0.5	0.5	-0.307502	-0.261107	0.602995	0.219686	0.796727	Notsignificant	Polyadenylate-binding protein 3 OS=Arabidopsis thaliana OX=3702 GN=PAB3 PE=2 SV=1
AT1G73430	F4HQ84	COG3	0	1	0	1	0	-0.369261	0	-0.615003	0.5	0.5	-0.307502	-0.261107	0.602995	0.219686	0.796727	Notsignificant	Conserved oligomeric Golgi complex subunit 3 OS=Arabidopsis thaliana OX=3702 GN=COG3 PE=1 SV=1
AT1G74470	Q9CA67	CHLP	9	4	12	8	-0.669852	0.289124	-0.299338	0.232994	6.5	10	-0.0331721	-0.269215	0.606118	0.217443	0.796727	Notsignificant	Geranylgeranyl diphosphate reductase, chloroplastic OS=Arabidopsis thaliana OX=3702 GN=CHLP PE=1 SV=1
AT3G63410	Q9LY74	BQMT	2	2	2	4	-0.590097	0.204391	-0.677849	0.121962	2	3	-0.277944	-0.272736	0.607472	0.216474	0.796727	Notsignificant	2-methyl-6-phytyl-1,4-hydroquinone methyltransferase, chloroplastic OS=Arabidopsis thaliana OX=3702 GN=VTE3 PE=1 SV=1
AT5G61170	Q9FNP8	RS193	7	3	8	7	-0.873829	0.481887	-0.507924	0.384997	5	7.5	-0.0614639	-0.277145	0.609166	0.215265	0.796727	Notsignificant	40S ribosomal protein S19-3 OS=Arabidopsis thaliana OX=3702 GN=RPS19C PE=2 SV=1
AT2G14620	Q9ZVK1	XTH10	1	0	1	0	-0.417232	0	-0.677849	0	0.5	0.5	-0.338925	-0.295027	0.616013	0.21041	0.796727	Notsignificant	Probable xyloglucan endotransglucosylase/hydrolase protein 10 OS=Arabidopsis thaliana OX=3702 GN=XTH10 PE=2 SV=1
AT1G53600	Q9C8L6	PPR80	1	0	1	0	-0.417232	0	-0.677849	0	0.5	0.5	-0.338925	-0.295027	0.616013	0.21041	0.796727	Notsignificant	Pentatricopeptide repeat-containing protein At1g53600, mitochondrial OS=Arabidopsis thaliana OX=3702 GN=PCMP-E63 PE=2 SV=2
AT3G12520	Q8GYH8	SUT42	1	0	1	0	-0.417232	0	-0.677849	0	0.5	0.5	-0.338925	-0.295027	0.616013	0.21041	0.796727	Notsignificant	Probable sulfate transporter 4.2 OS=Arabidopsis thaliana OX=3702 GN=SULTR4;2 PE=2 SV=2
AT3G18640	Q9LIH5	C3H38	1	0	1	0	-0.417232	0	-0.677849	0	0.5	0.5	-0.338925	-0.295027	0.616013	0.21041	0.796727	Notsignificant	Zinc finger CCCH domain-containing protein 38 OS=Arabidopsis thaliana OX=3702 GN=At3g18640 PE=2 SV=1
AT5G01630	Q7Y1C4	BRC2B	1	0	1	0	-0.417232	0	-0.677849	0	0.5	0.5	-0.338925	-0.295027	0.616013	0.21041	0.796727	Notsignificant	Protein BREAST CANCER SUSCEPTIBILITY 2 homolog B OS=Arabidopsis thaliana OX=3702 GN=BRCA2B PE=1 SV=1
AT3G16290	A8MPR5	FTSI2	1	0	1	0	-0.417232	0	-0.677849	0	0.5	0.5	-0.338925	-0.295027	0.616013	0.21041	0.796727	Notsignificant	Probable inactive ATP-dependent zinc metalloprotease FTSHI 2, chloroplastic OS=Arabidopsis thaliana OX=3702 GN=FTSHI2 PE=1 SV=1
AT2G32100	Q9SKY9	OFP16	1	0	1	0	-0.417232	0	-0.677849	0	0.5	0.5	-0.338925	-0.295027	0.616013	0.21041	0.796727	Notsignificant	Transcription repressor OFP16 OS=Arabidopsis thaliana OX=3702 GN=OFP16 PE=2 SV=1
AT5G20280	Q94BT0	SPSA1	1	0	1	0	-0.417232	0	-0.677849	0	0.5	0.5	-0.338925	-0.295027	0.616013	0.21041	0.796727	Notsignificant	Sucrose-phosphate synthase 1 OS=Arabidopsis thaliana OX=3702 GN=SPS1 PE=1 SV=1
AT1G10900	Q9SUI2	PI5K7	1	0	1	0	-0.417232	0	-0.677849	0	0.5	0.5	-0.338925	-0.295027	0.616013	0.21041	0.796727	Notsignificant	Phosphatidylinositol 4-phosphate 5-kinase 7 OS=Arabidopsis thaliana OX=3702 GN=PIP5K7 PE=1 SV=1
AT5G46390	F4KHG6	CTPA1	1	0	1	0	-0.417232	0	-0.677849	0	0.5	0.5	-0.338925	-0.295027	0.616013	0.21041	0.796727	Notsignificant	Carboxyl-terminal-processing peptidase 1, chloroplastic OS=Arabidopsis thaliana OX=3702 GN=CTPA1 PE=1 SV=1
AT1G14610	P93736	SYVM1	1	0	1	0	-0.417232	0	-0.677849	0	0.5	0.5	-0.338925	-0.295027	0.616013	0.21041	0.796727	Notsignificant	Valine--tRNA ligase, mitochondrial 1 OS=Arabidopsis thaliana OX=3702 GN=TWN2 PE=1 SV=2
AT1G03300	Q9ZVT1	DUF1	1	0	1	0	-0.417232	0	-0.677849	0	0.5	0.5	-0.338925	-0.295027	0.616013	0.21041	0.796727	Notsignificant	DUF724 domain-containing protein 1 OS=Arabidopsis thaliana OX=3702 GN=DUF1 PE=2 SV=1
AT3G15890	Q9LSC2	Y3589	1	0	1	0	-0.417232	0	-0.677849	0	0.5	0.5	-0.338925	-0.295027	0.616013	0.21041	0.796727	Notsignificant	PTI1-like tyrosine-protein kinase At3g15890 OS=Arabidopsis thaliana OX=3702 GN=At3g15890 PE=2 SV=1
AT1G34580	Q93Y91	STP5	1	0	1	0	-0.417232	0	-0.677849	0	0.5	0.5	-0.338925	-0.295027	0.616013	0.21041	0.796727	Notsignificant	Sugar transport protein 5 OS=Arabidopsis thaliana OX=3702 GN=STP5 PE=2 SV=1
AT3G55280	Q9M3C3	R23A2	1	0	1	0	-0.417232	0	-0.677849	0	0.5	0.5	-0.338925	-0.295027	0.616013	0.21041	0.796727	Notsignificant	60S ribosomal protein L23a-2 OS=Arabidopsis thaliana OX=3702 GN=RPL23AB PE=2 SV=1
AT2G46920	Q8RWN7	P2C32	1	0	1	0	-0.417232	0	-0.677849	0	0.5	0.5	-0.338925	-0.295027	0.616013	0.21041	0.796727	Notsignificant	Protein phosphatase 2C 32 OS=Arabidopsis thaliana OX=3702 GN=POL PE=1 SV=2
AT3G11840	Q9SF15	PUB24	1	0	1	0	-0.417232	0	-0.677849	0	0.5	0.5	-0.338925	-0.295027	0.616013	0.21041	0.796727	Notsignificant	E3 ubiquitin-protein ligase PUB24 OS=Arabidopsis thaliana OX=3702 GN=PUB24 PE=1 SV=1
AT2G37410	Q9SP35	TI172	1	0	1	0	-0.417232	0	-0.677849	0	0.5	0.5	-0.338925	-0.295027	0.616013	0.21041	0.796727	Notsignificant	Mitochondrial import inner membrane translocase subunit TIM17-2 OS=Arabidopsis thaliana OX=3702 GN=TIM17-2 PE=1 SV=2
AT4G34660	Q8VWF1	SH3P2	1	0	1	0	-0.417232	0	-0.677849	0	0.5	0.5	-0.338925	-0.295027	0.616013	0.21041	0.796727	Notsignificant	SH3 domain-containing protein 2 OS=Arabidopsis thaliana OX=3702 GN=SH3P2 PE=1 SV=1
AT2G36870	Q9SJL9	XTH32	1	0	1	0	-0.417232	0	-0.677849	0	0.5	0.5	-0.338925	-0.295027	0.616013	0.21041	0.796727	Notsignificant	Probable xyloglucan endotransglucosylase/hydrolase protein 32 OS=Arabidopsis thaliana OX=3702 GN=XTH32 PE=2 SV=1
AT5G13700	Q9FNA2	PAO1	1	0	1	0	-0.417232	0	-0.677849	0	0.5	0.5	-0.338925	-0.295027	0.616013	0.21041	0.796727	Notsignificant	Polyamine oxidase 1 OS=Arabidopsis thaliana OX=3702 GN=PAO1 PE=1 SV=1
AT4G23650	Q42479	CDPK3	1	0	1	0	-0.417232	0	-0.677849	0	0.5	0.5	-0.338925	-0.295027	0.616013	0.21041	0.796727	Notsignificant	Calcium-dependent protein kinase 3 OS=Arabidopsis thaliana OX=3702 GN=CPK3 PE=1 SV=1
AT4G23640	Q9FE38	POT3	1	0	1	0	-0.417232	0	-0.677849	0	0.5	0.5	-0.338925	-0.295027	0.616013	0.21041	0.796727	Notsignificant	Potassium transporter 3 OS=Arabidopsis thaliana OX=3702 GN=POT3 PE=1 SV=1
AT4G08990	Q9M0S8	DNMT2	1	0	1	0	-0.417232	0	-0.677849	0	0.5	0.5	-0.338925	-0.295027	0.616013	0.21041	0.796727	Notsignificant	DNA (cytosine-5)-methyltransferase 2 OS=Arabidopsis thaliana OX=3702 GN=MET2 PE=2 SV=1
AT3G43600	Q7G192	ALDO2	1	0	1	0	-0.417232	0	-0.677849	0	0.5	0.5	-0.338925	-0.295027	0.616013	0.21041	0.796727	Notsignificant	Indole-3-acetaldehyde oxidase OS=Arabidopsis thaliana OX=3702 GN=AAO2 PE=1 SV=2
AT4G27550	Q9T079	TPS4	1	0	1	0	-0.417232	0	-0.677849	0	0.5	0.5	-0.338925	-0.295027	0.616013	0.21041	0.796727	Notsignificant	Probable alpha,alpha-trehalose-phosphate synthase [UDP-forming] 4 OS=Arabidopsis thaliana OX=3702 GN=TPS4 PE=3 SV=1
AT1G18485	Q0WN60	PPR48	1	0	1	0	-0.417232	0	-0.677849	0	0.5	0.5	-0.338925	-0.295027	0.616013	0.21041	0.796727	Notsignificant	Pentatricopeptide repeat-containing protein At1g18485 OS=Arabidopsis thaliana OX=3702 GN=PCMP-H8 PE=2 SV=2
AT3G19190	F8S296	ATG2	1	0	1	0	-0.417232	0	-0.677849	0	0.5	0.5	-0.338925	-0.295027	0.616013	0.21041	0.796727	Notsignificant	Autophagy-related protein 2 OS=Arabidopsis thaliana OX=3702 GN=ATG2 PE=2 SV=1
AT4G21540	Q8L7L1	SPHK1	1	0	1	0	-0.417232	0	-0.677849	0	0.5	0.5	-0.338925	-0.295027	0.616013	0.21041	0.796727	Notsignificant	Sphingosine kinase 1 OS=Arabidopsis thaliana OX=3702 GN=SPHK1 PE=1 SV=1
AT1G42540	Q9C8E7	GLR33	1	0	1	0	-0.417232	0	-0.677849	0	0.5	0.5	-0.338925	-0.295027	0.616013	0.21041	0.796727	Notsignificant	Glutamate receptor 3.3 OS=Arabidopsis thaliana OX=3702 GN=GLR3.3 PE=2 SV=1
AT3G11940	P51427	RS52	8	8	17	9	0.402029	-0.826402	0.322151	-0.463	8	13	-0.0704248	-0.300077	0.617941	0.209053	0.798679	Notsignificant	40S ribosomal protein S5-2 OS=Arabidopsis thaliana OX=3702 GN=RPS5B PE=1 SV=2
AT2G23140	O22193	PUB4	1	2	2	2	0.0909941	-0.522258	-0.092887	-0.615003	1.5	2	-0.353945	-0.30495	0.619798	0.20775	0.799455	Notsignificant	U-box domain-containing protein 4 OS=Arabidopsis thaliana OX=3702 GN=PUB4 PE=1 SV=3
AT5G22780	Q8LPK4	AP2A2	1	2	2	2	0.0909941	-0.522258	-0.092887	-0.615003	1.5	2	-0.353945	-0.30495	0.619798	0.20775	0.799455	Notsignificant	AP-2 complex subunit alpha-2 OS=Arabidopsis thaliana OX=3702 GN=ALPHAC-AD PE=1 SV=1
AT3G28900	Q9LJW6	RL343	1	2	2	2	0.0909941	-0.522258	-0.092887	-0.615003	1.5	2	-0.353945	-0.30495	0.619798	0.20775	0.799455	Notsignificant	60S ribosomal protein L34-3 OS=Arabidopsis thaliana OX=3702 GN=RPL34C PE=2 SV=1
AT5G08080	Q8VZU2	SYP132	7	13	14	17	0.240906	-0.676091	0.229041	-0.252433	10	15.5	-0.011696	-0.307722	0.620853	0.207011	0.800276	Notsignificant	Syntaxin-132 OS=Arabidopsis thaliana OX=3702 GN=SYP132 PE=1 SV=1
AT1G48630	Q9C4Z6	GPLPB	2	1	2	2	-0.590097	0.144508	-0.677849	-0.0300408	1.5	2	-0.353945	-0.315079	0.623649	0.20506	0.802796	Notsignificant	Receptor for activated C kinase 1B OS=Arabidopsis thaliana OX=3702 GN=RACK1B PE=1 SV=1
AT3G56940	Q9M591	CRD1	2	1	2	2	-0.590097	0.144508	-0.677849	-0.0300408	1.5	2	-0.353945	-0.315079	0.623649	0.20506	0.802796	Notsignificant	Magnesium-protoporphyrin IX monomethyl ester [oxidative] cyclase, chloroplastic OS=Arabidopsis thaliana OX=3702 GN=CRD1 PE=1 SV=2
AT1G74900	Q9S7R4	PP125	4	0	2	2	-1.57424	1.09248	-1.41482	0.969959	2	2	-0.222428	-0.340657	0.633319	0.198377	0.814694	Notsignificant	Pentatricopeptide repeat-containing protein At1g74900, mitochondrial OS=Arabidopsis thaliana OX=3702 GN=OTP43 PE=2 SV=1
AT2G37270	Q9ZUT9	RS51	8	7	16	8	0.257567	-0.74479	0.239688	-0.445078	7.5	12	-0.102695	-0.344519	0.634772	0.197382	0.816013	Notsignificant	40S ribosomal protein S5-1 OS=Arabidopsis thaliana OX=3702 GN=RPS5A PE=1 SV=1
AT5G13510	Q9FY50	RK10	2	3	3	4	-0.19342	-0.300221	-0.262812	-0.293075	2.5	3.5	-0.277944	-0.349057	0.636477	0.196217	0.817104	Notsignificant	50S ribosomal protein L10, chloroplastic OS=Arabidopsis thaliana OX=3702 GN=RPL10 PE=2 SV=1
AT5G46110	Q9ZSR7	TPT	2	3	3	4	-0.19342	-0.300221	-0.262812	-0.293075	2.5	3.5	-0.277944	-0.349057	0.636477	0.196217	0.817104	Notsignificant	Triose phosphate/phosphate translocator TPT, chloroplastic OS=Arabidopsis thaliana OX=3702 GN=TPT PE=1 SV=1
AT1G07770	P42798	R15A1	9	6	11	12	-0.853659	0.354192	-0.414815	0.278082	7.5	11.5	-0.0683668	-0.353177	0.638022	0.195164	0.818538	Notsignificant	40S ribosomal protein S15a-1 OS=Arabidopsis thaliana OX=3702 GN=RPS15AA PE=2 SV=2
AT5G59850	P42798	R15A1	9	6	11	12	-0.853659	0.354192	-0.414815	0.278082	7.5	11.5	-0.0683668	-0.353177	0.638022	0.195164	0.818538	Notsignificant	40S ribosomal protein S15a-1 OS=Arabidopsis thaliana OX=3702 GN=RPS15AA PE=2 SV=2
AT5G14040	Q9FMU6	MPCP3	7	8	13	10	0.0795554	-0.62095	0.129505	-0.325497	7.5	11.5	-0.0979956	-0.382824	0.649075	0.187705	0.825713	Notsignificant	Mitochondrial phosphate carrier protein 3, mitochondrial OS=Arabidopsis thaliana OX=3702 GN=MPT3 PE=1 SV=1
AT2G36190	Q8W413	INV4	0	1	1	0	0.747628	-1.29466	0.322151	-1.615	0.5	0.5	-0.646426	-0.38681	0.650552	0.186718	0.825713	Notsignificant	Beta-fructofuranosidase, insoluble isoenzyme CWINV4 OS=Arabidopsis thaliana OX=3702 GN=CWINV4 PE=2 SV=1
ATCG01020	P61847	RK32	0	1	1	0	0.747628	-1.29466	0.322151	-1.615	0.5	0.5	-0.646426	-0.38681	0.650552	0.186718	0.825713	Notsignificant	50S ribosomal protein L32, chloroplastic OS=Arabidopsis thaliana OX=3702 GN=rpl32 PE=3 SV=2
AT5G13430	Q94JS0	UCRI1	0	1	1	0	0.747628	-1.29466	0.322151	-1.615	0.5	0.5	-0.646426	-0.38681	0.650552	0.186718	0.825713	Notsignificant	Cytochrome b-c1 complex subunit Rieske-1, mitochondrial OS=Arabidopsis thaliana OX=3702 GN=UCR1-1 PE=1 SV=1
AT1G74690	Q8L4D8	IQD31	0	1	1	0	0.747628	-1.29466	0.322151	-1.615	0.5	0.5	-0.646426	-0.38681	0.650552	0.186718	0.825713	Notsignificant	Protein IQ-DOMAIN 31 OS=Arabidopsis thaliana OX=3702 GN=IQD31 PE=1 SV=1
AT3G43920	Q9LXW7	DCL3	0	1	1	0	0.747628	-1.29466	0.322151	-1.615	0.5	0.5	-0.646426	-0.38681	0.650552	0.186718	0.825713	Notsignificant	Endoribonuclease Dicer homolog 3 OS=Arabidopsis thaliana OX=3702 GN=DCL3 PE=1 SV=2
AT5G43060	Q9FMH8	RD21B	0	1	1	0	0.747628	-1.29466	0.322151	-1.615	0.5	0.5	-0.646426	-0.38681	0.650552	0.186718	0.825713	Notsignificant	Probable cysteine protease RD21B OS=Arabidopsis thaliana OX=3702 GN=RD21B PE=1 SV=1
AT5G12860	Q9LXV3	DIT1	0	1	1	0	0.747628	-1.29466	0.322151	-1.615	0.5	0.5	-0.646426	-0.38681	0.650552	0.186718	0.825713	Notsignificant	Dicarboxylate transporter 1, chloroplastic OS=Arabidopsis thaliana OX=3702 GN=DIT1 PE=1 SV=1
AT3G20440	D2WL32	GLGB3	0	1	1	0	0.747628	-1.29466	0.322151	-1.615	0.5	0.5	-0.646426	-0.38681	0.650552	0.186718	0.825713	Notsignificant	1,4-alpha-glucan-branching enzyme 3, chloroplastic/amyloplastic OS=Arabidopsis thaliana OX=3702 GN=SBE3 PE=1 SV=1
AT5G41950	Q9FHY8	HLB1	0	1	1	0	0.747628	-1.29466	0.322151	-1.615	0.5	0.5	-0.646426	-0.38681	0.650552	0.186718	0.825713	Notsignificant	Protein HLB1 OS=Arabidopsis thaliana OX=3702 GN=HLB1 PE=1 SV=1
AT5G11530	Q9LYD9	EMF1	0	1	1	0	0.747628	-1.29466	0.322151	-1.615	0.5	0.5	-0.646426	-0.38681	0.650552	0.186718	0.825713	Notsignificant	Protein EMBRYONIC FLOWER 1 OS=Arabidopsis thaliana OX=3702 GN=EMF1 PE=1 SV=1
AT2G17510	Q9SHL7	RP44A	0	1	1	0	0.747628	-1.29466	0.322151	-1.615	0.5	0.5	-0.646426	-0.38681	0.650552	0.186718	0.825713	Notsignificant	Exosome complex exonuclease RRP44 homolog A OS=Arabidopsis thaliana OX=3702 GN=RRP44A PE=2 SV=2
AT1G76090	Q94JS4	SMT3B	0	1	1	0	0.747628	-1.29466	0.322151	-1.615	0.5	0.5	-0.646426	-0.38681	0.650552	0.186718	0.825713	Notsignificant	24-methylenesterol C-methyltransferase 3 OS=Arabidopsis thaliana OX=3702 GN=SMT3 PE=2 SV=1
AT1G19770	Q9FXH5	PUP14	0	1	1	0	0.747628	-1.29466	0.322151	-1.615	0.5	0.5	-0.646426	-0.38681	0.650552	0.186718	0.825713	Notsignificant	Purine permease 14 OS=Arabidopsis thaliana OX=3702 GN=PUP14 PE=1 SV=1
AT1G05630	Q9SYK4	IP5PD	0	1	1	0	0.747628	-1.29466	0.322151	-1.615	0.5	0.5	-0.646426	-0.38681	0.650552	0.186718	0.825713	Notsignificant	Type I inositol polyphosphate 5-phosphatase 13 OS=Arabidopsis thaliana OX=3702 GN=IP5P13 PE=1 SV=1
AT1G06950	Q8LPR9	TI110	20	20	32	32	-0.393059	-0.163185	-0.0257728	0.0370734	20	32	0.00565034	-0.393324	0.65296	0.185114	0.825713	Notsignificant	Protein TIC110, chloroplastic OS=Arabidopsis thaliana OX=3702 GN=TIC110 PE=1 SV=1
AT1G27770	Q37145	ACA1	4	2	7	2	-0.0353645	-0.522258	0.000222449	-0.615003	3	4.5	-0.30739	-0.394299	0.65332	0.184874	0.825713	Notsignificant	Calcium-transporting ATPase 1 OS=Arabidopsis thaliana OX=3702 GN=ACA1 PE=1 SV=3
AT3G27830	P36210	RK121	2	1	3	1	-0.19342	-0.369261	-0.262812	-0.615003	1.5	2	-0.438908	-0.397876	0.654639	0.183998	0.825713	Notsignificant	50S ribosomal protein L12-1, chloroplastic OS=Arabidopsis thaliana OX=3702 GN=RPL12A PE=2 SV=1
AT4G15000	P51419	RL273	2	1	3	1	-0.19342	-0.369261	-0.262812	-0.615003	1.5	2	-0.438908	-0.397876	0.654639	0.183998	0.825713	Notsignificant	60S ribosomal protein L27-3 OS=Arabidopsis thaliana OX=3702 GN=RPL27C PE=2 SV=2
AT3G53520	Q8VZC0	UXS1	2	1	3	1	-0.19342	-0.369261	-0.262812	-0.615003	1.5	2	-0.438908	-0.397876	0.654639	0.183998	0.825713	Notsignificant	UDP-glucuronic acid decarboxylase 1 OS=Arabidopsis thaliana OX=3702 GN=UXS1 PE=1 SV=1
AT3G49060	Q94A51	PUB32	1	0	0	1	-1.33766	0.772468	-1.67785	0.384997	0.5	0.5	-0.646426	-0.399652	0.655294	0.183564	0.825713	Notsignificant	U-box domain-containing protein 32 OS=Arabidopsis thaliana OX=3702 GN=PUB32 PE=2 SV=1
AT4G35250	O65502	HC244	1	0	0	1	-1.33766	0.772468	-1.67785	0.384997	0.5	0.5	-0.646426	-0.399652	0.655294	0.183564	0.825713	Notsignificant	Protein HIGH CHLOROPHYLL FLUORESCENCE PHENOTYPE 244, chloroplastic OS=Arabidopsis thaliana OX=3702 GN=HCF244 PE=1 SV=1
AT5G10840	F4KIB2	TMN8	1	0	0	1	-1.33766	0.772468	-1.67785	0.384997	0.5	0.5	-0.646426	-0.399652	0.655294	0.183564	0.825713	Notsignificant	Transmembrane 9 superfamily member 8 OS=Arabidopsis thaliana OX=3702 GN=TMN8 PE=2 SV=1
AT1G61060	Q9C948	FB70	1	0	0	1	-1.33766	0.772468	-1.67785	0.384997	0.5	0.5	-0.646426	-0.399652	0.655294	0.183564	0.825713	Notsignificant	Putative F-box protein At1g61060 OS=Arabidopsis thaliana OX=3702 GN=At1g61060 PE=4 SV=2
AT2G21150	Q8H110	XCT	1	0	0	1	-1.33766	0.772468	-1.67785	0.384997	0.5	0.5	-0.646426	-0.399652	0.655294	0.183564	0.825713	Notsignificant	Protein XAP5 CIRCADIAN TIMEKEEPER OS=Arabidopsis thaliana OX=3702 GN=XCT PE=1 SV=1
AT1G79560	Q9SAJ3	FTSHC	1	0	0	1	-1.33766	0.772468	-1.67785	0.384997	0.5	0.5	-0.646426	-0.399652	0.655294	0.183564	0.825713	Notsignificant	ATP-dependent zinc metalloprotease FTSH 12, chloroplastic OS=Arabidopsis thaliana OX=3702 GN=FTSH12 PE=2 SV=2
AT1G09600	F4I114	Y1960	1	0	0	1	-1.33766	0.772468	-1.67785	0.384997	0.5	0.5	-0.646426	-0.399652	0.655294	0.183564	0.825713	Notsignificant	Probable serine/threonine-protein kinase At1g09600 OS=Arabidopsis thaliana OX=3702 GN=At1g09600 PE=3 SV=1
ATCG00830	P56791	RK2	4	5	6	7	-0.273587	-0.307877	-0.192423	-0.199966	4.5	6.5	-0.196194	-0.411157	0.659521	0.180771	0.830492	Notsignificant	50S ribosomal protein L2, chloroplastic OS=Arabidopsis thaliana OX=3702 GN=rpl2-A PE=3 SV=1
ATCG01310	P56791	RK2	4	5	6	7	-0.273587	-0.307877	-0.192423	-0.199966	4.5	6.5	-0.196194	-0.411157	0.659521	0.180771	0.830492	Notsignificant	50S ribosomal protein L2, chloroplastic OS=Arabidopsis thaliana OX=3702 GN=rpl2-A PE=3 SV=1
AT5G46430	Q9FHG2	RL322	2	0	2	0	-0.590097	0	-0.677849	0	1	1	-0.338925	-0.417262	0.661757	0.179302	0.831661	Notsignificant	60S ribosomal protein L32-2 OS=Arabidopsis thaliana OX=3702 GN=RPL32B PE=2 SV=1
AT1G09640	O04487	EF1G1	2	0	2	0	-0.590097	0	-0.677849	0	1	1	-0.338925	-0.417262	0.661757	0.179302	0.831661	Notsignificant	Probable elongation factor 1-gamma 1 OS=Arabidopsis thaliana OX=3702 GN=At1g09640 PE=1 SV=1
AT3G02530	Q9M888	TCPZA	2	0	2	0	-0.590097	0	-0.677849	0	1	1	-0.338925	-0.417262	0.661757	0.179302	0.831661	Notsignificant	T-complex protein 1 subunit zeta 1 OS=Arabidopsis thaliana OX=3702 GN=CCT6A PE=1 SV=1
AT1G05190	O23049	RK6	7	2	7	5	-1.10437	0.481275	-0.677849	0.384997	4.5	6	-0.146426	-0.440597	0.670248	0.173765	0.841778	Notsignificant	50S ribosomal protein L6, chloroplastic OS=Arabidopsis thaliana OX=3702 GN=RPL6 PE=2 SV=1
AT4G09570	Q38869	CDPK4	0	3	0	3	0	-0.639686	0	-0.615003	1.5	1.5	-0.307502	-0.452326	0.674483	0.171029	0.84654	Notsignificant	Calcium-dependent protein kinase 4 OS=Arabidopsis thaliana OX=3702 GN=CPK4 PE=1 SV=1
AT3G09630	Q9SF40	RL4A	17	15	26	24	-0.504307	-0.141246	-0.092887	0.0288529	16	25	-0.032017	-0.456475	0.675976	0.170069	0.847841	Notsignificant	60S ribosomal protein L4-1 OS=Arabidopsis thaliana OX=3702 GN=RPL4A PE=1 SV=1
AT5G57110	Q9LF79	ACA8	2	2	5	1	0.401795	-1.04905	0.322151	-1.19997	2	3	-0.438908	-0.457677	0.676408	0.169791	0.847841	Notsignificant	Calcium-transporting ATPase 8, plasma membrane-type OS=Arabidopsis thaliana OX=3702 GN=ACA8 PE=1 SV=1
AT4G10450	Q9SZX9	RL92	8	10	14	13	-0.050033	-0.60619	0.0591161	-0.26708	9	13.5	-0.103982	-0.46402	0.678683	0.168333	0.850135	Notsignificant	60S ribosomal protein L9-2 OS=Arabidopsis thaliana OX=3702 GN=RPL9D PE=2 SV=1
AT3G09500	Q9SF53	RL351	2	2	2	3	-0.590097	-0.121626	-0.677849	-0.199966	2	2.5	-0.438908	-0.503264	0.692611	0.159511	0.867012	Notsignificant	60S ribosomal protein L35-1 OS=Arabidopsis thaliana OX=3702 GN=RPL35A PE=2 SV=1
AT5G45930	Q5XF33	CHLI2	3	0	3	0	-0.722771	0	-0.677849	0	1.5	1.5	-0.338925	-0.511077	0.695351	0.157796	0.869303	Notsignificant	Magnesium-chelatase subunit ChlI-2, chloroplastic OS=Arabidopsis thaliana OX=3702 GN=CHLI2 PE=1 SV=1
AT3G49850	Q9M2X3	TRB3	3	0	3	0	-0.722771	0	-0.677849	0	1.5	1.5	-0.338925	-0.511077	0.695351	0.157796	0.869303	Notsignificant	Telomere repeat-binding factor 3 OS=Arabidopsis thaliana OX=3702 GN=TRB3 PE=1 SV=1
AT1G03860	Q9ZNT7	PHB2	2	5	3	6	-0.19342	-0.554558	-0.262812	-0.392611	3.5	4.5	-0.327711	-0.528901	0.701563	0.153933	0.876494	Notsignificant	Prohibitin-2, mitochondrial OS=Arabidopsis thaliana OX=3702 GN=PHB2 PE=1 SV=1
AT5G27850	Q940B0	RL183	5	7	10	7	0.203558	-0.977462	0.19662	-0.615003	6	8.5	-0.209192	-0.547233	0.707891	0.150034	0.880962	Notsignificant	60S ribosomal protein L18-3 OS=Arabidopsis thaliana OX=3702 GN=RPL18C PE=2 SV=1
AT1G18480	Q944L7	SLP2	1	1	1	1	-0.417232	-0.369261	-0.677849	-0.615003	1	1	-0.646426	-0.556135	0.710941	0.148167	0.880962	Notsignificant	Shewanella-like protein phosphatase 2 OS=Arabidopsis thaliana OX=3702 GN=SLP2 PE=1 SV=1
AT4G39460	Q94AG6	SAMC1	1	1	1	1	-0.417232	-0.369261	-0.677849	-0.615003	1	1	-0.646426	-0.556135	0.710941	0.148167	0.880962	Notsignificant	S-adenosylmethionine carrier 1, chloroplastic/mitochondrial OS=Arabidopsis thaliana OX=3702 GN=SAMC1 PE=1 SV=1
AT5G60500	Q8LED0	DDPS7	1	1	1	1	-0.417232	-0.369261	-0.677849	-0.615003	1	1	-0.646426	-0.556135	0.710941	0.148167	0.880962	Notsignificant	Dehydrodolichyl diphosphate synthase 7 OS=Arabidopsis thaliana OX=3702 GN=At5g60500 PE=2 SV=1
AT1G63850	Q9CAJ9	Y1385	1	1	1	1	-0.417232	-0.369261	-0.677849	-0.615003	1	1	-0.646426	-0.556135	0.710941	0.148167	0.880962	Notsignificant	BTB/POZ domain-containing protein At1g63850 OS=Arabidopsis thaliana OX=3702 GN=At1g63850 PE=1 SV=1
AT1G30380	Q9SUI5	PSAK	1	1	1	1	-0.417232	-0.369261	-0.677849	-0.615003	1	1	-0.646426	-0.556135	0.710941	0.148167	0.880962	Notsignificant	Photosystem I reaction center subunit psaK, chloroplastic OS=Arabidopsis thaliana OX=3702 GN=PSAK PE=2 SV=2
ATCG00900	P61841	RR7	1	1	1	1	-0.417232	-0.369261	-0.677849	-0.615003	1	1	-0.646426	-0.556135	0.710941	0.148167	0.880962	Notsignificant	30S ribosomal protein S7, chloroplastic OS=Arabidopsis thaliana OX=3702 GN=rps7-A PE=1 SV=1
ATCG01240	P61841	RR7	1	1	1	1	-0.417232	-0.369261	-0.677849	-0.615003	1	1	-0.646426	-0.556135	0.710941	0.148167	0.880962	Notsignificant	30S ribosomal protein S7, chloroplastic OS=Arabidopsis thaliana OX=3702 GN=rps7-A PE=1 SV=1
AT5G19690	Q93ZY3	STT3A	1	1	1	1	-0.417232	-0.369261	-0.677849	-0.615003	1	1	-0.646426	-0.556135	0.710941	0.148167	0.880962	Notsignificant	Dolichyl-diphosphooligosaccharide--protein glycosyltransferase subunit STT3A OS=Arabidopsis thaliana OX=3702 GN=STT3A PE=2 SV=1
AT5G56870	Q9SCV8	BGAL4	1	1	1	1	-0.417232	-0.369261	-0.677849	-0.615003	1	1	-0.646426	-0.556135	0.710941	0.148167	0.880962	Notsignificant	Beta-galactosidase 4 OS=Arabidopsis thaliana OX=3702 GN=BGAL4 PE=1 SV=1
AT1G31280	Q9SHF3	AGO2	5	0	3	1	-1.57209	0.772468	-1.26281	0.384997	2.5	2	-0.438908	-0.565421	0.714106	0.146237	0.880962	Notsignificant	Protein argonaute 2 OS=Arabidopsis thaliana OX=3702 GN=AGO2 PE=1 SV=1
AT4G01310	O04603	RK5	0	3	1	1	0.747628	-1.55595	0.322151	-1.615	1.5	1	-0.646426	-0.571571	0.716194	0.14497	0.880962	Notsignificant	50S ribosomal protein L5, chloroplastic OS=Arabidopsis thaliana OX=3702 GN=RPL5 PE=2 SV=1
AT2G44610	O80501	RAH1B	6	3	5	7	-1.2933	0.481887	-0.900242	0.384997	4.5	6	-0.257623	-0.573754	0.716933	0.144521	0.880962	Notsignificant	Ras-related protein RABH1b OS=Arabidopsis thaliana OX=3702 GN=RABH1B PE=1 SV=1
AT3G54210	Q9M385	RK17	4	5	6	6	-0.273587	-0.554558	-0.192423	-0.392611	4.5	6	-0.292517	-0.585587	0.720924	0.142111	0.880962	Notsignificant	50S ribosomal protein L17, chloroplastic OS=Arabidopsis thaliana OX=3702 GN=RPL17 PE=2 SV=1
AT2G39390	O80626	RL352	2	3	3	3	-0.19342	-0.639686	-0.262812	-0.615003	2.5	3	-0.438908	-0.589095	0.722101	0.141402	0.880962	Notsignificant	60S ribosomal protein L35-2 OS=Arabidopsis thaliana OX=3702 GN=RPL35B PE=2 SV=1
AT5G28060	Q8LC83	RS242	3	4	5	4	-0.0971965	-0.738707	-0.092887	-0.615003	3.5	4.5	-0.353945	-0.591073	0.722764	0.141003	0.880962	Notsignificant	40S ribosomal protein S24-2 OS=Arabidopsis thaliana OX=3702 GN=RPS24B PE=2 SV=2
AT3G46060	P28186	RAE1C	5	3	8	3	-0.19625	-0.639686	-0.092887	-0.615003	4	5.5	-0.353945	-0.591096	0.722772	0.140999	0.880962	Notsignificant	Ras-related protein RABE1c OS=Arabidopsis thaliana OX=3702 GN=RABE1C PE=1 SV=1
AT3G53020	P38666	RL242	5	4	6	6	-0.664332	-0.172041	-0.455457	-0.129576	4.5	6	-0.292517	-0.591404	0.722875	0.140937	0.880962	Notsignificant	60S ribosomal protein L24-2 OS=Arabidopsis thaliana OX=3702 GN=RPL24B PE=1 SV=2
ATCG00820	P56808	RR19	1	1	3	0	0.452661	-1.29466	0.322151	-1.615	1	1.5	-0.646426	-0.595384	0.724206	0.140138	0.880962	Notsignificant	30S ribosomal protein S19, chloroplastic OS=Arabidopsis thaliana OX=3702 GN=rps19 PE=3 SV=1
ATMG00640	Q04613	MI25	3	2	3	3	-0.722771	-0.121626	-0.677849	-0.199966	2.5	3	-0.438908	-0.597079	0.724773	0.139798	0.880962	Notsignificant	ATP synthase protein MI25 OS=Arabidopsis thaliana OX=3702 GN=AtMg00640 PE=1 SV=2
AT4G18100	P49211	RL321	5	6	8	7	-0.19625	-0.655064	-0.092887	-0.422358	5.5	7.5	-0.257623	-0.60197	0.726403	0.138822	0.880962	Notsignificant	60S ribosomal protein L32-1 OS=Arabidopsis thaliana OX=3702 GN=RPL32A PE=2 SV=2
AT3G46040	Q9LX88	R15A4	7	3	6	7	-1.35347	0.481887	-0.870495	0.384997	5	6.5	-0.242749	-0.616299	0.731151	0.135993	0.880962	Notsignificant	40S ribosomal protein S15a-4 OS=Arabidopsis thaliana OX=3702 GN=RPS15AD PE=2 SV=3
AT3G49560	Q9SCK3	HP301	2	3	2	4	-0.590097	-0.300221	-0.677849	-0.293075	2.5	3	-0.485462	-0.62955	0.735505	0.133414	0.880962	Notsignificant	Chloroplastic import inner membrane translocase subunit HP30-1 OS=Arabidopsis thaliana OX=3702 GN=HP30-1 PE=1 SV=1
AT2G39260	F4IUX6	RENT2	3	2	6	1	0.157641	-1.04905	0.129505	-1.19997	2.5	3.5	-0.53523	-0.63032	0.735757	0.133265	0.880962	Notsignificant	Regulator of nonsense transcripts UPF2 OS=Arabidopsis thaliana OX=3702 GN=UPF2 PE=2 SV=1
AT4G32470	Q9SUU5	QCR71	2	3	4	2	0.128699	-1.04623	0.0591161	-1.03004	2.5	3	-0.485462	-0.64879	0.741763	0.129735	0.880962	Notsignificant	Cytochrome b-c1 complex subunit 7-1 OS=Arabidopsis thaliana OX=3702 GN=QCR7-1 PE=1 SV=1
AT1G16920	Q39222	RAA1B	5	7	8	8	-0.19625	-0.74479	-0.092887	-0.445078	6	8	-0.268983	-0.665416	0.747108	0.126617	0.880962	Notsignificant	Ras-related protein RABA1b OS=Arabidopsis thaliana OX=3702 GN=RABA1B PE=1 SV=1
AT3G63490	Q9LY66	RK1	4	5	8	4	0.182048	-1.12819	0.170147	-0.878038	4.5	6	-0.353945	-0.669021	0.748259	0.125948	0.880962	Notsignificant	50S ribosomal protein L1, chloroplastic OS=Arabidopsis thaliana OX=3702 GN=RPL1 PE=1 SV=1
AT5G10450	P48349	14336	1	2	2	1	0.0909941	-1.04905	-0.092887	-1.19997	1.5	1.5	-0.646426	-0.677446	0.750939	0.124396	0.880962	Notsignificant	14-3-3-like protein GF14 lambda OS=Arabidopsis thaliana OX=3702 GN=GRF6 PE=1 SV=1
AT3G44310	P32961	NRL1	2	1	2	1	-0.590097	-0.369261	-0.677849	-0.615003	1.5	1.5	-0.646426	-0.678369	0.751231	0.124226	0.880962	Notsignificant	Nitrilase 1 OS=Arabidopsis thaliana OX=3702 GN=NIT1 PE=1 SV=2
AT5G50850	Q38799	ODPB1	2	1	2	1	-0.590097	-0.369261	-0.677849	-0.615003	1.5	1.5	-0.646426	-0.678369	0.751231	0.124226	0.880962	Notsignificant	Pyruvate dehydrogenase E1 component subunit beta-1, mitochondrial OS=Arabidopsis thaliana OX=3702 GN=PDH2 PE=1 SV=2
AT1G07660	P59259	H4	2	1	1	2	-1.11304	0.144508	-1.26281	-0.0300408	1.5	1.5	-0.646426	-0.684852	0.753281	0.123043	0.880962	Notsignificant	Histone H4 OS=Arabidopsis thaliana OX=3702 GN=At1g07660 PE=1 SV=2
AT1G07820	P59259	H4	2	1	1	2	-1.11304	0.144508	-1.26281	-0.0300408	1.5	1.5	-0.646426	-0.684852	0.753281	0.123043	0.880962	Notsignificant	Histone H4 OS=Arabidopsis thaliana OX=3702 GN=At1g07660 PE=1 SV=2
AT2G28740	P59259	H4	2	1	1	2	-1.11304	0.144508	-1.26281	-0.0300408	1.5	1.5	-0.646426	-0.684852	0.753281	0.123043	0.880962	Notsignificant	Histone H4 OS=Arabidopsis thaliana OX=3702 GN=At1g07660 PE=1 SV=2
AT3G45930	P59259	H4	2	1	1	2	-1.11304	0.144508	-1.26281	-0.0300408	1.5	1.5	-0.646426	-0.684852	0.753281	0.123043	0.880962	Notsignificant	Histone H4 OS=Arabidopsis thaliana OX=3702 GN=At1g07660 PE=1 SV=2
AT3G46320	P59259	H4	2	1	1	2	-1.11304	0.144508	-1.26281	-0.0300408	1.5	1.5	-0.646426	-0.684852	0.753281	0.123043	0.880962	Notsignificant	Histone H4 OS=Arabidopsis thaliana OX=3702 GN=At1g07660 PE=1 SV=2
AT3G53730	P59259	H4	2	1	1	2	-1.11304	0.144508	-1.26281	-0.0300408	1.5	1.5	-0.646426	-0.684852	0.753281	0.123043	0.880962	Notsignificant	Histone H4 OS=Arabidopsis thaliana OX=3702 GN=At1g07660 PE=1 SV=2
AT5G59690	P59259	H4	2	1	1	2	-1.11304	0.144508	-1.26281	-0.0300408	1.5	1.5	-0.646426	-0.684852	0.753281	0.123043	0.880962	Notsignificant	Histone H4 OS=Arabidopsis thaliana OX=3702 GN=At1g07660 PE=1 SV=2
AT5G59970	P59259	H4	2	1	1	2	-1.11304	0.144508	-1.26281	-0.0300408	1.5	1.5	-0.646426	-0.684852	0.753281	0.123043	0.880962	Notsignificant	Histone H4 OS=Arabidopsis thaliana OX=3702 GN=At1g07660 PE=1 SV=2
AT5G58420	Q8VYK6	RS43	16	14	22	22	-0.804852	-0.188768	-0.24175	0.0016681	15	22	-0.120041	-0.702596	0.758846	0.119846	0.880962	Notsignificant	40S ribosomal protein S4-3 OS=Arabidopsis thaliana OX=3702 GN=RPS4D PE=2 SV=2
AT2G31610	Q9SIP7	RS31	17	9	22	15	-1.00899	-0.0132666	-0.324213	0.0630686	13	18.5	-0.130572	-0.722844	0.765112	0.116275	0.880962	Notsignificant	40S ribosomal protein S3-1 OS=Arabidopsis thaliana OX=3702 GN=RPS3A PE=1 SV=1
AT3G53420	P43286	PIP2;1	3	3	3	4	-0.722771	-0.300221	-0.677849	-0.293075	3	3.5	-0.485462	-0.723365	0.765272	0.116184	0.880962	Notsignificant	Aquaporin PIP2-1 OS=Arabidopsis thaliana OX=3702 GN=PIP2-1 PE=1 SV=1
AT5G61780	Q9FLT0	TSN2	0	3	0	2	0	-1.04623	0	-1.03004	1.5	1	-0.51502	-0.739794	0.770288	0.113347	0.880962	Notsignificant	Ribonuclease TUDOR 2 OS=Arabidopsis thaliana OX=3702 GN=TSN2 PE=1 SV=1
AT2G33210	Q8L7B5	CH60B	5	2	5	3	-0.93323	-0.121626	-0.677849	-0.199966	3.5	4	-0.438908	-0.745895	0.772135	0.112307	0.880962	Notsignificant	Chaperonin CPN60-like 1, mitochondrial OS=Arabidopsis thaliana OX=3702 GN=At2g33210 PE=1 SV=1
AT3G43980	Q680P8	RS29	0	2	1	0	0.747628	-1.831	0.322151	-2.19997	1	0.5	-0.938908	-0.766061	0.77818	0.10892	0.880962	Notsignificant	40S ribosomal protein S29 OS=Arabidopsis thaliana OX=3702 GN=RPS29A PE=3 SV=2
AT3G44010	Q680P8	RS29	0	2	1	0	0.747628	-1.831	0.322151	-2.19997	1	0.5	-0.938908	-0.766061	0.77818	0.10892	0.880962	Notsignificant	40S ribosomal protein S29 OS=Arabidopsis thaliana OX=3702 GN=RPS29A PE=3 SV=2
AT4G33865	Q680P8	RS29	0	2	1	0	0.747628	-1.831	0.322151	-2.19997	1	0.5	-0.938908	-0.766061	0.77818	0.10892	0.880962	Notsignificant	40S ribosomal protein S29 OS=Arabidopsis thaliana OX=3702 GN=RPS29A PE=3 SV=2
AT3G20280	Q5PNS0	Y3228	0	2	1	0	0.747628	-1.831	0.322151	-2.19997	1	0.5	-0.938908	-0.766061	0.77818	0.10892	0.880962	Notsignificant	PHD finger protein At3g20280 OS=Arabidopsis thaliana OX=3702 GN=At3g20280 PE=2 SV=1
AT4G35100	P93004	PIP27	2	2	2	2	-0.590097	-0.522258	-0.677849	-0.615003	2	2	-0.646426	-0.786554	0.784229	0.105557	0.880962	Notsignificant	Aquaporin PIP2-7 OS=Arabidopsis thaliana OX=3702 GN=PIP2-7 PE=1 SV=2
AT4G25230	Q8VYC8	RIN2	2	0	0	1	-1.89181	0.772468	-2.26281	0.384997	1	0.5	-0.938908	-0.791493	0.785672	0.104759	0.880962	Notsignificant	E3 ubiquitin protein ligase RIN2 OS=Arabidopsis thaliana OX=3702 GN=RIN2 PE=1 SV=1
AT5G47520	Q9FGK5	RAA5A	3	4	4	4	-0.386542	-0.738707	-0.355921	-0.615003	3.5	4	-0.485462	-0.795671	0.786888	0.104087	0.880962	Notsignificant	Ras-related protein RABA5a OS=Arabidopsis thaliana OX=3702 GN=RABA5A PE=1 SV=1
AT3G23990	P29197	CH60A	6	2	6	3	-1.02238	-0.121626	-0.677849	-0.199966	4	4.5	-0.438908	-0.808932	0.790723	0.101976	0.880962	Notsignificant	Chaperonin CPN60, mitochondrial OS=Arabidopsis thaliana OX=3702 GN=CPN60 PE=1 SV=2
ATCG01060	P62090	PSAC	4	3	3	5	-1.17488	-0.00765437	-0.999778	-0.0300408	3.5	4	-0.514909	-0.836178	0.798472	0.09774	0.880962	Notsignificant	Photosystem I iron-sulfur center OS=Arabidopsis thaliana OX=3702 GN=psaC PE=3 SV=2
AT3G08940	Q9XF88	CB4B	8	7	13	7	-0.214473	-0.977462	-0.0404195	-0.615003	7.5	10	-0.327711	-0.842825	0.800337	0.0967272	0.880962	Notsignificant	Chlorophyll a-b binding protein CP29.2, chloroplastic OS=Arabidopsis thaliana OX=3702 GN=LHCB4.2 PE=1 SV=1
AT5G30510	Q93VC7	RPS1	4	6	5	7	-0.537658	-0.655064	-0.414815	-0.422358	5	6	-0.418587	-0.843382	0.800493	0.0966427	0.880962	Notsignificant	30S ribosomal protein S1, chloroplastic OS=Arabidopsis thaliana OX=3702 GN=RPS1 PE=1 SV=1
AT3G16420	O04314	JAL30	1	1	0	2	-1.33766	0.144508	-1.67785	-0.0300408	1	1	-0.853945	-0.843686	0.800578	0.0965965	0.880962	Notsignificant	PYK10-binding protein 1 OS=Arabidopsis thaliana OX=3702 GN=PBP1 PE=1 SV=1
AT3G54110	O81845	PUMP1	10	5	9	10	-1.52615	0.323291	-0.815353	0.259466	7.5	9.5	-0.277944	-0.850546	0.802489	0.0955607	0.880962	Notsignificant	Mitochondrial uncoupling protein 1 OS=Arabidopsis thaliana OX=3702 GN=PUMP1 PE=1 SV=1
AT5G18380	Q42340	RS163	12	10	14	16	-1.09633	-0.115264	-0.471399	0.013028	11	15	-0.229185	-0.856729	0.804203	0.0946345	0.880962	Notsignificant	40S ribosomal protein S16-3 OS=Arabidopsis thaliana OX=3702 GN=RPS16C PE=2 SV=1
AT3G04920	Q9SS17	RS241	5	3	5	4	-0.93323	-0.300221	-0.677849	-0.293075	4	4.5	-0.485462	-0.872181	0.808445	0.0923494	0.880962	Notsignificant	40S ribosomal protein S24-1 OS=Arabidopsis thaliana OX=3702 GN=RPS24A PE=2 SV=1
AT5G47930	Q8L953	RS273	2	3	3	2	-0.19342	-1.04623	-0.262812	-1.03004	2.5	2.5	-0.646426	-0.876563	0.809638	0.0917091	0.880962	Notsignificant	40S ribosomal protein S27-3 OS=Arabidopsis thaliana OX=3702 GN=RPS27D PE=2 SV=2
ATMG01190	P92549	ATPAM	27	25	40	37	-0.760712	-0.481945	-0.127652	-0.0675155	26	38.5	-0.0975839	-0.878691	0.810216	0.0913994	0.880962	Notsignificant	ATP synthase subunit alpha, mitochondrial OS=Arabidopsis thaliana OX=3702 GN=ATPA PE=1 SV=2
AT1G18080	O24456	GBLPA	3	2	3	2	-0.722771	-0.522258	-0.677849	-0.615003	2.5	2.5	-0.646426	-0.880369	0.81067	0.0911558	0.880962	Notsignificant	Receptor for activated C kinase 1A OS=Arabidopsis thaliana OX=3702 GN=RACK1A PE=1 SV=2
AT1G51890	C0LGG6	Y5189	3	2	3	2	-0.722771	-0.522258	-0.677849	-0.615003	2.5	2.5	-0.646426	-0.880369	0.81067	0.0911558	0.880962	Notsignificant	Probable LRR receptor-like protein kinase At1g51890 OS=Arabidopsis thaliana OX=3702 GN=At1g51890 PE=1 SV=2
ATCG00580	P56779	PSBE	3	2	2	3	-1.12613	-0.121626	-1.09289	-0.199966	2.5	2.5	-0.646426	-0.882293	0.811191	0.0908769	0.880962	Notsignificant	Cytochrome b559 subunit alpha OS=Arabidopsis thaliana OX=3702 GN=psbE PE=1 SV=4
AT2G38750	Q9ZVJ6	ANXD4	4	4	5	4	-0.537658	-0.738707	-0.414815	-0.615003	4	4.5	-0.514909	-0.902526	0.816611	0.0879846	0.880962	Notsignificant	Annexin D4 OS=Arabidopsis thaliana OX=3702 GN=ANN4 PE=1 SV=1
AT1G44100	Q8GUM3	AAP5	0	1	0	0	0	-1.29466	0	-1.615	0.5	0	-0.807502	-0.915463	0.820026	0.0861725	0.880962	Notsignificant	Amino acid permease 5 OS=Arabidopsis thaliana OX=3702 GN=AAP5 PE=1 SV=1
AT1G69830	Q94A41	AMY3	0	1	0	0	0	-1.29466	0	-1.615	0.5	0	-0.807502	-0.915463	0.820026	0.0861725	0.880962	Notsignificant	Alpha-amylase 3, chloroplastic OS=Arabidopsis thaliana OX=3702 GN=AMY3 PE=1 SV=1
AT1G49430	Q9XIA9	LACS2	0	1	0	0	0	-1.29466	0	-1.615	0.5	0	-0.807502	-0.915463	0.820026	0.0861725	0.880962	Notsignificant	Long chain acyl-CoA synthetase 2 OS=Arabidopsis thaliana OX=3702 GN=LACS2 PE=2 SV=1
AT1G48490	F4HYG2	IRE3	0	1	0	0	0	-1.29466	0	-1.615	0.5	0	-0.807502	-0.915463	0.820026	0.0861725	0.880962	Notsignificant	Probable serine/threonine protein kinase IRE3 OS=Arabidopsis thaliana OX=3702 GN=IRE3 PE=2 SV=1
AT4G32700	Q588V7	TEB	0	1	0	0	0	-1.29466	0	-1.615	0.5	0	-0.807502	-0.915463	0.820026	0.0861725	0.880962	Notsignificant	Helicase and polymerase-containing protein TEBICHI OS=Arabidopsis thaliana OX=3702 GN=TEB PE=2 SV=1
AT1G76320	Q6NQJ7	FRS4	0	1	0	0	0	-1.29466	0	-1.615	0.5	0	-0.807502	-0.915463	0.820026	0.0861725	0.880962	Notsignificant	Protein FAR1-RELATED SEQUENCE 4 OS=Arabidopsis thaliana OX=3702 GN=FRS4 PE=2 SV=2
AT5G16840	Q9LFD5	BPA1	0	1	0	0	0	-1.29466	0	-1.615	0.5	0	-0.807502	-0.915463	0.820026	0.0861725	0.880962	Notsignificant	Binding partner of ACD11 1 OS=Arabidopsis thaliana OX=3702 GN=BPA1 PE=1 SV=1
AT1G69910	F4I3V3	LRL15	0	1	0	0	0	-1.29466	0	-1.615	0.5	0	-0.807502	-0.915463	0.820026	0.0861725	0.880962	Notsignificant	LEAF RUST 10 DISEASE-RESISTANCE LOCUS RECEPTOR-LIKE PROTEIN KINASE-like 1.5 OS=Arabidopsis thaliana OX=3702 GN=LRK10L-1.5 PE=3 SV=1
AT3G57280	Q93V66	FAX1	0	1	0	0	0	-1.29466	0	-1.615	0.5	0	-0.807502	-0.915463	0.820026	0.0861725	0.880962	Notsignificant	Protein FATTY ACID EXPORT 1, chloroplastic OS=Arabidopsis thaliana OX=3702 GN=FAX1 PE=1 SV=1
AT5G22270	Q9FMS4	SIED1	0	1	0	0	0	-1.29466	0	-1.615	0.5	0	-0.807502	-0.915463	0.820026	0.0861725	0.880962	Notsignificant	Protein salt-induced and EIN3/EIL1-dependent 1 OS=Arabidopsis thaliana OX=3702 GN=SIED1 PE=4 SV=1
AT4G30290	Q9M0D1	XTH19	0	1	0	0	0	-1.29466	0	-1.615	0.5	0	-0.807502	-0.915463	0.820026	0.0861725	0.880962	Notsignificant	Xyloglucan endotransglucosylase/hydrolase protein 19 OS=Arabidopsis thaliana OX=3702 GN=XTH19 PE=1 SV=1
AT1G10130	Q9SY55	ECA3	0	1	0	0	0	-1.29466	0	-1.615	0.5	0	-0.807502	-0.915463	0.820026	0.0861725	0.880962	Notsignificant	Calcium-transporting ATPase 3, endoplasmic reticulum-type OS=Arabidopsis thaliana OX=3702 GN=ECA3 PE=2 SV=3
AT2G23570	F4IMK4	MES19	0	1	0	0	0	-1.29466	0	-1.615	0.5	0	-0.807502	-0.915463	0.820026	0.0861725	0.880962	Notsignificant	Putative methylesterase 19 OS=Arabidopsis thaliana OX=3702 GN=MES19 PE=2 SV=2
AT3G12810	Q7X9V2	PIE1	0	1	0	0	0	-1.29466	0	-1.615	0.5	0	-0.807502	-0.915463	0.820026	0.0861725	0.880962	Notsignificant	Protein PHOTOPERIOD-INDEPENDENT EARLY FLOWERING 1 OS=Arabidopsis thaliana OX=3702 GN=PIE1 PE=1 SV=1
AT2G18915	Q8W420	ADO2	0	1	0	0	0	-1.29466	0	-1.615	0.5	0	-0.807502	-0.915463	0.820026	0.0861725	0.880962	Notsignificant	Adagio protein 2 OS=Arabidopsis thaliana OX=3702 GN=ADO2 PE=1 SV=1
AT5G65683	Q0WQX9	WAVH2	0	1	0	0	0	-1.29466	0	-1.615	0.5	0	-0.807502	-0.915463	0.820026	0.0861725	0.880962	Notsignificant	Probable E3 ubiquitin-protein ligase WAVH2 OS=Arabidopsis thaliana OX=3702 GN=WAVH2 PE=2 SV=1
AT4G25360	Q8VYS5	TBL18	0	1	0	0	0	-1.29466	0	-1.615	0.5	0	-0.807502	-0.915463	0.820026	0.0861725	0.880962	Notsignificant	Protein trichome birefringence-like 18 OS=Arabidopsis thaliana OX=3702 GN=TBL18 PE=2 SV=1
AT3G15640	Q9LW15	CX5B1	0	1	0	0	0	-1.29466	0	-1.615	0.5	0	-0.807502	-0.915463	0.820026	0.0861725	0.880962	Notsignificant	Cytochrome c oxidase subunit 5b-1, mitochondrial OS=Arabidopsis thaliana OX=3702 GN=COX5B-1 PE=1 SV=1
AT3G62980	Q570C0	TIR1	0	1	0	0	0	-1.29466	0	-1.615	0.5	0	-0.807502	-0.915463	0.820026	0.0861725	0.880962	Notsignificant	Protein TRANSPORT INHIBITOR RESPONSE 1 OS=Arabidopsis thaliana OX=3702 GN=TIR1 PE=1 SV=2
AT1G11130	Q8RWZ1	SUB	0	1	0	0	0	-1.29466	0	-1.615	0.5	0	-0.807502	-0.915463	0.820026	0.0861725	0.880962	Notsignificant	Protein STRUBBELIG OS=Arabidopsis thaliana OX=3702 GN=SUB PE=1 SV=1
ATCG00040	P56784	MATK	0	1	0	0	0	-1.29466	0	-1.615	0.5	0	-0.807502	-0.915463	0.820026	0.0861725	0.880962	Notsignificant	Maturase K OS=Arabidopsis thaliana OX=3702 GN=matK PE=3 SV=2
AT3G27730	Q5D892	MER3	0	1	0	0	0	-1.29466	0	-1.615	0.5	0	-0.807502	-0.915463	0.820026	0.0861725	0.880962	Notsignificant	DExH-box ATP-dependent RNA helicase DExH17 OS=Arabidopsis thaliana OX=3702 GN=MER3 PE=2 SV=1
AT2G21060	Q38896	CSP4	0	1	0	0	0	-1.29466	0	-1.615	0.5	0	-0.807502	-0.915463	0.820026	0.0861725	0.880962	Notsignificant	Cold shock domain-containing protein 4 OS=Arabidopsis thaliana OX=3702 GN=CSP4 PE=1 SV=1
AT3G16730	Q9LUR0	CNDH2	0	1	0	0	0	-1.29466	0	-1.615	0.5	0	-0.807502	-0.915463	0.820026	0.0861725	0.880962	Notsignificant	Condensin-2 complex subunit H2 OS=Arabidopsis thaliana OX=3702 GN=CAPH2 PE=2 SV=1
AT4G08500	Q39008	M3K1	0	1	0	0	0	-1.29466	0	-1.615	0.5	0	-0.807502	-0.915463	0.820026	0.0861725	0.880962	Notsignificant	Mitogen-activated protein kinase kinase kinase 1 OS=Arabidopsis thaliana OX=3702 GN=MEKK1 PE=1 SV=2
AT5G22640	Q8LPR8	TI100	0	1	0	0	0	-1.29466	0	-1.615	0.5	0	-0.807502	-0.915463	0.820026	0.0861725	0.880962	Notsignificant	Protein TIC 100 OS=Arabidopsis thaliana OX=3702 GN=TIC100 PE=1 SV=1
AT1G70670	Q9CAB7	PXG4	0	1	0	0	0	-1.29466	0	-1.615	0.5	0	-0.807502	-0.915463	0.820026	0.0861725	0.880962	Notsignificant	Probable peroxygenase 4 OS=Arabidopsis thaliana OX=3702 GN=PXG4 PE=1 SV=1
AT4G08350	Q9STN3	SPT51	0	1	0	0	0	-1.29466	0	-1.615	0.5	0	-0.807502	-0.915463	0.820026	0.0861725	0.880962	Notsignificant	Putative transcription elongation factor SPT5 homolog 1 OS=Arabidopsis thaliana OX=3702 GN=At4g08350 PE=1 SV=2
AT1G62380	Q41931	ACCO2	0	1	0	0	0	-1.29466	0	-1.615	0.5	0	-0.807502	-0.915463	0.820026	0.0861725	0.880962	Notsignificant	1-aminocyclopropane-1-carboxylate oxidase 2 OS=Arabidopsis thaliana OX=3702 GN=ACO2 PE=1 SV=2
AT5G60930	F4K0J3	KN4C	0	1	0	0	0	-1.29466	0	-1.615	0.5	0	-0.807502	-0.915463	0.820026	0.0861725	0.880962	Notsignificant	Kinesin-like protein KIN-4C OS=Arabidopsis thaliana OX=3702 GN=KIN4C PE=2 SV=2
AT1G11290	Q3E6Q1	PPR32	0	1	0	0	0	-1.29466	0	-1.615	0.5	0	-0.807502	-0.915463	0.820026	0.0861725	0.880962	Notsignificant	Pentatricopeptide repeat-containing protein At1g11290, chloroplastic OS=Arabidopsis thaliana OX=3702 GN=PCMP-H40 PE=2 SV=1
AT3G47833	Q9C5E8	SDH7A	0	1	0	0	0	-1.29466	0	-1.615	0.5	0	-0.807502	-0.915463	0.820026	0.0861725	0.880962	Notsignificant	Succinate dehydrogenase subunit 7A, mitochondrial OS=Arabidopsis thaliana OX=3702 GN=SDH7A PE=1 SV=1
AT4G02560	Q38796	LUMI	0	1	0	0	0	-1.29466	0	-1.615	0.5	0	-0.807502	-0.915463	0.820026	0.0861725	0.880962	Notsignificant	Homeobox protein LUMINIDEPENDENS OS=Arabidopsis thaliana OX=3702 GN=LD PE=1 SV=2
AT3G16820	Q9LRZ2	FB147	0	1	0	0	0	-1.29466	0	-1.615	0.5	0	-0.807502	-0.915463	0.820026	0.0861725	0.880962	Notsignificant	Putative F-box protein At3g16820 OS=Arabidopsis thaliana OX=3702 GN=At3g16820 PE=4 SV=2
AT5G10620	Q9LXB4	Y5620	0	1	0	0	0	-1.29466	0	-1.615	0.5	0	-0.807502	-0.915463	0.820026	0.0861725	0.880962	Notsignificant	Putative RNA methyltransferase At5g10620 OS=Arabidopsis thaliana OX=3702 GN=At5g10620 PE=3 SV=1
AT5G07210	Q9LYP5	ARR21	0	1	0	0	0	-1.29466	0	-1.615	0.5	0	-0.807502	-0.915463	0.820026	0.0861725	0.880962	Notsignificant	Putative two-component response regulator ARR21 OS=Arabidopsis thaliana OX=3702 GN=ARR21 PE=2 SV=3
AT5G60190	Q9LSS7	RUBP1	0	1	0	0	0	-1.29466	0	-1.615	0.5	0	-0.807502	-0.915463	0.820026	0.0861725	0.880962	Notsignificant	NEDD8-specific protease 1 OS=Arabidopsis thaliana OX=3702 GN=NEDP1 PE=2 SV=1
AT3G26922	Q9LJF8	FBL47	0	1	0	0	0	-1.29466	0	-1.615	0.5	0	-0.807502	-0.915463	0.820026	0.0861725	0.880962	Notsignificant	F-box/LRR-repeat protein At3g26922 OS=Arabidopsis thaliana OX=3702 GN=At3g26922 PE=2 SV=2
AT5G60050	Q9LVG9	Y5600	0	1	0	0	0	-1.29466	0	-1.615	0.5	0	-0.807502	-0.915463	0.820026	0.0861725	0.880962	Notsignificant	BTB/POZ domain-containing protein At5g60050 OS=Arabidopsis thaliana OX=3702 GN=At5g60050 PE=2 SV=1
AT5G26960	Q6NPN5	FK113	0	1	0	0	0	-1.29466	0	-1.615	0.5	0	-0.807502	-0.915463	0.820026	0.0861725	0.880962	Notsignificant	F-box/kelch-repeat protein At5g26960 OS=Arabidopsis thaliana OX=3702 GN=At5g26960 PE=2 SV=1
AT5G42810	Q93YN9	IPPK	0	1	0	0	0	-1.29466	0	-1.615	0.5	0	-0.807502	-0.915463	0.820026	0.0861725	0.880962	Notsignificant	Inositol-pentakisphosphate 2-kinase OS=Arabidopsis thaliana OX=3702 GN=IPK1 PE=1 SV=1
AT3G13782	F4JEI8	NAP1D	0	1	0	0	0	-1.29466	0	-1.615	0.5	0	-0.807502	-0.915463	0.820026	0.0861725	0.880962	Notsignificant	Nucleosome assembly protein 1;4 OS=Arabidopsis thaliana OX=3702 GN=NAP1;4 PE=1 SV=1
AT2G23340	O22174	ERF08	0	1	0	0	0	-1.29466	0	-1.615	0.5	0	-0.807502	-0.915463	0.820026	0.0861725	0.880962	Notsignificant	Ethylene-responsive transcription factor ERF008 OS=Arabidopsis thaliana OX=3702 GN=ERF008 PE=2 SV=1
AT2G35030	O64766	PP185	0	1	0	0	0	-1.29466	0	-1.615	0.5	0	-0.807502	-0.915463	0.820026	0.0861725	0.880962	Notsignificant	Pentatricopeptide repeat-containing protein At2g35030, mitochondrial OS=Arabidopsis thaliana OX=3702 GN=PCMP-E15 PE=2 SV=1
AT4G30620	Q9M098	EBFC1	0	1	0	0	0	-1.29466	0	-1.615	0.5	0	-0.807502	-0.915463	0.820026	0.0861725	0.880962	Notsignificant	Nucleoid-associated protein At4g30620, chloroplastic OS=Arabidopsis thaliana OX=3702 GN=At4g30620 PE=1 SV=1
AT3G18770	F4J8V5	AT13B	0	1	0	0	0	-1.29466	0	-1.615	0.5	0	-0.807502	-0.915463	0.820026	0.0861725	0.880962	Notsignificant	Autophagy-related protein 13b OS=Arabidopsis thaliana OX=3702 GN=ATG13B PE=2 SV=1
AT1G04390	P93820	Y1439	0	1	0	0	0	-1.29466	0	-1.615	0.5	0	-0.807502	-0.915463	0.820026	0.0861725	0.880962	Notsignificant	BTB/POZ domain-containing protein At1g04390 OS=Arabidopsis thaliana OX=3702 GN=At1g04390 PE=2 SV=3
AT5G44980	Q9FL99	FDL36	0	1	0	0	0	-1.29466	0	-1.615	0.5	0	-0.807502	-0.915463	0.820026	0.0861725	0.880962	Notsignificant	F-box/FBD/LRR-repeat protein At5g44980 OS=Arabidopsis thaliana OX=3702 GN=At5g44980 PE=2 SV=1
AT5G06860	Q9M5J9	PGIP1	0	1	0	0	0	-1.29466	0	-1.615	0.5	0	-0.807502	-0.915463	0.820026	0.0861725	0.880962	Notsignificant	Polygalacturonase inhibitor 1 OS=Arabidopsis thaliana OX=3702 GN=PGIP1 PE=1 SV=1
AT1G53230	Q9MAH8	TCP3	0	1	0	0	0	-1.29466	0	-1.615	0.5	0	-0.807502	-0.915463	0.820026	0.0861725	0.880962	Notsignificant	Transcription factor TCP3 OS=Arabidopsis thaliana OX=3702 GN=TCP3 PE=1 SV=1
AT5G47260	Q9LVT3	DRL38	0	1	0	0	0	-1.29466	0	-1.615	0.5	0	-0.807502	-0.915463	0.820026	0.0861725	0.880962	Notsignificant	Probable disease resistance protein At5g47260 OS=Arabidopsis thaliana OX=3702 GN=At5g47260 PE=3 SV=2
AT1G59900	P52901	ODPA1	0	1	0	0	0	-1.29466	0	-1.615	0.5	0	-0.807502	-0.915463	0.820026	0.0861725	0.880962	Notsignificant	Pyruvate dehydrogenase E1 component subunit alpha-1, mitochondrial OS=Arabidopsis thaliana OX=3702 GN=E1 ALPHA PE=1 SV=2
AT4G38360	F4JTN2	LAZ1	0	1	0	0	0	-1.29466	0	-1.615	0.5	0	-0.807502	-0.915463	0.820026	0.0861725	0.880962	Notsignificant	Protein LAZ1 OS=Arabidopsis thaliana OX=3702 GN=LAZ1 PE=1 SV=1
AT3G04340	F4J3N2	FTSI5	0	1	0	0	0	-1.29466	0	-1.615	0.5	0	-0.807502	-0.915463	0.820026	0.0861725	0.880962	Notsignificant	Probable inactive ATP-dependent zinc metalloprotease FTSHI 5, chloroplastic OS=Arabidopsis thaliana OX=3702 GN=FTSHI5 PE=2 SV=1
AT1G49760	Q9FXA2	PABP8	0	1	0	0	0	-1.29466	0	-1.615	0.5	0	-0.807502	-0.915463	0.820026	0.0861725	0.880962	Notsignificant	Polyadenylate-binding protein 8 OS=Arabidopsis thaliana OX=3702 GN=PAB8 PE=1 SV=1
AT1G72160	Q56Z59	PATL3	0	1	0	0	0	-1.29466	0	-1.615	0.5	0	-0.807502	-0.915463	0.820026	0.0861725	0.880962	Notsignificant	Patellin-3 OS=Arabidopsis thaliana OX=3702 GN=PATL3 PE=1 SV=2
AT2G30470	Q8W4L5	VAL1	0	1	0	0	0	-1.29466	0	-1.615	0.5	0	-0.807502	-0.915463	0.820026	0.0861725	0.880962	Notsignificant	B3 domain-containing transcription repressor VAL1 OS=Arabidopsis thaliana OX=3702 GN=VAL1 PE=1 SV=1
AT1G56040	Q9SGT2	PUB58	0	1	0	0	0	-1.29466	0	-1.615	0.5	0	-0.807502	-0.915463	0.820026	0.0861725	0.880962	Notsignificant	Putative U-box domain-containing protein 58 OS=Arabidopsis thaliana OX=3702 GN=PUB58 PE=3 SV=3
AT2G20030	Q9SL78	ATL12	0	1	0	0	0	-1.29466	0	-1.615	0.5	0	-0.807502	-0.915463	0.820026	0.0861725	0.880962	Notsignificant	Putative RING-H2 finger protein ATL12 OS=Arabidopsis thaliana OX=3702 GN=ATL12 PE=3 SV=1
AT5G50420	Q9FK30	OFT36	0	1	0	0	0	-1.29466	0	-1.615	0.5	0	-0.807502	-0.915463	0.820026	0.0861725	0.880962	Notsignificant	O-fucosyltransferase 36 OS=Arabidopsis thaliana OX=3702 GN=OFUT36 PE=2 SV=1
AT5G59360	Q9LTJ2	SMR14	0	1	0	0	0	-1.29466	0	-1.615	0.5	0	-0.807502	-0.915463	0.820026	0.0861725	0.880962	Notsignificant	Cyclin-dependent protein kinase inhibitor SMR14 OS=Arabidopsis thaliana OX=3702 GN=SMR14 PE=2 SV=1
AT3G22670	Q9LUJ4	PP248	0	1	0	0	0	-1.29466	0	-1.615	0.5	0	-0.807502	-0.915463	0.820026	0.0861725	0.880962	Notsignificant	Pentatricopeptide repeat-containing protein At3g22670, mitochondrial OS=Arabidopsis thaliana OX=3702 GN=At3g22670 PE=2 SV=1
AT5G12470	Q94CJ5	RER4	4	2	3	3	-1.17488	-0.121626	-0.999778	-0.199966	3	3	-0.599872	-0.916768	0.820368	0.0859914	0.880962	Notsignificant	Protein RETICULATA-RELATED 4, chloroplastic OS=Arabidopsis thaliana OX=3702 GN=RER4 PE=2 SV=1
AT3G09740	Q9SF29	SYP71	5	6	6	7	-0.664332	-0.655064	-0.455457	-0.422358	5.5	6.5	-0.438908	-0.932954	0.824578	0.0837682	0.880962	Notsignificant	Syntaxin-71 OS=Arabidopsis thaliana OX=3702 GN=SYP71 PE=1 SV=1
AT4G28390	O49447	ADT3	22	0	27	0	-1.32268	0	-0.394056	0	11	13.5	-0.197028	-0.935277	0.825177	0.0834528	0.880962	Notsignificant	ADP,ATP carrier protein 3, mitochondrial OS=Arabidopsis thaliana OX=3702 GN=AAC3 PE=1 SV=1
AT4G23630	Q9SUR3	RTNLA	2	4	2	4	-0.590097	-0.738707	-0.677849	-0.615003	3	3	-0.646426	-0.939607	0.82629	0.0828673	0.880962	Notsignificant	Reticulon-like protein B1 OS=Arabidopsis thaliana OX=3702 GN=RTNLB1 PE=1 SV=1
AT2G33040	Q96250	ATPG3	11	7	12	11	-1.1984	-0.133379	-0.562372	-0.0300408	9	11.5	-0.296207	-0.941712	0.82683	0.0825838	0.880962	Notsignificant	ATP synthase subunit gamma, mitochondrial OS=Arabidopsis thaliana OX=3702 GN=ATPC PE=1 SV=1
AT1G63020	Q9LQ02	NRPD1	1	0	0	0	-1.33766	0	-1.67785	0	0.5	0	-0.838925	-0.945869	0.827892	0.0820261	0.880962	Notsignificant	DNA-directed RNA polymerase IV subunit 1 OS=Arabidopsis thaliana OX=3702 GN=NRPD1 PE=1 SV=1
AT3G43505	P82745	DF122	1	0	0	0	-1.33766	0	-1.67785	0	0.5	0	-0.838925	-0.945869	0.827892	0.0820261	0.880962	Notsignificant	Defensin-like protein 122 OS=Arabidopsis thaliana OX=3702 GN=LCR30 PE=2 SV=1
AT3G10920	O81235	SODM1	1	0	0	0	-1.33766	0	-1.67785	0	0.5	0	-0.838925	-0.945869	0.827892	0.0820261	0.880962	Notsignificant	Superoxide dismutase [Mn] 1, mitochondrial OS=Arabidopsis thaliana OX=3702 GN=MSD1 PE=1 SV=2
AT1G22430	Q9SK86	ADHL1	1	0	0	0	-1.33766	0	-1.67785	0	0.5	0	-0.838925	-0.945869	0.827892	0.0820261	0.880962	Notsignificant	Alcohol dehydrogenase-like 1 OS=Arabidopsis thaliana OX=3702 GN=At1g22430 PE=2 SV=1
AT5G38880	Q9FMB4	2024-08-05	1	0	0	0	-1.33766	0	-1.67785	0	0.5	0	-0.838925	-0.945869	0.827892	0.0820261	0.880962	Notsignificant	AUGMIN subunit 5 OS=Arabidopsis thaliana OX=3702 GN=AUG5 PE=1 SV=1
AT1G60180	O80741	FB351	1	0	0	0	-1.33766	0	-1.67785	0	0.5	0	-0.838925	-0.945869	0.827892	0.0820261	0.880962	Notsignificant	Probable F-box protein At1g60180 OS=Arabidopsis thaliana OX=3702 GN=At1g60180 PE=4 SV=1
AT1G21360	Q6NLQ3	GLTP2	1	0	0	0	-1.33766	0	-1.67785	0	0.5	0	-0.838925	-0.945869	0.827892	0.0820261	0.880962	Notsignificant	Glycolipid transfer protein 2 OS=Arabidopsis thaliana OX=3702 GN=GLTP2 PE=2 SV=1
AT2G43920	O80562	HOL2	1	0	0	0	-1.33766	0	-1.67785	0	0.5	0	-0.838925	-0.945869	0.827892	0.0820261	0.880962	Notsignificant	Probable thiol methyltransferase 1 OS=Arabidopsis thaliana OX=3702 GN=HOL2 PE=1 SV=1
AT5G35780	Q9FFM6	Y5578	1	0	0	0	-1.33766	0	-1.67785	0	0.5	0	-0.838925	-0.945869	0.827892	0.0820261	0.880962	Notsignificant	Putative B3 domain-containing protein At5g35780 OS=Arabidopsis thaliana OX=3702 GN=At5g35780 PE=3 SV=2
AT2G20290	F4IUG9	MYO13	1	0	0	0	-1.33766	0	-1.67785	0	0.5	0	-0.838925	-0.945869	0.827892	0.0820261	0.880962	Notsignificant	Myosin-13 OS=Arabidopsis thaliana OX=3702 GN=XI-G PE=3 SV=1
AT2G04660	Q8H1U5	APC2	1	0	0	0	-1.33766	0	-1.67785	0	0.5	0	-0.838925	-0.945869	0.827892	0.0820261	0.880962	Notsignificant	Anaphase-promoting complex subunit 2 OS=Arabidopsis thaliana OX=3702 GN=APC2 PE=1 SV=1
AT4G20910	Q9C5Q8	HEN1	1	0	0	0	-1.33766	0	-1.67785	0	0.5	0	-0.838925	-0.945869	0.827892	0.0820261	0.880962	Notsignificant	Small RNA 2'-O-methyltransferase OS=Arabidopsis thaliana OX=3702 GN=HEN1 PE=1 SV=1
AT1G48410	O04379	AGO1	1	0	0	0	-1.33766	0	-1.67785	0	0.5	0	-0.838925	-0.945869	0.827892	0.0820261	0.880962	Notsignificant	Protein argonaute 1 OS=Arabidopsis thaliana OX=3702 GN=AGO1 PE=1 SV=1
AT1G58440	Q9SM02	ERG14	1	0	0	0	-1.33766	0	-1.67785	0	0.5	0	-0.838925	-0.945869	0.827892	0.0820261	0.880962	Notsignificant	Squalene epoxidase 1 OS=Arabidopsis thaliana OX=3702 GN=SQE1 PE=1 SV=1
AT3G57050	P53780	METC	1	0	0	0	-1.33766	0	-1.67785	0	0.5	0	-0.838925	-0.945869	0.827892	0.0820261	0.880962	Notsignificant	Cystathionine beta-lyase, chloroplastic OS=Arabidopsis thaliana OX=3702 GN=At3g57050 PE=1 SV=1
AT4G20310	F4JUU5	S2P	1	0	0	0	-1.33766	0	-1.67785	0	0.5	0	-0.838925	-0.945869	0.827892	0.0820261	0.880962	Notsignificant	Membrane-bound transcription factor site-2 protease homolog OS=Arabidopsis thaliana OX=3702 GN=S2P PE=2 SV=2
AT2G29760	O82380	PP175	1	0	0	0	-1.33766	0	-1.67785	0	0.5	0	-0.838925	-0.945869	0.827892	0.0820261	0.880962	Notsignificant	Pentatricopeptide repeat-containing protein At2g29760, chloroplastic OS=Arabidopsis thaliana OX=3702 GN=PCMP-H33 PE=2 SV=1
AT5G43270	Q9S840	SPL2	1	0	0	0	-1.33766	0	-1.67785	0	0.5	0	-0.838925	-0.945869	0.827892	0.0820261	0.880962	Notsignificant	Squamosa promoter-binding-like protein 2 OS=Arabidopsis thaliana OX=3702 GN=SPL2 PE=2 SV=1
AT4G14820	O23337	PP311	1	0	0	0	-1.33766	0	-1.67785	0	0.5	0	-0.838925	-0.945869	0.827892	0.0820261	0.880962	Notsignificant	Pentatricopeptide repeat-containing protein At4g14820 OS=Arabidopsis thaliana OX=3702 GN=PCMP-H3 PE=2 SV=1
AT5G61540	Q56W64	ASPG3	1	0	0	0	-1.33766	0	-1.67785	0	0.5	0	-0.838925	-0.945869	0.827892	0.0820261	0.880962	Notsignificant	Probable isoaspartyl peptidase/L-asparaginase 3 OS=Arabidopsis thaliana OX=3702 GN=At5g61540 PE=2 SV=1
AT5G18930	Q3E9D5	DCAM4	1	0	0	0	-1.33766	0	-1.67785	0	0.5	0	-0.838925	-0.945869	0.827892	0.0820261	0.880962	Notsignificant	S-adenosylmethionine decarboxylase proenzyme 4 OS=Arabidopsis thaliana OX=3702 GN=SAMDC4 PE=1 SV=1
AT5G27610	Q6A331	ALY1	1	0	0	0	-1.33766	0	-1.67785	0	0.5	0	-0.838925	-0.945869	0.827892	0.0820261	0.880962	Notsignificant	Protein ALWAYS EARLY 1 OS=Arabidopsis thaliana OX=3702 GN=ALY1 PE=2 SV=2
AT5G55860	Q9LVQ4	Y5586	1	0	0	0	-1.33766	0	-1.67785	0	0.5	0	-0.838925	-0.945869	0.827892	0.0820261	0.880962	Notsignificant	WEB family protein At5g55860 OS=Arabidopsis thaliana OX=3702 GN=At5g55860 PE=1 SV=1
AT2G32590	Q564K3	CND2	1	0	0	0	-1.33766	0	-1.67785	0	0.5	0	-0.838925	-0.945869	0.827892	0.0820261	0.880962	Notsignificant	Condensin complex subunit 2 OS=Arabidopsis thaliana OX=3702 GN=CAPH PE=1 SV=1
AT2G05170	Q9SJ40	VPS11	1	0	0	0	-1.33766	0	-1.67785	0	0.5	0	-0.838925	-0.945869	0.827892	0.0820261	0.880962	Notsignificant	Vacuolar protein-sorting-associated protein 11 homolog OS=Arabidopsis thaliana OX=3702 GN=VPS11 PE=1 SV=1
AT1G59835	Q3ECM0	PCEP2	1	0	0	0	-1.33766	0	-1.67785	0	0.5	0	-0.838925	-0.945869	0.827892	0.0820261	0.880962	Notsignificant	Precursor of CEP2 OS=Arabidopsis thaliana OX=3702 GN=CEP2 PE=2 SV=1
AT5G27700	Q3E902	RS212	1	0	0	0	-1.33766	0	-1.67785	0	0.5	0	-0.838925	-0.945869	0.827892	0.0820261	0.880962	Notsignificant	40S ribosomal protein S21-2 OS=Arabidopsis thaliana OX=3702 GN=RPS21C PE=1 SV=2
AT4G35890	Q94K80	LRP1C	1	0	0	0	-1.33766	0	-1.67785	0	0.5	0	-0.838925	-0.945869	0.827892	0.0820261	0.880962	Notsignificant	La-related protein 1C OS=Arabidopsis thaliana OX=3702 GN=LARP1C PE=1 SV=1
AT2G37310	Q9ZUT5	PP191	1	0	0	0	-1.33766	0	-1.67785	0	0.5	0	-0.838925	-0.945869	0.827892	0.0820261	0.880962	Notsignificant	Pentatricopeptide repeat-containing protein At2g37310 OS=Arabidopsis thaliana OX=3702 GN=PCMP-E49 PE=2 SV=1
AT5G54250	Q94AS9	CNGC4	1	0	0	0	-1.33766	0	-1.67785	0	0.5	0	-0.838925	-0.945869	0.827892	0.0820261	0.880962	Notsignificant	Cyclic nucleotide-gated ion channel 4 OS=Arabidopsis thaliana OX=3702 GN=CNGC4 PE=2 SV=2
AT2G07783	Q9T6H8	CCMF1	1	0	0	0	-1.33766	0	-1.67785	0	0.5	0	-0.838925	-0.945869	0.827892	0.0820261	0.880962	Notsignificant	Cytochrome c biogenesis CcmF N-terminal-like mitochondrial protein 1 OS=Arabidopsis thaliana OX=3702 GN=CCMFN1 PE=1 SV=3
ATMG00830	Q9T6H8	CCMF1	1	0	0	0	-1.33766	0	-1.67785	0	0.5	0	-0.838925	-0.945869	0.827892	0.0820261	0.880962	Notsignificant	Cytochrome c biogenesis CcmF N-terminal-like mitochondrial protein 1 OS=Arabidopsis thaliana OX=3702 GN=CCMFN1 PE=1 SV=3
AT2G40860	Q940A2	P2C31	1	0	0	0	-1.33766	0	-1.67785	0	0.5	0	-0.838925	-0.945869	0.827892	0.0820261	0.880962	Notsignificant	Protein kinase and PP2C-like domain-containing protein OS=Arabidopsis thaliana OX=3702 GN=At2g40860/At2g40870 PE=2 SV=1
AT2G40870	Q940A2	P2C31	1	0	0	0	-1.33766	0	-1.67785	0	0.5	0	-0.838925	-0.945869	0.827892	0.0820261	0.880962	Notsignificant	Protein kinase and PP2C-like domain-containing protein OS=Arabidopsis thaliana OX=3702 GN=At2g40860/At2g40870 PE=2 SV=1
AT2G26760	O48790	CCB14	1	0	0	0	-1.33766	0	-1.67785	0	0.5	0	-0.838925	-0.945869	0.827892	0.0820261	0.880962	Notsignificant	Cyclin-B1-4 OS=Arabidopsis thaliana OX=3702 GN=CYCB1-4 PE=2 SV=1
AT2G37360	Q9ZUT0	AB2G	1	0	0	0	-1.33766	0	-1.67785	0	0.5	0	-0.838925	-0.945869	0.827892	0.0820261	0.880962	Notsignificant	ABC transporter G family member 2 OS=Arabidopsis thaliana OX=3702 GN=ABCG2 PE=2 SV=1
AT1G11050	O04086	Y1105	1	0	0	0	-1.33766	0	-1.67785	0	0.5	0	-0.838925	-0.945869	0.827892	0.0820261	0.880962	Notsignificant	Probable receptor-like protein kinase At1g11050 OS=Arabidopsis thaliana OX=3702 GN=At1g11050 PE=2 SV=1
AT3G01480	Q9SSA5	CYP38	1	0	0	0	-1.33766	0	-1.67785	0	0.5	0	-0.838925	-0.945869	0.827892	0.0820261	0.880962	Notsignificant	Peptidyl-prolyl cis-trans isomerase CYP38, chloroplastic OS=Arabidopsis thaliana OX=3702 GN=CYP38 PE=1 SV=1
AT4G38990	Q9SVJ4	GUN22	1	0	0	0	-1.33766	0	-1.67785	0	0.5	0	-0.838925	-0.945869	0.827892	0.0820261	0.880962	Notsignificant	Endoglucanase 22 OS=Arabidopsis thaliana OX=3702 GN=GH9B16 PE=3 SV=1
AT2G45890	Q0WNP7	ROGF4	1	0	0	0	-1.33766	0	-1.67785	0	0.5	0	-0.838925	-0.945869	0.827892	0.0820261	0.880962	Notsignificant	Rop guanine nucleotide exchange factor 4 OS=Arabidopsis thaliana OX=3702 GN=ROPGEF4 PE=1 SV=1
AT5G58160	Q9LVN1	FH13	1	0	0	0	-1.33766	0	-1.67785	0	0.5	0	-0.838925	-0.945869	0.827892	0.0820261	0.880962	Notsignificant	Formin-like protein 13 OS=Arabidopsis thaliana OX=3702 GN=FH13 PE=2 SV=3
AT3G54460	Q9M1I1	FB304	1	0	0	0	-1.33766	0	-1.67785	0	0.5	0	-0.838925	-0.945869	0.827892	0.0820261	0.880962	Notsignificant	F-box protein At3g54460 OS=Arabidopsis thaliana OX=3702 GN=At3g54460 PE=2 SV=1
AT4G34260	Q8L7W8	FUCO2	1	0	0	0	-1.33766	0	-1.67785	0	0.5	0	-0.838925	-0.945869	0.827892	0.0820261	0.880962	Notsignificant	Alpha-L-fucosidase 2 OS=Arabidopsis thaliana OX=3702 GN=FUC95A PE=1 SV=1
AT5G18430	Q5PNZ0	GDL77	1	0	0	0	-1.33766	0	-1.67785	0	0.5	0	-0.838925	-0.945869	0.827892	0.0820261	0.880962	Notsignificant	GDSL esterase/lipase At5g18430 OS=Arabidopsis thaliana OX=3702 GN=At5g18430 PE=2 SV=1
AT4G33250	Q9SZA3	EIF3K	1	0	0	0	-1.33766	0	-1.67785	0	0.5	0	-0.838925	-0.945869	0.827892	0.0820261	0.880962	Notsignificant	Eukaryotic translation initiation factor 3 subunit K OS=Arabidopsis thaliana OX=3702 GN=TIF3K1 PE=2 SV=1
AT5G56210	Q9FH18	WIP2	1	0	0	0	-1.33766	0	-1.67785	0	0.5	0	-0.838925	-0.945869	0.827892	0.0820261	0.880962	Notsignificant	WPP domain-interacting protein 2 OS=Arabidopsis thaliana OX=3702 GN=WIP2 PE=1 SV=1
AT1G03750	F4I2H2	CHR9	1	0	0	0	-1.33766	0	-1.67785	0	0.5	0	-0.838925	-0.945869	0.827892	0.0820261	0.880962	Notsignificant	Switch 2 OS=Arabidopsis thaliana OX=3702 GN=SWI2 PE=3 SV=1
AT4G15233	Q7PC82	AB42G	1	0	0	0	-1.33766	0	-1.67785	0	0.5	0	-0.838925	-0.945869	0.827892	0.0820261	0.880962	Notsignificant	ABC transporter G family member 42 OS=Arabidopsis thaliana OX=3702 GN=ABCG42 PE=2 SV=1
AT5G45490	Q9FHI7	DRL35	1	0	0	0	-1.33766	0	-1.67785	0	0.5	0	-0.838925	-0.945869	0.827892	0.0820261	0.880962	Notsignificant	Probable disease resistance protein At5g45490 OS=Arabidopsis thaliana OX=3702 GN=At5g45490 PE=2 SV=1
AT1G10400	Q9SY84	U90A2	1	0	0	0	-1.33766	0	-1.67785	0	0.5	0	-0.838925	-0.945869	0.827892	0.0820261	0.880962	Notsignificant	UDP-glycosyltransferase 90A2 OS=Arabidopsis thaliana OX=3702 GN=UGT90A2 PE=2 SV=1
AT5G46920	Q9FJR9	NMAT2	1	0	0	0	-1.33766	0	-1.67785	0	0.5	0	-0.838925	-0.945869	0.827892	0.0820261	0.880962	Notsignificant	Nuclear intron maturase 2, mitochondrial OS=Arabidopsis thaliana OX=3702 GN=NMAT2 PE=1 SV=1
AT5G04140	Q9ZNZ7	GLTB1	1	0	0	0	-1.33766	0	-1.67785	0	0.5	0	-0.838925	-0.945869	0.827892	0.0820261	0.880962	Notsignificant	Ferredoxin-dependent glutamate synthase 1, chloroplastic/mitochondrial OS=Arabidopsis thaliana OX=3702 GN=GLU1 PE=1 SV=3
AT1G77110	Q9SQH6	PIN6	1	0	0	0	-1.33766	0	-1.67785	0	0.5	0	-0.838925	-0.945869	0.827892	0.0820261	0.880962	Notsignificant	Auxin efflux carrier component 6 OS=Arabidopsis thaliana OX=3702 GN=PIN6 PE=2 SV=2
AT5G09750	Q9LXD8	HEC3	1	0	0	0	-1.33766	0	-1.67785	0	0.5	0	-0.838925	-0.945869	0.827892	0.0820261	0.880962	Notsignificant	Transcription factor HEC3 OS=Arabidopsis thaliana OX=3702 GN=HEC3 PE=1 SV=1
AT5G28500	Q9LKR8	RAF1	1	0	0	0	-1.33766	0	-1.67785	0	0.5	0	-0.838925	-0.945869	0.827892	0.0820261	0.880962	Notsignificant	Rubisco accumulation factor 1.1, chloroplastic OS=Arabidopsis thaliana OX=3702 GN=RAF1.1 PE=1 SV=1
AT5G58330	Q8H1E2	MDHNP	1	0	0	0	-1.33766	0	-1.67785	0	0.5	0	-0.838925	-0.945869	0.827892	0.0820261	0.880962	Notsignificant	Malate dehydrogenase [NADP], chloroplastic OS=Arabidopsis thaliana OX=3702 GN=At5g58330 PE=2 SV=1
AT4G21710	P38420	NRPB2	1	0	0	0	-1.33766	0	-1.67785	0	0.5	0	-0.838925	-0.945869	0.827892	0.0820261	0.880962	Notsignificant	DNA-directed RNA polymerase II subunit 2 OS=Arabidopsis thaliana OX=3702 GN=NRPB2 PE=1 SV=2
AT5G48840	Q9FKB3	PANC	1	0	0	0	-1.33766	0	-1.67785	0	0.5	0	-0.838925	-0.945869	0.827892	0.0820261	0.880962	Notsignificant	Pantoate--beta-alanine ligase OS=Arabidopsis thaliana OX=3702 GN=At5g48840 PE=1 SV=1
AT1G71460	Q9C9I3	PP115	1	0	0	0	-1.33766	0	-1.67785	0	0.5	0	-0.838925	-0.945869	0.827892	0.0820261	0.880962	Notsignificant	Pentatricopeptide repeat-containing protein At1g71460, chloroplastic OS=Arabidopsis thaliana OX=3702 GN=PCMP-A3 PE=2 SV=1
AT1G77460	F4I718	CSI3	1	0	0	0	-1.33766	0	-1.67785	0	0.5	0	-0.838925	-0.945869	0.827892	0.0820261	0.880962	Notsignificant	Protein CELLULOSE SYNTHASE INTERACTIVE 3 OS=Arabidopsis thaliana OX=3702 GN=CSI3 PE=1 SV=1
AT1G16430	Q9SA42	MD22A	1	0	0	0	-1.33766	0	-1.67785	0	0.5	0	-0.838925	-0.945869	0.827892	0.0820261	0.880962	Notsignificant	Mediator of RNA polymerase II transcription subunit 22a OS=Arabidopsis thaliana OX=3702 GN=MED22A PE=1 SV=1
AT2G29730	O82383	U71D1	1	0	0	0	-1.33766	0	-1.67785	0	0.5	0	-0.838925	-0.945869	0.827892	0.0820261	0.880962	Notsignificant	UDP-glycosyltransferase 71D1 OS=Arabidopsis thaliana OX=3702 GN=UGT71D1 PE=2 SV=1
AT4G35010	Q9SCV1	BGA11	1	0	0	0	-1.33766	0	-1.67785	0	0.5	0	-0.838925	-0.945869	0.827892	0.0820261	0.880962	Notsignificant	Beta-galactosidase 11 OS=Arabidopsis thaliana OX=3702 GN=BGAL11 PE=2 SV=1
AT5G47460	Q9FGL1	PP423	1	0	0	0	-1.33766	0	-1.67785	0	0.5	0	-0.838925	-0.945869	0.827892	0.0820261	0.880962	Notsignificant	Putative pentatricopeptide repeat-containing protein At5g47460 OS=Arabidopsis thaliana OX=3702 GN=PCMP-E103 PE=3 SV=1
AT5G14310	Q8LED9	CXE16	1	0	0	0	-1.33766	0	-1.67785	0	0.5	0	-0.838925	-0.945869	0.827892	0.0820261	0.880962	Notsignificant	Probable carboxylesterase 16 OS=Arabidopsis thaliana OX=3702 GN=CXE16 PE=2 SV=1
AT5G24040	Q9FLV8	FK112	1	0	0	0	-1.33766	0	-1.67785	0	0.5	0	-0.838925	-0.945869	0.827892	0.0820261	0.880962	Notsignificant	Putative F-box/kelch-repeat protein At5g24040 OS=Arabidopsis thaliana OX=3702 GN=At5g24040 PE=4 SV=1
AT5G07960	Q9SD88	ASTER	1	0	0	0	-1.33766	0	-1.67785	0	0.5	0	-0.838925	-0.945869	0.827892	0.0820261	0.880962	Notsignificant	Protein Asterix OS=Arabidopsis thaliana OX=3702 GN=At5g07960 PE=3 SV=1
AT5G43760	Q9FG87	KCS20	1	0	0	0	-1.33766	0	-1.67785	0	0.5	0	-0.838925	-0.945869	0.827892	0.0820261	0.880962	Notsignificant	3-ketoacyl-CoA synthase 20 OS=Arabidopsis thaliana OX=3702 GN=KCS20 PE=2 SV=1
AT5G64050	Q9FEA2	SYEM	1	0	0	0	-1.33766	0	-1.67785	0	0.5	0	-0.838925	-0.945869	0.827892	0.0820261	0.880962	Notsignificant	Glutamate--tRNA ligase, chloroplastic/mitochondrial OS=Arabidopsis thaliana OX=3702 GN=OVA3 PE=1 SV=1
AT5G13600	Q9FNB3	Y5360	1	0	0	0	-1.33766	0	-1.67785	0	0.5	0	-0.838925	-0.945869	0.827892	0.0820261	0.880962	Notsignificant	Putative BTB/POZ domain-containing protein At5g13600 OS=Arabidopsis thaliana OX=3702 GN=At5g13600 PE=3 SV=1
AT5G39490	Q9FLY7	FB338	1	0	0	0	-1.33766	0	-1.67785	0	0.5	0	-0.838925	-0.945869	0.827892	0.0820261	0.880962	Notsignificant	Probable F-box protein At5g39490 OS=Arabidopsis thaliana OX=3702 GN=At5g39490 PE=4 SV=1
AT5G16850	Q9SPU7	TERT	1	0	0	0	-1.33766	0	-1.67785	0	0.5	0	-0.838925	-0.945869	0.827892	0.0820261	0.880962	Notsignificant	Telomerase reverse transcriptase OS=Arabidopsis thaliana OX=3702 GN=TERT PE=1 SV=1
AT4G18520	Q0WNP3	PP319	1	0	0	0	-1.33766	0	-1.67785	0	0.5	0	-0.838925	-0.945869	0.827892	0.0820261	0.880962	Notsignificant	Pentatricopeptide repeat-containing protein At4g18520, chloroplastic OS=Arabidopsis thaliana OX=3702 GN=PCMP-A2 PE=1 SV=1
AT3G59530	Q9M1B4	SSL13	1	0	0	0	-1.33766	0	-1.67785	0	0.5	0	-0.838925	-0.945869	0.827892	0.0820261	0.880962	Notsignificant	Protein STRICTOSIDINE SYNTHASE-LIKE 13 OS=Arabidopsis thaliana OX=3702 GN=SSL13 PE=1 SV=1
AT4G23496	Q8LGD1	SP1L5	1	0	0	0	-1.33766	0	-1.67785	0	0.5	0	-0.838925	-0.945869	0.827892	0.0820261	0.880962	Notsignificant	Protein SPIRAL1-like 5 OS=Arabidopsis thaliana OX=3702 GN=SP1L5 PE=2 SV=1
AT2G46493	P0CH03	AT21C	1	0	0	0	-1.33766	0	-1.67785	0	0.5	0	-0.838925	-0.945869	0.827892	0.0820261	0.880962	Notsignificant	Putative RING-H2 finger protein ATL21C OS=Arabidopsis thaliana OX=3702 GN=ATL21C PE=3 SV=1
AT5G42500	Q9FIG7	DIR2	1	0	0	0	-1.33766	0	-1.67785	0	0.5	0	-0.838925	-0.945869	0.827892	0.0820261	0.880962	Notsignificant	Dirigent protein 2 OS=Arabidopsis thaliana OX=3702 GN=DIR2 PE=2 SV=1
AT4G00750	Q9ZPH9	PMTF	1	0	0	0	-1.33766	0	-1.67785	0	0.5	0	-0.838925	-0.945869	0.827892	0.0820261	0.880962	Notsignificant	Probable methyltransferase PMT15 OS=Arabidopsis thaliana OX=3702 GN=At4g00750 PE=2 SV=1
AT4G11700	Q9T0D7	Y4170	1	0	0	0	-1.33766	0	-1.67785	0	0.5	0	-0.838925	-0.945869	0.827892	0.0820261	0.880962	Notsignificant	UPF0725 protein At4g11700 OS=Arabidopsis thaliana OX=3702 GN=At4g11700 PE=3 SV=1
AT4G36910	O23193	CBSX1	1	0	0	0	-1.33766	0	-1.67785	0	0.5	0	-0.838925	-0.945869	0.827892	0.0820261	0.880962	Notsignificant	CBS domain-containing protein CBSX1, chloroplastic OS=Arabidopsis thaliana OX=3702 GN=CBSX1 PE=1 SV=2
AT5G33320	Q8RXN3	PPT1	1	0	0	0	-1.33766	0	-1.67785	0	0.5	0	-0.838925	-0.945869	0.827892	0.0820261	0.880962	Notsignificant	Phosphoenolpyruvate/phosphate translocator 1, chloroplastic OS=Arabidopsis thaliana OX=3702 GN=PPT1 PE=1 SV=1
AT3G06160	Q9M8K2	REM21	1	0	0	0	-1.33766	0	-1.67785	0	0.5	0	-0.838925	-0.945869	0.827892	0.0820261	0.880962	Notsignificant	B3 domain-containing protein REM21 OS=Arabidopsis thaliana OX=3702 GN=REM21 PE=3 SV=1
AT5G67030	Q9FGC7	ZEP	1	0	0	0	-1.33766	0	-1.67785	0	0.5	0	-0.838925	-0.945869	0.827892	0.0820261	0.880962	Notsignificant	Zeaxanthin epoxidase, chloroplastic OS=Arabidopsis thaliana OX=3702 GN=ZEP PE=1 SV=1
AT3G22840	P93735	ELIP1	1	0	0	0	-1.33766	0	-1.67785	0	0.5	0	-0.838925	-0.945869	0.827892	0.0820261	0.880962	Notsignificant	Early light-induced protein 1, chloroplastic OS=Arabidopsis thaliana OX=3702 GN=ELIP1 PE=1 SV=1
AT3G50845	A8MR89	AEL1	1	0	0	0	-1.33766	0	-1.67785	0	0.5	0	-0.838925	-0.945869	0.827892	0.0820261	0.880962	Notsignificant	Protein AE7-like 1 OS=Arabidopsis thaliana OX=3702 GN=AEL1 PE=3 SV=1
AT5G04510	Q9XF67	PDPK1	1	0	0	0	-1.33766	0	-1.67785	0	0.5	0	-0.838925	-0.945869	0.827892	0.0820261	0.880962	Notsignificant	3-phosphoinositide-dependent protein kinase 1 OS=Arabidopsis thaliana OX=3702 GN=PDPK1 PE=1 SV=1
AT5G28510	Q9LKR7	BGL24	1	0	0	0	-1.33766	0	-1.67785	0	0.5	0	-0.838925	-0.945869	0.827892	0.0820261	0.880962	Notsignificant	Beta-glucosidase 24 OS=Arabidopsis thaliana OX=3702 GN=BGLU24 PE=2 SV=2
AT1G52920	F4IEM5	GCR2	1	0	0	0	-1.33766	0	-1.67785	0	0.5	0	-0.838925	-0.945869	0.827892	0.0820261	0.880962	Notsignificant	LanC-like protein GCR2 OS=Arabidopsis thaliana OX=3702 GN=GCR2 PE=1 SV=1
AT5G04500	Q84WB7	GINT1	1	0	0	0	-1.33766	0	-1.67785	0	0.5	0	-0.838925	-0.945869	0.827892	0.0820261	0.880962	Notsignificant	Glucosamine inositolphosphorylceramide transferase 1 OS=Arabidopsis thaliana OX=3702 GN=GINT1 PE=2 SV=1
AT4G21530	O65418	APC4	1	0	0	0	-1.33766	0	-1.67785	0	0.5	0	-0.838925	-0.945869	0.827892	0.0820261	0.880962	Notsignificant	Anaphase-promoting complex subunit 4 OS=Arabidopsis thaliana OX=3702 GN=APC4 PE=2 SV=2
AT2G30240	O22920	CHX13	1	0	0	0	-1.33766	0	-1.67785	0	0.5	0	-0.838925	-0.945869	0.827892	0.0820261	0.880962	Notsignificant	Cation/H(+) symporter 13 OS=Arabidopsis thaliana OX=3702 GN=CHX13 PE=1 SV=1
AT1G53903	P0DO12	FLZ18	1	0	0	0	-1.33766	0	-1.67785	0	0.5	0	-0.838925	-0.945869	0.827892	0.0820261	0.880962	Notsignificant	FCS-Like Zinc finger 18 OS=Arabidopsis thaliana OX=3702 GN=FLZ18 PE=1 SV=1
AT2G34210	O80770	SPT52	1	0	0	0	-1.33766	0	-1.67785	0	0.5	0	-0.838925	-0.945869	0.827892	0.0820261	0.880962	Notsignificant	Putative transcription elongation factor SPT5 homolog 2 OS=Arabidopsis thaliana OX=3702 GN=At2g34210 PE=3 SV=2
AT2G36660	Q9ZQA8	PABP7	1	0	0	0	-1.33766	0	-1.67785	0	0.5	0	-0.838925	-0.945869	0.827892	0.0820261	0.880962	Notsignificant	Polyadenylate-binding protein 7 OS=Arabidopsis thaliana OX=3702 GN=PAB7 PE=2 SV=1
AT3G51470	Q9SD02	P2C47	1	0	0	0	-1.33766	0	-1.67785	0	0.5	0	-0.838925	-0.945869	0.827892	0.0820261	0.880962	Notsignificant	Probable protein phosphatase 2C 47 OS=Arabidopsis thaliana OX=3702 GN=At3g51470 PE=1 SV=1
AT1G06670	F4IDQ6	NIH	1	0	0	0	-1.33766	0	-1.67785	0	0.5	0	-0.838925	-0.945869	0.827892	0.0820261	0.880962	Notsignificant	DExH-box ATP-dependent RNA helicase DExH2 OS=Arabidopsis thaliana OX=3702 GN=NIH PE=1 SV=1
AT1G08190	P93043	VPS41	1	0	0	0	-1.33766	0	-1.67785	0	0.5	0	-0.838925	-0.945869	0.827892	0.0820261	0.880962	Notsignificant	Vacuolar protein sorting-associated protein 41 homolog OS=Arabidopsis thaliana OX=3702 GN=VPS41 PE=1 SV=3
AT3G48860	Q8RWD5	SCD2	1	0	0	0	-1.33766	0	-1.67785	0	0.5	0	-0.838925	-0.945869	0.827892	0.0820261	0.880962	Notsignificant	Coiled-coil domain-containing protein SCD2 OS=Arabidopsis thaliana OX=3702 GN=SCD2 PE=1 SV=1
AT4G10780	O82484	DRL23	1	0	0	0	-1.33766	0	-1.67785	0	0.5	0	-0.838925	-0.945869	0.827892	0.0820261	0.880962	Notsignificant	Putative disease resistance protein At4g10780 OS=Arabidopsis thaliana OX=3702 GN=At4g10780 PE=3 SV=1
AT4G20280	Q9M565	TAF11	1	0	0	0	-1.33766	0	-1.67785	0	0.5	0	-0.838925	-0.945869	0.827892	0.0820261	0.880962	Notsignificant	Transcription initiation factor TFIID subunit 11 OS=Arabidopsis thaliana OX=3702 GN=TAF11 PE=1 SV=1
AT5G63470	Q9FMV5	NFYC4	1	0	0	0	-1.33766	0	-1.67785	0	0.5	0	-0.838925	-0.945869	0.827892	0.0820261	0.880962	Notsignificant	Nuclear transcription factor Y subunit C-4 OS=Arabidopsis thaliana OX=3702 GN=NFYC4 PE=2 SV=1
AT2G38140	O80439	RR31	1	0	0	0	-1.33766	0	-1.67785	0	0.5	0	-0.838925	-0.945869	0.827892	0.0820261	0.880962	Notsignificant	30S ribosomal protein S31, chloroplastic OS=Arabidopsis thaliana OX=3702 GN=RPS31 PE=1 SV=1
AT3G28030	Q9ATY5	UVH3	1	0	0	0	-1.33766	0	-1.67785	0	0.5	0	-0.838925	-0.945869	0.827892	0.0820261	0.880962	Notsignificant	DNA repair protein UVH3 OS=Arabidopsis thaliana OX=3702 GN=UVH3 PE=2 SV=1
AT2G46020	Q6EVK6	BRM	1	0	0	0	-1.33766	0	-1.67785	0	0.5	0	-0.838925	-0.945869	0.827892	0.0820261	0.880962	Notsignificant	ATP-dependent helicase BRM OS=Arabidopsis thaliana OX=3702 GN=BRM PE=1 SV=1
AT1G12360	Q9C5X3	KEULE	1	0	0	0	-1.33766	0	-1.67785	0	0.5	0	-0.838925	-0.945869	0.827892	0.0820261	0.880962	Notsignificant	SNARE-interacting protein KEULE OS=Arabidopsis thaliana OX=3702 GN=KEU PE=1 SV=2
AT1G74090	Q9C9C9	SOT18	1	0	0	0	-1.33766	0	-1.67785	0	0.5	0	-0.838925	-0.945869	0.827892	0.0820261	0.880962	Notsignificant	Cytosolic sulfotransferase 18 OS=Arabidopsis thaliana OX=3702 GN=SOT18 PE=1 SV=1
AT3G05380	Q6A333	ALY2	1	0	0	0	-1.33766	0	-1.67785	0	0.5	0	-0.838925	-0.945869	0.827892	0.0820261	0.880962	Notsignificant	Protein ALWAYS EARLY 2 OS=Arabidopsis thaliana OX=3702 GN=ALY2 PE=1 SV=1
AT5G67170	F4K3M6	OTU7	1	0	0	0	-1.33766	0	-1.67785	0	0.5	0	-0.838925	-0.945869	0.827892	0.0820261	0.880962	Notsignificant	OVARIAN TUMOR DOMAIN-containing deubiquitinating enzyme 7 OS=Arabidopsis thaliana OX=3702 GN=OTU7 PE=1 SV=2
AT2G25090	Q9SEZ7	CIPKG	1	0	0	0	-1.33766	0	-1.67785	0	0.5	0	-0.838925	-0.945869	0.827892	0.0820261	0.880962	Notsignificant	CBL-interacting serine/threonine-protein kinase 16 OS=Arabidopsis thaliana OX=3702 GN=CIPK16 PE=1 SV=1
AT1G74970	Q9XJ27	RR9	1	0	0	0	-1.33766	0	-1.67785	0	0.5	0	-0.838925	-0.945869	0.827892	0.0820261	0.880962	Notsignificant	30S ribosomal protein S9, chloroplastic OS=Arabidopsis thaliana OX=3702 GN=RPS9 PE=2 SV=1
AT3G28070	Q8VYZ7	WTR20	1	0	0	0	-1.33766	0	-1.67785	0	0.5	0	-0.838925	-0.945869	0.827892	0.0820261	0.880962	Notsignificant	WAT1-related protein At3g28070 OS=Arabidopsis thaliana OX=3702 GN=At3g28070 PE=2 SV=1
AT4G13300	Q9T0K1	GBIS2	1	0	0	0	-1.33766	0	-1.67785	0	0.5	0	-0.838925	-0.945869	0.827892	0.0820261	0.880962	Notsignificant	(Z)-gamma-bisabolene synthase 2 OS=Arabidopsis thaliana OX=3702 GN=TPS13 PE=1 SV=2
AT5G66310	F4JZ68	KN7H	1	0	0	0	-1.33766	0	-1.67785	0	0.5	0	-0.838925	-0.945869	0.827892	0.0820261	0.880962	Notsignificant	Kinesin-like protein KIN-7H OS=Arabidopsis thaliana OX=3702 GN=KIN7H PE=2 SV=1
AT1G10490	Q9XIK4	NT101	1	0	0	0	-1.33766	0	-1.67785	0	0.5	0	-0.838925	-0.945869	0.827892	0.0820261	0.880962	Notsignificant	RNA cytidine acetyltransferase 1 OS=Arabidopsis thaliana OX=3702 GN=At1g10490 PE=2 SV=2
AT1G70760	Q9CAC5	NDHL	1	0	0	0	-1.33766	0	-1.67785	0	0.5	0	-0.838925	-0.945869	0.827892	0.0820261	0.880962	Notsignificant	NAD(P)H-quinone oxidoreductase subunit L, chloroplastic OS=Arabidopsis thaliana OX=3702 GN=ndhL PE=2 SV=1
AT2G44980	F4IV45	CHR10	1	0	0	0	-1.33766	0	-1.67785	0	0.5	0	-0.838925	-0.945869	0.827892	0.0820261	0.880962	Notsignificant	Probable helicase CHR10 OS=Arabidopsis thaliana OX=3702 GN=CHR10 PE=3 SV=1
AT3G06030	O22042	M3K3	1	0	0	0	-1.33766	0	-1.67785	0	0.5	0	-0.838925	-0.945869	0.827892	0.0820261	0.880962	Notsignificant	Mitogen-activated protein kinase kinase kinase 3 OS=Arabidopsis thaliana OX=3702 GN=ANP3 PE=1 SV=1
AT1G48650	F4HYJ7	DEXH3	1	0	0	0	-1.33766	0	-1.67785	0	0.5	0	-0.838925	-0.945869	0.827892	0.0820261	0.880962	Notsignificant	DExH-box ATP-dependent RNA helicase DExH3 OS=Arabidopsis thaliana OX=3702 GN=At1g48650 PE=3 SV=1
AT4G17210	O23564	Y4721	1	0	0	0	-1.33766	0	-1.67785	0	0.5	0	-0.838925	-0.945869	0.827892	0.0820261	0.880962	Notsignificant	Putative WEB family protein At4g17210 OS=Arabidopsis thaliana OX=3702 GN=At4g17210 PE=3 SV=1
AT1G30230	P48006	EF1D1	1	0	0	0	-1.33766	0	-1.67785	0	0.5	0	-0.838925	-0.945869	0.827892	0.0820261	0.880962	Notsignificant	Elongation factor 1-delta 1 OS=Arabidopsis thaliana OX=3702 GN=At1g30230 PE=1 SV=2
AT4G11820	P54873	HMCS	1	0	0	0	-1.33766	0	-1.67785	0	0.5	0	-0.838925	-0.945869	0.827892	0.0820261	0.880962	Notsignificant	Hydroxymethylglutaryl-CoA synthase OS=Arabidopsis thaliana OX=3702 GN=HMGS PE=1 SV=2
AT5G04810	Q0WMY5	PP365	1	0	0	0	-1.33766	0	-1.67785	0	0.5	0	-0.838925	-0.945869	0.827892	0.0820261	0.880962	Notsignificant	Pentatricopeptide repeat-containing protein At5g04810, chloroplastic OS=Arabidopsis thaliana OX=3702 GN=PPR4 PE=1 SV=1
ATCG00350	P56766	PSAA	1	0	0	0	-1.33766	0	-1.67785	0	0.5	0	-0.838925	-0.945869	0.827892	0.0820261	0.880962	Notsignificant	Photosystem I P700 chlorophyll a apoprotein A1 OS=Arabidopsis thaliana OX=3702 GN=psaA PE=2 SV=1
AT3G17430	Q9LRP2	PT317	1	0	0	0	-1.33766	0	-1.67785	0	0.5	0	-0.838925	-0.945869	0.827892	0.0820261	0.880962	Notsignificant	Probable sugar phosphate/phosphate translocator At3g17430 OS=Arabidopsis thaliana OX=3702 GN=At3g17430 PE=1 SV=1
AT3G26210	Q9LTM0	C71BN	1	0	0	0	-1.33766	0	-1.67785	0	0.5	0	-0.838925	-0.945869	0.827892	0.0820261	0.880962	Notsignificant	Cytochrome P450 71B23 OS=Arabidopsis thaliana OX=3702 GN=CYP71B23 PE=2 SV=1
AT3G47750	Q9STT8	AB4A	1	0	0	0	-1.33766	0	-1.67785	0	0.5	0	-0.838925	-0.945869	0.827892	0.0820261	0.880962	Notsignificant	ABC transporter A family member 4 OS=Arabidopsis thaliana OX=3702 GN=ABCA4 PE=3 SV=2
AT5G56560	Q9FJV2	FBD27	1	0	0	0	-1.33766	0	-1.67785	0	0.5	0	-0.838925	-0.945869	0.827892	0.0820261	0.880962	Notsignificant	Putative FBD-associated F-box protein At5g56560 OS=Arabidopsis thaliana OX=3702 GN=At5g56560 PE=4 SV=2
AT1G75900	Q94CH6	EXL3	1	0	0	0	-1.33766	0	-1.67785	0	0.5	0	-0.838925	-0.945869	0.827892	0.0820261	0.880962	Notsignificant	GDSL esterase/lipase EXL3 OS=Arabidopsis thaliana OX=3702 GN=EXL3 PE=2 SV=1
AT5G07830	Q9FF10	HPSE1	1	0	0	0	-1.33766	0	-1.67785	0	0.5	0	-0.838925	-0.945869	0.827892	0.0820261	0.880962	Notsignificant	Heparanase-like protein 1 OS=Arabidopsis thaliana OX=3702 GN=At5g07830 PE=2 SV=1
AT5G20730	P93022	ARFG	1	0	0	0	-1.33766	0	-1.67785	0	0.5	0	-0.838925	-0.945869	0.827892	0.0820261	0.880962	Notsignificant	Auxin response factor 7 OS=Arabidopsis thaliana OX=3702 GN=ARF7 PE=1 SV=2
AT4G16660	F4JMJ1	HSP7R	1	0	0	0	-1.33766	0	-1.67785	0	0.5	0	-0.838925	-0.945869	0.827892	0.0820261	0.880962	Notsignificant	Heat shock 70 kDa protein 17 OS=Arabidopsis thaliana OX=3702 GN=HSP70-17 PE=2 SV=1
AT2G37840	F4IRW0	ATG1C	1	0	0	0	-1.33766	0	-1.67785	0	0.5	0	-0.838925	-0.945869	0.827892	0.0820261	0.880962	Notsignificant	Serine/threonine-protein kinase ATG1c OS=Arabidopsis thaliana OX=3702 GN=ATG1C PE=2 SV=1
AT4G02530	O22773	TL16	1	0	0	0	-1.33766	0	-1.67785	0	0.5	0	-0.838925	-0.945869	0.827892	0.0820261	0.880962	Notsignificant	Thylakoid lumenal 16.5 kDa protein, chloroplastic OS=Arabidopsis thaliana OX=3702 GN=At4g02530 PE=1 SV=3
AT1G74720	B8XCH5	QKY	1	0	0	0	-1.33766	0	-1.67785	0	0.5	0	-0.838925	-0.945869	0.827892	0.0820261	0.880962	Notsignificant	Protein QUIRKY OS=Arabidopsis thaliana OX=3702 GN=QKY PE=2 SV=1
AT2G31570	O04922	GPX2	1	0	0	0	-1.33766	0	-1.67785	0	0.5	0	-0.838925	-0.945869	0.827892	0.0820261	0.880962	Notsignificant	Probable glutathione peroxidase 2 OS=Arabidopsis thaliana OX=3702 GN=GPX2 PE=1 SV=1
AT3G25860	Q9SQI8	ODP24	1	0	0	0	-1.33766	0	-1.67785	0	0.5	0	-0.838925	-0.945869	0.827892	0.0820261	0.880962	Notsignificant	Dihydrolipoyllysine-residue acetyltransferase component 4 of pyruvate dehydrogenase complex, chloroplastic OS=Arabidopsis thaliana OX=3702 GN=LTA2 PE=2 SV=1
AT3G21980	Q9LRL0	CRR27	1	0	0	0	-1.33766	0	-1.67785	0	0.5	0	-0.838925	-0.945869	0.827892	0.0820261	0.880962	Notsignificant	Putative cysteine-rich repeat secretory protein 27 OS=Arabidopsis thaliana OX=3702 GN=CRRSP27 PE=5 SV=2
AT3G56950	Q9M1K3	SIP21	1	0	0	0	-1.33766	0	-1.67785	0	0.5	0	-0.838925	-0.945869	0.827892	0.0820261	0.880962	Notsignificant	Probable aquaporin SIP2-1 OS=Arabidopsis thaliana OX=3702 GN=SIP2-1 PE=2 SV=1
AT5G06680	Q9FG37	GACP3	1	0	0	0	-1.33766	0	-1.67785	0	0.5	0	-0.838925	-0.945869	0.827892	0.0820261	0.880962	Notsignificant	Gamma-tubulin complex component 3 OS=Arabidopsis thaliana OX=3702 GN=GCP3 PE=1 SV=1
AT1G17790	Q8H1D7	GTE5	1	0	0	0	-1.33766	0	-1.67785	0	0.5	0	-0.838925	-0.945869	0.827892	0.0820261	0.880962	Notsignificant	Transcription factor GTE5, chloroplastic OS=Arabidopsis thaliana OX=3702 GN=GTE5 PE=1 SV=1
AT5G11510	Q94FL9	MB3R4	1	0	0	0	-1.33766	0	-1.67785	0	0.5	0	-0.838925	-0.945869	0.827892	0.0820261	0.880962	Notsignificant	Transcription factor MYB3R-4 OS=Arabidopsis thaliana OX=3702 GN=MYB3R4 PE=1 SV=1
AT2G05120	F4IGA5	NU133	1	0	0	0	-1.33766	0	-1.67785	0	0.5	0	-0.838925	-0.945869	0.827892	0.0820261	0.880962	Notsignificant	Nuclear pore complex protein NUP133 OS=Arabidopsis thaliana OX=3702 GN=NUP133 PE=1 SV=1
AT5G03600	Q9LZS8	GDL70	1	0	0	0	-1.33766	0	-1.67785	0	0.5	0	-0.838925	-0.945869	0.827892	0.0820261	0.880962	Notsignificant	GDSL esterase/lipase At5g03600 OS=Arabidopsis thaliana OX=3702 GN=At5g03600 PE=3 SV=1
AT3G30842	Q7PC85	AB38G	1	0	0	0	-1.33766	0	-1.67785	0	0.5	0	-0.838925	-0.945869	0.827892	0.0820261	0.880962	Notsignificant	ABC transporter G family member 38 OS=Arabidopsis thaliana OX=3702 GN=ABCG38 PE=2 SV=1
AT5G23870	B9DFR3	PAE9	1	0	0	0	-1.33766	0	-1.67785	0	0.5	0	-0.838925	-0.945869	0.827892	0.0820261	0.880962	Notsignificant	Pectin acetylesterase 9 OS=Arabidopsis thaliana OX=3702 GN=PAE9 PE=2 SV=1
AT3G09380	Q9SR25	AEL2	1	0	0	0	-1.33766	0	-1.67785	0	0.5	0	-0.838925	-0.945869	0.827892	0.0820261	0.880962	Notsignificant	Protein AE7-like 2 OS=Arabidopsis thaliana OX=3702 GN=AEL2 PE=2 SV=2
AT2G38250	O80450	TGT3B	1	0	0	0	-1.33766	0	-1.67785	0	0.5	0	-0.838925	-0.945869	0.827892	0.0820261	0.880962	Notsignificant	Trihelix transcription factor GT-3b OS=Arabidopsis thaliana OX=3702 GN=GT-3B PE=1 SV=1
AT5G19520	Q84M97	MSL9	4	5	5	5	-0.537658	-0.825968	-0.414815	-0.615003	4.5	5	-0.514909	-0.964229	0.832535	0.0795978	0.885409	Notsignificant	Mechanosensitive ion channel protein 9 OS=Arabidopsis thaliana OX=3702 GN=MSL9 PE=1 SV=1
AT3G61760	Q84XF3	DRP1B	26	20	33	33	-1.31866	-0.0553083	-0.345274	0.0801422	23	33	-0.132566	-0.971545	0.834362	0.0786457	0.886858	Notsignificant	Dynamin-related protein 1B OS=Arabidopsis thaliana OX=3702 GN=DRP1B PE=1 SV=1
ATCG00340	P56767	PSAB	2	1	0	3	-1.89181	0.511435	-2.26281	0.384997	1.5	1.5	-0.938908	-0.976071	0.835485	0.0780612	0.887558	Notsignificant	Photosystem I P700 chlorophyll a apoprotein A2 OS=Arabidopsis thaliana OX=3702 GN=psaB PE=3 SV=1
AT2G33800	P93014	RR5	4	5	4	6	-0.834645	-0.554558	-0.677849	-0.392611	4.5	5	-0.53523	-0.982315	0.837028	0.0772602	0.888702	Notsignificant	30S ribosomal protein S5, chloroplastic OS=Arabidopsis thaliana OX=3702 GN=rps5 PE=2 SV=1
AT2G42210	O48528	OP163	1	4	2	2	0.0909941	-1.48376	-0.092887	-1.35197	2.5	2	-0.722428	-0.984836	0.837648	0.0769386	0.888866	Notsignificant	Outer envelope pore protein 16-3, chloroplastic/mitochondrial OS=Arabidopsis thaliana OX=3702 GN=OEP163 PE=1 SV=1
AT4G23180	Q8GYA4	CRK10	2	2	5	0	0.401795	-1.831	0.322151	-2.19997	2	2.5	-0.938908	-1.0106	0.843897	0.0737108	0.894999	Notsignificant	Cysteine-rich receptor-like protein kinase 10 OS=Arabidopsis thaliana OX=3702 GN=CRK10 PE=1 SV=3
AT5G40770	O04331	PHB3	6	4	6	5	-1.02238	-0.438914	-0.677849	-0.351969	5	5.5	-0.514909	-1.03329	0.849265	0.0709565	0.899727	Notsignificant	Prohibitin-3, mitochondrial OS=Arabidopsis thaliana OX=3702 GN=PHB3 PE=1 SV=1
AT3G17440	Q9LRP1	NPS13	3	4	3	4	-0.722771	-0.738707	-0.677849	-0.615003	3.5	3.5	-0.646426	-1.03342	0.849297	0.0709406	0.899727	Notsignificant	Novel plant SNARE 13 OS=Arabidopsis thaliana OX=3702 GN=NPSN13 PE=1 SV=1
AT3G48930	P16181	RS111	4	3	4	3	-0.834645	-0.639686	-0.677849	-0.615003	3.5	3.5	-0.646426	-1.04251	0.851412	0.0698601	0.901468	Notsignificant	40S ribosomal protein S11-1 OS=Arabidopsis thaliana OX=3702 GN=RPS11A PE=2 SV=1
AT1G22780	P34788	RS18	13	11	16	15	-1.0089	-0.521083	-0.397742	-0.199966	12	15.5	-0.298854	-1.08186	0.860343	0.0653286	0.910418	Notsignificant	40S ribosomal protein S18 OS=Arabidopsis thaliana OX=3702 GN=RPS18A PE=1 SV=1
[truncated: 113 more rows]

## Sheet: ERECTA_3vs4_cytosol
TAIR_ID	Uniprot_ID	Gene_name	ctrl_PSMs_b1	ctrl_PSMs_b2	exp_PSMs_b1	exp_PSMs_b2	PSM_zscore_b1	PSM_zscore_b2	PSM_log2fc_b1	PSM_log2fc_b2	mean_ctrl_PSMs	mean_exp_PSMs	mean_log2fc	joint_zscore	pval	logpval	fdr_bh	Protein_group	description
[truncated: 2,708 more rows]
