# Supplementary material for: Comparative proteomic profiling of receptor kinase signaling reveals key trafficking components enforcing plant stomatal development
Source: Sci Adv. 2026 Mar 25;12(13):eaeb6464. doi: 10.1126/sciadv.aeb6464 (PMC13015889; doi:10.1126/sciadv.aeb6464)
Supplement: Supplementary file 3 — Data S1 to S5 [file sciadv.aeb6464_data_s1_to_s5.zip › aeb6464_data_s4.xlsx]

## Sheet: Suba_export
Gene	Location SUBAcon	Description
AT1G01040.1	nucleus	dicer-like 1;Encodes a Dicer homolog. Dicer is a RNA helicase involved in microRNA processing. Mutations in this locus can result in embryo lethality. Embryo shape at seed maturity is globular-elongate. Other mutants convert the floral meristems to an indeterminate state, others yet show defects in ovule development. mRNA is expressed in all shoot tissues. DCL1 is able to produce miRNAs and siRNA…
AT1G01510.1	nucleus	NAD(P)-binding Rossmann-fold superfamily protein;Encodes a homolog of human CtBP. Mutant has longer and thicker leaves than wild type. Involved in controlling polar cell expansion in the leaf width direction.
AT1G02000.1	extracellular	UDP-D-glucuronate 4-epimerase 2;UDP-D-glucuronate 4-epimerase
AT1G02060.1	plastid	Tetratricopeptide repeat (TPR)-like superfamily protein;
AT1G02205.1	plasma membrane	Fatty acid hydroxylase superfamily;Expression of the CER1 gene associated with production of stem epicuticular wax and pollen fertility. Biochemical studies showed that cer1 mutants are blocked in the conversion of stem wax C30 aldehydes to C29 alkanes, and they also lack the secondary alcohols and ketones. These suggested the CER1 protein is an aldehyde decarbonylase, but the exact molecular fun…
AT1G02280.1	plastid	translocon at the outer envelope membrane of chloroplasts 33;Encodes a GTP-binding GTP-ase. Component of the chloroplast protein import machinery. Required for import of POR B into plastids. Toc33 phosphorylation may not play an important role in vivo.
AT1G02740.1	nucleus	MRG family protein;
AT1G03060.1	golgi	Beige/BEACH domain ;WD domain, G-beta repeat protein;Encodes a WD/BEACH domain protein involved in cell morphogenesis.
AT1G03270.1	plasma membrane	CBS domain-containing protein with a domain of unknown function (DUF21);
AT1G03470.1	nucleus	Kinase interacting (KIP1-like) family protein;
AT1G03630.1	plastid	protochlorophyllide oxidoreductase C;Encodes for a protein with protochlorophyllide oxidoreductase activity. The enzyme is NADPH- and light-dependent.
AT1G04510.1	nucleus	MOS4-associated complex 3A;Encodes MAC3A, a U-box proteins with homology to the yeast and human E3 ubiquitin ligase Prp19. Associated with the MOS4-Associated Complex (MAC). Involved in plant innate immunity.
AT1G05010.1	golgi	ethylene-forming enzyme;Encodes 1-aminocyclopropane-1-carboxylate oxidase
AT1G05510.1	cytosol	Protein of unknown function (DUF1264);Protein is tyrosine-phosphorylated and its phosphorylation state is modulated in response to ABA in Arabidopsis thaliana seeds.
AT1G05530.1	plastid	UDP-glucosyl transferase 75B2;Encodes a protein with glucosyltransferase activity with high sequence homology to UGT1 (AT1G05560). It belongs to an UGT subfamily that binds UDP-glucose but not UDP-glucuronate, UDP-galactose, or UDP-rhamnose as the glycosyl donor. UGT2 was shown to be able to use abscisic acid as glycosylation substrate in the presence of UDP-glucose.
AT1G05615.1	cytosol	Domain of unknown function (DUF313) ;
AT1G05900.1	plastid	endonuclease III 2;
AT1G06410.1	golgi	trehalose-phosphatase/synthase 7;Encodes an enzyme putatively involved in trehalose biosynthesis. Though the protein has both trehalose-6-phosphate synthase (TPS)-like and trehalose-6-phosphate phosphatase (TPP)-like domains, neither activity has been detected in enzymatic assays nor has the protein been able to complement yeast TPS or TPP mutants.
AT1G06570.1	cytosol	phytoene desaturation 1;Mutation of the PDS1 locus disrupts the activity of p-hydroxyphenylpyruvate dioxygenase (HPPDase), the first committed step in the synthesis of both plastoquinone and tocopherols in plants.
AT1G06680.1	plastid	photosystem II subunit P-1;Encodes a 23 kD extrinsic protein that is part of photosystem II and participates in the regulation of oxygen evolution.
AT1G06700.1	plasma membrane	Protein kinase superfamily protein;
AT1G06950.1	plastid	translocon at the inner envelope membrane of chloroplasts 110;Encodes a protein thought to be a part of the translocon at the chloroplast inner envelope. Involved in protein import into the chloroplast and chloroplast biogenesis.
AT1G06990.1	extracellular	GDSL-like Lipase/Acylhydrolase superfamily protein;
AT1G07340.1	plasma membrane	sugar transporter 2;
AT1G07360.1	nucleus	CCCH-type zinc fingerfamily protein with RNA-binding domain;
AT1G07550.1	plasma membrane	Leucine-rich repeat protein kinase family protein;
AT1G07570.1	plastid	Protein kinase superfamily protein;Protein kinase capable of phosphorylating tyrosine, serine, and threonine residues
AT1G07650.1	plasma membrane	Leucine-rich repeat transmembrane protein kinase;
AT1G07870.1	plasma membrane	Protein kinase superfamily protein;
AT1G08200.1	cytosol	UDP-D-apiose/UDP-D-xylose synthase 2;Encodes a putative UDP-D-apiose/UPD-D-xylose synthetase.
AT1G08510.1	plastid	fatty acyl-ACP thioesterases B;Encodes an acyl-acyl carrier protein thioesterase. Hydrolyzes primarily saturated acyl-ACPs with chain lengths that vary between 8 and 18 carbons. Involved in saturated fatty acid synthesis. Nuclear-encoded, plastid-targeted globular protein that is functional as dimer.
AT1G08680.1	nucleus	ARF GAP-like zinc finger-containing protein ZIGA4;A member of ARF GAP domain (AGD), A thaliana has 15 members, grouped into four classes. AGD14 belongs to the class 4, together with AGD15.
AT1G08730.1	cytosol	Myosin family protein with Dil domain;Class XI myosin gene
AT1G09020.1	golgi	homolog of yeast sucrose nonfermenting 4;putative activator subunit of SNF1-related protein kinase
AT1G09780.1	cytosol	Phosphoglycerate mutase, 2,3-bisphosphoglycerate-independent;
AT1G10170.1	nucleus	NF-X-like 1;Encodes AtNFXL1, a homologue of the putative human transcription repressor NF-X1. Functions as a negative regulator of the trichothecene phytotoxin-induced defense response.
AT1G10290.1	golgi	dynamin-like protein 6;involved in trafficking from the trans-Golgi Network to the central vacuole.
AT1G10780.1	nucleus	F-box/RNI-like superfamily protein;
AT1G11280.1	plasma membrane	S-locus lectin protein kinase family protein;
AT1G11300.1	plasma membrane	protein serine/threonine kinases;protein kinases;ATP binding;sugar binding;kinases;carbohydrate binding;
AT1G11330.1	plasma membrane	S-locus lectin protein kinase family protein;
AT1G11340.1	plasma membrane	S-locus lectin protein kinase family protein;
AT1G11350.1	plasma membrane	S-domain-1 13;
AT1G11770.1	extracellular	FAD-binding Berberine family protein;
AT1G11920.1	extracellular	Pectin lyase-like superfamily protein;
AT1G12270.1	nucleus	stress-inducible protein, putative;
AT1G12870.1	nucleus	F-box and associated interaction domains-containing protein;
AT1G13020.1	cytosol	eukaryotic initiation factor 4B2;Encodes eIF4B2, eukaryotic initiation factor 4B2.
AT1G13060.1	nucleus,cytosol	20S proteasome beta subunit E1;Encodes 20S proteasome beta subunit PBE1 (PBE1).
AT1G13320.1	plasma membrane	protein phosphatase 2A subunit A3;one of three genes encoding the 65 kDa regulatory subunit of protein phosphatase 2A (PP2A)
AT1G13710.1	plasma membrane	cytochrome P450, family 78, subfamily A, polypeptide 5;Encodes the cytochrome P450 CYP78A5 monooxygenase. Contributes to the generation of a growth-stimulating signal distinct from the classical phytohormones that prevents proliferation arrest, promoting organ growth.
AT1G13790.1	nucleus	XH/XS domain-containing protein;
AT1G13800.1	mitochondrion	Tetratricopeptide repeat (TPR)-like superfamily protein;
AT1G14370.1	golgi,plasma membrane	protein kinase 2A;Encodes protein kinase APK2a.
AT1G14830.1	cytosol	DYNAMIN-like 1C;Encodes a dynamin-like protein that is involved in mitochondrial morphogenesis and pollen development. Protein is localized as speckles in the cytoplasm, partially co-localizes with mitochondrial markers, cell plate of dividing cells, and the tip of root hairs, root cap cells, and expanding part of trichoblasts.
AT1G15210.1	plasma membrane	pleiotropic drug resistance 7;
AT1G15690.1	vacuole	Inorganic H pyrophosphatase family protein;Encodes a H(+)-translocating (pyrophosphate-energized) inorganic pyrophosphatase (H(+)-PPase; EC 3.6.1.1) located in the vacuolar membrane. Expression is found in all tissues examined, including meristems and floral organ primordium. Expression is particularly enhanced in pollen, and is repressed by light. Over expression and loss of function phenotypes …
AT1G15930.1	cytosol	Ribosomal protein L7Ae/L30e/S12e/Gadd45 family protein;
AT1G16060.1	nucleus	ARIA-interacting double AP2 domain protein;Encodes ADAP, an AP2-domain protein that interacts with ARIA. ADAP is a positive regulator of the ABA response and is also involved in regulating seedling growth.
AT1G16860.1	plasma membrane	Ubiquitin-specific protease family C19-related protein;
AT1G17160.1	plastid	pfkB-like carbohydrate kinase family protein;
AT1G17170.1	peroxisome,cytosol	glutathione S-transferase TAU 24;Encodes glutathione transferase belonging to the tau class of GSTs. Naming convention according to Wagner et al. (2002).
AT1G17260.1	vacuole,cytosol	autoinhibited H(+)-ATPase isoform 10;belongs to H+-APTase gene family, involved in proanthocyanidin biosynthesis, disturbs the vacuolar biogenesis and acidification process
AT1G17560.1	mitochondrion	Ribosomal protein L14p/L23e family protein;Mutant shows abnormal ovule development
AT1G17840.1	plasma membrane	white-brown complex homolog protein 11;Encodes a plasma membrane-localized ATP-binding cassette transporter, that is required for cutin transport to the extracellular matrix.
AT1G18150.1	nucleus	Protein kinase superfamily protein;ATMPK8,
AT1G18630.1	mitochondrion	glycine-rich RNA-binding protein 6;encodes a glycine-rich RNA binding protein.
AT1G18900.1	mitochondrion	Pentatricopeptide repeat (PPR) superfamily protein;
AT1G19715.1	plasma membrane	Mannose-binding lectin superfamily protein;
AT1G19870.1	cytosol	IQ-domain 32;
AT1G19910.1	vacuole	ATPase, F0/V0 complex, subunit C protein;vacuolar H+-pumping ATPase 16 kDa proteolipid (ava-p2)
AT1G20010.1	cytosol	tubulin beta-5 chain;beta tubulin
AT1G20260.1	vacuole	ATPase, V1 complex, subunit B protein;
AT1G20620.1	peroxisome	catalase 3;Catalase, catalyzes the breakdown of hydrogen peroxide (H2O2) into water and oxygen.
AT1G21380.1	nucleus,cytosol	Target of Myb protein 1;
AT1G21720.1	nucleus,cytosol	proteasome beta subunit C1;20S proteasome beta subunit PBC1 truncated protein (PBC1)
AT1G21730.1	cytosol	P-loop containing nucleoside triphosphate hydrolases superfamily protein;
AT1G22020.1	cytosol	serine hydroxymethyltransferase 6;Encodes a putative serine hydroxymethyltransferase.
AT1G22530.1	plasma membrane,cytosol	PATELLIN 2;
AT1G22700.1	plastid	Tetratricopeptide repeat (TPR)-like superfamily protein;Encodes a TPR protein with homology to Ycf37 from Synechocystis that is localized to the thylakoid membrane and is involved in photosystem I biogenesis.
AT1G23080.1	plasma membrane	Auxin efflux carrier family protein;Encodes a novel component of auxin efflux that is located apically in the basal cell and is involved during embryogenesis in setting up the apical-basal axis in the embryo. It is also involved in pattern specification during root development. In roots, it is expressed at lateral and basal membranes of provascular cells in the meristem and elongation zone, where…
AT1G23210.1	extracellular	glycosyl hydrolase 9B6;
AT1G23310.1	peroxisome	glutamate:glyoxylate aminotransferase;Identified by cloning the gene that corresponded to a purified protein having glyoxylate aminotransferase activity. Localized to the peroxisome and thought to be involved in photorespiration/ metabolic salvage pathway.
AT1G23760.1	extracellular	BURP domain-containing protein;Encodes aromatic rich glycoprotein JP630.
AT1G26150.1	plasma membrane	proline-rich extensin-like receptor kinase 10;
AT1G26230.1	plastid	TCP-1/cpn60 chaperonin family protein;
AT1G26410.1	extracellular	FAD-binding Berberine family protein;
AT1G26640.1	cytosol	Amino acid kinase family protein;
AT1G26970.1	plastid	Protein kinase superfamily protein;
AT1G27390.1	mitochondrion	translocase outer membrane 20-2;Form of TOM20, which is a component of the TOM complex, involved in transport of nuclear-encoded mitochondrial proteins
AT1G28330.1	nucleus	dormancy-associated protein-like 1;dormancy-associated protein (DRM1)
AT1G29750.1	plasma membrane	receptor-like kinase in flowers 1;Receptor-like serine/threonine kinase (RKF1). The putative extracellular domain of the RKF1 protein contains 13 tandem repeats of leucine-rich sequences. Expressed in early flower primordial, stamen, and pollen grains.
AT1G29880.1	cytosol	glycyl-tRNA synthetase / glycine--tRNA ligase;
AT1G29940.1	nucleus	nuclear RNA polymerase A2;Encodes a subunit of RNA polymerase 1 (aka RNA polymerase A).
AT1G30400.1	vacuole	multidrug resistance-associated protein 1;glutathione S-conjugate transporting ATPase (AtMRP1) mRNA. The expression of this gene is upregulated by herbicide safeners such as benoxacor and fenclorim.
AT1G30580.1	cytosol	GTP binding;
AT1G32060.1	plastid	phosphoribulokinase;
AT1G32415.1	mitochondrion	pentatricopeptide (PPR) repeat-containing protein;
AT1G32950.1	extracellular	Subtilase family protein;
AT1G33790.1	cytosol	jacalin lectin family protein;
AT1G33930.1	cytosol	P-loop containing nucleoside triphosphate hydrolases superfamily protein;
AT1G42550.1	cytosol	plastid movement impaired1;Encodes a plant-specific protein of unknown function that appears to be conserved among angiosperms.
AT1G43790.1	extracellular	tracheary element differentiation-related 6;
AT1G47300.1	cytosol	F-box family protein;
AT1G47480.1	cytosol	alpha/beta-Hydrolases superfamily protein;
AT1G47550.1	plasma membrane	exocyst complex component sec3A;Encodes a member of the exocyst complex gene family. The exocyst is a protein complex involved in tethering vesicles to the plasma membrane during regulated or polarized secretion.
AT1G47900.1	plasma membrane	Plant protein of unknown function (DUF869);
AT1G48300.1	plastid,cytosol	;
AT1G48600.1	cytosol	S-adenosyl-L-methionine-dependent methyltransferases superfamily protein;Encodes a phosphoethanolamine N-methyltransferase that catalyses the last two methylation steps of the three sequential methylations of phosphoethanolamine (PEA) that are required for the synthesis of phosphocholine (PCho) in plants.
AT1G48900.1	cytosol	Signal recognition particle, SRP54 subunit protein;
AT1G48920.1	nucleus	nucleolin like 1;Encodes ATNUC-L1 (NUCLEOLIN LIKE 1), the predominant form of the two nucleolin proteins found in Arabidopsis. This protein is involved in rRNA processing, ribosome biosynthesis, and vascular pattern formation. PARL1 localizes to the nucleolus and parl1 mutants accumulate elevated levels of the unspliced 35S pre-rRNA. parl1 mutants also have defects in cotyledon, leaf, sepal, and …
AT1G49190.1	nucleus	response regulator 19;member of Response Regulator: B- Type
AT1G49890.1	nucleus	Family of unknown function (DUF566) ;
AT1G50110.1	cytosol	D-aminoacid aminotransferase-like PLP-dependent enzymes superfamily protein;
AT1G50200.1	mitochondrion	Alanyl-tRNA synthetase;
AT1G50360.1	plasma membrane	P-loop containing nucleoside triphosphate hydrolases superfamily protein;member of Myosin-like proteins
AT1G50480.1	cytosol	10-formyltetrahydrofolate synthetase;10-formyltetrahydrofolate synthetase (THFS) mRNA, complete
AT1G50680.1	nucleus	AP2/B3 transcription factor family protein;
AT1G51120.1	nucleus	AP2/B3 transcription factor family protein;
AT1G51820.1	plasma membrane	Leucine-rich repeat protein kinase family protein;
AT1G51940.1	plasma membrane	protein kinase family protein / peptidoglycan-binding LysM domain-containing protein;
AT1G52100.1	plasma membrane	Mannose-binding lectin superfamily protein;
AT1G52360.1	golgi	Coatomer, beta' subunit;
AT1G52570.1	vacuole	phospholipase D alpha 2;member of C2-PLD subfamily
AT1G53310.1	cytosol	phosphoenolpyruvate carboxylase 1;Encodes one of four Arabidopsis phosphoenolpyruvate carboxylase proteins.
AT1G53420.1	plasma membrane	Leucine-rich repeat transmembrane protein kinase;
AT1G53430.1	plasma membrane	Leucine-rich repeat transmembrane protein kinase;
AT1G53440.1	plasma membrane	Leucine-rich repeat transmembrane protein kinase;
AT1G53590.1	vacuole	Calcium-dependent lipid-binding (CaLB domain) family protein;
AT1G54010.1	vacuole	GDSL-like Lipase/Acylhydrolase superfamily protein;
AT1G54560.1	cytosol	Myosin family protein with Dil domain;member of Myosin-like proteins
AT1G55170.1	nucleus	;
AT1G55350.1	plasma membrane	calpain-type cysteine protease family;Similar to maize DEK1, a gene encoding a membrane protein of the calpain gene superfamily required for aleurone cell development in the endosperm of maize grains. A key component of the embryonic L1 cell-layer specification pathway.
AT1G55950.1	nucleus	DNA-binding storekeeper protein-related transcriptional regulator;
AT1G56330.1	endoplasmic reticulum,cytosol	secretion-associated RAS 1B;Encodes a small GTP-binding protein implicated in ER to cis-Golgi transport of other proteins. A member of ARF-like GTPase family. A thaliana has 21 members, in two subfamilies, ARF and ARF-like (ARL) GTPases. The protein is found associated to the ER and free in the cytosol.
AT1G56560.1	mitochondrion	Plant neutral invertase family protein;
AT1G57980.1	plasma membrane	Nucleotide-sugar transporter family protein;
AT1G58050.1	nucleus	RNA helicase family protein;
AT1G59610.1	plasma membrane	dynamin-like 3;A high molecular weight GTPase whose GTP-binding domain shows a low homology to those of other plant dynamin-like proteins.Contains a pleckstrin homologous domain. DRP2B and DRP1A participate together in clathrin-coated vesicle formation during endocytosis.
AT1G59870.1	plasma membrane	ABC-2 and Plant PDR ABC-type transporter family protein;ATP binding cassette transporter. Localized to the plasma membrane in uninfected cells. In infected leaves, the protein concentrated at infection sites. Contributes to nonhost resistance to inappropriate pathogens that enter by direct penetration in a salicylic acid–dependent manner. Required for mlo resistance. Has Cd transporter activity (…
AT1G60440.1	golgi	pantothenate kinase 1;The gene AT1G60440 encodes pantothenate kinase 1. Its molecular function was shown to phosphorylate pantothenate to form 4’-phosphopantothenate.
AT1G60490.1	vacuole	vacuolar protein sorting 34;Encodes a phosphatidylinositol 3-kinase that is expressed in most plant tissues. Defects in VPS34 affect a number of cellular processes. Loss of function mutations are not transmitted through the male gametophyte due to defects in microgametogenesis therefore it is difficult to assess the effects of loss of VPS34 function in the whole plant. Involved in salt-stress res…
AT1G61150.1	nucleus	LisH and RanBPM domains containing protein;
AT1G61370.1	plasma membrane	S-locus lectin protein kinase family protein;
AT1G61380.1	plasma membrane	S-domain-1 29;
AT1G61390.1	plasma membrane	S-locus lectin protein kinase family protein;
AT1G61430.1	plasma membrane	S-locus lectin protein kinase family protein;
AT1G61460.1	cytosol	S-locus protein kinase, putative;
AT1G61490.1	plasma membrane	S-locus lectin protein kinase family protein;
AT1G61550.1	plasma membrane	S-locus lectin protein kinase family protein;
AT1G62020.1	golgi	Coatomer, alpha subunit;
AT1G62380.1	golgi	ACC oxidase 2;Encodes a protein similar to 1-aminocyclopropane-1-carboxylic oxidase (ACC oxidase). Expression of the AtACO2 transcripts is affected by ethylene.
AT1G62740.1	nucleus	stress-inducible protein, putative;
AT1G62820.1	cytosol	Calcium-binding EF-hand family protein;
AT1G63850.1	nucleus	BTB/POZ domain-containing protein;
AT1G64170.1	plasma membrane	cation/H+ exchanger 16;member of Putative Na+/H+ antiporter family
AT1G64200.1	vacuole	vacuolar H+-ATPase subunit E isoform 3;
AT1G64690.1	nucleus	branchless trichome;Encodes BRANCHLESS TRICHOME (BLT) involved in trichome development. A large portion of the internal amino acid sequence of BLT is predicted to form a coiled-coil domain. BLT mutants form branchless trichomes with blunt tips.
AT1G64790.1	nucleus	ILITYHIA;ILITYHIA (ILA) is a HEAT repeat protein involved in plant immunity. The gene is also involved in systemic acquired resistance induced by P. syringae expressing avrRps4. Loss-of-function mutants of ILA caused pleiotropic defects in the mutant plants. The mutant plants are smaller in size and the leaves are serrated and yellow to light green in color.
AT1G64920.1	endoplasmic reticulum	UDP-Glycosyltransferase superfamily protein;
AT1G65010.1	nucleus	Plant protein of unknown function (DUF827);Putative role in flower development. Comparison of SALK_061426C to Columbia wild type in normal lighting and under low light of 33 micromoles per meter-squared per second resulted in a trend toward earlier bolting in the mutant under low light (P=0.055) (Ann Stapleton and Patrick Pridgen, 2009, personal communication).
AT1G65440.1	nucleus	global transcription factor group B1;Related to yeast Spt6 protein, which functions as part of a protein complex in transcription initiation and also plays a role in chromatin structure / assembly.
AT1G65640.1	endoplasmic reticulum	DegP protease 4;Encodes a putative DegP protease.
AT1G66150.1	plasma membrane	transmembrane kinase 1;receptor-like transmembrane kinase I (TMK1)
AT1G66300.1	cytosol	F-box/RNI-like/FBD-like domains-containing protein;
AT1G67520.1	endoplasmic reticulum	lectin protein kinase family protein;
AT1G67900.1	nucleus	Phototropic-responsive NPH3 family protein;
AT1G68150.1	nucleus	WRKY DNA-binding protein 9;member of WRKY Transcription Factor; Group II-b
AT1G68370.1	plasma membrane	Chaperone DnaJ-domain superfamily protein;DnaJ-like protein with homology to coiled coils found in cytoskeleton-interacting proteins.
AT1G68990.1	mitochondrion	male gametophyte defective 3;MGP3 (male gametophyte-defective 3) belongs to a small family of nuclear-encoded Phage type RNA polymerases (RPOTs) involved in the transcription of mitochondrial genes in Arabidopsis thaliana. Mutation in MGP 3 significantly retarded pollen tube growth and caused defective embryo development.
AT1G69200.1	plastid	fructokinase-like 2;Encodes a fructokinase-like protein (AT3G54090/FLN1, AT1G69200/FLN2), a member of the pfkB-carbohydrate kinase family. FLN1 and FLN2 are potential plastidial thioredoxin z (TRX z) targets.
AT1G69790.1	cytosol	Protein kinase superfamily protein;
AT1G69910.1	plasma membrane	Protein kinase superfamily protein;
AT1G69990.1	plasma membrane	Leucine-rich repeat protein kinase family protein;
AT1G70320.1	nucleus	ubiquitin-protein ligase 2;encodes a ubiquitin-protein ligase-like protein containing a HECT domain. There are six other HECT-domain UPLs in Arabidopsis.
AT1G70940.1	plasma membrane	Auxin efflux carrier family protein;A regulator of auxin efflux and involved in differential growth. PIN3 is expressed in gravity-sensing tissues, with PIN3 protein accumulating predominantly at the lateral cell surface. PIN3 localizes to the plasma membrane and to vesicles. In roots, PIN3 is expressed without pronounced polarity in tiers two and three of the columella cells, at the basal side of…
AT1G71270.1	golgi	Vps52 / Sac2 family ;Encodes a homolog of the yeast Vps52p/SAC2. Involved in pollen tube germination and growth. Located in multiple endomembrane organelles including the golgi. The yeast protein has been shown to be located at the late Golgi and to function in a complex involved in retrograde trafficking of vesicles between the early endosomal compartment and the trans-Golgi network.
AT1G71380.1	extracellular	cellulase 3;
AT1G72050.1	nucleus	transcription factor IIIA;Encodes a transcriptional factor TFIIIA required for transcription of 5S rRNA gene. 5S rRNA is the smallest constituent of the ribosome. Work on one of the gene models AT1G72050.2 showed that it encodes a protein with nine Cys(2)-His(2)-type zinc fingers, a characteristic feature of TFIIIA proteins. AT1G72050.2 also contains a 23 amino acid spacer between fingers 1 and 2…
AT1G72150.1	plasma membrane	PATELLIN 1;novel cell-plate-associated protein that is related in sequence to proteins involved in membrane trafficking in other eukaryotes
AT1G72160.1	cytosol	Sec14p-like phosphatidylinositol transfer family protein;
AT1G72320.1	nucleus,cytosol	pumilio 23;Encodes a member of the Arabidopsis Pumilio (APUM) proteins containing PUF domain (eight repeats of approximately 36 amino acids each). PUF proteins regulate both mRNA stability and translation through sequence-specific binding to the 3' UTR of target mRNA transcripts.
AT1G73030.1	nucleus	SNF7 family protein;Encodes an ESCRT-related protein: CHMP1A/AT1G73030; CHMP1B/AT1G17730. CHMP1A and B mediate multivesicular body sorting of auxin carriers and are required for plant development. ESCRT: Endosomal Sorting Complexes Required For Transport machinery; CHMP: Charged Multivesicular Body Protein/Chromatin Modifying Protein.
AT1G73600.1	cytosol	S-adenosyl-L-methionine-dependent methyltransferases superfamily protein;
AT1G73660.1	nucleus	protein tyrosine kinase family protein;Encodes a protein with similarity to MAPKKKs. May function as a negative regulator of salt tolerance.
AT1G74400.1	mitochondrion	Tetratricopeptide repeat (TPR)-like superfamily protein;
AT1G75960.1	peroxisome	AMP-dependent synthetase and ligase family protein;
AT1G76030.1	vacuole,golgi	ATPase, V1 complex, subunit B protein;Encodes the vacuolar ATP synthase subunit B1. This subunit was shown to interact with the gene product of hexokinase1 (ATHXK1). This interaction, however, is solely restricted to the nucleus.
AT1G76080.1	plastid	chloroplastic drought-induced stress protein of 32 kD;Encodes a thioredoxin localized in chloroplast stroma. Known as CDSP32 (CHLOROPLASTIC DROUGHT-INDUCED STRESS PROTEIN OF 32 KD).
AT1G76370.1	plastid	Protein kinase superfamily protein;
AT1G76450.1	plastid	Photosystem II reaction center PsbP family protein;
AT1G76550.1	cytosol	Phosphofructokinase family protein;
AT1G76730.1	plastid	NagB/RpiA/CoA transferase-like superfamily protein;
AT1G76790.1	vacuole	O-methyltransferase family protein;
AT1G77030.1	nucleus	hydrolases, acting on acid anhydrides, in phosphorus-containing anhydrides;ATP-dependent helicases;nucleic acid binding;ATP binding;RNA binding;helicases;
AT1G78100.1	nucleus	F-box family protein;
AT1G78380.1	cytosol	glutathione S-transferase TAU 19;Encodes a glutathione transferase that is a member of Tau GST gene family. Expression is induced by drought stress, oxidative stress, and high doses of auxin and cytokinin. naming convention according to Wagner et al. (2002) The expression of this gene is upregulated by herbicide safeners such as benoxacor and fenclorim.
AT1G78570.1	cytosol	rhamnose biosynthesis 1;Encodes a UDP-L-Rhamnose synthase involved in the biosynthesis of rhamnose, a major monosaccharide component of pectin. Catalyzes the conversion of UDP-D-Glc to UDP-L-Rha. The dehydrogenase domain of RHM1 was shown to catalyze the conversion of UDP-D-Glc to the reaction intermediate UDP-4-keto-6-deoxy-D-Glc using recombinant protein assay but the activity of the full-lengt…
AT1G78895.1	plasma membrane	Reticulon family protein;
AT1G78900.1	vacuole,golgi	vacuolar ATP synthase subunit A;Encodes catalytic subunit A of the vacuolar ATP synthase. Mutants are devoid of vacuolar ATPase activity as subunit A is encoded only by this gene and show strong defects in male gametophyte development and in Golgi stack morphology.
AT1G78955.1	cytosol	camelliol C synthase 1;
AT1G79690.1	cytosol	nudix hydrolase homolog 3;
AT1G79920.1	cytosol	Heat shock protein 70 (Hsp 70) family protein;
AT1G79940.1	endoplasmic reticulum	DnaJ / Sec63 Brl domains-containing protein;J domain protein localized in ER membrane. Mutants have defective pollen germination.
AT1G79990.1	endoplasmic reticulum	structural molecules;
AT1G80310.1	vacuole	sulfate transmembrane transporters;
AT1G80670.1	nucleus	Transducin/WD40 repeat-like superfamily protein;This gene is predicted to encode a protein with a DWD motif. It can bind to DDB1a in Y2H assays, and may be involved in the formation of a CUL4-based E3 ubiquitin ligase
AT2G01950.1	plasma membrane	BRI1-like 2;Encodes a leucine rich repeat receptor kinase and associated with provascular/procambial cells. Similar to BRI, brassinosteroid receptor protein.
AT2G02340.1	mitochondrion,cytosol	phloem protein 2-B8;
AT2G02560.1	nucleus	cullin-associated and neddylation dissociated;Arabidopsis thaliana homolog of human CAND1 (cullin-associated and neddylation-dissociated). Putative similarity to TBP-interacting protein TIP120. Ubiquitously expressed in plant tissues throughout development. T-DNA insertion mutant plants were completely sterile and resistant to sirtinol and auxin, but not to gibberellins or brassinolide. Displayed…
AT2G03120.1	endoplasmic reticulum	signal peptide peptidase;homologous to Signal Peptide Peptidases (SPP), required for pollen development and pollen germination. No homozygotes could be recovered from a T-DNA insertion mutant.
AT2G03440.1	nucleus	nodulin-related protein 1;Induced at the transcriptional level by Pseudomonas syringae pv. tomato infection.
AT2G05330.1	nucleus	BTB/POZ domain-containing protein;
AT2G05900.1	nucleus	SET domain protein 11;Predicted to encodes a SU(VAR)3-9 homolog, a SET domain protein. Known SET domain proteins are involved in epigenetic control of gene expression and act as histone methyltransferases. There are 10 SUVH genes in Arabidopsis and members of this subfamily of the SET proteins have an additional conserved SRA domain.
AT2G05940.1	nucleus	Protein kinase superfamily protein;
AT2G07180.1	plasma membrane	Protein kinase superfamily protein;
AT2G07560.1	plasma membrane	H(+)-ATPase 6;
AT2G14510.1	plasma membrane	Leucine-rich repeat protein kinase family protein;
AT2G15490.1	endoplasmic reticulum	UDP-glycosyltransferase 73B4;
AT2G17000.1	nucleus	Mechanosensitive ion channel family protein;
AT2G17220.1	plasma membrane	Protein kinase superfamily protein;
AT2G17340.1	cytosol	Uncharacterised conserved protein (UCP030210);
AT2G17980.1	plasma membrane	Sec1/munc18-like (SM) proteins superfamily;member of SLY1 Gene Family
AT2G18960.1	plasma membrane	H(+)-ATPase 1;Encodes a plasma membrane proton ATPase. Mutants have a reduced ability to close their stomata in response to drought and are affected in stomatal but not seed responsiveness to ABA.
AT2G20490.1	cytosol	nucleolar RNA-binding Nop10p family protein;
AT2G20990.1	endoplasmic reticulum,plasma membrane	synaptotagmin A;Encodes a plasma membrane localized protein with similarity to synaptotagmins, a class of membrane trafficking proteins. SYT1 is expressed in all tissues. Loss of function mutations show hypersensitivity to NaCl and electrolyte leakage from the plasma membrane. SYT1 also affects calcium dependent freezing tolerance. SYT1 probably plays a role in membrane repair such as membrane re…
AT2G21410.1	vacuole	vacuolar proton ATPase A2;Vacuolar proton ATPase subunit VHA-a isoform 2. Localized in the tonoplast. Required for efficient nutrient storage but not for sodium accumulation.
AT2G22125.1	plasma membrane	binding;
AT2G23140.1	plasma membrane	RING/U-box superfamily protein with ARM repeat domain;
AT2G23200.1	plasma membrane	Protein kinase superfamily protein;
AT2G24010.1	vacuole	serine carboxypeptidase-like 23;
AT2G24050.1	nucleus	MIF4G domain-containing protein / MA3 domain-containing protein;Encodes a putative eukaryotic translation initiation factor.
AT2G24200.1	cytosol	Cytosol aminopeptidase family protein;
AT2G24230.1	plasma membrane	Leucine-rich repeat protein kinase family protein;
AT2G24270.1	cytosol	aldehyde dehydrogenase 11A3;Encodes a protein with non-phosphorylating NADP-dependent glyceraldehyde-3-phosphate dehydrogenase activity. The activity of the enzyme was determined from leaf extracts; the enzyme has not been purified to confirm activity.
AT2G24520.1	plasma membrane	H(+)-ATPase 5;
AT2G25430.1	plasma membrane	epsin N-terminal homology (ENTH) domain-containing protein / clathrin assembly protein-related;
AT2G25540.1	plasma membrane	cellulose synthase 10;cellulose synthase
AT2G26000.1	nucleus	zinc finger (C3HC4-type RING finger) family protein;
AT2G26290.1	nucleus	root-specific kinase 1;
AT2G26330.1	plasma membrane	Leucine-rich receptor-like protein kinase family protein;Homologous to receptor protein kinases. Involved in specification of organs originating from the shoot apical meristem. Contains a cytoplasmic protein kinase catalytic domain, a transmembrane region, and an extracellular leucine-rich repeat. ER has been identified as a quantitative trait locus for transpiration efficiency by influencing epi…
AT2G26850.1	extracellular	F-box family protein;
AT2G26890.1	golgi	DNAJ heat shock N-terminal domain-containing protein;GRV2 has sequence similarity to the C. elegans protein RME-8 which is involved in endocytosis. grv2 mutants result in a reduction in gravitropic response in hypocotyls and shoots but do not affect root gravitropism. The mutants are defective in amyloplast sedimentation.
AT2G26910.1	plasma membrane	pleiotropic drug resistance 4;
AT2G27050.1	nucleus	ETHYLENE-INSENSITIVE3-like 1;ethylene-insensitive3-like1 (EIL1)
AT2G27190.1	extracellular	purple acid phosphatase 12;secreted purple acid phosphatase precursor
AT2G27860.1	cytosol	UDP-D-apiose/UDP-D-xylose synthase 1;Encodes UDP-d-apiose/UDP-d-xylose synthase that requires NAD+ for enzymatic activity and is strongly inhibited by UDP-d-galacturonate.
AT2G28590.1	cytosol	Protein kinase superfamily protein;
AT2G28990.1	plasma membrane	Leucine-rich repeat protein kinase family protein;
AT2G29420.1	cytosol	glutathione S-transferase tau 7;Encodes glutathione transferase belonging to the tau class of GSTs. Naming convention according to Wagner et al. (2002). Induced by Salicylic acid. Independent of NPR1 for their induction by salicylic acid.
AT2G30360.1	plasma membrane	SOS3-interacting protein 4;Encodes a SOS2-like protein kinase that is a member of the CBL-interacting protein kinase family.Loss of function mutants show a decrease in sensitivity to high pH.Phosphorylates AHA2, a plasma membrane H+ ATPase.This phosphorylation appears to regulate the activity of the proton transporter.
AT2G30470.1	nucleus	high-level expression of sugar-inducible gene 2;HSI2 is a member of a novel family of B3 domain proteins with a sequence similar to the ERF-associated amphiphilic repression (EAR) motif. It functions as an active repressor of the Spo minimal promoter (derived from a gene for sweet potato sporamin A1) through the EAR motif. It contains a plant-specific B3 DNA-binding domain. The Arabidopsis genome…
AT2G30490.1	endoplasmic reticulum	cinnamate-4-hydroxylase;Encodes a cinnamate-4-hydroxylase. Mutations in this gene impact phenylpropanoid metabolism, growth and development.
AT2G30520.1	plasma membrane	Phototropic-responsive NPH3 family protein;light inducible root phototropism 2 encoding a signal transducer of the phototropic response in Arabidopsis
AT2G30550.1	plastid	alpha/beta-Hydrolases superfamily protein;Encodes a lipase that hydrolyzes phosphatidylcholine, glycolipids as well as triacylglycerols.
AT2G30740.1	plasma membrane	Protein kinase superfamily protein;
AT2G30870.1	cytosol	glutathione S-transferase PHI 10;early dehydration-induced gene ERD13 homologous to tobacco and maize glutathione S-transferases. Encodes glutathione transferase belonging to the phi class of GSTs. Naming convention according to Wagner et al. (2002)
AT2G31880.1	plasma membrane	Leucine-rich repeat protein kinase family protein;Encodes a putative leucine rich repeat transmembrane protein that is expressed in response to Pseudomonas syringae. Expression of SRRLK may be required for silencing via lsiRNAs. Regulates cell death and innate immunity.
AT2G31955.1	mitochondrion	cofactor of nitrate reductase and xanthine dehydrogenase 2;COFACTOR OF NITRATE REDUCTASE AND XANTHINE DEHYDROGENASE 2. Encodes a protein involved in molybdenum cofactor biosynthesis. Homologous to E.coli moaA. Expression is abundant in all tissues examined, particularly in roots. Appears to have targeting signals for chloroplast or mitochondria.
AT2G33120.1	plasma membrane	synaptobrevin-related protein 1;Encodes a member of Synaptobrevin -like protein family.
AT2G33550.1	nucleus	Homeodomain-like superfamily protein;
AT2G34680.1	plasma membrane	Outer arm dynein light chain 1 protein;isolated from differential screening of a cDNA library from auxin-treated root culture. sequence does not show homology to any known proteins and is predicted to be extracellular.
AT2G34740.1	cytosol	Protein phosphatase 2C family protein;
AT2G35110.1	endoplasmic reticulum	transcription activators;Component of the WAVE protein complex which act as activators of ARP2/3 complex involved in actin nucleation. Required for trichome morphogenesis. Mutant displays distorted trichomes, a phenotype that can be phenocopied by treatment of WT plants with actin-interacting drugs.
AT2G35680.1	cytosol	Phosphotyrosine protein phosphatases superfamily protein;
AT2G36190.1	extracellular	cell wall invertase 4;cwINV4 appears to function as a cell wall-localized invertase (that can catalyze the hydrolysis of sucrose into fructose and glucose) based on the phenotype of cwinv4 mutants. cwINV4 transcripts are expressed at high levels in lateral and median nectaries and this enzyme plays an important role in nectar production.
AT2G36460.1	cytosol	Aldolase superfamily protein;
AT2G37040.1	peroxisome	PHE ammonia lyase 1;Encodes PAL1, a phenylalanine ammonia-lyase. Arabidopsis has four PALs: AT2G37040 (PAL1), AT3G53260 (PAL2), AT5G04230 (PAL3) and AT3G10340 (PAL4).
AT2G37080.1	nucleus	ROP interactive partner 3;
AT2G37500.1	plastid	arginine biosynthesis protein ArgJ family;
AT2G37650.1	nucleus	GRAS family transcription factor;
AT2G38230.1	cytosol	pyridoxine biosynthesis 1.1;Encodes a protein predicted to function in tandem with PDX2 to form glutamine amidotransferase complex with involved in vitamin B6 biosynthesis.
AT2G38440.1	plasma membrane	SCAR homolog 2;Encodes a subunit of the WAVE complex. The WAVE complex is required for activation of ARP2/3 complex which functions in actin microfilament nucleation and branching. Mutations cause defects in both the actin and microtubule cytoskeletons that result in aberrant epidermal cell expansion. itb1 mutants showed irregularities in trichome branch positioning and expansion. The SHD domain …
AT2G38530.1	extracellular	lipid transfer protein 2;Involved in lipid transfer between membranes. Belongs to a family of Lipid transfer proteins. Sequence similarity to other plant/Arabidopsis LPT genes but highest similarity to LPT1. Stress and pathogen-inducible motifs found in the upstream region. Expressed in flower, leaves and siliques but absent in roots. Predicted to be a member of PR-14 pathogenesis-related protein…
AT2G38750.1	plasma membrane,cytosol	annexin 4;Annexins are a family of calcium dependent membrane binding proteins though to be involved in Golgi mediated secretion. This is one of four annexins identified in Arabidopsis.
AT2G40290.1	cytosol	Eukaryotic translation initiation factor 2 subunit 1;
AT2G40400.1	plastid	Protein of unknown function (DUF399 and DUF3411);
AT2G40840.1	cytosol	disproportionating enzyme 2;Encodes a cytosolic protein with transglucosidase and amylomaltase activity. It is an essential component of the pathway from starch to sucrose and cellular metabolism in leaves at night. The protein binds to heteroglycans and utilizes glucose, mannose and xylose as acceptors. Fucose and galactose can also act as acceptors but less efficiently than the previous three. …
AT2G41100.1	vacuole	Calcium-binding EF hand family protein;encodes a calmodulin-like protein, with six potential calcium binding domains. Calcium binding shown by Ca(2+)-specific shift in electrophoretic mobility. Expression induced by touch and darkness. Expression may also be developmentally controlled. Expression in growing regions of roots, vascular tissue, root/shoot junctions, trichomes, branch points of the s…
AT2G41360.1	cytosol	Galactose oxidase/kelch repeat superfamily protein;
AT2G41451.1	extracellular	;
AT2G41880.1	cytosol	guanylate kinase 1;Guanylate kinase. Involved in nucleotide metabolism.
AT2G42600.1	cytosol	phosphoenolpyruvate carboxylase 2;Encodes one of four Arabidopsis phosphoenolpyruvate carboxylase proteins.
AT2G42730.1	nucleus	F-box family protein;
AT2G42810.1	nucleus,cytosol	protein phosphatase 5.2;Encodes a phytochrome-specific type 5 serine/threonine protein phosphatase. It dephosphorylates active Pfr-phytochromes. Controls light signal flux by enhancing phytochrome stability and affinity for a signal transducer. It localizes to the cytoplasm in darkness and in the nucleus in light. The gene is alternately spliced. This variant does not contain membrane domains.
AT2G42960.1	plasma membrane	Protein kinase superfamily protein;
AT2G43620.1	extracellular	Chitinase family protein;
AT2G43690.1	plasma membrane	Concanavalin A-like lectin protein kinase family protein;
AT2G44160.1	cytosol	methylenetetrahydrofolate reductase 2;methylenetetrahydrofolate reductase MTHFR2 mRNA, complete
AT2G44270.1	mitochondrion	repressor of lrx1;Encodes ROL5, a repressor of lrx1 mutants that develop aberrant root hairs. ROL5 is a homolog of yeast Ncs6p that affects TOR signaling. The target of rapamycin (TOR) pathway is a major regulator of cell growth in eukaryotes, and inhibition of this pathway by rapamycin reduces cell growth. ROL5 might function as a mitochondrial component of the TOR pathway that influences the pl…
AT2G45140.1	endoplasmic reticulum	plant VAP homolog 12;Encodes a Plant VAMP-Associated protein that localizes to the ER and binds to the sitosterol-binding protein ORP3a. The WFDE motif in ORP3a appears to be important for this direct interaction. Mutation of this motif causes ORP3a to relocalize to the Golgi and cytosol. The interaction between PVA12 and ORP3a does not appear to be sterol-dependent.
AT2G45540.1	golgi	WD-40 repeat family protein / beige-related;
AT2G45820.1	plasma membrane	Remorin family protein;
AT2G46225.1	nucleus	ABI-1-like 1;Encodes a subunit of the WAVE complex. The WAVE complex is required for activation of ARP2/3 complex which functions in actin microfilament nucleation and branching. One of four ABI-like proteins.
AT2G46280.1	cytosol	TGF-beta receptor interacting protein 1;Encodes a homolog of mammalian TGF-beta receptor interacting protein. Co-immunoprecipitates with BRI1 and can be phosphorylated in vitro by BRI1 at specific sites (Thr-14, Thr-89, and either Thr-197 or Ser-198). May therefore be a cytoplasmic BRI1 substrate and involved in brassinosteroid regulated plant growth and development.The encoded protein has two DW…
AT2G46820.1	plastid	photosystem I P subunit;Encodes the P subunit of Photosystem I. About 25% of the TMP14 pool appeared to be phosphorylated, and this ratio is not affected by light. Contains seven phosphorylation sites on threonine residue and chloroplast targeting signal. Located in the proximity of PSI-L, -H and -O subunits.
AT3G01080.1	nucleus	WRKY DNA-binding protein 58;member of WRKY Transcription Factor; Group I
AT3G01280.1	mitochondrion	voltage dependent anion channel 1;Encodes a voltage-dependent anion channel (VDAC: AT3G01280/VDAC1, AT5G67500/VDAC2, AT5G15090/VDAC3, AT5G57490/VDAC4, AT5G15090/VDAC5). VDACs are reported to be porin-type, beta-barrel diffusion pores. They are prominently localized in the outer mitochondrial membrane and are involved in metabolite exchange between the organelle and the cytosol.
AT3G01290.1	plasma membrane	SPFH/Band 7/PHB domain-containing membrane-associated protein family;
AT3G01390.1	vacuole	vacuolar membrane ATPase 10;Subunit G of the vacuolar membrane ATPAse complex
AT3G01570.1	plasma membrane	Oleosin family protein;
AT3G01780.1	plasma membrane	ARM repeat superfamily protein;Encodes TPLATE, a cytokinesis protein targeted to the cell plate. Functions in vesicle-trafficking events required for site-specific cell wall modifications during pollen germination and for anchoring of the cell plate to the mother wall at the correct cortical position.
AT3G02230.1	golgi	reversibly glycosylated polypeptide 1;reversibly glycosylated polypeptide possibly involved in plant cell wall synthesis
AT3G02260.1	nucleus	auxin transport protein (BIG);Calossin-like protein required for polar auxin transport
AT3G02360.1	peroxisome	6-phosphogluconate dehydrogenase family protein;
AT3G02780.1	mitochondrion	isopentenyl pyrophosphate:dimethylallyl pyrophosphate isomerase 2;Encodes a protein with isopentenyl diphosphate:dimethylallyl diphosphate isomerase activity. There is genetic evidence that it functions in the mevalonate, but not the MEP biosynthetic pathway.
AT3G03250.1	cytosol	UDP-GLUCOSE PYROPHOSPHORYLASE 1;Is thought to encode a cytosolic UDP-glucose pyrophosphorylase with strong similarity to potato UTP--glucose-1-phosphate uridylyltransferase. Downregulated by flooding.
AT3G03960.1	cytosol	TCP-1/cpn60 chaperonin family protein;
AT3G05330.1	nucleus	cyclin family;Encodes a protein with moderate sequence similarity to the maize microtubule-binding protein TANGLED1. A single base-pair deletion (-A) at position Chr3:1519176 in Columbia relative to the Landsberg erecta and Achkarren-2 ecotype (see ESTs DR378436 and CB26450) introduces a frame-shift and premature termination codon. The protein encoded from the Columbia gene is truncated by 29 ami…
AT3G05420.1	cytosol	acyl-CoA binding protein 4;Acyl-CoA binding protein with high affinity for oleoyl-CoA. Expressed in all plant organs. Involved in fatty acid transport.
AT3G05840.1	nucleus	Protein kinase superfamily protein;encodes a SHAGGY-like kinase involved in meristem organization.
AT3G05910.1	extracellular	Pectinacetylesterase family protein;
AT3G06730.1	plastid	Thioredoxin z;Encodes a plastidial thioredoxin (TRX) isoform that defines a branch of plastidial TRXs lying between x- and y-type TRXs and thus was named TRX z. Possesses disulfide reductase activity in vitro. TRX z was previously named as Trx p (thioredoxin putative and plastidic) before its thioredoxin activity was confirmed (Meng et al., PNAS 2010, 107:3900). Knockout mutant of TRX z has a sev…
AT3G07020.1	plasma membrane	UDP-Glycosyltransferase superfamily protein;
AT3G07930.1	nucleus	DNA glycosylase superfamily protein;
AT3G08530.1	endoplasmic reticulum	Clathrin, heavy chain;
AT3G08560.1	cytosol	vacuolar H+-ATPase subunit E isoform 2;
AT3G09260.1	endoplasmic reticulum	Glycosyl hydrolase superfamily protein;Encodes beta-glucosidase.The major constituent of ER bodies. One of the most abundant proteins in Arabidopsis seedlings. Exist in an soluble (inactive) and non-soluble (active) form, most probably formed in a polymerization process. Involved in the mutualistic interaction between Arabidopsis and the endophytic fungus Piriformospora indica.
AT3G09440.1	cytosol	Heat shock protein 70 (Hsp 70) family protein;
AT3G09740.1	plasma membrane	syntaxin of plants 71;syntaxin of plants 71 (SYP71)
AT3G09840.1	cytosol	cell division cycle 48;Encodes a cell division cycle protein, a member of AAA-type ATPases gene family. Expressed throughout the plant in regions of cell division. Within the cell, sub-cellular localization varies depending on the stage of the cell cycle.Mutants in which the expression of CDC48A is altered show defects in cytokinesis, cell expansion and cell differentiation.
AT3G10340.1	peroxisome,cytosol	phenylalanine ammonia-lyase 4;Encodes PAL4, a putative a phenylalanine ammonia-lyase. Arabidopsis has four PALs: AT2G37040 (PAL1), AT3G53260 (PAL2), AT5G04230 (PAL3) and AT3G10340 (PAL4).
AT3G10370.1	mitochondrion	FAD-dependent oxidoreductase family protein;mitochondrial FAD-dependent glycerol-3-phosphate dehydrogenase. possibly involved in storage lipid catabolism and glycerol assimilation, and in glycerol-3-phosphate shuttle which transports reducing power from cytosol to mitochondrion.
AT3G10380.1	plasma membrane	subunit of exocyst complex 8;Subunit of the Putative Arabidopsis Exocyst Complex
AT3G10660.1	endoplasmic reticulum	calmodulin-domain protein kinase cdpk isoform 2;predicted to encode calcium-dependent protein kinase and is localized to the ER. Protein is myristoylated in a cell-free extract. Changing the proposed myristoylated site, G residue in the amino terminal, to A prevented the meristoylation . The G to A mutation decreased AtCPK2 membrane association by approximately 50%.
AT3G11130.1	endoplasmic reticulum	Clathrin, heavy chain;
AT3G11630.1	plastid	Thioredoxin superfamily protein;Encodes a 2-Cys peroxiredoxin (2-Cys PrxA) that contains two catalytic Cys residues.
AT3G12020.1	nucleus	P-loop containing nucleoside triphosphate hydrolases superfamily protein;
AT3G12580.1	cytosol	heat shock protein 70;
AT3G13150.1	mitochondrion	Tetratricopeptide repeat (TPR)-like superfamily protein;
AT3G13220.1	plasma membrane	ABC-2 type transporter family protein;Encodes a ATP-binding cassette transporter G26 (ABCG26) involved in tapetal cell and pollen development. Required for male fertility and pollen exine formation.
AT3G13235.1	nucleus	ubiquitin family protein;
AT3G13300.1	cytosol	Transducin/WD40 repeat-like superfamily protein;Encodes VCS (VARICOSE). Involved in mRNA decapping. VCS forms a mRNA decapping complex with DCP1 (At1g08370) and DCP2 (At5g13570). Unlike DCP2, VCS itself does not have mRNA decapping activity in vitro. DCP1, DCP2 and VCS colocalize in cytoplasmic loci, which are putative Arabidopsis mRNA processing bodies. Null mutants of DCP1, DCP2, and VCS accumu…
AT3G13530.1	plasma membrane	mitogen-activated protein kinase kinase kinase 7;MAP3K epsilon protein kinase 1 is functionally redundant with MAP3Ke2. Required for pollen development but not essential. map3ke1;map3ke2 double-mutant pollen grains develop plasma membrane irregularities following pollen mitosis I. Localized primarily in the plasma membrane. Expressed in leaf trichomes, root columella cells and developing ovules.
AT3G14000.1	nucleus	DZC (Disease resistance/zinc finger/chromosome condensation-like region) domain containing protein;Belongs to five-member BRX gene family. Arabidopsis BRX genes share high levels of similarity among each others, with several conserved domains. The most distinct is BRX domain - highly conserved in all BRX genes among distantly related species. This protein-protein interaction domain is required an…
AT3G14205.1	cytosol	Phosphoinositide phosphatase family protein;
AT3G14840.1	plasma membrane	Leucine-rich repeat transmembrane protein kinase;
AT3G14930.1	plastid	Uroporphyrinogen decarboxylase;
AT3G15670.1	nucleus	Late embryogenesis abundant protein (LEA) family protein;
AT3G15730.1	cytosol	phospholipase D alpha 1;Encodes phospholipase D alpha 1 (PLD alpha 1). Positive regulator of abscisic acid (ABA) mediated stomatal movements. PLD alpha 1 plays an important role in seed deterioration and aging in Arabidopsis.
AT3G15950.1	endoplasmic reticulum	DNA topoisomerase-related;Similar to TSK-associating protein 1 (TSA1), contains 10 EFE repeats, a novel repeat sequence unique to plants. Expressed preferentially in the roots.Protein is localized to ER bodies- an endoplasmic reticulum derived structure. Loss of function mutations lack ER bodies.
AT3G15980.1	endoplasmic reticulum	Coatomer, beta' subunit;
AT3G16210.1	cytosol	F-box family protein;
AT3G16240.1	vacuole	delta tonoplast integral protein;Delta tonoplast intrinsic protein, functions as a water channel and ammonium (NH3) transporter. Highly expressed in flower, shoot, and stem. Expression shows diurnal regulation and is induced by ammonium (NH3). Protein localized to vacuolar membrane.
AT3G16340.1	plasma membrane	pleiotropic drug resistance 1;
AT3G16400.1	vacuole	nitrile specifier protein 1;Encodes a nitrile-specifier protein NSP1 responsible for constitutive and herbivore-induced simple nitrile formation in rosette leaves. NSP1 is one out of five (At3g16400/NSP1, At2g33070/NSP2, At3g16390/NSP3, At3g16410/NSP4 and At5g48180/NSP5) A. thaliana epithiospecifier protein (ESP) homologues that promote simple nitrile, but not epithionitrile or thiocyanate format…
AT3G16410.1	nucleus	nitrile specifier protein 4;Encodes a nitrile-specifier protein NSP4. NSP4 is one out of five (At3g16400/NSP1, At2g33070/NSP2, At3g16390/NSP3, At3g16410/NSP4 and At5g48180/NSP5) A. thaliana epithiospecifier protein (ESP) homologues that promote simple nitrile, but not epithionitrile or thiocyanate formation.
AT3G16420.1	cytosol	PYK10-binding protein 1;The PBP1(PYK10-binding protein 1) assists the PYK10 (beta-glucosidase complex) in its activity and may act like a molecular chaperone that facilitates the correct polymerization of PYK10, when tissues are damaged and subcellular structures are destroyed by pests.
AT3G16450.1	endoplasmic reticulum	Mannose-binding lectin superfamily protein;
AT3G16460.1	endoplasmic reticulum	Mannose-binding lectin superfamily protein;
AT3G16470.1	vacuole	Mannose-binding lectin superfamily protein;JA-responsive gene
AT3G16800.1	nucleus	Protein phosphatase 2C family protein;
AT3G17010.1	nucleus	AP2/B3-like transcriptional factor family protein;transcriptional factor B3 family protein, contains Pfam profile PF02362: B3 DNA binding domain. Activated by AGAMOUS ina a cal-1, ap1-1 background. Expressed in stamen primordia, the placental region of developing carpels and the ovary.
AT3G17420.1	plasma membrane	glyoxysomal protein kinase 1;serine/threonine protein kinase-like protein
AT3G18000.1	golgi	S-adenosyl-L-methionine-dependent methyltransferases superfamily protein;Arabidopsis thaliana N-methyltransferase-like protein mRNA. Reduce transmission through pollen.
AT3G18040.1	cytosol	MAP kinase 9;Encodes a protein with similarity to MAP kinases (MAPK9).Expressed preferentially in guard cells and appears to be involved in reactive oxygen species mediated ABA signaling.
AT3G19180.1	plastid	paralog of ARC6;Encodes a chloroplast division factor located in the plastid inner envelope with its N-terminus exposed to the stroma. PARC6 influences FtsZ assembly and is required for recruitment of PDV1 during chloroplast division.
AT3G19420.1	golgi	PTEN 2;
AT3G19450.1	cytosol	GroES-like zinc-binding alcohol dehydrogenase family protein;Encodes a catalytically active cinnamyl alcohol dehydrogenase which uses p-coumaryl aldehyde as a preferred substrate. It can also use caffeyl, coniferyl and d-hydroxyconiferyl aldehydes as substrates.
AT3G19510.1	nucleus	Homeodomain-like protein with RING/FYVE/PHD-type zinc finger domain;Encodes a member of the PHD-finger homeodomain protein family. The HAT3.1 homeodomain is highly divergent in sequence even at positions that are almost invariable among homeodomains. HAT3.1 shows a preference for the sequence T(A/G)(A/C)ACCA, different from those bound by other homeodomains.
AT3G19960.1	plasma membrane	myosin 1;member of Myosin-like proteins
AT3G20015.1	extracellular	Eukaryotic aspartyl protease family protein;
AT3G20390.1	plastid	endoribonuclease L-PSP family protein;
AT3G20530.1	mitochondrion	Protein kinase superfamily protein;
AT3G20760.1	nucleus	Nse4, component of Smc5/6 DNA repair complex;
AT3G20830.1	mitochondrion	AGC (cAMP-dependent, cGMP-dependent and protein kinase C) kinase family protein;
AT3G20840.1	nucleus	Integrase-type DNA-binding superfamily protein;Encodes a member of the AINTEGUMENTA-like (AIL) subclass of the AP2/EREBP family of transcription factors and is essential for quiescent center (QC) specification and stem cell activity. It is a key effector for establishment of the stem cell niche during embryonic pattern formation. It is transcribed in response to auxin accumulation and is dependen…
AT3G21090.1	plasma membrane	ABC-2 type transporter family protein;
AT3G21280.1	cytosol	ubiquitin-specific protease 7;Encodes a ubiquitin-specific protease.
AT3G21770.1	extracellular	Peroxidase superfamily protein;
AT3G21865.1	nucleus	peroxin 22;Interacts with PEX4 in a yeast two-hybrid. The PEX4 and PEX22 pair may be important during the remodeling of peroxisome matrix contents as glyoxysomes transition to leaf peroxisomes.
AT3G21960.1	extracellular	Receptor-like protein kinase-related family protein;
AT3G22057.1	mitochondrion	;
AT3G22330.1	mitochondrion	putative mitochondrial RNA helicase 2;DEAD-box protein required for efficient group II intron splicing in mitochondria.
AT3G22460.1	cytosol	O-acetylserine (thiol) lyase (OAS-TL) isoform A2;Encodes a member of a family of genes with O-acetylserine(thiol)lyase activity.
AT3G22730.1	cytosol	F-box and associated interaction domains-containing protein;
AT3G22890.1	plastid,cytosol	ATP sulfurylase 1;encodes ATP sulfurylase, the first enzyme in the sulfate assimilation pathway of Arabidopsis.
AT3G23750.1	plasma membrane	Leucine-rich repeat protein kinase family protein;
AT3G24540.1	cytosol	Protein kinase superfamily protein;
AT3G24550.1	plasma membrane	proline extensin-like receptor kinase 1;encodes an ortholog of Brassica napus proline extensin-like receptor kinase. Expression of the brassica gene is induced by wounding and fungal infection.
AT3G24880.1	nucleus	Helicase/SANT-associated, DNA binding protein;
AT3G25250.1	nucleus	AGC (cAMP-dependent, cGMP-dependent and protein kinase C) kinase family protein;Arabidopsis protein kinase
AT3G25690.1	plastid	Hydroxyproline-rich glycoprotein family protein;actin binding protein required for normal chloroplast positioning
AT3G26935.1	plasma membrane	DHHC-type zinc finger family protein;
AT3G27380.1	mitochondrion	succinate dehydrogenase 2-1;One of three isoforms of the iron-sulfur component of the succinate dehydrogenase complex, a component of the mitochondrial respiratory chain complex II. The product of the nuclear encoded gene is imported into the mitochondrion. Expressed during germination and post-germinative growth.
AT3G27530.1	golgi	golgin candidate 6;This gene is predicted to encode a protein that functions as a Golgi apparatus structural component known as a golgin in mammals and yeast. A fluorescently-tagged version of GC6 co-localizes with Golgi markers, and this localization appears to be replicated using the C-terminal (225 aa) portion of the protein.
AT3G27660.1	vacuole	oleosin 4;Encodes oleosin4 (Plant Cell, 2006, 18:1961), a protein found in oil bodies, involved in seed lipid accumulation. Functions in freezing tolerance of seeds. Note: also referred to as OLE3 in Plant Journal 2008, 55:798.
AT3G27740.1	plastid	carbamoyl phosphate synthetase A;carbamoyl phosphate synthetase small subunit mRNA (carA),
AT3G28280.1	cytosol	;
AT3G28710.1	vacuole	ATPase, V0/A0 complex, subunit C/D;
AT3G28715.1	vacuole	ATPase, V0/A0 complex, subunit C/D;
AT3G29160.1	plastid	SNF1 kinase homolog 11;encodes a SNF1-related protein kinase that physically interacts with SCF subunit SKP1/ASK1 and 20S proteosome subunit PAD1. It has also been shown to interact with the WD protein PDL1.
AT3G29770.1	plastid	methyl esterase 11;Encodes a protein predicted to act as a carboxylesterase. It has similarity to the SABP2 methyl salicylate esterase from tobacco. This protein does not act on methyl IAA, methyl JA, MeSA, MeGA4, or MEGA9 in vitro.
AT3G42050.1	vacuole,golgi	vacuolar ATP synthase subunit H family protein;
AT3G42640.1	plasma membrane	H(+)-ATPase 8;
AT3G43300.1	golgi	HOPM interactor 7;AtMIN7 is an immunity associated Arabidopsis protein targeted by HopM1, a conserved Pseudomonas syringae virulence protein. AtMIN7 encodes one of the eight members of the Arabidopsis adenosine diphosphate (ADP) ribosylation factor (ARF) guanine nucleotide exchange factor (GEF) protein family. The AFR GEF proteins are key components of the vesicle trafficking system in eukaryotic…
AT3G44340.1	golgi	clone eighty-four;homologous to yeast and animal Sec24 proteins; expression in yeast cells enhances their survival under oxidative stress conditions.
AT3G44530.1	nucleus	homolog of histone chaperone HIRA;Encodes a nuclear localized WD-repeat containing protein involved in negative regulation of knox gene expression via epigenetic mechanism of chromatin re-organization. Interacts physically and genetically with AS1. Expressed in meristem and leaf primordia. Homozygous mutants are embryo lethal. Phenotype of cosuppressed lines is variable but show effects on leaf d…
AT3G44800.1	cytosol	Meprin and TRAF (MATH) homology domain-containing protein;
AT3G45070.1	cytosol	P-loop containing nucleoside triphosphate hydrolases superfamily protein;
AT3G45780.1	plasma membrane	phototropin 1;Blue-light photoreceptor. Contains a light activated serine-threonine kinase domain and LOV1 and LOV2 repeats. Mutants are defective in blue-light response. Mediates blue light-induced growth enhancements. PHOT1 and PHOT2 mediate blue light-dependent activation of the plasma membrane H+-ATPase in guard cell protoplasts. PHOT1 undergoes blue-light-dependent autophosphorylation. At le…
AT3G46230.1	cytosol	heat shock protein 17.4;member of the class I small heat-shock protein (sHSP) family, which accounts for the majority of sHSPs in maturing seeds
AT3G46290.1	plasma membrane	hercules receptor kinase 1;Encodes HERCULES1 (HERK1), a receptor kinase regulated by Brassinosteroids and required for cell elongation during vegetative growth.
AT3G46740.1	plastid	translocon at the outer envelope membrane of chloroplasts 75-III;Component of the translocon outer membrane (TOC) complex. Forms the outer envelope translocation channel (beta-barrel). Plays a role in preprotein conductance. Imported into chloroplast. Expressed in young dividing photosynthetic tissues. Knockout mutants are embryo lethal with arrested development at the two-cell stage. Knockout mu…
AT3G46970.1	cytosol	alpha-glucan phosphorylase 2;Encodes a cytosolic alpha-glucan phosphorylase. In vitro, the enzyme has a preference for branched polysaccharides, such as glycogen.
AT3G47950.1	plasma membrane	H(+)-ATPase 4;mutant has Slight reduction in root and shoot growth; Exaggerated defects in salt stress; Plasma Membrane H+ ATPase
AT3G48100.1	nucleus	response regulator 5;Encodes a transcription repressor that mediates a negative feedback loop in cytokinin signalling. ARR5 expression is upregulated by Class I KNOX genes. Arr5 protein is stabilized by cytokinin in a two-component phosphorelay.
AT3G48730.1	plastid	glutamate-1-semialdehyde 2,1-aminomutase 2;
AT3G48740.1	plasma membrane	Nodulin MtN3 family protein;
AT3G48750.1	cytosol	cell division control 2;A-type cyclin-dependent kinase. Together with its specific inhibitor, the Kip-related protein, KRP2 they regulate the mitosis-to-endocycle transition during leaf development. Dominant negative mutations abolish cell division. Loss of function phenotype has reduced fertility with failure to transmit via pollen. Pollen development is arrested at the second mitotic division. …
AT3G49140.1	plastid	Pentatricopeptide repeat (PPR) superfamily protein;
AT3G49470.1	nucleus	nascent polypeptide-associated complex subunit alpha-like protein 2;
AT3G49950.1	nucleus	GRAS family transcription factor;
AT3G50420.1	cytosol	Pentatricopeptide repeat (PPR) superfamily protein;
AT3G51550.1	plasma membrane	Malectin/receptor-like protein kinase family protein;Encodes a synergid-expressed, plasma-membrane localized receptor-like kinase that accumulates asymetrically in the synergid membrnane at the filiform apparatus and mediates male-female gametophyte interactions during pollen tube reception.
AT3G52120.1	nucleus	SWAP (Suppressor-of-White-APricot)/surp domain-containing protein / D111/G-patch domain-containing protein;
AT3G52260.1	cytosol	Pseudouridine synthase family protein;
AT3G52300.1	mitochondrion	ATP synthase D chain, mitochondrial;
AT3G52400.1	plasma membrane	syntaxin of plants 122;syntaxin protein, involved in the negative regulation of defense pathways such as programmed cell death, salicylic acid signalling pathway, jasmonic acid signalling pathway
AT3G52930.1	cytosol	Aldolase superfamily protein;
AT3G53120.1	nucleus	Modifier of rudimentary (Mod(r)) protein;
AT3G53260.1	peroxisome	phenylalanine ammonia-lyase 2;Encodes phenylalanine lyase. Arabidopsis has four PALs: AT2G37040 (PAL1), AT3G53260 (PAL2), AT5G04230 (PAL3) and AT3G10340 (PAL4).
AT3G53420.1	plasma membrane	plasma membrane intrinsic protein 2A;a member of the plasma membrane intrinsic protein subfamily PIP2. localizes to the plasma membrane and exhibits water transport activity in Xenopus oocyte. expressed specifically in the vascular bundles and protein level increases slightly during leaf dev. When expressed in yeast cells can conduct hydrogen peroxide into those cells.
AT3G54320.1	nucleus	Integrase-type DNA-binding superfamily protein;WRINKLED1 encodes transcription factor of the AP2/ERWEBP class. Protein has two plant-specific (AP2/EREB) DNA-binding domains and is involved in the control of storage compound biosynthesis in Arabidopsis. Mutants have wrinkled seed phenotype, due to a defect in the incorporation of sucrose and glucose into triacylglycerols. Transgenic sGsL plants (2…
AT3G54360.1	nucleus	zinc ion binding;
AT3G55150.1	plasma membrane	exocyst subunit exo70 family protein H1;A member of EXO70 gene family, putative exocyst subunits, conserved in land plants. Arabidopsis thaliana contains 23 putative EXO70 genes, which can be classified into eight clusters on the phylogenetic tree.
AT3G55770.1	cytosol	GATA type zinc finger transcription factor family protein;
AT3G56650.1	plastid	Mog1/PsbP/DUF1795-like photosystem II reaction center PsbP family protein;
AT3G56690.1	plastid	Cam interacting protein 111;encodes a protein similar to ATPases and binds to calmodulin in vitro. This is a single-copy gene and is expressed in all tissues examined.
AT3G56760.1	plasma membrane	Protein kinase superfamily protein;
AT3G57020.1	endoplasmic reticulum	Calcium-dependent phosphotriesterase superfamily protein;
AT3G57290.1	cytosol	eukaryotic translation initiation factor 3E;Encodes a protein that is found in not only the eif3 complex but also in association with subunits of the COP9 signalosome. eIF3e appears to be subjected to proteasome-dependent degradation that requires the PCI domain of eIF3e. The level of eIF3e present in cells appears to affect the rate of translation.
AT3G57350.1	nucleus	Nucleoporin interacting component (Nup93/Nic96-like) family protein;
AT3G57600.1	nucleus	Integrase-type DNA-binding superfamily protein;encodes a member of the DREB subfamily A-2 of ERF/AP2 transcription factor family. The protein contains one AP2 domain. There are eight members in this subfamily including DREB2A AND DREB2B that are involved in response to drought.
AT3G57610.1	plastid	adenylosuccinate synthase;encoding adenylosuccinate synthetase (AdSS), the enzyme involved in the first step of the formation of the purine nucleotide AMP (conversion of IMP to adenylo-succinate)
AT3G57660.1	nucleus	nuclear RNA polymerase A1;Encodes a subunit of RNA polymerase I (aka RNA polymerase A).
AT3G58060.1	vacuole	Cation efflux family protein;
AT3G58620.1	plasma membrane	tetratricopetide-repeat thioredoxin-like 4;
AT3G58730.1	vacuole,golgi	vacuolar ATP synthase subunit D (VATD) / V-ATPase D subunit / vacuolar proton pump D subunit (VATPD);
AT3G59020.1	nucleus,cytosol	ARM repeat superfamily protein;
AT3G59770.1	golgi	sacI homology domain-containing protein / WW domain-containing protein;Encodes a phosphoinositide phosphatase. The sac9 null mutant accumulates elevated levels of PtdIns(4,5)P2 and Ins(1,4,5)P3. The mutant plants have characteristics of constitutive stress responses.
AT3G59970.1	cytosol	methylenetetrahydrofolate reductase 1;methylenetetrahydrofolate reductase MTHFR1 mRNA, complete
AT3G60190.1	cytosol	DYNAMIN-like 1E;At3g60190 encodes Arabidopsis dynamin-related protein 1E, DRP1E, also known as EDR3, ADL4 and ADL1E, which is 624 amino acid residues long, has a predicted mass of 69.8 kDa and a pI of 7.5. Dynamin-related protein 1E belongs to a plant-specific subclass of dynamin-related proteins (DRP1), consisting of five members in Arabidopsis (A, B, C, D, E). This class is characterized by hav…
AT3G60600.1	endoplasmic reticulum,plasma membrane	vesicle associated protein;Encodes VAP27 (for Vesicle-Associated Protein). VAP27 has high homology to the VAP33 family of SNARE-like proteins from animals. May be involved in vesicular transport to or from the ER. Located exclusively in limiting membrane of protein storage vacuoles. Binds SRC2.
AT3G60660.1	nucleus	;
AT3G61080.1	plastid	Protein kinase superfamily protein;
AT3G61260.1	plasma membrane	Remorin family protein;
AT3G61760.1	cytosol	DYNAMIN-like 1B;
AT3G62590.1	plasma membrane	alpha/beta-Hydrolases superfamily protein;
AT3G62910.1	plastid	Peptide chain release factor 1;Isolated in a screen for chloroplast development mutants. Pale green, albino seedlings arrest early in seedling development.
AT3G63460.1	golgi	transducin family protein / WD-40 repeat family protein;
AT3G63480.1	nucleus	ATP binding microtubule motor family protein;
AT4G00220.1	nucleus	Lateral organ boundaries (LOB) domain family protein;Encodes a protein containing a LOB domain that is expressed in embryos, flower primordium and lateral floral organ boundaries. Overexpression is correlated with activation of STM and KNAT1 and down regulation of PIN1 and reduced auxin transport levels. Ectopic expression in plants results in premature termination of the shoot apical meristem an…
AT4G00950.1	nucleus	Protein of unknown function (DUF688);
AT4G02510.1	plastid	translocon at the outer envelope membrane of chloroplasts 159;An integral membrane GTPase that functions as a transit-sequence receptor required for the import of proteins necessary for chloroplast biogenesis. Located in the outer chloroplast membrane. Phosphorylation of the G-domains regulate translocon assembly.
AT4G03230.1	plasma membrane	S-locus lectin protein kinase family protein;
AT4G03390.1	plasma membrane	STRUBBELIG-receptor family 3;
AT4G04490.1	plasma membrane	cysteine-rich RLK (RECEPTOR-like protein kinase) 36;Encodes a cysteine-rich receptor-like protein kinase.
AT4G04640.1	plastid	ATPase, F1 complex, gamma subunit protein;One of two genes (with ATPC2) encoding the gamma subunit of Arabidopsis chloroplast ATP synthase.
AT4G04960.1	extracellular	Concanavalin A-like lectin protein kinase family protein;
AT4G08210.1	mitochondrion	Pentatricopeptide repeat (PPR-like) superfamily protein;
AT4G08250.1	nucleus	GRAS family transcription factor;
AT4G09680.1	nucleus	conserved telomere maintenance component 1;Encodes CTC1 (Conserved Telomere Maintenance Component 1) involved in telomere maintenance.
AT4G09960.1	nucleus	K-box region and MADS-box transcription factor family protein ;a MADS box transcription factor expressed in the carpel and ovules
AT4G09990.1	golgi	Protein of unknown function (DUF579);
AT4G10120.1	plasma membrane	Sucrose-phosphate synthase family protein;Encodes a protein with putative sucrose-phosphate synthase activity.
AT4G10320.1	cytosol	tRNA synthetase class I (I, L, M and V) family protein;
AT4G10490.1	cytosol	2-oxoglutarate (2OG) and Fe(II)-dependent oxygenase superfamily protein;
AT4G10840.1	plasma membrane	Tetratricopeptide repeat (TPR)-like superfamily protein;
AT4G11150.1	vacuole,golgi	vacuolar ATP synthase subunit E1;Encodes a vacuolar H+-ATPase subunit E isoform 1 which is required for Golgi organization and vacuole function in embryogenesis.
AT4G11420.1	nucleus,cytosol	eukaryotic translation initiation factor 3A;Encodes a subunit of eukaryotic initiation factor 3 (eIF3), a multisubunit complex that is required for binding of mRNA to 40 S ribosomal subunits, stabilization of ternary complex binding to 40 S subunits, and dissociation of 40 and 60 S subunits.
AT4G11490.1	plasma membrane	cysteine-rich RLK (RECEPTOR-like protein kinase) 33;Encodes a cysteine-rich receptor-like protein kinase.
AT4G11820.1	cytosol	hydroxymethylglutaryl-CoA synthase / HMG-CoA synthase / 3-hydroxy-3-methylglutaryl coenzyme A synthase;Encodes a protein with hydroxymethylglutaryl-CoA synthase activity which was characterized by phenotypical complementation of the S. cerevisiae mutant.
AT4G12400.1	cytosol	stress-inducible protein, putative;
AT4G13190.1	plasma membrane	Protein kinase superfamily protein;
AT4G13930.1	cytosol	serine hydroxymethyltransferase 4;Encodes a serine hydroxymethyltransferase maximally expressed in root
AT4G14240.1	vacuole	CBS domain-containing protein with a domain of unknown function (DUF21);
AT4G14330.1	nucleus	P-loop containing nucleoside triphosphate hydrolases superfamily protein;
AT4G14570.1	cytosol	acylaminoacyl-peptidase-related;
AT4G14880.1	cytosol	O-acetylserine (thiol) lyase (OAS-TL) isoform A1;Encodes a cytosolic isoform of cytosolic O-acetylserine(thiol)lyase, a key enzyme in cysteine biosynthesis and for the fixation of inorganic sulfide. It catalyzes the formation of cysteine from O-acetylserine and inorganic sulfide. Gene expression is predominant in the root cortex and the xylem parenchyma. Gene expression is induced in leave, stems…
AT4G15040.1	cytosol	Subtilisin-like serine endopeptidase family protein;
AT4G15236.1	vacuole	ABC-2 and Plant PDR ABC-type transporter family protein;
AT4G15410.1	nucleus	serine/threonine protein phosphatase 2A 55 kDa regulatory subunit B prime gamma;
AT4G15430.1	plasma membrane	ERD (early-responsive to dehydration stress) family protein;
AT4G15780.1	plasma membrane	vesicle-associated membrane protein 724;member of VAMP72 Gene Family
AT4G15802.1	nucleus	heat shock factor binding protein;Encodes a protein with similarity to heat shock factor binding proteins. Involved in negative regulation of heat shock response. Becomes nuclear localized upon heat treatment.
AT4G16110.1	nucleus	response regulator 2;Encodes a pollen-specific transcription factor involved in the expression of nuclear genes for components of mitochondrial complex I in Arabidopsis. Acts in concert with other type-B ARRs in the cytokinin signaling pathway. AHK3 mediates cytokinin-induced phosphorylation of ARR2 on the Asp-80 residue. This phosphorylation plays a positive role of ARR2 in cytokinin-mediated co…
AT4G16155.1	plastid	dihydrolipoyl dehydrogenases;
AT4G16370.1	plasma membrane	oligopeptide transporter;Encodes an oligopeptide transporter involved in metal homeostasis.
AT4G16760.1	peroxisome	acyl-CoA oxidase 1;Encodes a medium to long-chain acyl-CoA oxidase. Catalyzes the first step of fatty acid beta-oxidation. Involved in jasmonate biosynthesis. Gene expression is induced by wounding, drought stress, abscisic acid, and jasmonate.
AT4G17220.1	nucleus	microtubule-associated proteins 70-5;Encodes a microtubule associated protein (MAP70-5). Regulates secondary wall patterning in wood cells. Expressed in all tissues.
AT4G17410.1	nucleus	DWNN domain, a CCHC-type zinc finger;
AT4G17740.1	plastid	Peptidase S41 family protein;
AT4G18060.1	golgi	SH3 domain-containing protein;
AT4G18600.1	nucleus	SCAR family protein;Encodes a member of the SCAR family.These proteins are part of a complex (WAVE) complex.The SCAR subunit activates the ARP2/3 complex which in turn act as a nucleator for actin filaments.
AT4G18690.1	cytosol	;
AT4G18780.1	extracellular,plasma membrane	cellulose synthase family protein;Encodes a member of the cellulose synthase family involved in secondary cell wall biosynthesis. Mutants have abnormal xylem formation, reduced cellulose content, and enhanced drought and osmotic stress tolerance. Mediates resistance towards bacterial pathogens via ABA. Confers resistance towards bacterial and fungal pathogens, independent of salicylic acid, ethyl…
AT4G18820.1	nucleus	AAA-type ATPase family protein;
AT4G18830.1	nucleus	ovate family protein 5;Member of the ovate protein family.Interacts with BLH1 and KNAT3. Regulates the subcellular localization of BLH1.
AT4G19220.1	plastid	Tetratricopeptide repeat (TPR)-like superfamily protein;
AT4G20890.1	cytosol	tubulin beta-9 chain;tubulin 9
AT4G20940.1	plasma membrane	Leucine-rich receptor-like protein kinase family protein;
AT4G22770.1	nucleus	AT hook motif DNA-binding family protein;
AT4G22890.1	plastid	PGR5-LIKE A;Encodes PGRL1A, a transmembrane protein present in thylakoids. PGRL1A has a highly homologous isoform PGRL1B encoded by At4g11960. Plants lacking PGRL1 show perturbation of cyclic electron flow, similar to PGR5-deficient plants. PGRL1 and PGR5 interact physically and associate with PSI (photosystem I).
AT4G23150.1	plasma membrane	cysteine-rich RLK (RECEPTOR-like protein kinase) 7;Encodes a cysteine-rich receptor-like protein kinase.
AT4G23400.1	plasma membrane	plasma membrane intrinsic protein 1;5;
AT4G23460.1	endoplasmic reticulum	Adaptin family protein;
AT4G23700.1	plasma membrane	cation/H+ exchanger 17;member of Putative Na+/H+ antiporter family
AT4G23750.1	nucleus	cytokinin response factor 2;encodes a member of the ERF (ethylene response factor) subfamily B-5 of ERF/AP2 transcription factor family. The protein contains one AP2 domain. There are 7 members in this subfamily. Monopteros target gene.
AT4G23890.1	plastid	;
AT4G23920.1	cytosol	UDP-D-glucose/UDP-D-galactose 4-epimerase 2;Encodes a protein with UDP-D-glucose 4-epimerase activity. Involved in growth and cell wall carbohydrate biosynthesis.
AT4G24220.1	cytosol	NAD(P)-binding Rossmann-fold superfamily protein;encodes a novel protein containing mammalian death domain involved in programmed cell death. Gene is expressed in vascular system and mutants carrying dominant mutation in the gene have defective vascular patterning. Gene expression is induced specifically by wounding.
AT4G24230.1	extracellular	acyl-CoA-binding domain 3;acyl-CoA-binding protein ACBP3. Localized extracellularly in transiently expressed tobacco BY-2 cells and onion epidermal cells. Binds arachidonyl-CoA with high affinity.
AT4G24520.1	endoplasmic reticulum	P450 reductase 1;Encodes a cyp450 reductase likely to be involved in phenylpropanoid metabolism.
AT4G24800.1	golgi	MA3 domain-containing protein;
AT4G25050.1	plastid	acyl carrier protein 4;encodes an acyl carrier protein predominantly expressed in leaves. Gene expression is upregulated by light.
AT4G25100.1	plastid	Fe superoxide dismutase 1;Fe-superoxide dismutase
AT4G25710.1	nucleus,plasma membrane	Galactose oxidase/kelch repeat superfamily protein;
AT4G26090.1	plasma membrane	NB-ARC domain-containing disease resistance protein;Encodes a plasma membrane protein with leucine-rich repeat, leucine zipper, and P loop domains that confers resistance to Pseudomonas syringae infection by interacting with the avirulence gene avrRpt2. RPS2 protein interacts directly with plasma membrane associated protein RIN4 and this interaction is disrupted by avrRpt2.
AT4G26750.1	nucleus	hydroxyproline-rich glycoprotein family protein;
AT4G26900.1	plastid	HIS HF;encodes a glutamine amidotransferase and cyclase, catalyzes the fifth and sixth steps of the histidine biosynthetic pathway
AT4G27120.1	endoplasmic reticulum	;
AT4G27870.1	vacuole	Vacuolar iron transporter (VIT) family protein;
AT4G28580.1	mitochondrion	magnesium transport 5;Transmembrane magnesium transporter. One of nine family members. Functions in pollen development.
AT4G28670.1	plasma membrane	Protein kinase family protein with domain of unknown function (DUF26);
AT4G29760.1	cytosol	;
AT4G30000.1	mitochondrion	Dihydropterin pyrophosphokinase / Dihydropteroate synthase;
AT4G30190.1	plasma membrane	H(+)-ATPase 2;belongs to the P-type ATPase superfamily of cation-transporting ATPases, pumps protons out of the cell, generating a proton gradient that drives the active transport of nutrients by proton symport. has two autoinhibitory regions within the C-terminal dom
AT4G31480.1	golgi	Coatomer, beta subunit;
AT4G32150.1	vacuole	vesicle-associated membrane protein 711;AtVAMP711 is a member of Synaptobrevin-like AtVAMP7C, v-SNARE (soluble N-ethyl-maleimide sensitive factor attachment protein receptors) protein family. SNAREs have been divided into four subgroups: Qa-, Qb-, Qc- and R-SNAREs. R-SNAREs are classified into three groups, the Sec22-, YKT6- and VAMP7-like R-SNAREs. One R-SNARE and three Q-SNAREs (one of each sub…
AT4G32285.1	cytosol	ENTH/ANTH/VHS superfamily protein;
AT4G32410.1	golgi,plasma membrane	cellulose synthase 1;Encodes a cellulose synthase isomer. CESA1 mutants have cellulose defect in the primary cell wall. Multiple lines of evidence suggest that CESA1, along with CESA3 and CESA6 are present in the same plasma membrane complex for cellulose biosynthesis. lasma membrane complex for cellulose biosynthesis. As inferred from the null role of secondary wall-type CesAs, included in a set…
AT4G32520.1	plastid	serine hydroxymethyltransferase 3;Encodes a serine hydroxymethyltransferase SHMT3 located in the plastid.
AT4G32640.1	endoplasmic reticulum	Sec23/Sec24 protein transport family protein;
AT4G33090.1	golgi	aminopeptidase M1;encodes an aminopeptidase, a ortholog of mouse microsomal AP (EC 3.4.11.2).
AT4G33280.1	nucleus	AP2/B3-like transcriptional factor family protein;
AT4G33500.1	plastid	Protein phosphatase 2C family protein;
AT4G33870.1	extracellular	Peroxidase superfamily protein;
AT4G34410.1	nucleus	redox responsive transcription factor 1;encodes a member of the ERF (ethylene response factor) subfamily B-3 of ERF/AP2 transcription factor family. The protein contains one AP2 domain. There are 18 members in this subfamily including ATERF-1, ATERF-2, AND ATERF-5.
AT4G34580.1	plasma membrane	Sec14p-like phosphatidylinositol transfer family protein;Encodes COW1 (can of worms1), a phosphatidylinositol transfer protein essential for root hair tip growth. The N-terminus of the COW1 protein is 32% identical to an essential phosphatidylinositol transfer protein (PITP), the yeast Sec14 protein (sec14p) while the C-terminus is 34.5% identical to a late nodulin of Lotus japonicus, Nlj16. Expr…
AT4G34720.1	vacuole	ATPase, F0/V0 complex, subunit C protein;vacuolar H+-pumping ATPase 16 kDa proteolipid (ava-p1)
AT4G34870.1	cytosol	rotamase cyclophilin 5;belongs to cyclophilin family
AT4G35120.1	cytosol	Galactose oxidase/kelch repeat superfamily protein;
AT4G35460.1	mitochondrion	NADPH-dependent thioredoxin reductase B;NADPH-dependent thioredoxin reductase 1 (NTR1. Similar to E.coli NTR and has conserved NADPH binding domains.
AT4G35600.1	plasma membrane	Protein kinase superfamily protein;plant-type connexin (gap junction-type protein), a component of plasmodesmata
AT4G36220.1	endoplasmic reticulum	ferulic acid 5-hydroxylase 1;encodes ferulate 5-hydroxylase (F5H). Involved in lignin biosynthesis.
AT4G36390.1	plastid	Methylthiotransferase;
AT4G36630.1	golgi	Vacuolar sorting protein 39;
AT4G38510.1	vacuole	ATPase, V1 complex, subunit B protein;
AT4G38600.1	nucleus	HEAT repeat ;HECT-domain (ubiquitin-transferase);encodes a member of HECT ubiquitin protein ligase family that is involved in trichome cell morphogenesis. Mutants in this gene exhibit supernumerary trichome branches and increased DNA content.
AT4G38740.1	cytosol	rotamase CYP 1;Encodes cytosolic cyclophilin ROC1.
AT4G39080.1	vacuole	vacuolar proton ATPase A3;Vacuolar proton ATPase subunit VHA-a isoform 3. Localized in the tonoplast.
AT4G39180.1	cytosol	Sec14p-like phosphatidylinositol transfer family protein;encodes a protein that complements the function of a sec14(ts) mutant of S. cerevisiae
AT5G01020.1	plasma membrane	Protein kinase superfamily protein;
AT5G01410.1	cytosol	Aldolase-type TIM barrel family protein;Encodes a protein predicted to function in tandem with PDX2 to form glutamine amidotransferase complex with involved in vitamin B6 biosynthesis.
AT5G01590.1	plastid	;
AT5G01680.1	vacuole	cation/H+ exchanger 26;member of Putative Na+/H+ antiporter family
AT5G02290.1	plasma membrane	Protein kinase superfamily protein;Encodes a candidate protein kinase NAK that is similar to the oncogenes met and abl.
AT5G02310.1	nucleus	proteolysis 6;Encodes PROTEOLYSIS6 (PRT6), a component of the N-end rule pathway that targets protein degradation through the identity of the amino-terminal residue of specific protein substrates. Another component of the N-end rule pathway is arginyl-tRNA:protein arginyltransferase (ATE). Arabidopsis contains two ATE genes: At5g05700/ATE1, At3g11240/ATE2. PRT6 and ATE were shown to regulate seed…
AT5G02500.1	cytosol	heat shock cognate protein 70-1;encodes a member of heat shock protein 70 family.
AT5G02800.1	nucleus	Protein kinase superfamily protein;
AT5G03200.1	mitochondrion	RING/U-box superfamily protein;
AT5G04140.1	plastid	glutamate synthase 1;Encodes a gene whose sequence is similar to ferredoxin dependent glutamate synthase (Fd-GOGAT). Expression in leaves is induced by light and sucrose. Proposed to be involved in photorespiration and nitrogen assimilation.
AT5G04230.1	plasma membrane	phenyl alanine ammonia-lyase 3;Member of Phenylalanine ammonialyase (PAL) gene family. Differs significantly from PAL1 and PAL2 and other sequenced plant PAL genes. Arabidopsis has four PALs: AT2G37040 (PAL1), AT3G53260 (PAL2), AT5G04230 (PAL3) and AT3G10340 (PAL4).
AT5G04530.1	golgi	3-ketoacyl-CoA synthase 19;Encodes KCS19, a member of the 3-ketoacyl-CoA synthase family involved in the biosynthesis of VLCFA (very long chain fatty acids).
AT5G04590.1	plastid	sulfite reductase;A.thaliana gene encoding sulfite reductase.
AT5G04870.1	peroxisome,plasma membrane	calcium dependent protein kinase 1;A calcium-dependent protein kinase that can phosphorylate phenylalanine ammonia lyase (PAL), a key enzyme in pathogen defense.
AT5G04990.1	nucleus,endoplasmic reticulum	SAD1/UNC-84 domain protein 1;Encodes a member of the Sad1/UNC-84 (SUN)-domain proteins: AtSUN1(At5g04990), AtSUN2(AT3G10730). SUN domain proteins are part of the cytoskeletal-nucleoskeletal bridging complexes. AtSUN1 and AtSUN2 are localized to the nuclear envelope and are present as homomers and heteromers in vivo.
AT5G05010.1	golgi	clathrin adaptor complexes medium subunit family protein;
AT5G05170.1	plasma membrane	Cellulose synthase family protein;Encodes a cellulose synthase isomer. CESA3 mutants have cellulose defect in the primary cell wall. Multiple lines of evidence suggest that CESA3, along with CESA1 and CESA6 are present in the same plasma membrane complex for cellulose biosynthesis. As inferred from the null role of secondary wall-type CesAs, included in a set of five primary wall-type CesAs that …
AT5G06400.1	mitochondrion	Pentatricopeptide repeat (PPR) superfamily protein;
AT5G06970.1	golgi	Protein of unknown function (DUF810);
AT5G08000.1	extracellular	glucan endo-1,3-beta-glucosidase-like protein 3;Encodes a member of the X8-GPI family of proteins. It localizes to the plasmodesmata and binds callose.
AT5G08080.1	plasma membrane	syntaxin of plants 132;member of SYP13 Gene Family
AT5G08415.1	plastid	Radical SAM superfamily protein;
AT5G10150.1	nucleus	Domain of unknown function (DUF966);
AT5G10470.1	cytosol	kinesin like protein for actin based chloroplast movement 1;Kinesin that binds cyclin-dependent kinase CDKA;1 as homodimer or as heterodimer with KCA2. Demarcates the division site in plant cells.
AT5G11200.1	nucleus	DEAD/DEAH box RNA helicase family protein ;
AT5G11310.1	mitochondrion	Pentatricopeptide repeat (PPR) superfamily protein;
AT5G12020.1	cytosol	17.6 kDa class II heat shock protein;
AT5G12250.1	cytosol	beta-6 tubulin;Encodes a beta-tubulin. Expression of TUB6 has been shown to decrease in response to cold treatment.
AT5G12470.1	plastid	Protein of unknown function (DUF3411);
AT5G12860.1	plastid	dicarboxylate transporter 1;
AT5G13060.1	nucleus	ARMADILLO BTB protein 1;Encodes a novel Armadillo BTB protein that intreacts with the pre-replication complex and several transcription factors. Overexpression results in decreased cell proliferation and loss of function results in increased cell proliferation suggesting a role in negative regulation of cellular proliferation.
AT5G13160.1	cytosol	Protein kinase superfamily protein;Mutant is defective in perception of Pseudomonas syringae avirulence gene avrPphB. Encodes a putative serine-threonine kinase.
AT5G13330.1	nucleus	related to AP2 6l;encodes a member of the ERF (ethylene response factor) subfamily B-4 of ERF/AP2 transcription factor family. The protein contains one AP2 domain. There are 7 members in this subfamily.
AT5G13430.1	mitochondrion	Ubiquinol-cytochrome C reductase iron-sulfur subunit;
AT5G13550.1	plastid	sulfate transporter 4.1;Encodes a sulfate transporter.
AT5G13710.1	golgi	sterol methyltransferase 1;SMT1 controls the level of cholesterol in plants
AT5G15450.1	plastid	casein lytic proteinase B3;Encodes a chloroplast-targeted Hsp101 homologue. Functions as a molecular chaperone involved in plastid differentiation mediating internal thylakoid membrane formation and conferring thermotolerance to chloroplasts during heat stress. APG6 is constitutively expressed in the root tips, the organ boundary region, the reproductive tissues of mature plants where plastids ex…
AT5G15650.1	golgi	reversibly glycosylated polypeptide 2;Reversibly Glycosylated Polypeptide-2. Constitutive expression in tobacco impairs plant development and virus spread.
AT5G15970.1	cytosol	stress-responsive protein (KIN2) / stress-induced protein (KIN2) / cold-responsive protein (COR6.6) / cold-regulated protein (COR6.6);Encodes a gene that can be induced by cold and abscisic acid and may be involved in cold acclimation and salt tolerance.
AT5G16150.1	plastid	plastidic GLC translocator;Encodes a putative plastidic glucose transporter.
AT5G16180.1	endoplasmic reticulum	ortholog of maize chloroplast splicing factor CRS1;
AT5G16500.1	nucleus	Protein kinase superfamily protein;
AT5G16690.1	nucleus	origin recognition complex subunit 3;Origin Recognition Complex subunit 3. Involved in the initiation of DNA replication. Regulated transcriptionally during cell cycle, peaking at G1/S-phase. Target of E2F/DF family of transcription factors. Interacts with all ORC subunits except ORC1b.
AT5G17020.1	nucleus	exportin 1A;Encodes a member of the exportin protein family (XPO1A) which functions as receptors for nuclear export. Binds to a variety of proteins having leucine rich export signals.Along with XPO1B involved with development of the male and female gametophytes.
AT5G17420.1	plasma membrane	Cellulose synthase family protein;Encodes a xylem-specific cellulose synthase that is phosphorylated on one or more serine residues (on either S185 or one of S180 or S181).
AT5G17920.1	cytosol	Cobalamin-independent synthase family protein;Encodes a cytosolic cobalamin-independent methionine synthase, involved in methionine regeneration via the activated methyl cycle (SAM cycle). The protein undergoes thiolation following treatment with the oxidant tert-butylhydroperoxide.
AT5G18270.1	nucleus	Arabidopsis NAC domain containing protein 87;
AT5G18410.1	cytosol	transcription activators;distorted trichomes and exhibits a diffuse actin cytoskeleton
AT5G18500.1	plasma membrane	Protein kinase superfamily protein;
AT5G19390.1	nucleus	Rho GTPase activation protein (RhoGAP) with PH domain;Encodes a protein with similarity to REN1, a Rho GTPase activating protein.
AT5G19520.1	nucleus	mechanosensitive channel of small conductance-like 9;
AT5G19550.1	cytosol	aspartate aminotransferase 2;Nitrogen metabolism. Major cytosolic isoenzyme controlling aspartate biosynthesis in the light.
AT5G20490.1	golgi	Myosin family protein with Dil domain;Encodes a member of the type XI myosin protein family involved in root hair growth, trichome development, and organelle trafficking. This gene appears to be expressed at low levels throughout the plant.
AT5G21326.1	cytosol	Ca2+regulated serine-threonine protein kinase family protein;
AT5G21990.1	nucleus	Tetratricopeptide repeat (TPR)-like superfamily protein;
AT5G22770.1	plasma membrane	alpha-adaptin;
AT5G22780.1	plasma membrane	Adaptor protein complex AP-2, alpha subunit;
AT5G22830.1	plastid	magnesium (Mg) transporter 10;Transmembrane magnesium transporter. One of nine family members.
AT5G23420.1	nucleus	high-mobility group box 6;Encodes HMGB6, a protein belonging to the subgroup of HMGB (high mobility group B) proteins. Localized in the nucleus. Binds to supercoiled DNA in vitro. HMGB6 is phosphorylated by protein kinase CK2alpha within its acidic C-terminal domain.
AT5G23880.1	nucleus	cleavage and polyadenylation specificity factor 100;Encodes a protein similar to the 100kD subunit of cleavage and polyadenylation specificity factor (CPSF), the factor responsible for the recognition of the AAUAAA motif during mRNA polyadenylation. The protein interacts with a portion of a nuclear poly(A) polymerase. It is likely to be a part of the mRNA 3'end formation apparatus.
AT5G24110.1	nucleus	WRKY DNA-binding protein 30;member of WRKY Transcription Factor; Group III
AT5G25220.1	nucleus	KNOTTED1-like homeobox gene 3;A member of class II knotted1-like homeobox gene family (together with KNAT4 and KNAT5). Expressed in: hypocotyl-root boundary, anther-filament junction in flowers, ovule-funiculus and peduncle-silique boundaries, petioles and root. Light-regulated expression with differential response to red/far-red light. KNAT3 promoter activity showed cell-type specific pattern al…
AT5G25310.1	extracellular	Exostosin family protein;
AT5G26030.1	plastid	ferrochelatase 1;encodes ferrochelatase I located in plastids. Involved in heme biosynthesis in non-photosynthetic tissues and induced by oxidative stress in photosynthetic tissues to supply heme for defensive hemoproteins
AT5G26140.1	cytosol	Putative lysine decarboxylase family protein;
AT5G27460.1	mitochondrion	Tetratricopeptide repeat (TPR)-like superfamily protein;
AT5G27600.1	peroxisome	long-chain acyl-CoA synthetase 7;Encode peroxisomal long-chain acyl-CoA synthetase. Activates fatty acids for further metabolism. Interacts with PEX5.
AT5G27640.1	cytosol	translation initiation factor 3B1;encodes a member of eukaryotic translation initiation factor 3B family.
AT5G27680.1	nucleus	RECQ helicase SIM;DNA helicase
AT5G27840.1	cytosol	Calcineurin-like metallo-phosphoesterase superfamily protein;encodes a serine/threonine protein phosphatase expressed in expressed in roots, rosettes and flowers.
AT5G35200.1	nucleus	ENTH/ANTH/VHS superfamily protein;
AT5G35410.1	plasma membrane	Protein kinase superfamily protein;encodes a member of the CBL-interacting protein kinase family, is a regulatory component controlling plant potassium nutrition
AT5G35550.1	nucleus	Duplicated homeodomain-like superfamily protein;TT2 encodes a R2R3 MYB domain putative transcription factor that acts as a key determinant in the proanthocyanidin accumulation of developing seed. It is thought that a ternary complex composed of TT2, TT8 and TTG1 is necessary for correct expression of BAN in seed endothelium.
AT5G35580.1	nucleus	Protein kinase superfamily protein;
AT5G35950.1	cytosol	Mannose-binding lectin superfamily protein;
AT5G36120.1	plastid	cofactor assembly, complex C (B6F);
AT5G38710.1	mitochondrion	Methylenetetrahydrofolate reductase family protein;
AT5G38830.1	cytosol	Cysteinyl-tRNA synthetase, class Ia family protein;
AT5G38990.1	plasma membrane	Malectin/receptor-like protein kinase family protein;
AT5G40150.1	extracellular	Peroxidase superfamily protein;
AT5G40420.1	vacuole	oleosin 2;Encodes oleosin2, a protein found in oil bodies, involved in seed lipid accumulation. Suppression of OLEO1 (and OLEO2) resulted in an aberrant phenotype of embryo cells that contain unusually large oilbodies that are not normally observed in seeds. Changes in the size of oilbodies caused disruption of storage organelles, altering accumulation of lipids and proteins and causing delay in …
AT5G41310.1	nucleus	P-loop nucleoside triphosphate hydrolases superfamily protein with CH (Calponin Homology) domain;
AT5G41950.1	golgi	Tetratricopeptide repeat (TPR)-like superfamily protein;
AT5G42060.1	nucleus	DEK, chromatin associated protein;
AT5G42080.1	cytosol	dynamin-like protein;Encodes a dynamin-like protein related to phragmoplastin. Mutations in this gene, in combination with mutation in ADL1E, result in defects in embryogenesis, cell plate formation and trichome branching. Also controls vascular patterning in combination with VAN3 and GNOM. DRP2B and DRP1A participate together in clathrin-coated vesicle formation during endocytosis.
AT5G42500.1	extracellular	Disease resistance-responsive (dirigent-like protein) family protein;
AT5G42540.1	nucleus	exoribonuclease 2;Encodes a protein with similarity to yeast 5'-3'exonucleases and can functionally complement the yeast mutations. In Arabidopsis XRN2 acts as a suppressor of posttranscriptional gene silencing.
AT5G42600.1	cytosol	marneral synthase;Encodes an oxidosqualene synthase that produces the monocyclic triterpene marneral.
AT5G44340.1	cytosol	tubulin beta chain 4;beta tubulin gene
AT5G44530.1	extracellular	Subtilase family protein;
AT5G44630.1	nucleus	Terpenoid cyclases/Protein prenyltransferases superfamily protein;Encodes a sesquiterpene synthase involved in generating all of the group B sesquiterpenes found in the Arabidopsis floral volatile blend. Strongly expressed in intrafloral nectaries.
AT5G45090.1	cytosol	phloem protein 2-A7;
AT5G45190.1	nucleus	Cyclin family protein;Encodes a cyclin T partner CYCT1;5. Plays important roles in infection with Cauliflower mosaic virus (CaMV).
AT5G45330.1	nucleus	decapping 5-like;
AT5G45690.1	vacuole	Protein of unknown function (DUF1264);
AT5G46180.1	mitochondrion	ornithine-delta-aminotransferase;Encodes an ornithine delta-aminotransferase that is transcriptionally up-regulated in young seedlings and in response to salt stress. It is unlikely to play a role in salt-stress-induced proline accumulation, however, it appears to participate in arginine and ornithine catabolism.
AT5G46290.1	plastid	3-ketoacyl-acyl carrier protein synthase I;3-ketoacyl-acyl carrier protein synthase I (KAS I) mRNA,
AT5G46700.1	plasma membrane	Tetraspanin family protein;Encodes a transmembrane protein of the tetraspanin (TET) family, one of 17 members found in Arabidopsis. Double mutant analysis showed that TRN1 and TRN2 act in the same pathway. Required for the maintenance of both the radial pattern of tissue differentiation in the root and for the subsequent circumferential pattern within the epidermis.
AT5G47070.1	plasma membrane	Protein kinase superfamily protein;
AT5G47210.1	cytosol	Hyaluronan / mRNA binding family;
AT5G47320.1	mitochondrion	ribosomal protein S19;Nuclear encoded mitochondrial ribosome subunit.
AT5G48230.1	peroxisome	acetoacetyl-CoA thiolase 2;
AT5G48800.1	plasma membrane	Phototropic-responsive NPH3 family protein;
AT5G49150.1	plasma membrane	gamete expressed 2;Encodes a transmembrane domain containing protein expressed in sperm cells.
AT5G49730.1	plasma membrane	ferric reduction oxidase 6;Encodes a plasma membrane-located ferric chelate reductase. Its mRNA is expressed in green aerial tissues (shoot, flower and cotyledon) in a light- and cell differentiation-specific manner.
AT5G49830.1	plasma membrane	exocyst complex component 84B;Encodes a member of the exocyst complex gene family. The exocyst is a protein complex involved in tethering vesicles to the plasma membrane during regulated or polarized secretion.
AT5G49840.1	mitochondrion	ATP-dependent Clp protease;
AT5G50750.1	golgi	reversibly glycosylated polypeptide 4;reversibly glycosylated polypeptide RGP-4 (RGP4)
AT5G50960.1	cytosol	nucleotide binding protein 35;Highly similar to Saccharomyces cerevisiae NBP35, locus YGL091C. Cytosolic protein that homodimerizes and can assemble both 4Fe-4S - type and 2Fe-2S - type clusters on its amino terminal and carboxy therminal respectively. Null mutants are embryo lethal.
AT5G51970.1	cytosol	GroES-like zinc-binding alcohol dehydrogenase family protein;Encodes a putative sorbitol dehydrogenase that can be thiolated in vitro.
AT5G52630.1	mitochondrion	mitochondrial RNAediting factor 1;Encodes a member of the DYW subfamily of pentatricopeptide repeat (PPR) proteins. Loss of MEF1 function affects RNA editing at specific sites in the mitochondrial genome but do not exhibit obvious phenotypes.
AT5G53130.1	plasma membrane	cyclic nucleotide gated channel 1;member of Cyclic nucleotide gated channel family
AT5G54180.1	plastid	plastid transcriptionally active 15;
AT5G54260.1	nucleus	DNA repair and meiosis protein (Mre11);DNA repair and meiotic recombination protein, component of MRE11 complex with RAD50 and NBS1
AT5G54500.1	vacuole	flavodoxin-like quinone reductase 1;Encodes a flavin mononucleotide-binding flavodoxin-like quinone reductase that is a primary auxin-response gene.
AT5G54590.1	extracellular	Protein kinase superfamily protein;
AT5G54960.1	nucleus	pyruvate decarboxylase-2;pyruvate decarboxylase-2
AT5G55500.1	golgi	beta-1,2-xylosyltransferase;Encodes a beta-1,2-xylosyltransferase that is glycosylated at two positions.
AT5G56180.1	peroxisome	actin-related protein 8;encodes a protein whose sequence is similar to actin-related proteins (ARPs) in other organisms. Member of nuclear ARP family of genes.
AT5G56460.1	plasma membrane	Protein kinase superfamily protein;
AT5G56690.1	endoplasmic reticulum,plasma membrane	FBD, F-box and Leucine Rich Repeat domains containing protein;
AT5G56860.1	nucleus	GATA type zinc finger transcription factor family protein;Encodes a member of the GATA factor family of zinc finger transcription factors.
AT5G56900.1	nucleus	CwfJ-like family protein / zinc finger (CCCH-type) family protein;
AT5G57090.1	plasma membrane	Auxin efflux carrier family protein;Encodes an auxin efflux carrier that is similar to bacterial membrane transporters. Root-specific role in the transport of auxin. Acts downstream of CTR1 and ethylene biosynthesis, in the same pathway as EIN2 and AUX1, and independent from EIN3 and EIN5/AIN1 pathway. In the root, the protein localizes apically in epidermal and lateral root cap cells and predomi…
AT5G57180.1	nucleus	chloroplast import apparatus 2;Transcription regulator responsible for specific upregulation of the translocon genes atToc33 and atToc75 in leaves. Involved in protein import into chloroplast.
AT5G57290.1	cytosol	60S acidic ribosomal protein family;
AT5G57350.1	plasma membrane	H(+)-ATPase 3;member of Plasma membrane H+-ATPase family
AT5G58060.1	golgi	SNARE-like superfamily protein;member of YKT6 Gene Family
AT5G58140.1	plasma membrane	phototropin 2;Membrane-bound protein serine/threonine kinase that functions as blue light photoreceptor in redundancy with PHO1. Involved in stomatal opening, chloroplast movement and phototropism. Mediates blue light-induced growth enhancements. PHOT1 and PHOT2 mediate blue light-dependent activation of the plasma membrane H+-ATPase in guard cell protoplasts. PHOT2 possesses two LOV (LOV1 and LO…
AT5G58350.1	nucleus	with no lysine (K) kinase 4;Encodes a member of the WNK family (9 members in all) of protein kinases, the structural design of which is clearly distinct from those of other known protein kinases, such as receptor-like kinases and mitogen-activated protein kinases. Its transcription is under the control of circadian rhythms.
AT5G58850.1	nucleus	myb domain protein 119;Encodes a putative transcription factor, member of the R2R3 factor gene family (MYB119).
AT5G59200.1	plastid	Tetratricopeptide repeat (TPR)-like superfamily protein;Encodes a chloroplast RNA editing factor.
AT5G59280.1	cytosol	pumilio 16;Encodes a member of the Arabidopsis Pumilio (APUM) proteins containing PUF domain (eight repeats of approximately 36 amino acids each). PUF proteins regulate both mRNA stability and translation through sequence-specific binding to the 3' UTR of target mRNA transcripts.
AT5G59440.1	mitochondrion,nucleus,cytosol	P-loop containing nucleoside triphosphate hydrolases superfamily protein;Encodes thymidylate kinase which exists in two isoforms in plants. The longer variant of 263 amino acids with a N-terminal extension that is required for localization to the mitochondrion. The second isoform of 224 residues is localized to the cytoplasm and nucleoplasm. Peak of expression occurs during G1/S phase transition.
AT5G60140.1	nucleus	AP2/B3-like transcriptional factor family protein;
AT5G61270.1	nucleus	phytochrome-interacting factor7;Basic helix-loop-helix (bHLH) phytochrome interacting factor. Interacts specifically with the far-red light–absorbing Pfr form of phyB through a conserved domain called the active phyB binding motif. Upon light exposure, PIF7 rapidly migrates to intranuclear speckles, where it colocalizes with phyB. Role as negative regulator of phyB-mediated seedling deetiolation.
AT5G61410.1	plastid	D-ribulose-5-phosphate-3-epimerase;Arabidopsis thaliana ribulose-5-phosphate-3-epimerase mRNA
AT5G62020.1	nucleus	heat shock transcription factor B2A;member of Heat Stress Transcription Factor (Hsf) family
AT5G62090.1	nucleus	SEUSS-like 2;
AT5G62670.1	plasma membrane	H(+)-ATPase 11;
AT5G63570.1	plastid	glutamate-1-semialdehyde-2,1-aminomutase;Encodes a protein with homology to glutamate-1-semialdehyde 2,1-aminomutase catalyzing the conversion of glutamate-1-semialdehyde (GSA) into 5-amino levulinate. The expression of this gene was demonstrated to be light-induced.
AT5G64100.1	extracellular	Peroxidase superfamily protein;
AT5G64330.1	plasma membrane	Phototropic-responsive NPH3 family protein;Involved in blue light response signaling pathway; interacts with the blue light photoreceptor NPH1.Null mutations abolish phototrophic responses of etiolated seedlings to low fluence blue light. Protein contains multiple protein-protein interaction domains.
AT5G65010.1	cytosol	asparagine synthetase 2;Encodes asparagine synthetase (ASN2).
AT5G65020.1	plasma membrane,cytosol	annexin 2;Annexins are calcium binding proteins that are localized in the cytoplasm. When cytosolic Ca2+ increases, they relocate to the plasma membrane. They may be involved in the Golgi-mediated secretion of polysaccharides.
AT5G65090.1	nucleus	DNAse I-like superfamily protein;Encodes a protein involved in root hair morphogenesis and tip growth. Required for restricting both the size of the root-hair initiation site and the width of the root hairs during the transition to tip growth, but, apparently, is not required for normal subsequent tip growth.
AT5G65930.1	cytosol	kinesin-like calmodulin-binding protein (ZWICHEL);encodes a novel member of the kinesin superfamily of motor proteins. recessive mutations have reduced number of trichome branches.
AT5G66320.1	nucleus	GATA transcription factor 5;Encodes GATA transcription factor gene GNC, involved in regulating carbon and nitrogen metabolism. Expression occurs in aerial tissue at an early stage of development and is inducible by nitrate.
AT5G66390.1	extracellular	Peroxidase superfamily protein;
AT5G66680.1	endoplasmic reticulum	dolichyl-diphosphooligosaccharide-protein glycosyltransferase 48kDa subunit family protein;Encodes a protein ortholog of human SOT48 or yeast WBP1, an essential protein subunit of the oligosaccharyltransferase (OST) complex, which is responsible for the transfer in the ER of the N-linked glycan precursor onto Asn residues of candidate proteins.
AT5G67385.1	plasma membrane	Phototropic-responsive NPH3 family protein;
ATCG00130.1	plastid	ATPase, F0 complex, subunit B/B', bacterial/chloroplast;ATPase F subunit.
ATCG00480.1	plastid	ATP synthase subunit beta;chloroplast-encoded gene for beta subunit of ATP synthase
ATCG00490.1	plastid	ribulose-bisphosphate carboxylases;large subunit of RUBISCO. Protein is tyrosine-phosphorylated and its phosphorylation state is modulated in response to ABA in Arabidopsis thaliana seeds.
