# Supplementary material for: Comparative proteomic profiling of receptor kinase signaling reveals key trafficking components enforcing plant stomatal development
Source: Sci Adv. 2026 Mar 25;12(13):eaeb6464. doi: 10.1126/sciadv.aeb6464 (PMC13015889; doi:10.1126/sciadv.aeb6464)
Supplement: Supplementary file 3 — Data S1 to S5 [file sciadv.aeb6464_data_s1_to_s5.zip › aeb6464_data_s5.xlsx]

## Sheet: Sheet1
Source Data for Fig. 3, 5, 6, and supplementary Fig. 1, 4, 5, 8, 11
Figure 3D, paired t-test analysis of AlphaScreen expression between ERECTA and GFP constructs for PICALM interactors
Paired comparison	conf_low	conf_high	mean_diff	t_statistic	p_value
ERECTA+PICALM1a-bls vs GFP+PICALM1a-bls	924.728	1779.27	1352	13.6147	0.00535162
ERECTA+PICALM2b-bls vs GFP+PICALM2b-bls	394.971	1170.36	782.667	8.68606	0.0129964
ERECTA+PICALM3-bls vs GFP+PICALM3-bls	546.251	2907.08	1726.67	6.29375	0.0243278
ERECTA+PICALM4a-bls vs GFP+PICALM4a-bls	1674.66	3314.68	2494.67	13.0897	0.00578576
ERECTA+PICALM4b-bls vs GFP+PICALM4b-bls	-22.2171	747.55	362.667	4.05429	0.0557946
ERECTA+PICALM5a-bls vs GFP+PICALM5a-bls	387.231	1071.44	729.333	9.1729	0.0116769
ERECTA+PICALM6-bls vs GFP+PICALM6-bls	680.124	1394.54	1037.33	12.4949	0.00634437
ERECTA+PICALM8-bls vs GFP+PICALM8-bls	48.3329	509	278.667	5.20552	0.0349791
ERECTA+PICALM9b-bls vs GFP+PICALM9b-bls	-479.132	596.466	58.6667	0.469362	0.685006
ERECTA+PICALM10b-bls vs GFP+PICALM10b-bls	-285.846	749.846	232	1.92763	0.193718
Figure 5C, Welch’s two-sample t-test comparing BFA treatment and mock conditions within each genotype on ERECTA-YFP internalization
Genotype	t-statistic	df	p adj
WT_mock vs WT_BFA	-8.61365	8.08069	0.000128
picalms_mock vs picalms_BFA	-3.9416	11.6787	0.006
WT_mock vs picalms_mock	2.14007	12.1362	0.106
WT_BFA vs picalms_BFA	8.35299	8.15363	0.000128
Two-way ANOVA with Tukey’s HSD post hoc test assessing genotype, treatment, and interaction effects
Tukey multiple comparisons of means 95% family-wise confidence level
Genotype	diff	lwr	upr	p adj
WT-picalms	0.264678	0.198576	0.330781	3.2e-09
Treatment	diff	lwr	upr	p adj
mock-BFA	-0.291137	-0.357457	-0.224818	4e-10
Genotype:Treatment	diff	lwr	upr	p adj
WT:BFA-picalms:BFA	0.523106	0.403598	0.642614	0
picalms:mock-picalms:BFA	-0.0259332	-0.154112	0.102246	0.946091
WT:mock-picalms:BFA	-0.0151058	-0.134614	0.104402	0.985848
picalms:mock-WT:BFA	-0.549039	-0.680118	-0.417961	0
WT:mock-WT:BFA	-0.538212	-0.660824	-0.415599	0
WT:mock-picalms:mock	0.0108274	-0.120251	0.141906	0.99594
Figure 5E, Welch’s two-sample t-test comparing BFA treatment and mock conditions within each genotype on ERECTA-YFP internalization
Genotype	t-statistic	df	p adj
WT_mEPF2 vs WT_mock	4.56549	46.0849	7.42e-05
picalms_mEPF2 vs picalms_mock	0.510407	45.7616	0.612
picalms_mock vs WT_mock	-7.49256	30.669	8.24e-08
picalm_mEPF2 vs WT_mEPF2	-11.3401	30.9051	9.18e-12
Two-way ANOVA with Tukey’s HSD post hoc test assessing genotype, treatment, and interaction effects
Tukey multiple comparisons of means 95% family-wise confidence level
Genotype	diff	lwr	upr	p adj
WT-picalms	5.96	5.0854	6.8346	4e-10
Treatment	diff	lwr	upr	p adj
mock-mEPF2	-1.96	-2.8346	-1.0854	2.33e-05
Genotype:Treatment	diff	lwr	upr	p adj
WT:mEPF2-picalm:mEPF2	7.76	6.13081	9.38919	4e-10
picalm:mock-picalm:mEPF2	-0.16	-1.78919	1.46919	0.994026
WT:mock-picalm:mEPF2	4	2.37081	5.62919	3.15e-08
picalm:mock-WT:mEPF2	-7.92	-9.54919	-6.29081	4e-10
WT:mock-WT:mEPF2	-3.76	-5.38919	-2.13081	1.787e-07
WT:mock-picalm:mock	4.16	2.53081	5.78919	9.9e-09
Figure 5F, Welch’s two-sample t-test comparing BFA treatment and mock conditions within each genotype on ERECTA-YFP internalization
Genotype	t-statistic	df	p adj
WT_Wm vs WT_Wm_EPF2	-8.18159	32.5923	8.4e-09
picalms_Wm vs picalms_Wm_EPF2	-2.8469	33.8119	0.007
picalms_Wm vs WT_Wm	-6.63511	33.9996	3.93e-07
picalm_Wm_mEPF2 vs WT_Wm_mEPF2	-11.0883	33.4188	4.86e-12
Two-way ANOVA with Tukey’s HSD assessing genotype, treatment, and interaction effects
Tukey multiple comparisons of means 95% family-wise confidence level
Genotype	diff	lwr	upr	p adj
WT-picalms	3.83333	3.23241	4.43425	0
Treatment	diff	lwr	upr	p adj
Wm_mEPF2-Wm	2.38889	1.78797	2.98981	0
Genotype:Treatment	diff	lwr	upr	p adj
WT:Wm-picalm:Wm	2.61111	1.48947	3.73275	2.978e-07
picalm:Wm_EPF2-picalm:Wm	1.16667	0.045023	2.28831	0.0383929
WT:Wm_EPF2-picalm:Wm	6.22222	5.10058	7.34387	0
picalm:Wm_EPF2-WT:Wm	-1.44444	-2.56609	-0.322801	0.00624051
WT:Wm_EPF2-WT:Wm	3.61111	2.48947	4.73275	0
WT:Wm_EPF2-picalm:Wm_EPF2	5.05556	3.93391	6.1772	0
Figure 6B, source Data
Cells	WT	picalm3	picalm4a; 4b	picalm3; 4a; 4b	picalm1a; 1b; 4a; 4b	picalm1a; 1b; 3; 4a; 4b
Total Stomata	496	531	531	686	641	761
Total meristemoid	50	20	14	70	19	50
Total other cells	1096	1033	976	1229	1117	1425
Cluster size 1	496	531	531	686	641	761
Cluster size 2	4	40	44	64	74	94
Cluster size 3	0	3	3	3	18	3
Stomatal index (%)	30.23	33.33	34.89	34.85	35.86	34.09
Cluster index (%)	0.75	6.89	7.79	8.54	10.79	10.94
Figure 6B, quantification of stomatal index with one-way ANOVA and Tukey’s HSD post hoc test
Genotype	diff	lwr	upr	p adj
picalm3-WT	3.10262	0.252997	5.95225	0.0243975
picalm4a; 4b-WT	4.6555	1.80587	7.50512	9.03184e-05
picalm3; 4a; 4b-WT	4.61325	1.76363	7.46288	0.000107582
picalm1a; 1b; 4a; 4b-WT	5.63206	2.78243	8.48168	1.20913e-06
picalm1a; 1b; 3; 4a; 4b-WT	3.86033	1.07622	6.64444	0.00143524
picalm4a; 4b-picalm3	1.55288	-1.29675	4.4025	0.613833
picalm3; 4a; 4b-picalm3	1.51063	-1.33899	4.36026	0.641724
picalm1a; 1b; 4a; 4b-picalm3	2.52944	-0.320188	5.37906	0.112517
picalm1a; 1b; 3; 4a; 4b-picalm3	0.757711	-2.0264	3.54182	0.96895
picalm3; 4a; 4b-picalm4a; 4b	-0.0422448	-2.89187	2.80738	1
picalm1a; 1b; 4a; 4b-picalm4a; 4b	0.976559	-1.87307	3.82618	0.919304
picalm1a; 1b; 3; 4a; 4b-picalm4a; 4b	-0.795166	-3.57927	1.98894	0.961821
picalm1a; 1b; 4a; 4b-picalm3; 4a; 4b	1.0188	-1.83082	3.86843	0.904786
picalm1a; 1b; 3; 4a; 4b-picalm3; 4a; 4b	-0.752922	-3.53703	2.03119	0.969789
picalm1a; 1b; 3; 4a; 4b-picalm1a; 1b; 4a; 4b	-1.77173	-4.55583	1.01238	0.441886
Figure 6E, quantification of stomatal + meristemoid index with One-way ANOVA and Tukey’s HSD post hoc test
Genotype	diff	lwr	upr	p adj
picalm1a; 1b; 4a; 4b-WT	5.09508	3.10866	7.08149	3.56198e-08
er-105-WT	6.46324	4.47683	8.44966	4.81265e-11
er-105; picalm1a; 1b; 4a; 4b-WT	7.09199	5.10557	9.0784	2.10326e-11
er-105-picalm1a; 1b; 4a; 4b	1.36817	-0.618248	3.35458	0.274137
er-105; picalm1a; 1b; 4a; 4b-picalm1a; 1b; 4a; 4b	1.99691	0.0104947	3.98332	0.0483285
er-105; picalm1a; 1b; 4a; 4b-er-105	0.628742	-1.35767	2.61516	0.836914
fig. S1B, quantification of stomatal + meristemoid index with one-way ANOVA and Tukey’s HSD post hoc test
Genotype	diff	lwr	upr	p adj
er-105-WT	4.5614	2.97182	6.15098	3.54636e-08
ERECTA-TurboID in er-105_Ln30-11-WT	-1.00037	-2.58995	0.58921	0.288903
ERECTA-TurboID in er-105_Ln30-11-er-105	-5.56177	-7.15135	-3.97219	2.08818e-10
fig. S1D, quantification of plant height with one-way ANOVA and Tukey’s HSD post hoc test
Genotype	diff	lwr	upr	p adj
er-105-WT	-15.0333	-16.7886	-13.2781	5.86198e-14
ERECTA-TurboID in er-105_Ln30-11-WT	-1.48333	-3.23859	0.271924	0.110959
ERECTA-TurboID in er-105_Ln30-11-er-105	13.55	11.7947	15.3053	5.86198e-14
fig. S1E, Welch’s two-sample t-test on qRT-PCR results
Genotype	t-statistic	df	p adj
WT-er-105	-54.1708	3.95307	1.59e-06
ERECTA-TurboID in er-105_Ln30-11-WT	1.90233	3.6512	0.137
fig. S4A, Welch’s two-sample t-test on qRT-PCR results
Genotype	t-statistic	df	p adj
ERECTA-YFP in er-105 Ln3-WT	56.8348	2	0.000309
ERECTA-YFP in er-105 Ln3-er-105	56.8348	2	0.000309
ERECTA-YFP in er-105 Ln3- ERECTA-YFP in picalm Ln4	-4.43095	3.0426	0.021
ERECTA-YFP in er-105 Ln3- ERECTA-YFP in picalm Ln8	-0.778034	3.92049	0.481
ERECTA-YFP in er-105 Ln3- ERECTA-YFP in picalm Ln9	-11.9762	2.70939	0.002
fig. S4C, Welch’s two-sample t-test on qRT-PCR results
Genotype	t-statistic	df	p adj
WT-picalm3;4a;4b	2.07009	0.053	0.106
WT-picalm1a;1b;4a;4b	-2.68575	3.62182	0.061
fig. S5B, Welch’s two-sample t-test comparing ES9-17 treatment and mock conditions within each genotype on ERECTA-YFP internalization
Genotype	t-statistic	df	p adj
ES9-17_WT-Mock_WT	15.137	13.1165	1.09e-09
ES9-17_picalm-Mock_picalm	0.853984	17.8201	0.404448
fig. S8B, quantification of stomatal index with one-way ANOVA and Tukey’s HSD post hoc test
Genotype	diff	lwr	upr	p adj
picalm1a-WT	0.108607	-1.75744	1.97465	1
picalm1b-WT	0.246577	-1.61947	2.11262	0.999967
picalm2a-WT	0.738604	-1.12744	2.60465	0.935905
picalm2b-WT	0.900843	-0.965202	2.76689	0.826899
picalm4a-WT	0.752016	-1.11403	2.61806	0.929328
picalm4b-WT	-0.0753118	-1.94136	1.79073	1
picalm5a-WT	0.80589	-1.06015	2.67194	0.898499
picalm5b-WT	0.0855038	-1.78054	1.95155	1
picalm1b-picalm1a	0.13797	-1.72808	2.00401	1
picalm2a-picalm1a	0.629997	-1.23605	2.49604	0.974453
picalm2b-picalm1a	0.792236	-1.07381	2.65828	0.90699
picalm4a-picalm1a	0.643409	-1.22264	2.50945	0.970986
picalm4b-picalm1a	-0.183919	-2.04996	1.68213	0.999997
picalm5a-picalm1a	0.697283	-1.16876	2.56333	0.953534
picalm5b-picalm1a	-0.0231033	-1.88915	1.84294	1
picalm2a-picalm1b	0.492028	-1.37402	2.35807	0.994811
picalm2b-picalm1b	0.654266	-1.21178	2.52031	0.967936
picalm4a-picalm1b	0.505439	-1.36061	2.37148	0.99378
picalm4b-picalm1b	-0.321888	-2.18793	1.54416	0.999751
picalm5a-picalm1b	0.559314	-1.30673	2.42536	0.987883
picalm5b-picalm1b	-0.161073	-2.02712	1.70497	0.999999
picalm2b-picalm2a	0.162238	-1.70381	2.02828	0.999999
picalm4a-picalm2a	0.0134117	-1.85263	1.87946	1
picalm4b-picalm2a	-0.813916	-2.67996	1.05213	0.893293
picalm5a-picalm2a	0.0672862	-1.79876	1.93333	1
picalm5b-picalm2a	-0.6531	-2.51915	1.21294	0.968274
picalm4a-picalm2b	-0.148827	-2.01487	1.71722	0.999999
picalm4b-picalm2b	-0.976154	-2.8422	0.889891	0.755933
picalm5a-picalm2b	-0.0949522	-1.961	1.77109	1
picalm5b-picalm2b	-0.815339	-2.68138	1.05071	0.892354
picalm4b-picalm4a	-0.827328	-2.69337	1.03872	0.884239
picalm5a-picalm4a	0.0538745	-1.81217	1.91992	1
picalm5b-picalm4a	-0.666512	-2.53256	1.19953	0.964221
picalm5a-picalm4b	0.881202	-0.984843	2.74725	0.843458
picalm5b-picalm4b	0.160816	-1.70523	2.02686	0.999999
picalm5b-picalm5a	-0.720387	-2.58643	1.14566	0.944158
fig. 10B, quantification of stomatal index with one-way ANOVA and Tukey’s HSD post hoc test
Genotype	diff	lwr	upr	p adj
Ln7-Ln3	1.05069	-0.83776	2.93914	0.45468
picalm1a; 1b; 3; 4a; 4b-Ln3	5.75763	3.86918	7.64608	1.5115e-09
WT-Ln3	-0.576417	-2.46487	1.31203	0.847067
picalm1a; 1b; 3; 4a; 4b-Ln7	4.70694	2.81849	6.59539	2.16957e-07
WT-Ln7	-1.62711	-3.51556	0.261343	0.113444
WT-picalm1a; 1b; 3; 4a; 4b	-6.33405	-8.2225	-4.4456	1.07666e-10
fig. 10D, quantification of plant height with one-way ANOVA and Tukey’s HSD post hoc test
Genotype	diff	lwr	upr	p adj
picalm1a; 1b; 3; 4a; 4b-WT	-19.6167	-21.7797	-17.4537	8.24563e-13
Ln3-WT	-2.1	-4.26299	0.0629934	0.0599135
Ln7-WT	-4.95	-7.11299	-2.78701	1.36645e-06
Ln3-picalm1a; 1b; 3; 4a; 4b	17.5167	15.3537	19.6797	8.24563e-13
Ln7-picalm1a; 1b; 3; 4a; 4b	14.6667	12.5037	16.8297	8.24563e-13
Ln7-Ln3	-2.85	-5.01299	-0.687007	0.00545021
fig. 10E, Welch’s two-sample t-test on qRT-PCR results
Genotype	t-statistic	df	p adj
WT vs picalm1a;1b;3;4a;4b	27.2422	2.00016	0.002
WT vs Ln3-1	-11.7822	3.71316	0.00134
WT vs Ln5-5	5.73289	3.62551	0.006
fig. 11B, Welch’s two-sample t-test on cotyledon area measurements
Genotype	t-statistic	df	p adj
WT vs picalm1a;1b;3;4a;4b	7.71	22.557	9.16e-08
fig. S12B, quantification of plant height with one-way ANOVA and Tukey’s HSD post hoc test
Genotype	diff	lwr	upr	p adj
picalm1a; 1b; 4a; 4b-WT	-16.1667	-18.7599	-13.5734	8.24674e-13
CA-YDA-WT	0.875	-1.71828	3.46828	0.804389
picalm1a; 1b; 4a; 4b; CA-YDA-WT	-6.55833	-9.15161	-3.96505	1.56138e-07
CA-YDA-picalm1a; 1b; 4a; 4b	17.0417	14.4484	19.6349	8.24563e-13
picalm1a; 1b; 4a; 4b; CA-YDA-picalm1a; 1b; 4a; 4b	9.60833	7.01506	12.2016	6.41987e-12
picalm1a; 1b; 4a; 4b; CA-YDA-CA-YDA	-7.43333	-10.0266	-4.84006	7.5858e-09
